# Supplementary material for: Multi-omics insights into the positive role of strigolactone perception in barley drought response
Source: BMC Plant Biol. 2023 Sep 22;23:445. doi: 10.1186/s12870-023-04450-1 (PMC10515045; doi:10.1186/s12870-023-04450-1)
Supplement: Supplementary file 2 — Additional file 2: Supplemental Data 1. Table S1a. List of up-regulated genes in the WT_D vs WT_C comparison (log2FC ≥ 1, adjusted P value ≤ 0.01). Table S1b. List of down-regulated genes in the WT_D vs WT_C comparison (log2FC ≤ -1, adjusted P value ≤ 0.01). Table S1c. List of up-regulated genes in the hvd14_D vs hvd14_C comparison (log2FC ≥ 1, adjusted P value ≤ 0.01). Table S1d. List of down-regulated genes in the hvd14_D vs hvd14_C comparison (log2FC ≤ -1, adjusted P value ≤ 0.01). Table S1e. List of genes up-regulated by drought, only in WT (log2FC ≥ 1, adjusted P value ≤ 0.01) - WT Drought Resposne Specific (WT DRS) genes. Table S1f. List of genes down-regulated by drought, only in WT (log2FC ≤ -1, adjusted P value ≤ 0.01) - WT Drought Resposne Specific (WT DRS) genes. Table S1g. List of genes up-regulated by drought, only in hvd14 (log2FC ≥ 1, adjusted P value ≤ 0.01) - hvd14 Drought Resposne Specific (hvd14 DRS) genes. Table S1h. List of genes down-regulated by drought, only in hvd14 (log2FC ≤ -1, adjusted P value ≤ 0.01) - hvd14 Drought Resposne Specific (hvd14 DRS) genes. Table S1i. List of genes up-regulated by drought, in both genotypes: WT and hvd14 (log2FC ≤ -1, adjusted P value ≤ 0.01). Table S1j. List of genes down-regulated by drought, in both genotypes: WT and hvd14 (log2FC ≤ -1, adjusted P value ≤ 0.01). [file 12870_2023_4450_MOESM2_ESM.xlsx]

## Sheet: read_me
Supplemental Data 1
	Tab name	Description
	Table S1a	List of up-regulated genes in the WT_D vs WT_C comparison (log2FC ≥ 1, adjusted P value ≤ 0.01)
	Table S1b	List of down-regulated genes in the WT_D vs WT_C comparison (log2FC ≤ -1, adjusted P value ≤ 0.01)
	Table S1c	List of up-regulated genes in the hvd14_D vs hvd14_C comparison (log2FC ≥ 1, adjusted P value ≤ 0.01)
	Table S1d	List of down-regulated genes in the hvd14_D vs hvd14_C comparison (log2FC ≤ -1, adjusted P value ≤ 0.01)
	Table S1e	List of genes up-regulated by drought, only in WT (log2FC ≥ 1, adjusted P value ≤ 0.01) - WT Drought Resposne Specific (WT DRS) genes
	Table S1f	List of genes down-regulated by drought, only in WT (log2FC ≤ -1, adjusted P value ≤ 0.01) - WT Drought Resposne Specific (WT DRS) genes
	Table S1g	List of genes up-regulated by drought, only in hvd14 (log2FC ≥ 1, adjusted P value ≤ 0.01) - hvd14 Drought Resposne Specific (hvd14 DRS) genes
	Table S1h	List of genes down-regulated by drought, only in hvd14 (log2FC ≤ -1, adjusted P value ≤ 0.01) - hvd14 Drought Resposne Specific (hvd14 DRS) genes
	Table S1i	List of genes up-regulated by drought, in both genotypes: WT and hvd14 (log2FC ≤ -1, adjusted P value ≤ 0.01)
	Table S1j	List of genes down-regulated by drought, in both genotypes: WT and hvd14 (log2FC ≤ -1, adjusted P value ≤ 0.01)

## Sheet: Table S1a
Table S1a. List of up-regulated genes in the WT_D vs WT_C comparison (log2FC ≥ 1, adjusted P value ≤ 0.01)
#	BaRT ID	HORVU ID	description	WT_D vs WT_C2
				log2FC	adj.pval
1	BART1_0-p54138	HORVU7Hr1G082040	Late embryogenesis abundant protein like	13.3223	0.000840329
2	BART1_0-p05477	HORVU1Hr1G079290	Late embryogenesis abundant protein 3	12.9985	3.59e-05
3	BART1_0-p31859	HORVU4Hr1G087340	60 kDa jasmonate-induced protein	12.9726	0.000465672
4	BART1_0-p31859	HORVU4Hr1G087340	60 kDa jasmonate-induced protein	12.9726	0.000465672
5	BART1_0-p31859	HORVU4Hr1G087340	60 kDa jasmonate-induced protein	12.9726	0.000465672
6	BART1_0-p30352	HORVU4Hr1G066810	High molecular mass early light-inducible protein HV58, chloroplastic	12.5382	6.22e-05
7	BART1_0-p30940	HORVU4Hr1G074750	Embryonic protein DC-8	12.3219	5.49e-07
8	BART1_0-p58162	HORVU0Hr1G008960	High molecular mass early light-inducible protein HV58, chloroplastic	11.9177	6.85e-11
9	BART1_0-p37835	HORVU5Hr1G080090	Serine carboxypeptidase-like 2	11.8493	0.00561091
10	BART1_0-p38748	HORVU5Hr1G092120	late embryogenesis abundant protein-like	11.798	0.000488046
11	BART1_0-p36245	HORVU5Hr1G059280	STIP1-like protein and U-box containing protein 1	11.5799	1.25e-08
12	BART1_0-p31866	HORVU4Hr1G087430	60 kDa jasmonate-induced protein	11.5166	6.01e-05
13	BART1_0-p31866	HORVU4Hr1G087430	60 kDa jasmonate-induced protein	11.5166	6.01e-05
14	BART1_0-p14535	HORVU2Hr1G101150	Xyloglucan endotransglucosylase/hydrolase	11.498	2.19e-07
15	BART1_0-p56952	HORVU7Hr1G117880	Bifunctional monodehydroascorbate reductase and carbonic anhydrase nectarin-3	11.4767	0.00015322
16	BART1_0-p25542	HORVU3Hr1G112860	Pyridoxal phosphate-dependent decarboxylase	11.0999	0.00940612
17	BART1_0-p47279	HORVU6Hr1G083980	Late embryogenesis abundant	10.9502	8.98e-19
18	BART1_0-p06743	HORVU2Hr1G000080	probable protein phosphatase 2C 75	10.8601	3.53e-06
19	BART1_0-p03863	HORVU1Hr1G057880	Eukaryotic peptide chain release factor subunit 1-2	10.8467	2.11e-15
20	BART1_0-p48484	HORVU7Hr1G003170	Late embryogenesis abundant protein	10.7617	1.72e-09
21	BART1_0-p06311	HORVU1Hr1G090360	Orphans transcription factor (Fragment)	10.7365	2.52e-06
22	BART1_0-p22025	HORVU3Hr1G069600	Caleosin	10.6331	0.000112457
23	BART1_0-p36578	HORVU5Hr1G063660	Low molecular mass early light-inducible protein HV90, chloroplastic	10.5974	1.73e-06
24	BART1_0-p00175	HORVU1Hr1G002090	Arginine decarboxylase	10.5904	1.04e-05
25	BART1_0-p31869	HORVU4Hr1G087400	rRNA N-glycosidase	10.5136	0.000341254
26	BART1_0-p33205	HORVU5Hr1G014130	Tuliposide A-converting enzyme 1, chloroplastic	10.3351	5.52e-06
27	BART1_0-p44934	HORVU6Hr1G050750	Cellulose synthase	10.1597	0.000110722
28	BART1_0-p47956	HORVU6Hr1G092470	Cytochrome P450 family 87 subfamily A polypeptide 6	10.1155	5.56e-07
29	BART1_0-p06934	HORVU2Hr1G002440	Putrescine hydroxycinnamoyl transferase	10.0331	6.41e-08
30	BART1_0-p06934	HORVU2Hr1G002440	Putrescine hydroxycinnamoyl transferase	10.0331	6.41e-08
31	BART1_0-p38409	HORVU5Hr1G087730	RmlC-like jelly roll fold	9.82207	5.68e-16
32	BART1_0-p35647	HORVU5Hr1G050950	Transmembrane protein	9.7683	0.00116318
33	BART1_0-p50684	HORVU7Hr1G030670	Hydroxycinnamoyl-Coenzyme A shikimate/quinate hydroxycinnamoyltransferase	9.71443	1.43e-05
34	BART1_0-p07173	HORVU2Hr1G004720	Glycosyltransferase	9.68538	0.00103073
35	BART1_0-p47292	HORVU6Hr1G084070	Late embryogenesis abundant	9.61688	6.76e-14
36	BART1_0-p32068	HORVU4Hr1G090090	Heat shock transcription factor	9.56379	7.71e-06
37	BART1_0-p32068	HORVU4Hr1G090090	Heat shock transcription factor	9.56379	7.71e-06
38	BART1_0-p10200	HORVU2Hr1G042240	Cellulose synthase-like protein D3	9.5118	0.000155462
39	BART1_0-p58035	HORVU0Hr1G007340	Geranial reductase 1	9.35259	1.89e-05
40	BART1_0-p58160	HORVU0Hr1G008950	Branched-chain-amino-acid aminotransferase	9.33203	7.91e-10
41	BART1_0-p13435	HORVU2Hr1G088640	Plant seed peroxygenase	9.27299	0.00351085
42	BART1_0-p12709	HORVU2Hr1G079420	Cytokinin-O-glucosyltransferase 2	9.26778	5.03e-05
43	BART1_0-p36860	HORVU5Hr1G067760	RlpA-like double-psi beta-barrel domain-containing protein	9.24423	0.00173394
44	BART1_0-p43133	HORVU6Hr1G020080	Chaperone protein like	9.20713	0.000159534
45	BART1_0-p38425	HORVU5Hr1G087940	Mediator of RNA polymerase II transcription subunit 8	9.17295	1.09e-09
46	BART1_0-p50997	HORVU7Hr1G034630	Transcriptional activator	9.158	0.000299215
47	BART1_0-p51599	HORVU7Hr1G042790	Endoplasmic reticulum-adenine nucleotide transporter	9.1509	5.73e-12
48	BART1_0-p14427	HORVU2Hr1G099820	Cold-responsive protein Wcs19-B	9.14608	0.000443913
49	BART1_0-p32136	HORVU4Hr1G090850	Heat stress transcription factor C-1	9.07226	5.58e-06
50	BART1_0-p26698	HORVU4Hr1G008990	Late embryogenesis abundant protein	9.04464	3.01e-06
51	BART1_0-p60088	HORVU0Hr1G035560	Zeta-carotene isomerase	8.99762	0.00261051
52	BART1_0-p06258	HORVU1Hr1G089730	Iron-sulfur cluster assembly protein 1	8.96	1.73e-08
53	BART1_0-p58840	HORVU0Hr1G017760	Remorin	8.95706	3.53e-06
54	BART1_0-p32907	HORVU5Hr1G010330	Outer envelope pore protein like	8.94195	0.000108535
55	BART1_0-p02677	HORVU1Hr1G039830	CER1 protein, putative, expressed	8.87785	0.000395844
56	BART1_0-p18258	HORVU3Hr1G015710	GDSL esterase/lipase	8.8745	9.24e-07
57	BART1_0-p13439	HORVU2Hr1G088660	Plant seed peroxygenase	8.86573	1.77e-10
58	BART1_0-p25670	HORVU3Hr1G114290	Lysine ketoglutarate reductase trans-splicing related 1	8.85763	1.13e-06
59	BART1_0-p56485	HORVU7Hr1G112580	Putative HLH DNA-binding domain superfamily protein	8.77216	9.14e-08
60	BART1_0-p04711	HORVU1Hr1G069140	GRAS transcription factor	8.7195	7.05e-08
61	BART1_0-p50424	HORVU7Hr1G027540	Glutathione S-transferase 1	8.64618	5.72e-06
62	BART1_0-p32190	HORVU5Hr1G000620	High molecular mass early light-inducible protein HV58, chloroplastic	8.64588	6.02e-10
63	BART1_0-p05967	HORVU1Hr1G085500	NANA	8.59995	2.66e-06
64	BART1_0-p39697	HORVU5Hr1G103460	Dehydrin	8.45322	2.18e-05
65	BART1_0-p37660	HORVU5Hr1G077810	Beta-glucosidase 11	8.38607	6.31e-08
66	BART1_0-p37660	HORVU5Hr1G077810	Beta-glucosidase 11	8.38607	6.31e-08
67	BART1_0-p15307	HORVU2Hr1G109820	Zinc finger CCCH domain-containing protein 30	8.33195	0.00704857
68	BART1_0-p05468	HORVU1Hr1G079280	Late embryogenesis abundant protein group 3 variant 1	8.33145	5.19e-05
69	BART1_0-p28352	HORVU4Hr1G033650	Putative methyltransferase PMT2	8.28797	6.79e-07
70	BART1_0-p12707	HORVU2Hr1G079440	7-deoxyloganetin glucosyltransferase-like	8.27608	4.18e-06
71	BART1_0-p45084	HORVU6Hr1G053120	L-type lectin-domain containing receptor kinase IV.1	8.23351	1.09e-09
72	BART1_0-p32582	HORVU5Hr1G005910	Late embryogenesis abundant	8.19022	0.00472055
73	BART1_0-p07853	HORVU2Hr1G012790	Transketolase-1 chloroplastic	8.15884	2.65e-05
74	BART1_0-p08412	HORVU2Hr1G019680	UDP glucose: flavonoid 3-O-glucosyltransferase	8.13266	1.51e-07
75	BART1_0-p29227	HORVU4Hr1G050210	Bicupin, oxalate decarboxylase/oxidase	8.09608	0.000178479
76	BART1_0-p46723	HORVU6Hr1G076660	GSDL-motif lipase	8.07342	6.12e-07
77	BART1_0-p21966	HORVU3Hr1G069010	Senescence regulator S40	8.0715	3.76e-09
78	BART1_0-p45725	HORVU6Hr1G062070	Sugar phosphate exchanger 2	8.06862	3.32e-06
79	BART1_0-p47280	HORVU6Hr1G084010	Late embryogenesis abundant	8.05168	3.61e-05
80	BART1_0-p53721	HORVU7Hr1G075760	L-gulonolactone oxidase	7.9674	1.03e-05
81	BART1_0-p05467	HORVU1Hr1G079250	late embryogenesis abundant protein 1	7.93316	6.07e-07
82	BART1_0-p60276	HORVU0Hr1G038220	High molecular mass early light-inducible protein HV58, chloroplastic	7.93216	5.34e-05
83	BART1_0-p45785	HORVU6Hr1G062860	Cationic amino acid transporter 9 chloroplastic	7.90612	9.16e-06
84	BART1_0-p38193	HORVU5Hr1G084980	Spermidine hydroxycinnamoyl transferase	7.89704	3.07e-08
85	BART1_0-p38193	HORVU5Hr1G084980	Spermidine hydroxycinnamoyl transferase	7.89704	3.07e-08
86	BART1_0-p48298	HORVU7Hr1G001020	Beta-fructofuranosidase 1 (Fragment)	7.85643	3.47e-05
87	BART1_0-p47753	HORVU6Hr1G089980	Fatty acid hydroxylase	7.81379	7.83e-05
88	BART1_0-p00041	HORVU1Hr1G000350	Jasmonate induced protein	7.79791	1.65e-06
89	BART1_0-p00041	HORVU1Hr1G000350	Jasmonate induced protein	7.79791	1.65e-06
90	BART1_0-p32105	HORVU4Hr1G090310	Ribose-phosphate diphosphokinase	7.79452	2.1e-08
91	BART1_0-p30347	HORVU4Hr1G066740	High molecular mass early light-inducible protein HV58, chloroplastic	7.79022	0.000972965
92	BART1_0-p34998	HORVU5Hr1G041210	Leucine-rich repeat receptor-like protein kinase PXC1	7.78453	1.22e-07
93	BART1_0-p34888	HORVU5Hr1G039560	Rho GTPase-activating protein 1	7.76019	2.85e-08
94	BART1_0-p23309	HORVU3Hr1G085780	Aldo-keto reductase	7.74016	2.22e-05
95	BART1_0-p23309	HORVU3Hr1G085780	Aldo-keto reductase	7.74016	2.22e-05
96	BART1_0-p04799	HORVU1Hr1G070310	Aldo-keto reductase	7.73055	1.3e-05
97	BART1_0-p57409	HORVU0Hr1G000340	methionine gamma-lyase-like	7.72256	0.00111093
98	BART1_0-p59224	HORVU0Hr1G022590	Premnaspirodiene oxygenase	7.69607	1.58e-06
99	BART1_0-p38935	HORVU5Hr1G094280	Leucoanthocyanidin dioxygenase	7.68655	0.000779825
100	BART1_0-p31069	HORVU4Hr1G076620	Agmatine coumaroyltransferase	7.62732	2.16e-05
101	BART1_0-p01026	HORVU1Hr1G012710	0	7.59582	2.34e-06
102	BART1_0-p38749	HORVU5Hr1G092100	abscisic acid and environmental stress-inducible protein TAS14-like	7.56396	0.000236186
103	BART1_0-p38752	HORVU5Hr1G092150	abscisic acid and environmental stress-inducible protein TAS14-like	7.56396	0.000236186
104	BART1_0-p33796	HORVU5Hr1G022690	Transcription factor like	7.56379	1.3e-07
105	BART1_0-p23589	HORVU3Hr1G089300	Dehydrin	7.54956	1.74e-09
106	BART1_0-p19470	HORVU3Hr1G032370	Integrase (Fragment)	7.50805	0.000750595
107	BART1_0-p19470	HORVU3Hr1G032370	Integrase (Fragment)	7.50805	0.000750595
108	BART1_0-p23165	HORVU3Hr1G084210	Ferredoxin-6, chloroplastic	7.47363	0.000118039
109	BART1_0-p13755	HORVU2Hr1G092380	Lysine-specific demethylase	7.46433	0.000187533
110	BART1_0-p02941	HORVU1Hr1G044310	Barwin-like endoglucanase	7.44345	2.37e-06
111	BART1_0-p15543	HORVU2Hr1G112830	Endonuclease	7.41885	0.00408631
112	BART1_0-p04810	HORVU1Hr1G070220	Alanine-glyoxylate aminotransferase, putative	7.40108	2.08e-10
113	BART1_0-p40511	HORVU5Hr1G112900	Zinc finger protein ZAT5	7.39309	1.01e-06
114	BART1_0-p15337	HORVU2Hr1G110130	Oxoglutarate/iron-dependent dioxygenase	7.35801	1.25e-06
115	BART1_0-p47283	HORVU6Hr1G083960	Dehydrin	7.35522	5e-14
116	BART1_0-p29854	HORVU4Hr1G059260	Molecular chaperone DnaK	7.31536	2.71e-16
117	BART1_0-p35934	HORVU5Hr1G054970	9-cis-epoxycarotenoid dioxygenase, chloroplastic	7.3144	0.00125858
118	BART1_0-p30643	HORVU4Hr1G070970	Vicilin-like seed storage protein	7.30203	0.000930974
119	BART1_0-p45682	HORVU6Hr1G061420	Nitrate reductase NADH dependent	7.24604	0.00123756
120	BART1_0-p36568	HORVU5Hr1G063590	Low molecular mass early light-inducible protein HV60, chloroplastic	7.24234	0.00108058
121	BART1_0-p38756	HORVU5Hr1G092160	late embryogenesis abundant protein-like	7.19441	3e-08
122	BART1_0-p00032	HORVU1Hr1G000340	Gene encoding jasmonate-induced protein (Fragment)	7.18997	0.00117962
123	BART1_0-p25925	HORVU3Hr1G117450	Jasmonate induced protein	7.14333	0.00680902
124	BART1_0-p48227	HORVU7Hr1G000040	Acid beta-fructofuranosidase	7.11962	2.05e-07
125	BART1_0-p48227	HORVU7Hr1G000040	Acid beta-fructofuranosidase	7.11962	2.05e-07
126	BART1_0-p46064	HORVU6Hr1G067170	Multidrug/pheromone exporter, ABC superfamily	7.11891	2.18e-06
127	BART1_0-p36573	HORVU5Hr1G063630	Low molecular mass early light-inducible protein HV90, chloroplastic	7.10754	0.000214149
128	BART1_0-p31065	HORVU4Hr1G076550	Anthocyanin 5-aromatic acyltransferase	7.09077	2.73e-05
129	BART1_0-p02918	HORVU1Hr1G043890	Aquaporin TIP	7.08522	1.04e-07
130	BART1_0-p19475	HORVU3Hr1G032410	Putative transcription factor OsGLK2 (Fragment)	7.06678	2.41e-05
131	BART1_0-p57593	HORVU0Hr1G002320	0	7.05673	5.06e-07
132	BART1_0-p22685	HORVU3Hr1G078370	Bifunctional inhibitor/plant lipid transfer protein/seed storage helical domain	7.03668	2.52e-06
133	BART1_0-p30110	HORVU4Hr1G063190	Early light-inducible protein ELIP	7.02163	1.83e-11
134	BART1_0-p40707	HORVU5Hr1G115310	Mannan endo-14-beta-mannosidase 7	6.999	7.5e-07
135	BART1_0-p57832	HORVU0Hr1G005160	L-allo-threonine aldolase	6.9953	9.56e-15
136	BART1_0-p48839	HORVU7Hr1G007840	Salicylate O-methyltransferase	6.99522	1.08e-07
137	BART1_0-p32630	HORVU5Hr1G006550	Cationcalcium exchanger 1	6.99352	2.64e-05
138	BART1_0-p50541	HORVU7Hr1G028950	LOW QUALITY PROTEIN: protein NUCLEAR FUSION DEFECTIVE 4	6.93584	0.00841794
139	BART1_0-p50541	HORVU7Hr1G028950	LOW QUALITY PROTEIN: protein NUCLEAR FUSION DEFECTIVE 4	6.93584	0.00841794
140	BART1_0-p04375	HORVU1Hr1G065290	Beta-galactosidase	6.92948	6.44e-05
141	BART1_0-p45680	HORVU6Hr1G061390	Homeobox-leucine zipper protein ATHB-6	6.91313	7.53e-07
142	BART1_0-p19344	HORVU3Hr1G030650	Desiccation protectant protein Lea	6.89135	4.59e-14
143	BART1_0-p38770	HORVU5Hr1G092290	Zinc finger, RING-type	6.87982	6.26e-06
144	BART1_0-p33498	HORVU5Hr1G018470	Zinc finger protein 1	6.86787	2.07e-05
145	BART1_0-p29851	HORVU4Hr1G059270	Glyoxalase family protein, expressed	6.86775	1.33e-07
146	BART1_0-p22121	HORVU3Hr1G070850	Malic enzyme	6.86508	1.31e-15
147	BART1_0-p58997	HORVU0Hr1G019640	Myc-type, basic helix-loop-helix (BHLH) domain-containing protein	6.86218	5.57e-05
148	BART1_0-p59276	HORVU0Hr1G023360	High molecular mass early light-inducible protein HV58, chloroplastic	6.86098	4.98e-07
149	BART1_0-p06503	HORVU1Hr1G092680	Cannabidiolic acid synthase	6.85869	0.000305951
150	BART1_0-p04220	HORVU1Hr1G063150	Immunoglobulin G-binding protein H	6.85457	6.53e-07
151	BART1_0-p16791	HORVU2Hr1G126660	Patatin	6.80863	0.00270333
152	BART1_0-p04262	HORVU1Hr1G063740	NAC transcription factor	6.79096	2.3e-14
153	BART1_0-p20810	HORVU3Hr1G052880	Mitochondrial chaperone	6.78727	6.06e-05
154	BART1_0-p50649	HORVU7Hr1G030160	Bidirectional sugar transporter SWEET	6.71567	4.07e-09
155	BART1_0-p58171	HORVU0Hr1G009060	Triacylglycerol lipase	6.71013	3.51e-08
156	BART1_0-p36449	HORVU5Hr1G062130	0	6.70794	0.000577029
157	BART1_0-p20994	HORVU3Hr1G055740	Tellurite resistance protein tehA	6.69659	1.27e-06
158	BART1_0-p35299	HORVU5Hr1G045650	NAC domain transcription factor	6.68493	8.4e-10
159	BART1_0-p21252	HORVU3Hr1G059250	Ethylene-responsive transcription factor CRF4	6.67256	5.69e-06
160	BART1_0-p15534	HORVU2Hr1G112580	Endonuclease	6.6695	7.24e-13
161	BART1_0-p35307	HORVU5Hr1G045750	Actin depolymerizing factor	6.65888	7.51e-09
162	BART1_0-p21062	HORVU3Hr1G056560	Dihydroflavonol reductase	6.65787	0.00051743
163	BART1_0-p29927	HORVU4Hr1G060370	2C-type protein phosphatase protein	6.63751	2.12e-15
164	BART1_0-p40443	HORVU5Hr1G112130	Indolin-2-one monooxygenase	6.61361	8.24e-07
165	BART1_0-p10639	HORVU2Hr1G049100	0	6.57623	0.0014861
166	BART1_0-p33266	HORVU5Hr1G015010	Dihydroflavonol-4-reductase	6.57358	2.08e-06
167	BART1_0-p46871	HORVU6Hr1G078640	2-oxoglutarate (2OG) and Fe(II)-dependent oxygenase superfamily protein	6.53702	2.05e-09
168	BART1_0-p13563	HORVU2Hr1G090250	Wall-associated receptor kinase 5	6.51932	2.69e-06
169	BART1_0-p13563	HORVU2Hr1G090250	Wall-associated receptor kinase 5	6.51932	2.69e-06
170	BART1_0-p36571	HORVU5Hr1G063620	Low molecular mass early light-inducible protein HV90, chloroplastic	6.51636	0.000326538
171	BART1_0-p34703	HORVU5Hr1G036590	DNA binding protein	6.51633	7.05e-09
172	BART1_0-p21318	HORVU3Hr1G060060	Mannan endo-1 4-beta-mannosidase 7	6.47697	5.22e-06
173	BART1_0-p23377	HORVU3Hr1G086680	Zinc finger protein ZAT11	6.46233	0.00135124
174	BART1_0-p25359	HORVU3Hr1G110760	Nuclear movement family protein	6.4619	6.41e-08
175	BART1_0-p15835	HORVU2Hr1G115980	Lipoxygenase	6.44851	3.1e-07
176	BART1_0-p00042	HORVU1Hr1G000440	Gene encoding jasmonate-induced protein (Fragment)	6.41797	0.000292669
177	BART1_0-p00042	HORVU1Hr1G000440	Gene encoding jasmonate-induced protein (Fragment)	6.41797	0.000292669
178	BART1_0-p46635	HORVU6Hr1G075240	Pentatricopeptide repeat-containing protein, chloroplastic	6.41777	0.000532118
179	BART1_0-p45381	HORVU6Hr1G057670	Myb transcription factor	6.41256	4.42e-06
180	BART1_0-p50681	HORVU7Hr1G030660	Putative dehydrogenase	6.39521	1.78e-05
181	BART1_0-p35294	HORVU5Hr1G045570	Zinc transporter 5	6.3707	0.000313711
182	BART1_0-p16584	HORVU2Hr1G124300	Tau class glutathione S-transferase	6.36604	3.35e-05
183	BART1_0-p55610	HORVU7Hr1G101310	Plant synaptotagmin	6.36279	2.63e-14
184	BART1_0-p37169	HORVU5Hr1G071940	Cyanohydrin beta-glucosyltransferase	6.3522	1.24e-06
185	BART1_0-p60389	HORVU0Hr1G039890	Receptor kinase	6.27637	1.57e-08
186	BART1_0-p12891	HORVU2Hr1G081670	ATP-dependent 6-phosphofructokinase	6.26752	7.05e-10
187	BART1_0-p25520	HORVU3Hr1G112520	Serine decarboxylase	6.22813	0.00201463
188	BART1_0-p26633	HORVU4Hr1G007610	Glutamine synthetase nodule isozyme	6.227	2.71e-16
189	BART1_0-p38903	HORVU5Hr1G093700	Lipoxygenase	6.2154	0.00389986
190	BART1_0-p15362	HORVU2Hr1G110230	serine/threonine-protein kinase SAPK1 isoform X2	6.21119	2e-16
191	BART1_0-p40920	HORVU5Hr1G118020	Abscisic acid 8'-hydroxylase	6.20533	1.14e-07
192	BART1_0-p06684	HORVU1Hr1G094880	Flavonoid 3'-monooxygenase	6.18783	4.6e-05
193	BART1_0-p40518	HORVU5Hr1G112930	Zinc finger protein 382	6.1816	7.49e-06
194	BART1_0-p40518	HORVU5Hr1G112930	Zinc finger protein 382	6.1816	7.49e-06
195	BART1_0-p59696	HORVU0Hr1G030200	Coatomer beta subunit	6.14146	0.00118614
196	BART1_0-p22376	HORVU3Hr1G074100	Blue copper protein	6.12844	1.83e-07
197	BART1_0-p27157	HORVU4Hr1G015170	Small heat shock protein HSP	6.08544	2.03e-08
198	BART1_0-p21494	HORVU3Hr1G062900	O-acyltransferase WSD1	6.0816	1.91e-06
199	BART1_0-p15492	HORVU2Hr1G112120	0	6.07633	0.000979104
200	BART1_0-p47763	HORVU6Hr1G090200	Phosphoribosyltransferase	6.07002	7.33e-10
201	BART1_0-p25083	HORVU3Hr1G107240	ERD (Early-responsive to dehydration stress) family protein (Fragment)	6.05783	1.41e-05
202	BART1_0-p31416	HORVU4Hr1G081370	Mediator of RNA polymerase II transcription subunit 26	6.05263	0.00390837
203	BART1_0-p01839	HORVU1Hr1G025060	Cytochrome c oxidase subunit 1	6.03392	0.00462982
204	BART1_0-p38180	HORVU5Hr1G084750	Diaminopimelate decarboxylase 2 chloroplastic	6.01978	3.1e-07
205	BART1_0-p23909	HORVU3Hr1G093160	Retrotransposon protein Ty1-copia subclass	5.96035	2.19e-07
206	BART1_0-p13511	HORVU2Hr1G089540	Phenylalanine ammonia-lyase	5.95759	0.000961851
207	BART1_0-p21245	HORVU3Hr1G059170	Orphans transcription factor	5.94663	1.18e-12
208	BART1_0-p22616	HORVU3Hr1G077610	Putative alpha/Beta hydrolase fold protein	5.93252	2.18e-06
209	BART1_0-p04554	HORVU1Hr1G067080	High molecular mass early light-inducible protein HV58, chloroplastic	5.92655	1.3e-05
210	BART1_0-p46069	HORVU6Hr1G067200	Multidrug/pheromone exporter, ABC superfamily	5.92352	8.79e-05
211	BART1_0-p38978	HORVU5Hr1G094680	Late embryogenesis abundant protein like	5.91789	0.00187474
212	BART1_0-p04965	HORVU1Hr1G072590	ER glycerol-phosphate acyltransferase	5.91684	1.19e-08
213	BART1_0-p58556	HORVU0Hr1G013950	G-box-binding factor 1	5.90786	8.38e-07
214	BART1_0-p56798	HORVU7Hr1G116080	ATP binding protein, putative	5.87328	0.00207911
215	BART1_0-p22644	HORVU3Hr1G077930	Disulfide isomerase	5.87239	3.12e-15
216	BART1_0-p55302	HORVU7Hr1G097730	Mitogen-activated protein kinase	5.87101	0.00809639
217	BART1_0-p25264	HORVU3Hr1G109430	Cysteine-rich receptor-like protein kinase 10	5.86772	0.000278651
218	BART1_0-p33274	HORVU5Hr1G015040	Dihydroflavonol-4-reductase	5.86573	4.52e-07
219	BART1_0-p06004	HORVU1Hr1G085930	Secoisolariciresinol dehydrogenase	5.84659	5.34e-06
220	BART1_0-p51531	HORVU7Hr1G041810	Myb transcription factor	5.84534	3.79e-06
221	BART1_0-p28306	HORVU4Hr1G032860	0	5.83997	0.000370606
222	BART1_0-p25655	HORVU3Hr1G114150	Pyruvate dehydrogenase phosphatase	5.83517	0.00170998
223	BART1_0-p54790	HORVU7Hr1G090970	Copper chaperone for superoxide dismutase	5.82361	3.05e-11
224	BART1_0-p32529	HORVU5Hr1G005230	0	5.82303	0.00321351
225	BART1_0-p38815	HORVU5Hr1G092850	9-cis-epoxycarotenoid dioxygenase, chloroplastic	5.82243	4.56e-06
226	BART1_0-p51435	HORVU7Hr1G040140	Acyl-(Acyl-carrier-protein) desaturase, chloroplastic	5.80766	0.000169136
227	BART1_0-p38264	HORVU5Hr1G085800	Calmodulin	5.80029	5.35e-05
228	BART1_0-p19372	HORVU3Hr1G030770	p-loop containing nucleoside triphosphate hydrolase superfamily protein	5.77405	1.19e-12
229	BART1_0-p09982	HORVU2Hr1G039130	Putative PHD-finger domain containing protein family	5.75062	0.00764277
230	BART1_0-p23921	HORVU3Hr1G093270	Cysteine proteinase inhibitor B	5.74674	8.22e-05
231	BART1_0-p10087	HORVU2Hr1G040690	Heat stress transcription factor A-3	5.73653	0.00485326
232	BART1_0-p51456	HORVU7Hr1G040460	Pyruvate dehydrogenase E1 component subunit alpha	5.72545	1.25e-13
233	BART1_0-p02620	HORVU1Hr1G038780	Purine catabolism regulatory protein	5.70627	2.32e-17
234	BART1_0-p21499	HORVU3Hr1G062940	O-acyltransferase WSD1	5.6993	4.12e-14
235	BART1_0-p32746	HORVU5Hr1G008050	Plastid 9-cis-epoxycarotenoid dioxygenase	5.6972	1.86e-08
236	BART1_0-p00220	HORVU1Hr1G002470	Serine/threonine kinase (Fragment)	5.69167	1.95e-06
237	BART1_0-p00220	HORVU1Hr1G002470	Serine/threonine kinase (Fragment)	5.69167	1.95e-06
238	BART1_0-p14479	HORVU2Hr1G100420	High-affinity K+ transporter 1 (Fragment)	5.67282	2.78e-06
239	BART1_0-p38178	HORVU5Hr1G084710	Cytochrome P450 family 87 subfamily A polypeptide 6	5.66428	8.61e-09
240	BART1_0-p30888	HORVU4Hr1G074130	Annexin like	5.66237	3.24e-09
241	BART1_0-p06297	HORVU1Hr1G090130	WRKY transcription factor	5.65816	6.33e-05
242	BART1_0-p48297	HORVU7Hr1G001030	Sucrose:fructan 6-fructosyltransferase (Fragment)	5.65138	5.37e-11
243	BART1_0-p39484	HORVU5Hr1G100750	Putative LRR receptor-like serine/threonine-protein kinase isoform C	5.64872	0.000224821
244	BART1_0-p09649	HORVU2Hr1G035020	0	5.63732	2.63e-11
245	BART1_0-p38183	HORVU5Hr1G084820	Putrescine hydroxycinnamoyl transferase	5.62697	5.76e-06
246	BART1_0-p14720	HORVU2Hr1G103150	Pectinesterase inhibitor 8	5.61368	3.59e-08
247	BART1_0-p48909	HORVU7Hr1G008470	Serine/threonine protein phosphatase	5.60698	1.83e-09
248	BART1_0-p41863	HORVU6Hr1G003270	Glycosyltransferase	5.59296	3.8e-06
249	BART1_0-p01456	HORVU1Hr1G019380	Tryptamine hydroxycinnamoyl transferase	5.58666	1.77e-05
250	BART1_0-p07086	HORVU2Hr1G004170	Chalcone synthase	5.58004	0.000431923
251	BART1_0-p54364	HORVU7Hr1G084920	Putative 2S globulin, Glycoside hydrolase, catalytic domain-containing protein	5.56504	1.99e-06
252	BART1_0-p03777	HORVU1Hr1G056570	Late embryogenesis abundant protein 19	5.55565	7.06e-09
253	BART1_0-p54044	HORVU7Hr1G080460	Arogenate dehydrogenase 1 chloroplastic	5.55197	4.54e-07
254	BART1_0-p12276	HORVU2Hr1G073210	0	5.53575	8.52e-08
255	BART1_0-p47072	HORVU6Hr1G081330	Serine/threonine-protein kinase-like protein	5.51789	3.58e-11
256	BART1_0-p35535	HORVU5Hr1G048100	asparagine synthetase [glutamine-hydrolyzing]	5.49847	3.86e-06
257	BART1_0-p14944	HORVU2Hr1G105690	Salicylic acid-binding protein 2	5.49386	6.01e-06
258	BART1_0-p19328	HORVU3Hr1G030460	Endoplasmic reticulum-adenine nucleotide transporter	5.48029	1.96e-09
259	BART1_0-p15982	HORVU2Hr1G117680	Serine/threonine-protein kinase	5.47365	4.03e-06
260	BART1_0-p13242	HORVU2Hr1G086120	Peroxidase	5.45987	1.04e-06
261	BART1_0-p46996	HORVU6Hr1G080340	AP2 domain class transcription factor	5.45798	0.000442159
262	BART1_0-p51608	HORVU7Hr1G042900	Glycosyltransferase	5.45346	2.23e-08
263	BART1_0-p02118	HORVU1Hr1G030060	Tellurite resistance protein tehA	5.44048	1.36e-13
264	BART1_0-p20801	HORVU3Hr1G052770	Calcium-binding protein CML	5.42785	4.46e-05
265	BART1_0-p38433	HORVU5Hr1G087880	Putative transporter	5.41968	2.25e-09
266	BART1_0-p12702	HORVU2Hr1G079270	Arylacetamide deacetylase	5.4183	1.19e-05
267	BART1_0-p45647	HORVU6Hr1G061000	Vacuolar iron transporter	5.40182	1.54e-05
268	BART1_0-p15587	HORVU2Hr1G113290	Putative isoaspartyl peptidase/L-asparaginase 2	5.36634	1.13e-08
269	BART1_0-p34744	HORVU5Hr1G037360	WD repeat-containing protein 44-like	5.36514	7.11e-06
270	BART1_0-p51292	HORVU7Hr1G038340	Pentatricopeptide repeat-containing protein, mitochondrial	5.36244	1.12e-11
271	BART1_0-p27743	HORVU4Hr1G024080	GTP binding protein	5.36145	7.05e-05
272	BART1_0-p51891	HORVU7Hr1G046660	Phosphatidylethanolamine-binding protein PEBP	5.35848	1.06e-06
273	BART1_0-p50248	HORVU7Hr1G025000	MRP-like ABC transporter-like	5.3577	3e-14
274	BART1_0-p55816	HORVU7Hr1G104180	0	5.35067	0.00255472
275	BART1_0-p29945	HORVU4Hr1G060670	WD-repeat protein, putative	5.34985	2.75e-12
276	BART1_0-p53928	HORVU7Hr1G078670	Cleavage and polyadenylation specificity factor subunit 5	5.33934	2.57e-11
277	BART1_0-p46813	HORVU6Hr1G077770	Phi-1-like phosphate-induced protein	5.32786	1.52e-09
278	BART1_0-p46508	HORVU6Hr1G073540	NADH-ubiquinone reductase complex 1 MLRQ subunit	5.32627	2.42e-05
279	BART1_0-p55355	HORVU7Hr1G098330	Xyloglucan endotransglucosylase/hydrolase	5.32438	3.39e-09
280	BART1_0-p17253	HORVU3Hr1G004050	MYB transcription factor	5.31293	9.49e-06
281	BART1_0-p22024	HORVU3Hr1G069590	Heat shock transcription factor class C	5.30146	2.02e-13
282	BART1_0-p20828	HORVU3Hr1G053210	0	5.3008	4.32e-12
283	BART1_0-p04667	HORVU1Hr1G068460	Histone-lysine N-methyltransferase H3 lysine-9 specific SUVH3	5.29762	0.000103964
284	BART1_0-p03999	HORVU1Hr1G059950	Early-methionine-labelled polypeptide	5.29454	0.000550438
285	BART1_0-p05348	HORVU1Hr1G077590	Protein BREAST CANCER SUSCEPTIBILITY 1 like	5.29339	0.000690857
286	BART1_0-p11267	HORVU2Hr1G058510	Chromo domain-containing protein	5.2926	1.8e-08
287	BART1_0-p15507	HORVU2Hr1G112230	Zinc transporter 5	5.2705	6.13e-07
288	BART1_0-p36511	HORVU5Hr1G063050	Leucine-rich repeat receptor-like protein kinase PXC1	5.26104	0.00179235
289	BART1_0-p51775	HORVU7Hr1G044990	Estradiol 17-beta-dehydrogenase 12-A	5.25628	0.000395276
290	BART1_0-p49240	HORVU7Hr1G012600	Xyloglucan endotransglucosylase/hydrolase	5.25064	1.26e-06
291	BART1_0-p41214	HORVU5Hr1G121440	Nucleotide-diphospho-sugar transferase family protein	5.23866	4.31e-05
292	BART1_0-p13936	HORVU2Hr1G094230	1-aminocyclopropane-1-carboxylate synthase (Fragment)	5.23663	0.000150591
293	BART1_0-p37964	HORVU5Hr1G081500	Senescence-inducible chloroplast non-yellowing protein 1	5.23416	7.75e-14
294	BART1_0-p51676	HORVU7Hr1G043690	UDP-glucose:2-hydroxyflavanone C-glucosyltransferase	5.18422	2.41e-05
295	BART1_0-p51676	HORVU7Hr1G043690	UDP-glucose:2-hydroxyflavanone C-glucosyltransferase	5.18422	2.41e-05
296	BART1_0-p51491	HORVU7Hr1G041260	ZIM-domain protein 5	5.17739	1e-06
297	BART1_0-p03849	HORVU1Hr1G057630	Early-responsive to dehydration stress protein (ERD4)	5.17658	4.4e-07
298	BART1_0-p15471	HORVU2Hr1G111780	rust resistance kinase Lr10-like	5.17092	4.65e-07
299	BART1_0-p27613	HORVU4Hr1G022280	Peroxidase	5.15578	6.83e-07
300	BART1_0-p09272	HORVU2Hr1G030290	Inactive purple acid phosphatase	5.14972	6.39e-05
301	BART1_0-p36890	HORVU5Hr1G068120	NKAP family protein isoform A	5.14913	0.000683506
302	BART1_0-p45739	HORVU6Hr1G062430	Ethylene-responsive transcription factor 5	5.13809	2.78e-11
303	BART1_0-p03675	HORVU1Hr1G055340	Serine/threonine-protein kinase SR	5.13166	5.2e-09
304	BART1_0-p34894	HORVU5Hr1G039730	Stearoyl-acyl-carrier-protein desaturase1	5.12379	0.000120243
305	BART1_0-p29303	HORVU4Hr1G051010	Metalloenzyme	5.12369	2.01e-17
306	BART1_0-p21187	HORVU3Hr1G058280	Inward-rectifying potassium channel	5.12107	0.000191338
307	BART1_0-p14536	HORVU2Hr1G101160	Xyloglucan endotransglucosylase/hydrolase	5.11337	1.24e-06
308	BART1_0-p31067	HORVU4Hr1G076610	Tetratricopeptide-like helical	5.08988	1e-07
309	BART1_0-p52165	HORVU7Hr1G051200	NADH-plastoquinone oxidoreductase subunit K	5.05647	0.00148754
310	BART1_0-p47152	HORVU6Hr1G082360	0	5.0533	2.26e-11
311	BART1_0-p44550	HORVU6Hr1G041900	Putative nucleotidyltransferase, Ribonuclease H	5.05242	0.00325295
312	BART1_0-p54527	HORVU7Hr1G087250	Plant L-ascorbate oxidase	5.05163	7.93e-06
313	BART1_0-p30911	HORVU4Hr1G074470	ER glycerol-phosphate acyltransferase	5.03959	2.58e-09
314	BART1_0-p60159	HORVU0Hr1G036550	Small-subunit processome, Utp	5.03875	0.000344017
315	BART1_0-p05652	HORVU1Hr1G081410	Chaperone protein DnaJ	5.03088	2.06e-07
316	BART1_0-p51498	HORVU7Hr1G041300	Putative tify domain/CCT motif transcription factor family protein	5.02884	3.23e-05
317	BART1_0-p01358	HORVU1Hr1G017690	0	5.02329	2.13e-13
318	BART1_0-p53566	HORVU7Hr1G073640	Permease cytosine/purines uracil thiamine allantoin	5.02236	2.67e-13
319	BART1_0-p45953	HORVU6Hr1G065430	Ethylene-responsive transcription factor ERF025	5.0157	3.18e-05
320	BART1_0-p45474	HORVU6Hr1G058840	Phenylalanine ammonia-lyase	5.01181	1.05e-05
321	BART1_0-p36457	HORVU5Hr1G062090	Aldehyde dehydrogenase family 7 member A1 isoform B	5.00896	6.88e-18
322	BART1_0-p43662	HORVU6Hr1G028140	Triacylglycerol lipase	4.99659	1.14e-05
323	BART1_0-p59425	HORVU0Hr1G026010	Cyclin IbZm	4.97975	0.00322475
324	BART1_0-p51777	HORVU7Hr1G045060	0	4.96127	2.38e-05
325	BART1_0-p19733	HORVU3Hr1G035880	Fungal lipase-like domain containing protein	4.94241	0.000365802
326	BART1_0-p10135	HORVU2Hr1G041300	snRNA-activating protein complex subunit 4	4.94188	6.15e-07
327	BART1_0-p18941	HORVU3Hr1G024820	0	4.93198	0.00136593
328	BART1_0-p18941	HORVU3Hr1G024820	0	4.93198	0.00136593
329	BART1_0-p52748	HORVU7Hr1G060070	Isopenicillin N synthase	4.91693	1.29e-06
330	BART1_0-p17163	HORVU3Hr1G002830	Glutathione S-transferase GSTU6	4.9163	0.0049801
331	BART1_0-p53135	HORVU7Hr1G066980	Cytochrome c oxidase subunit 1	4.89704	0.00470489
332	BART1_0-p54185	HORVU7Hr1G082450	PLP-dependent aminotransferase	4.89444	1.43e-10
333	BART1_0-p29382	HORVU4Hr1G052450	Hexosyltransferase	4.89345	2.51e-12
334	BART1_0-p21838	HORVU3Hr1G067400	0	4.88853	0.00108058
335	BART1_0-p21838	HORVU3Hr1G067400	0	4.88853	0.00108058
336	BART1_0-p21838	HORVU3Hr1G067400	0	4.88853	0.00108058
337	BART1_0-p21838	HORVU3Hr1G067400	0	4.88853	0.00108058
338	BART1_0-p27042	HORVU4Hr1G013460	Zinc finger protein 1	4.88336	1.59e-10
339	BART1_0-p58721	HORVU0Hr1G016370	Dehydration-responsive element binding protein 6	4.87032	3.27e-09
340	BART1_0-p14101	HORVU2Hr1G095880	Syntaxin binding protein 5	4.86945	5.13e-13
341	BART1_0-p12191	HORVU2Hr1G071890	Desiccation-related protein PCC13-62	4.86646	0.000736818
342	BART1_0-p04681	HORVU1Hr1G068530	UV radiation resistance-associated gene protein	4.84332	1.34e-09
343	BART1_0-p21597	HORVU3Hr1G064470	Basic endochitinase A	4.83501	0.0020462
344	BART1_0-p04245	HORVU1Hr1G063390	AAA-ATPase ASD mitochondrial	4.79705	4.74e-09
345	BART1_0-p08274	HORVU2Hr1G017760	Vacuolar-sorting receptor 1	4.79658	4.24e-08
346	BART1_0-p40450	HORVU5Hr1G112160	Pathogenesis-related thaumatin superfamily protein	4.79029	7.71e-13
347	BART1_0-p47269	HORVU6Hr1G083720	Lysine histidine transporter 1	4.77896	5.94e-15
348	BART1_0-p47913	HORVU6Hr1G091840	Protein TRANSPARENT TESTA 12	4.77692	8.55e-05
349	BART1_0-p58247	HORVU0Hr1G010080	Sugars will eventually be exported transporter17a	4.7629	1.27e-09
350	BART1_0-p58247	HORVU0Hr1G010080	Sugars will eventually be exported transporter17a	4.7629	1.27e-09
351	BART1_0-p09270	HORVU2Hr1G030260	Inactive purple acid phosphatase	4.75807	6.7e-05
352	BART1_0-p42456	HORVU6Hr1G011010	0	4.75625	0.00739308
353	BART1_0-p30496	HORVU4Hr1G068960	Glucan endo-1,3-beta-glucosidase 3	4.75403	7.32e-16
354	BART1_0-p07919	HORVU2Hr1G013420	NEP1-interacting protein 2	4.74623	3.91e-07
355	BART1_0-p52601	HORVU7Hr1G057650	Putative RING zinc finger domain superfamily protein	4.74568	1.03e-10
356	BART1_0-p00535	HORVU1Hr1G005920	Soluble inorganic pyrophosphatase	4.73978	9.35e-06
357	BART1_0-p06035	HORVU1Hr1G086480	Ubiquitin-conjugating enzyme 1	4.73947	0.000290784
358	BART1_0-p21493	HORVU3Hr1G062920	0	4.73902	2.85e-10
359	BART1_0-p39692	HORVU5Hr1G103420	Tau class glutathione S-transferase	4.73115	4.32e-09
360	BART1_0-p29519	HORVU4Hr1G054420	MYB transcription factor	4.72032	3.34e-05
361	BART1_0-p59177	HORVU0Hr1G022110	Xyloglucan endotransglucosylase/hydrolase	4.7073	0.000139274
362	BART1_0-p51513	HORVU7Hr1G041470	Peroxygenase	4.69238	4.77e-06
363	BART1_0-p56516	HORVU7Hr1G112900	Heptahelical transmembrane protein 2	4.6903	1.35e-05
364	BART1_0-p36764	HORVU5Hr1G066460	GMP synthase	4.68781	1.64e-05
365	BART1_0-p37669	HORVU5Hr1G077920	Beta-glucosidase 6	4.68451	1.87e-10
366	BART1_0-p23094	HORVU3Hr1G082870	Mitochondrial inner membrane magnesium transporter mrs2	4.67486	8.68e-06
367	BART1_0-p29481	HORVU4Hr1G053980	Ocs element-binding factor 1	4.67283	3.51e-06
368	BART1_0-p30522	HORVU4Hr1G069340	Tetratricopeptide repeat protein 1	4.67194	0.00013328
369	BART1_0-p55342	HORVU7Hr1G098170	Phytochrome-associated protein phosphatase type 2C	4.66624	4.92e-08
370	BART1_0-p03282	HORVU1Hr1G049230	Putative glutathione S-transferase GSTU6	4.66201	5.33e-06
371	BART1_0-p49272	HORVU7Hr1G012910	Cell cycle regulated microtubule associated protein	4.64512	1.47e-06
372	BART1_0-p22056	HORVU3Hr1G069940	Putative Late embryogenesis abundant protein, LEA-14	4.64475	1.72e-07
373	BART1_0-p23746	HORVU3Hr1G091210	S-norcoclaurine synthase	4.64313	7.98e-10
374	BART1_0-p16783	HORVU2Hr1G126570	Patatin	4.64199	0.00768222
375	BART1_0-p07178	HORVU2Hr1G005150	Molecular chaperone HtpG	4.62276	3.64e-09
376	BART1_0-p41547	HORVU5Hr1G125600	Plasma membrane intrinsic protein 1	4.6148	0.000384876
377	BART1_0-p23315	HORVU3Hr1G085760	Delta-1-pyrroline-5-carboxylate synthase	4.61379	5.45e-13
378	BART1_0-p29595	HORVU4Hr1G055490	HAT family dimerisation domain containing protein	4.60985	0.000627809
379	BART1_0-p31250	HORVU4Hr1G079030	Xyloglucan galactosyltransferase KATAMARI	4.60528	2.76e-08
380	BART1_0-p36542	HORVU5Hr1G063340	Mitochondrial chaperone/AAA ATPase	4.60164	3.55e-06
381	BART1_0-p39972	HORVU5Hr1G106640	Protein synthesis inhibitor II	4.60148	9.94e-11
382	BART1_0-p20735	HORVU3Hr1G051820	Serine/threonine-protein kinase	4.5942	3.94e-07
383	BART1_0-p36419	HORVU5Hr1G061810	Serine/threonine-protein kinase	4.5942	3.94e-07
384	BART1_0-p25832	HORVU3Hr1G116310	Cytochrome P450 monooxygenase	4.58604	0.000517049
385	BART1_0-p39906	HORVU5Hr1G105880	Plant Tudor-like RNA-binding protein	4.5773	2.93e-13
386	BART1_0-p36676	HORVU5Hr1G065370	5'-AMP-activated protein kinase, catalytic alpha subunit	4.57694	5.2e-13
387	BART1_0-p59131	HORVU0Hr1G021480	O-glucosyltransferase rumi homolog	4.57344	7.11e-09
388	BART1_0-p58964	HORVU0Hr1G019300	Glutathione S-transferase, N-terminal domain containing protein, expressed	4.56925	1.16e-05
389	BART1_0-p29181	HORVU4Hr1G049500	Sucrose synthase	4.5658	1.95e-15
390	BART1_0-p29181	HORVU4Hr1G049500	Sucrose synthase	4.5658	1.95e-15
391	BART1_0-p16418	HORVU2Hr1G122590	Cannabidiolic acid synthase-like 2	4.54893	9.37e-10
392	BART1_0-p36576	HORVU5Hr1G063650	Low molecular mass early light-inducible protein HV90, chloroplastic	4.5334	2.93e-09
393	BART1_0-p51665	HORVU7Hr1G043530	Serpin-ZXA	4.53109	1.3e-07
394	BART1_0-p46692	HORVU6Hr1G076270	0	4.52698	0.00367034
395	BART1_0-p29085	HORVU4Hr1G047690	Retrovirus-related Pol polyprotein from transposon TNT 1-94	4.52395	2.49e-06
396	BART1_0-p29085	HORVU4Hr1G047690	Retrovirus-related Pol polyprotein from transposon TNT 1-94	4.52395	2.49e-06
397	BART1_0-p08237	HORVU2Hr1G017370	NAC transcription factor	4.52277	7.95e-07
398	BART1_0-p17642	HORVU3Hr1G008310	0	4.51806	0.00128266
399	BART1_0-p01634	HORVU1Hr1G021750	Translocator protein-like protein	4.51554	3.39e-06
400	BART1_0-p35282	HORVU5Hr1G045290	Ethylene-responsive transcription factor WRI1	4.51431	1.63e-08
401	BART1_0-p46609	HORVU6Hr1G074960	Trehalose 6-phosphate phosphatase	4.51413	1.37e-06
402	BART1_0-p40480	HORVU5Hr1G112610	Protein synthesis inhibitor II	4.51202	0.00332575
403	BART1_0-p09624	HORVU2Hr1G034740	NAD(P)-binding Rossmann-fold superfamily protein	4.50922	1.68e-07
404	BART1_0-p54863	HORVU7Hr1G091800	Germin-like protein 8-4	4.50241	0.00132187
405	BART1_0-p54863	HORVU7Hr1G091800	Germin-like protein 8-4	4.50241	0.00132187
406	BART1_0-p37051	HORVU5Hr1G070400	ATP-binding cassette transporter, putative	4.49625	0.00149468
407	BART1_0-p33059	HORVU5Hr1G012120	L-type lectin-domain containing receptor kinase IX.1	4.49066	2.15e-07
408	BART1_0-p57120	HORVU7Hr1G119900	0	4.48255	1.44e-06
409	BART1_0-p57120	HORVU7Hr1G119900	0	4.48255	1.44e-06
410	BART1_0-p09265	HORVU2Hr1G030220	Adaptor protein complex 4 subunit u	4.47127	9.99e-06
411	BART1_0-p30321	HORVU4Hr1G066270	Chloroplast allene oxide synthase	4.45744	3.59e-07
412	BART1_0-p59166	HORVU0Hr1G022070	Putative receptor protein kinase ZmPK1	4.45247	7.92e-08
413	BART1_0-p17564	HORVU3Hr1G007420	Calcium-binding allergen Ole e like	4.44355	1.3e-06
414	BART1_0-p40366	HORVU5Hr1G111140	Mitochondrial Rho GTPase	4.44223	6.99e-08
415	BART1_0-p14372	HORVU2Hr1G099290	Parallel beta-helix repeat-containing protein (Fragment)	4.4372	0.000925447
416	BART1_0-p04626	HORVU1Hr1G067830	0	4.42992	7.34e-06
417	BART1_0-p12074	HORVU2Hr1G070310	Short-chain dehydrogenase/reductase SDR	4.41731	9.12e-10
418	BART1_0-p24503	HORVU3Hr1G099120	Serine/threonine-protein kinase CDL1-like	4.41327	3.27e-16
419	BART1_0-p04242	HORVU1Hr1G063420	Putative nitrite transporter	4.38326	3.53e-12
420	BART1_0-p23322	HORVU3Hr1G085890	Xenobiotic-transporting ATPase	4.38051	6.67e-15
421	BART1_0-p06324	HORVU1Hr1G090510	Ubiquitin--protein ligase	4.35658	1.29e-06
422	BART1_0-p44338	HORVU6Hr1G038550	LRR receptor-like serine/threonine-protein kinase EFR	4.341	8.3e-06
423	BART1_0-p38488	HORVU5Hr1G088420	Histone-lysine N-methyltransferase	4.32951	1.93e-07
424	BART1_0-p51213	HORVU7Hr1G037080	LOW QUALITY PROTEIN: annexin D2	4.32253	2.24e-16
425	BART1_0-p04655	HORVU1Hr1G068160	Cyclin IbZm	4.32073	0.000838811
426	BART1_0-p14589	HORVU2Hr1G101750	Ran GTPase binding protein, putative	4.32028	1.91e-06
427	BART1_0-p27609	HORVU4Hr1G022270	Peroxidase	4.31969	2.35e-06
428	BART1_0-p04665	HORVU1Hr1G068440	Auxin-regulated calmodulin	4.29939	0.0010795
429	BART1_0-p54595	HORVU7Hr1G088260	Myo-inositol oxygenase	4.28132	1.22e-11
430	BART1_0-p15972	HORVU2Hr1G117490	G-type lectin S-receptor-like serine/threonine-protein kinase B120	4.25599	2.81e-09
431	BART1_0-p46492	HORVU6Hr1G073300	3-ketoacyl-CoA synthase	4.23891	2.06e-06
432	BART1_0-p51844	HORVU7Hr1G046040	Carboxyl-terminal-processing protease	4.22985	5.27e-15
433	BART1_0-p30389	HORVU4Hr1G067430	DnaK protein, expressed	4.22032	2.09e-10
434	BART1_0-p38318	HORVU5Hr1G086630	Flavin-containing monooxygenase	4.21765	9.48e-11
435	BART1_0-p46862	HORVU6Hr1G078510	0	4.18757	0.000127921
436	BART1_0-p47148	HORVU6Hr1G082080	flocculation protein FLO11	4.17863	0.000619609
437	BART1_0-p12111	HORVU2Hr1G070700	Glycerophosphodiester phosphodiesterase GDPD2	4.1771	4.42e-05
438	BART1_0-p53516	HORVU7Hr1G073050	NADH:ubiquinone reductase (Non-electrogenic)	4.17552	1.23e-10
439	BART1_0-p05425	HORVU1Hr1G078710	Mitogen-activated protein kinase kinase kinase A	4.1636	0.000119123
440	BART1_0-p25335	HORVU3Hr1G110320	Fungal lipase-like domain containing protein	4.16302	0.000109282
441	BART1_0-p34618	HORVU5Hr1G035420	Vesicle transport protein-like	4.16192	9.23e-08
442	BART1_0-p50745	HORVU7Hr1G031430	Glutamate receptor 2.5	4.15616	2e-08
443	BART1_0-p03324	HORVU1Hr1G049840	NAC domain-containing protein 78	4.15568	1.08e-05
444	BART1_0-p21831	HORVU3Hr1G067380	2C-type protein phosphatase protein	4.15303	4.98e-14
445	BART1_0-p51571	HORVU7Hr1G042260	Flavonoid 3-monooxygenase	4.14501	8.44e-08
446	BART1_0-p23369	HORVU3Hr1G086500	Heat shock cognate 70 kDa protein 2	4.14067	0.000361689
447	BART1_0-p03835	HORVU1Hr1G057410	Calcium-binding protein CML	4.13878	1.96e-12
448	BART1_0-p51030	HORVU7Hr1G035190	RNA ligase/cyclic nucleotide phosphodiesterase	4.11945	2.17e-06
449	BART1_0-p31316	HORVU4Hr1G079970	Mitogen-activated protein kinase kinase 6-like (Fragment)	4.11349	0.00238883
450	BART1_0-p51454	HORVU7Hr1G040480	DExH-box ATP-dependent RNA helicase DExH12	4.09893	1.02e-05
451	BART1_0-p51454	HORVU7Hr1G040480	DExH-box ATP-dependent RNA helicase DExH12	4.09893	1.02e-05
452	BART1_0-p60384	HORVU0Hr1G039840	Calmodulin-binding protein 25	4.09068	2.38e-05
453	BART1_0-p36889	HORVU5Hr1G068110	BHLH transcription factor	4.08594	1.46e-07
454	BART1_0-p19097	HORVU3Hr1G027240	Avr9/Cf-9 rapidly elicited protein	4.08213	2.3e-09
455	BART1_0-p57745	HORVU0Hr1G004140	Harpin-induced protein	4.08094	1.19e-06
456	BART1_0-p05238	HORVU1Hr1G076190	ATP-dependent Clp protease ATP-binding subunit ClpB	4.07472	1.6e-07
457	BART1_0-p05696	HORVU1Hr1G081920	Glycosyltransferase	4.06879	5.78e-06
458	BART1_0-p18135	HORVU3Hr1G014140	NAC transcription factor	4.05988	2.75e-06
459	BART1_0-p31433	HORVU4Hr1G081590	Cysteine-rich receptor-like protein kinase 25	4.05551	7.33e-07
460	BART1_0-p06105	HORVU1Hr1G087630	Monothiol glutaredoxin-S5	4.0528	0.000271299
461	BART1_0-p35351	HORVU5Hr1G046390	WRKY transcription factor 55	4.03572	0.001774
462	BART1_0-p34757	HORVU5Hr1G037440	0	4.03305	3.91e-07
463	BART1_0-p03263	HORVU1Hr1G048950	Oxidoreductase	4.02953	8.22e-07
464	BART1_0-p15171	HORVU2Hr1G108290	Putative major facilitator, sugar transporter, major facilitator superfamily	4.02816	8.71e-11
465	BART1_0-p45610	HORVU6Hr1G060600	MYB transcription factor	4.02734	3.12e-07
466	BART1_0-p35317	HORVU5Hr1G045710	Coiled-coil domain-containing protein 109A	4.02493	7.46e-05
467	BART1_0-p05540	HORVU1Hr1G080160	Serine/threonine-protein kinase	4.02399	2.24e-10
468	BART1_0-p12382	HORVU2Hr1G074770	Abscisic stress-ripening protein 2	4.02047	7.29e-12
469	BART1_0-p43777	HORVU6Hr1G029750	Glutamine amidotransferase	4.01783	1.24e-09
470	BART1_0-p21053	HORVU3Hr1G056570	CBS domain-containing protein	4.01723	5.25e-13
471	BART1_0-p22435	HORVU3Hr1G075040	Tyrosine decarboxylase	4.00245	1.5e-09
472	BART1_0-p54604	HORVU7Hr1G088210	ABC transporter	4.00208	1.37e-16
473	BART1_0-p03918	HORVU1Hr1G058520	Non-cyanogenic beta-glucosidase	3.98794	3.92e-11
474	BART1_0-p33660	HORVU5Hr1G020530	Mitogen-activated protein kinase kinase kinase	3.98007	5.61e-07
475	BART1_0-p21687	HORVU3Hr1G065390	ABC transporter B family member 4	3.97671	1.42e-06
476	BART1_0-p22693	HORVU3Hr1G078360	Putative phosphodiesterase I	3.97458	1.09e-08
477	BART1_0-p29908	HORVU4Hr1G060070	Aspartyl protease	3.96228	1.89e-08
478	BART1_0-p31203	HORVU4Hr1G078460	Alcohol dehydrogenase, C-terminal	3.95849	0.000168924
479	BART1_0-p29501	HORVU4Hr1G054080	Tim17 domain-containing protein	3.94655	3.54e-15
480	BART1_0-p55123	HORVU7Hr1G095320	UPF0114 protein in repA1-repA2 intergenic region	3.94192	1.93e-15
481	BART1_0-p57661	HORVU0Hr1G003220	Translation initiation factor IF-2	3.93943	0.000116652
482	BART1_0-p46796	HORVU6Hr1G077610	Putative RING zinc finger domain superfamily protein	3.92779	7.77e-15
483	BART1_0-p51604	HORVU7Hr1G042800	Potassium transporter	3.92603	5.21e-12
484	BART1_0-p05214	HORVU1Hr1G075880	Calmodulin-binding protein-like	3.91611	5.09e-09
485	BART1_0-p20737	HORVU3Hr1G051830	Serine/threonine-protein kinase	3.91448	7.06e-06
486	BART1_0-p20624	HORVU3Hr1G050380	Harbinger transposase-derived nuclease	3.89556	6.76e-11
487	BART1_0-p45908	HORVU6Hr1G064620	Late embryogenesis abundant	3.88685	5.04e-11
488	BART1_0-p52199	HORVU7Hr1G051500	Peroxidase	3.88666	0.000469302
489	BART1_0-p39753	HORVU5Hr1G103890	Aldehyde oxidase4	3.87718	6.38e-14
490	BART1_0-p39753	HORVU5Hr1G103890	Aldehyde oxidase4	3.87718	6.38e-14
491	BART1_0-p38187	HORVU5Hr1G084740	Phospholipase D delta	3.86172	2.7e-15
492	BART1_0-p04163	HORVU1Hr1G062190	Sister chromatid cohesion 1 protein 1	3.85884	1.34e-09
493	BART1_0-p04105	HORVU1Hr1G061380	Putative nepenthesin	3.85309	7.71e-12
494	BART1_0-p27687	HORVU4Hr1G023490	Cyclin-dependent kinase B1-1	3.85133	9.75e-14
495	BART1_0-p44838	HORVU6Hr1G048300	0	3.8513	0.00189307
496	BART1_0-p46965	HORVU6Hr1G079150	Adenine nucleotide alpha hydrolase-like superfamily protein	3.85104	4.14e-14
497	BART1_0-p36908	HORVU5Hr1G068360	Leucine-rich repeat receptor-like serine/threonine-protein kinase	3.84443	9.94e-10
498	BART1_0-p18475	HORVU3Hr1G018500	L-type lectin-domain containing receptor kinase IV.2	3.84362	8.54e-11
499	BART1_0-p18487	HORVU3Hr1G018610	L-type lectin-domain containing receptor kinase IV.2	3.84362	8.54e-11
500	BART1_0-p56756	HORVU7Hr1G115210	Putative major facilitator, sugar transporter, major facilitator superfamily	3.84016	3.16e-16
501	BART1_0-p56756	HORVU7Hr1G115210	Putative major facilitator, sugar transporter, major facilitator superfamily	3.84016	3.16e-16
502	BART1_0-p50751	HORVU7Hr1G031620	0	3.83356	3.85e-05
503	BART1_0-p21145	HORVU3Hr1G057510	Isoprenylcysteine alpha-carbonyl methylesterase ICME	3.8326	1.7e-10
504	BART1_0-p36590	HORVU5Hr1G063930	0	3.82683	4.11e-09
505	BART1_0-p59751	HORVU0Hr1G030810	0	3.82402	0.00514485
506	BART1_0-p35367	HORVU5Hr1G046480	Chalcone-flavonone isomerase family protein (Fragment)	3.81824	0.000365792
507	BART1_0-p09459	HORVU2Hr1G032670	Glycerophosphoryl diester phosphodiesterase	3.81432	1.01e-06
508	BART1_0-p29924	HORVU4Hr1G060310	Transferring glycosyl group transferase	3.81356	4.73e-14
509	BART1_0-p35310	HORVU5Hr1G045770	Actin depolymerizing factor	3.80611	8.69e-12
510	BART1_0-p01458	HORVU1Hr1G019410	Tryptamine hydroxycinnamoyl transferase	3.7978	5.6e-06
511	BART1_0-p12962	HORVU2Hr1G082480	C2-GRAM domain containing protein	3.7961	0.000537876
512	BART1_0-p26785	HORVU4Hr1G010150	[Protein-PII] uridylyltransferase	3.79386	9.19e-06
513	BART1_0-p11983	HORVU2Hr1G069080	Vacuolar amino acid transporter like	3.78418	1.41e-07
514	BART1_0-p38902	HORVU5Hr1G093860	Pre-mRNA-splicing factor ATP-dependent RNA helicase	3.78392	0.000641754
515	BART1_0-p03497	HORVU1Hr1G052420	Putative serine/threonine-protein kinase	3.78028	0.00770476
516	BART1_0-p36297	HORVU5Hr1G060140	Endoglucanase	3.77997	1.86e-05
517	BART1_0-p36297	HORVU5Hr1G060140	Endoglucanase	3.77997	1.86e-05
518	BART1_0-p43899	HORVU6Hr1G031480	Succinate-semialdehyde dehydrogenase mitochondrial	3.77833	2.71e-16
519	BART1_0-p45082	HORVU6Hr1G053090	L-type lectin-domain containing receptor kinase IV.1	3.7759	1.69e-09
520	BART1_0-p45459	HORVU6Hr1G058670	Hexosyltransferase	3.7733	3.75e-13
521	BART1_0-p44766	HORVU6Hr1G046910	0	3.76918	0.00869991
522	BART1_0-p36412	HORVU5Hr1G061760	Serine/threonine-protein kinase	3.76773	6.85e-05
523	BART1_0-p30910	HORVU4Hr1G074460	Phospholipid/glycerol acyltransferase	3.76313	5.26e-06
524	BART1_0-p00863	HORVU1Hr1G010210	Bidirectional sugar transporter SWEET	3.76148	0.00507055
525	BART1_0-p23986	HORVU3Hr1G094090	5'-AMP-activated protein kinase, gamma subunit	3.76007	3.04e-16
526	BART1_0-p17479	HORVU3Hr1G006440	Eukaryotic aspartyl protease family protein	3.7492	3.95e-09
527	BART1_0-p44973	HORVU6Hr1G051290	ATP-dependent DNA helicase RecG	3.7476	0.00140711
528	BART1_0-p03495	HORVU1Hr1G052430	Acidic endochitinase Q	3.74308	0.00136526
529	BART1_0-p40153	HORVU5Hr1G108670	Hexosyltransferase	3.7403	1.17e-06
530	BART1_0-p57090	HORVU7Hr1G119620	Riboflavin biosynthesis protein ribBA	3.736	1.09e-10
531	BART1_0-p26283	HORVU4Hr1G003450	Translation initiation factor IF-2-like	3.73303	1.6e-07
532	BART1_0-p47418	HORVU6Hr1G085760	MAP kinase-activating protein C22orf5, putative, expressed	3.7307	7.19e-09
533	BART1_0-p31183	HORVU4Hr1G078260	E3 ubiquitin-protein ligase	3.72941	0.000790408
534	BART1_0-p46327	HORVU6Hr1G070740	Pollen-specific arabinogalacta protein BAN102	3.72925	1.4e-07
535	BART1_0-p36745	HORVU5Hr1G066230	Superoxide dismutase	3.72238	2.84e-07
536	BART1_0-p46164	HORVU6Hr1G068700	Abscisic acid 8'-hydroxylase 1	3.7134	0.00136098
537	BART1_0-p53628	HORVU7Hr1G074640	Histidine amino acid transporter	3.7097	5.52e-08
538	BART1_0-p44226	HORVU6Hr1G036800	Pleiotropic drug resistance protein 7	3.70588	1.09e-13
539	BART1_0-p05779	HORVU1Hr1G082910	HB transcription factor (Fragment)	3.70249	3.72e-10
540	BART1_0-p17165	HORVU3Hr1G002840	Glycosyltransferase family 61 protein	3.69884	3.02e-05
541	BART1_0-p37020	HORVU5Hr1G069960	Purine permease 3-like isoform X1	3.69648	1.18e-08
542	BART1_0-p53963	HORVU7Hr1G079380	Geraniol dehydrogenase	3.69549	2.95e-14
543	BART1_0-p35836	HORVU5Hr1G053550	Proton-coupled amino acid transporter 1	3.69401	3.94e-10
544	BART1_0-p23318	HORVU3Hr1G085930	Orphans transcription factor (Fragment)	3.69401	4.25e-11
545	BART1_0-p20778	HORVU3Hr1G052520	RING-type E3 ubiquitin transferase	3.683	9.56e-05
546	BART1_0-p17559	HORVU3Hr1G007290	Calmodulin-binding protein 60 B	3.67753	7.74e-09
547	BART1_0-p51605	HORVU7Hr1G042910	Anthocyanin 3'-O-beta-glucosyltransferase	3.6463	5.27e-05
548	BART1_0-p31622	HORVU4Hr1G084110	Cysteine-rich repeat secretory protein 3	3.63352	1.12e-08
549	BART1_0-p45603	HORVU6Hr1G060540	L-type lectin-domain containing receptor kinase IV.1	3.63292	6.14e-07
550	BART1_0-p13544	HORVU2Hr1G090030	Oxoglutarate/iron-dependent dioxygenase	3.62711	1.84e-07
551	BART1_0-p50592	HORVU7Hr1G028910	Pyrophosphate-energized vacuolar membrane proton pump	3.62601	2.32e-17
552	BART1_0-p04248	HORVU1Hr1G063450	CXE carboxylesterase	3.61869	5.99e-11
553	BART1_0-p05305	HORVU1Hr1G076950	Calcium-transporting ATPase	3.61555	0.00368496
554	BART1_0-p03272	HORVU1Hr1G049070	Glutathione S-transferase, N-terminal domain containing protein, expressed	3.60429	8.79e-10
555	BART1_0-p03270	HORVU1Hr1G049090	Glutathione S-transferase, N-terminal domain containing protein, expressed	3.60429	8.79e-10
556	BART1_0-p56505	HORVU7Hr1G112710	Very-long-chain aldehyde decarbonylase GL1-3	3.60158	1.39e-11
557	BART1_0-p21679	HORVU3Hr1G065620	Mitogen-activated protein kinase kinase kinase A	3.59869	0.00020265
558	BART1_0-p40692	HORVU5Hr1G115100	GRAM-containing/ABA-responsive protein (Fragment)	3.59622	3.11e-13
559	BART1_0-p57525	HORVU0Hr1G001590	0	3.58396	3.26e-09
560	BART1_0-p39317	HORVU5Hr1G098760	Premnaspirodiene oxygenase	3.5833	4.43e-06
561	BART1_0-p59005	HORVU0Hr1G019740	Double-strand break repair protein mus-23-like	3.58318	2.8e-06
562	BART1_0-p27071	HORVU4Hr1G013840	Isopenicillin N synthase	3.58098	3.03e-07
563	BART1_0-p41599	HORVU6Hr1G000480	Wall-associated receptor kinase 3	3.58022	1.08e-11
564	BART1_0-p36570	HORVU5Hr1G063570	Low molecular mass early light-inducible protein HV90, chloroplastic	3.5785	1.59e-05
565	BART1_0-p49835	HORVU7Hr1G020190	Bifunctional monodehydroascorbate reductase and carbonic anhydrase nectarin-3	3.5781	5.34e-07
566	BART1_0-p31644	HORVU4Hr1G084330	von Willebrand factor type A domain containing protein	3.57716	1.21e-06
567	BART1_0-p46144	HORVU6Hr1G068450	3-ketodihydrosphingosine reductase	3.5759	0.0016883
568	BART1_0-p28890	HORVU4Hr1G043990	Serine/threonine-protein kinase WNK4-like	3.5748	3.75e-09
569	BART1_0-p09490	HORVU2Hr1G033060	COBRA-like protein 6	3.57323	0.00299697
570	BART1_0-p01628	HORVU1Hr1G021680	Indolin-2-one monooxygenase	3.55586	6.48e-12
571	BART1_0-p58166	HORVU0Hr1G008980	Coenzyme PQQ biosynthesis protein	3.55192	0.00033231
572	BART1_0-p16091	HORVU2Hr1G118910	Extracellular invertase	3.55122	6.7e-08
573	BART1_0-p46804	HORVU6Hr1G077670	Ubiquitin-protein ligase	3.54912	0.000180635
574	BART1_0-p45572	HORVU6Hr1G060140	AP2/ERF domain-containing transcription factor	3.53297	1.64e-07
575	BART1_0-p34126	HORVU5Hr1G027400	Retrovirus-related Pol polyprotein from transposon TNT 1-94	3.52791	0.000425433
576	BART1_0-p58008	HORVU0Hr1G007050	Ethylene-responsive element binding factor	3.52007	1.17e-12
577	BART1_0-p08768	HORVU2Hr1G023590	Non-cyanogenic beta-glucosidase	3.51055	1.08e-08
578	BART1_0-p39015	HORVU5Hr1G095120	Putative LRR receptor-like serine/threonine-protein kinase	3.50907	6.77e-05
579	BART1_0-p32880	HORVU5Hr1G009840	Guanosine nucleotide diphosphate dissociation inhibitor	3.50409	0.000125993
580	BART1_0-p26654	HORVU4Hr1G008270	UDP-glucose 6-dehydrogenase	3.49679	5.1e-13
581	BART1_0-p38951	HORVU5Hr1G094380	Heat shock transcription factor	3.49417	2.67e-09
582	BART1_0-p23495	HORVU3Hr1G088080	Cysteine endopeptidase EP-A	3.49152	1.88e-09
583	BART1_0-p26390	HORVU4Hr1G004820	Plasma membrane ATPase	3.48985	3.89e-13
584	BART1_0-p30269	HORVU4Hr1G065470	Serine/threonine protein kinase	3.48631	4.02e-12
585	BART1_0-p46300	HORVU6Hr1G070450	Proton-dependent oligopeptide transporter family	3.48133	1.05e-08
586	BART1_0-p18496	HORVU3Hr1G018650	Pyruvate decarboxylase 2	3.47863	1.64e-13
587	BART1_0-p29693	HORVU4Hr1G057000	Low temperature-induced protein lt101.1	3.46161	6.92e-13
588	BART1_0-p17434	HORVU3Hr1G005890	Ion transport domain-containing protein	3.4608	1.04e-08
589	BART1_0-p04391	HORVU1Hr1G065620	Mono-and diacylglycerol lipase	3.45558	1.49e-05
590	BART1_0-p35446	HORVU5Hr1G047730	Ferritin-1, chloroplastic	3.45386	5.42e-12
591	BART1_0-p30354	HORVU4Hr1G066750	Retrovirus-related Pol polyprotein from transposon TNT 1-94	3.45273	1.23e-05
592	BART1_0-p23919	HORVU3Hr1G093190	Subtilase	3.44813	0.000495077
593	BART1_0-p50974	HORVU7Hr1G034260	Pathogenesis-related protein 1	3.4464	1.63e-08
594	BART1_0-p32927	HORVU5Hr1G010560	VQ motif-containing protein 29-like	3.44597	1.52e-08
595	BART1_0-p17267	HORVU3Hr1G004140	Bowman-Birk type trypsin inhibitor	3.44474	9.75e-15
596	BART1_0-p06288	HORVU1Hr1G090110	WRKY transcription factor	3.44435	0.00309447
597	BART1_0-p04955	HORVU1Hr1G072360	GDP-fucose protein O-fucosyltransferase	3.44065	1.14e-06
598	BART1_0-p03869	HORVU1Hr1G057940	Diacylglycerol kinase	3.43426	7.01e-15
599	BART1_0-p11792	HORVU2Hr1G066200	Acetylglucosaminyltransferase	3.43286	2.69e-12
600	BART1_0-p22424	HORVU3Hr1G074950	Peroxidase	3.43232	4.43e-05
601	BART1_0-p10888	HORVU2Hr1G053110	Zinc finger, CCHC-type	3.43017	0.000342374
602	BART1_0-p30325	HORVU4Hr1G066230	Allene oxide synthase	3.42752	5.24e-08
603	BART1_0-p30431	HORVU4Hr1G067840	GDP-mannose transporter	3.42732	3.09e-08
604	BART1_0-p31549	HORVU4Hr1G083170	Zinc finger protein 7	3.42502	0.000915772
605	BART1_0-p00147	HORVU1Hr1G001660	Iron-deficiency induced receptor-like kinase	3.42302	2.02e-11
606	BART1_0-p01885	HORVU1Hr1G025890	Boron transporter 4	3.41442	5.26e-09
607	BART1_0-p15547	HORVU2Hr1G112860	RBR-type E3 ubiquitin transferase	3.411	4.67e-05
608	BART1_0-p48447	HORVU7Hr1G002820	Heme peroxidase	3.4065	1.13e-08
609	BART1_0-p18483	HORVU3Hr1G018430	LRR receptor-like serine/threonine-protein kinase FLS2	3.4063	2.32e-09
610	BART1_0-p23180	HORVU3Hr1G084400	Serine/threonine-protein kinase	3.40319	0.00120716
611	BART1_0-p28047	HORVU4Hr1G028720	Xyloglucan endotransglucosylase/hydrolase	3.40298	0.000760996
612	BART1_0-p05536	HORVU1Hr1G080080	Sulfotransferase	3.40175	1.68e-12
613	BART1_0-p15525	HORVU2Hr1G112400	GDSL esterase/lipase	3.39572	9.37e-08
614	BART1_0-p57388	HORVU0Hr1G000050	0	3.39568	1.88e-07
615	BART1_0-p02631	HORVU1Hr1G038920	Beta-amylase 1, chloroplastic	3.39186	0.00433477
616	BART1_0-p15586	HORVU2Hr1G113260	Asparaginase	3.39141	2.82e-09
617	BART1_0-p30085	HORVU4Hr1G062770	Transcription initiation factor IIF subunit alpha	3.39071	4.49e-09
618	BART1_0-p55601	HORVU7Hr1G101240	lipid transfer-like protein VAS	3.38977	1.31e-09
619	BART1_0-p38962	HORVU5Hr1G094460	Hydroxycinnamoyl-Coenzyme A shikimate/quinate hydroxycinnamoyltransferase	3.3847	1.76e-07
620	BART1_0-p59595	HORVU0Hr1G028340	0	3.37937	0.000791377
621	BART1_0-p10208	HORVU2Hr1G042310	Cellulose synthase-like protein D3	3.37861	0.00140192
622	BART1_0-p46261	HORVU6Hr1G069940	Glycosyltransferase family 92 protein (Fragment)	3.37716	3.15e-06
623	BART1_0-p13283	HORVU2Hr1G086560	Group II intron-encoded protein ltrA	3.37703	0.000815782
624	BART1_0-p15954	HORVU2Hr1G117360	Serine/threonine-protein kinase	3.37156	2.49e-07
625	BART1_0-p09571	HORVU2Hr1G033880	Leguminosin proline-rich group669 secreted peptide	3.36881	4.88e-05
626	BART1_0-p37985	HORVU5Hr1G081860	ATP-dependent Clp protease ATP-binding subunit	3.36571	1.98e-12
627	BART1_0-p06141	HORVU1Hr1G088060	Receptor-like protein kinase HAIKU2	3.36321	2.64e-05
628	BART1_0-p23128	HORVU3Hr1G083250	BZIP transcription factor domain containing protein, expressed	3.34586	2.08e-11
629	BART1_0-p14432	HORVU2Hr1G099890	Ethylene-responsive transcription factor 4 like	3.33514	2.05e-11
630	BART1_0-p04045	HORVU1Hr1G060500	Hydrolase	3.33023	1.59e-09
631	BART1_0-p01866	HORVU1Hr1G025520	Glyoxylase I family protein	3.31381	4.75e-12
632	BART1_0-p37339	HORVU5Hr1G073990	Proton pump-interactor 1	3.31081	8.18e-15
633	BART1_0-p14618	HORVU2Hr1G101980	Alternative oxidase	3.3073	1.02e-08
634	BART1_0-p06419	HORVU1Hr1G091600	ADP glucose pyrophosphorylase2	3.30037	2.09e-11
635	BART1_0-p23446	HORVU3Hr1G087480	ATP-dependent Clp protease adapter protein ClpS	3.29718	8.6e-13
636	BART1_0-p10104	HORVU2Hr1G040830	F-box family protein, putative	3.29059	0.000197732
637	BART1_0-p04990	HORVU1Hr1G072780	Delta-1-pyrroline-5-carboxylate synthase B	3.28681	4.23e-16
638	BART1_0-p56559	HORVU7Hr1G113530	Chaperone protein dnaJ 8 chloroplastic	3.28339	1.73e-08
639	BART1_0-p40888	HORVU5Hr1G117680	tRNA-specific adenosine deaminase, chloroplastic	3.2778	1.43e-05
640	BART1_0-p04982	HORVU1Hr1G072640	Nephrocystin-3 like	3.27768	1.64e-13
641	BART1_0-p14122	HORVU2Hr1G096230	Amino acid transporter, transmembrane	3.27497	8.7e-07
642	BART1_0-p38963	HORVU5Hr1G094490	Transmembrane BAX inhibitor motif-containing protein 4	3.27087	1.94e-07
643	BART1_0-p50753	HORVU7Hr1G031360	Glutamate receptor 2.5	3.26786	0.00821196
644	BART1_0-p17449	HORVU3Hr1G006100	0	3.26404	1.89e-05
645	BART1_0-p56870	HORVU7Hr1G116780	0	3.26039	2.79e-08
646	BART1_0-p56870	HORVU7Hr1G116780	0	3.26039	2.79e-08
647	BART1_0-p49814	HORVU7Hr1G020010	Cytochrome c oxidase subunit 1	3.25824	0.00260019
648	BART1_0-p52580	HORVU7Hr1G057260	Arylacetamide deacetylase	3.25406	1.04e-09
649	BART1_0-p06399	HORVU1Hr1G091460	Major facilitator superfamily protein isoform 1	3.24486	1.7e-16
650	BART1_0-p03590	HORVU1Hr1G053930	Oxysterol-binding protein-related protein 6	3.24336	3.5e-15
651	BART1_0-p07688	HORVU2Hr1G011070	Copper chaperone for superoxide dismutase	3.24208	2.92e-06
652	BART1_0-p54646	HORVU7Hr1G088920	Heat stress transcription factor C-1	3.23499	8.71e-11
653	BART1_0-p08479	HORVU2Hr1G020430	Anther-specific proline-rich protein APG	3.23099	0.00444991
654	BART1_0-p51106	HORVU7Hr1G036070	12-oxo-phytodienoic acid reductase2	3.2292	2.3e-06
655	BART1_0-p12982	HORVU2Hr1G082700	auxin-induced protein PCNT115-like	3.22858	2.86e-10
656	BART1_0-p50972	HORVU7Hr1G034230	Pathogenesis-related protein 1	3.22726	0.00100595
657	BART1_0-p20809	HORVU3Hr1G052890	ATP-dependent zinc metalloprotease FtsH 2	3.2178	0.000120914
658	BART1_0-p13794	HORVU2Hr1G092710	Class I homeodomain-leucine zipper protein 22	3.21675	4.81e-10
659	BART1_0-p05212	HORVU1Hr1G075900	Shikimate O-hydroxycinnamoyltransferase	3.2135	6.86e-10
660	BART1_0-p01874	HORVU1Hr1G025830	Glycosyltransferase	3.21208	1.39e-05
661	BART1_0-p15129	HORVU2Hr1G107660	Sugar transport protein 5	3.2117	4.38e-09
662	BART1_0-p16533	HORVU2Hr1G123770	Oxalate--CoA ligase	3.20506	6.56e-09
663	BART1_0-p36341	HORVU5Hr1G060620	Glutathione-dependent formaldehyde-activating enzyme/centromere protein V	3.20406	4.11e-09
664	BART1_0-p46302	HORVU6Hr1G070540	Fatty acid desaturase	3.20336	0.000186415
665	BART1_0-p29321	HORVU4Hr1G051450	Phospholipid-transporting ATPase	3.19726	1.23e-05
666	BART1_0-p22386	HORVU3Hr1G074320	Serpin (Serine protease inhibitor)	3.1967	3.01e-08
667	BART1_0-p47218	HORVU6Hr1G083050	Alpha-aminoadipic semialdehyde synthase	3.19217	3.12e-13
668	BART1_0-p01883	HORVU1Hr1G025960	Histone-lysine N-methyltransferase-like protein	3.18834	0.00278525
669	BART1_0-p10295	HORVU2Hr1G043890	Xylanase inhibitor protein I	3.18285	1.64e-11
670	BART1_0-p44727	HORVU6Hr1G046160	Cyclin-dependent kinase	3.17188	3.27e-08
671	BART1_0-p00841	HORVU1Hr1G009920	ABC transporter G family member 6	3.16707	3.06e-13
672	BART1_0-p42796	HORVU6Hr1G015480	Transposon protein Mutator sub-class	3.16516	9.24e-09
673	BART1_0-p39897	HORVU5Hr1G105840	Asparagine synthase	3.1606	1.82e-08
674	BART1_0-p58344	HORVU0Hr1G011510	Cytochrome c biogenesis FN	3.16035	0.00982516
675	BART1_0-p09325	HORVU2Hr1G030870	Sucrose synthase	3.15484	5.08e-09
676	BART1_0-p23508	HORVU3Hr1G088270	Cysteine endopeptidase EP-A	3.14538	6.93e-05
677	BART1_0-p03522	HORVU1Hr1G052850	E3 ubiquitin-protein ligase MARCH1	3.14529	1.32e-07
678	BART1_0-p31962	HORVU4Hr1G088730	Protease I PfpI	3.14186	3.93e-06
679	BART1_0-p49112	HORVU7Hr1G010790	ATP-dependent DNA helicase	3.13734	1.75e-05
680	BART1_0-p49112	HORVU7Hr1G010790	ATP-dependent DNA helicase	3.13734	1.75e-05
681	BART1_0-p05150	HORVU1Hr1G075040	Ethylene-responsive transcription factor ABR1	3.13662	9.2e-05
682	BART1_0-p58891	HORVU0Hr1G018190	Coumaroyl-CoA ligase	3.13098	5.22e-07
683	BART1_0-p02933	HORVU1Hr1G044080	Late embryogenesis abundant hydroxyproline-rich glycoprotein family	3.13093	1.2e-10
684	BART1_0-p07557	HORVU2Hr1G009830	0	3.11392	4.64e-09
685	BART1_0-p50488	HORVU7Hr1G028370	Putative iron-sulfur cluster-binding protein	3.11287	2.02e-13
686	BART1_0-p15581	HORVU2Hr1G113350	Galactosylgalactosylxylosylprotein 3-beta-glucuronosyltransferase 3	3.11061	6.81e-11
687	BART1_0-p39784	HORVU5Hr1G104470	Protein kinase domain	3.11056	0.0037384
688	BART1_0-p39038	HORVU5Hr1G095310	Transcriptional adapter ADA2b	3.10978	7.63e-05
689	BART1_0-p57837	HORVU0Hr1G005370	0	3.10414	0.00330425
690	BART1_0-p07815	HORVU2Hr1G012250	O-acyltransferase WSD1	3.09614	0.000870231
691	BART1_0-p34918	HORVU5Hr1G040070	Large subunit ribosomal protein L5e	3.0957	1.05e-08
692	BART1_0-p29833	HORVU4Hr1G059120	Rhamnose biosynthesis 1	3.0918	6.03e-15
693	BART1_0-p18075	HORVU3Hr1G013630	Folate-biopterin transporter	3.0897	0.00157053
694	BART1_0-p09593	HORVU2Hr1G034370	Serine/threonine protein kinase	3.08876	7.68e-09
695	BART1_0-p54011	HORVU7Hr1G079430	Spermidine synthase	3.08741	1.13e-13
696	BART1_0-p33367	HORVU5Hr1G016650	Iron transporter (Fragment)	3.08407	7.85e-05
697	BART1_0-p48330	HORVU7Hr1G001420	Phosphoenolpyruvate carboxylase kinase 2	3.08399	6.12e-06
698	BART1_0-p43761	HORVU6Hr1G029540	0	3.08332	2.43e-08
699	BART1_0-p21016	HORVU3Hr1G056060	WRKY transcription factor	3.08013	6.38e-05
700	BART1_0-p51501	HORVU7Hr1G040970	Potassium channel	3.07981	7.56e-15
701	BART1_0-p09555	HORVU2Hr1G033850	Leguminosin proline-rich group669 secreted peptide	3.07906	2.76e-05
702	BART1_0-p17944	HORVU3Hr1G011850	Indolin-2-one monooxygenase	3.07419	1.72e-08
703	BART1_0-p36006	HORVU5Hr1G055740	Carotenoid oxygenase	3.07019	5.55e-06
704	BART1_0-p19189	HORVU3Hr1G028710	cucumber peeling cupredoxin	3.06957	4.33e-11
705	BART1_0-p52729	HORVU7Hr1G059720	Protein UPSTREAM OF FLC isoform X2	3.06918	2.29e-12
706	BART1_0-p29761	HORVU4Hr1G058070	ATPase, coupled to transmembrane movement of substances	3.06567	0.00695267
707	BART1_0-p54580	HORVU7Hr1G087900	Diacylglycerol O-acyltransferase 1	3.06334	5.03e-13
708	BART1_0-p07561	HORVU2Hr1G009580	Putative ATP-binding cassette subfamily C member 8	3.04709	9.75e-14
709	BART1_0-p38565	HORVU5Hr1G089280	Coatomer beta subunit	3.04175	0.000218295
710	BART1_0-p32258	HORVU5Hr1G001380	Glycosyl transferase	3.03931	1.37e-09
711	BART1_0-p58565	HORVU0Hr1G014220	Electron transfer flavoprotein subunit alpha	3.03662	7.43e-10
712	BART1_0-p22269	HORVU3Hr1G072810	Gibberellin 2-beta-dioxygenase	3.03226	0.000510789
713	BART1_0-p01290	HORVU1Hr1G016660	Peroxidase	3.02795	2.16e-09
714	BART1_0-p29894	HORVU4Hr1G059860	Catalytic/ hydrolase	3.02767	2.78e-13
715	BART1_0-p09766	HORVU2Hr1G036460	0	3.02548	0.000125188
716	BART1_0-p39012	HORVU5Hr1G093390	Copper transporter	3.02188	1.03e-13
717	BART1_0-p04756	HORVU1Hr1G069670	Zinc finger, RING/FYVE/PHD-type	3.0143	8.59e-06
718	BART1_0-p39793	HORVU5Hr1G104580	Glycosyltransferase	3.00611	8.34e-07
719	BART1_0-p32003	HORVU4Hr1G089200	Leucine-rich repeat receptor protein kinase EXS	3.00525	0.000593537
720	BART1_0-p57507	HORVU0Hr1G001240	UV radiation resistance-associated	3.00419	1.12e-09
721	BART1_0-p29497	HORVU4Hr1G054210	AMP-dependent synthetase/ligase	2.99545	7.66e-16
722	BART1_0-p51290	HORVU7Hr1G038370	Hexosyltransferase	2.99011	1.01e-13
723	BART1_0-p53670	HORVU7Hr1G075060	ACT domain repeat 8	2.98895	4.59e-05
724	BART1_0-p37852	HORVU5Hr1G080230	C-repeat binding factor	2.98777	7.4e-06
725	BART1_0-p39771	HORVU5Hr1G104230	Glycoside hydrolase	2.98638	9.59e-09
726	BART1_0-p37389	HORVU5Hr1G074820	Putative sarcosine oxidase (Fragment)	2.98441	2.96e-10
727	BART1_0-p51950	HORVU7Hr1G047700	Formate dehydrogenase chloroplastic/mitochondrial	2.97915	2.74e-15
728	BART1_0-p10477	HORVU2Hr1G046290	AAA-ATPase	2.97599	2.29e-06
729	BART1_0-p46758	HORVU6Hr1G077010	Endoglucanase	2.97386	2.04e-09
730	BART1_0-p04465	HORVU1Hr1G066100	Universal stress protein PHOS32	2.97293	1.93e-10
731	BART1_0-p03275	HORVU1Hr1G049100	Glutathione transferase	2.96433	1.32e-05
732	BART1_0-p42522	HORVU6Hr1G012000	Nuclear pore localization protein NPL4	2.9559	0.000880896
733	BART1_0-p44083	HORVU6Hr1G034250	STIP1 homology and U-box containing protein 1	2.95428	1.66e-05
734	BART1_0-p06835	HORVU2Hr1G001150	Alkane hydroxylase MAH1-like	2.95344	2.04e-10
735	BART1_0-p36549	HORVU5Hr1G063430	Glutamate receptor	2.94382	0.00022339
736	BART1_0-p35015	HORVU5Hr1G041490	Cold-shock DNA-binding domain	2.94284	1.58e-09
737	BART1_0-p21979	HORVU3Hr1G069140	Histone acetyltransferase	2.94172	0.000217745
738	BART1_0-p06455	HORVU1Hr1G092130	WRKY transcription factor	2.9416	0.000276138
739	BART1_0-p07923	HORVU2Hr1G013450	Transcription factor bHLH47	2.93743	3.53e-05
740	BART1_0-p11414	HORVU2Hr1G061040	Succinate dehydrogenase [ubiquinone] flavoprotein subunit, mitochondrial	2.93671	3.56e-11
741	BART1_0-p05673	HORVU1Hr1G081710	Cytochrome P450 monooxygenase	2.93652	1.32e-05
742	BART1_0-p19119	HORVU3Hr1G027590	Phosphatidylethanolamine-binding protein PEBP	2.93255	2.76e-08
743	BART1_0-p46943	HORVU6Hr1G079700	Nitrate reductase	2.93234	0.000707458
744	BART1_0-p06382	HORVU1Hr1G091210	Glycerol-3-phosphate acyltransferase	2.92583	9.73e-06
745	BART1_0-p35332	HORVU5Hr1G045990	Cytidylyltransferase (Fragment)	2.92569	2.3e-13
746	BART1_0-p59000	HORVU0Hr1G019680	Putative carboxylesterase 12	2.92172	1.11e-06
747	BART1_0-p09717	HORVU2Hr1G035830	Omega-hydroxypalmitate O-feruloyl transferase	2.92018	0.000174618
748	BART1_0-p04072	HORVU1Hr1G060920	LRR receptor-like serine/threonine-protein kinase ERECTA	2.91763	1.14e-10
749	BART1_0-p51464	HORVU7Hr1G040680	Endoglucanase	2.91739	3.11e-10
750	BART1_0-p51849	HORVU7Hr1G046050	Carboxyl-terminal-processing protease	2.91668	2.62e-10
751	BART1_0-p27183	HORVU4Hr1G015490	Serine carboxypeptidase family protein	2.91112	0.000222505
752	BART1_0-p09538	HORVU2Hr1G033610	NADPH-dependent HC-toxin reductase	2.9099	0.000478341
753	BART1_0-p58389	HORVU0Hr1G012140	Non-specific serine/threonine protein kinase	2.9086	7.43e-10
754	BART1_0-p57490	HORVU0Hr1G001190	Histone-lysine N-methyltransferase H3 lysine-9 specific SUVH3	2.89972	5.93e-05
755	BART1_0-p06590	HORVU1Hr1G093750	Mitochondrial chaperone	2.89853	2.36e-06
756	BART1_0-p17230	HORVU3Hr1G003690	Cation diffusion facilitator 9	2.89482	0.000311482
757	BART1_0-p09466	HORVU2Hr1G032730	0	2.89163	6.12e-06
758	BART1_0-p53713	HORVU7Hr1G075700	Reticulon-like protein (Fragment)	2.88964	1.09e-14
759	BART1_0-p37028	HORVU5Hr1G070050	Phytocyanin domain containing protein	2.88584	3.46e-06
760	BART1_0-p31536	HORVU4Hr1G083020	Tyrosine-protein kinase	2.87316	5.72e-09
761	BART1_0-p45513	HORVU6Hr1G059420	Metal-nicotianamine transporter YSL	2.87204	3.18e-14
762	BART1_0-p29650	HORVU4Hr1G056210	Probable protein phosphatase 2C 2	2.86734	8.98e-08
763	BART1_0-p54095	HORVU7Hr1G081290	Reticulon-like protein (Fragment)	2.86592	1.98e-09
764	BART1_0-p40465	HORVU5Hr1G112350	multiple inositol polyphosphate phosphatase 1-like	2.86272	7.12e-14
765	BART1_0-p12846	HORVU2Hr1G080970	Succinylglutamate-semialdehyde dehydrogenase	2.85271	2.16e-17
766	BART1_0-p09775	HORVU2Hr1G036590	Sugar transporter	2.84826	0.000142496
767	BART1_0-p21081	HORVU3Hr1G056980	Transcription factor like	2.84501	7.75e-05
768	BART1_0-p19169	HORVU3Hr1G028440	RING-H2 finger protein ATL39	2.84343	7.42e-09
769	BART1_0-p24836	HORVU3Hr1G104360	Eukaryotic peptide chain release factor subunit	2.84285	3.57e-14
770	BART1_0-p00148	HORVU1Hr1G001670	Putative receptor-like protein kinase	2.84152	4.39e-10
771	BART1_0-p18494	HORVU3Hr1G018690	L-type lectin-domain containing receptor kinase IV.1	2.84147	6.25e-15
772	BART1_0-p56098	HORVU7Hr1G107670	Putative Myb family transcription factor	2.8398	0.00895999
773	BART1_0-p05677	HORVU1Hr1G081480	Ubiquitin domain-containing protein 1	2.83911	1.13e-12
774	BART1_0-p04068	HORVU1Hr1G060810	Gibberellin hormone receptor	2.83531	7.84e-16
775	BART1_0-p26470	HORVU4Hr1G005920	Lipoxygenase	2.83527	2.3e-13
776	BART1_0-p26470	HORVU4Hr1G005920	Lipoxygenase	2.83527	2.3e-13
777	BART1_0-p20622	HORVU3Hr1G050340	Orphans transcription factor (Fragment)	2.8347	6.61e-13
778	BART1_0-p49818	HORVU7Hr1G020070	ATP synthase subunit a	2.8342	0.00222211
779	BART1_0-p08425	HORVU2Hr1G019900	Flowering-promoting factor 1-like protein 5	2.83324	2.84e-07
780	BART1_0-p55546	HORVU7Hr1G100540	E3 ubiquitin-protein ligase BOI	2.8294	0.000572095
781	BART1_0-p52696	HORVU7Hr1G059310	Ty3/gypsy retrotransposon protein (Fragment)	2.82718	2.16e-07
782	BART1_0-p29538	HORVU4Hr1G054770	Glycosyl-phosphatidyl inositol-anchored, plant	2.82644	0.000900101
783	BART1_0-p14816	HORVU2Hr1G104110	UDP-arabinose 4-epimerase	2.82512	4.11e-13
784	BART1_0-p43635	HORVU6Hr1G027640	Auxin-responsive protein SAUR71-like	2.82343	4.28e-07
785	BART1_0-p41243	HORVU5Hr1G121940	Phosphatidylinositol transfer protein CSR1	2.81613	7.06e-10
786	BART1_0-p17109	HORVU3Hr1G002280	Sucrose phosphate synthase II	2.81545	1.16e-16
787	BART1_0-p45620	HORVU6Hr1G060020	Vacuolar protein-sorting protein	2.81434	1.66e-08
788	BART1_0-p58615	HORVU0Hr1G014840	Leucine Rich Repeat family protein, expressed	2.81206	0.000125201
789	BART1_0-p04257	HORVU1Hr1G063710	Pectinesterase	2.81131	5.47e-08
790	BART1_0-p29791	HORVU4Hr1G058500	Dirigent protein (Fragment)	2.80769	3.38e-05
791	BART1_0-p22091	HORVU3Hr1G070400	Glucan endo-1,3-beta-D-glucosidase	2.80745	0.00321285
792	BART1_0-p03760	HORVU1Hr1G055000	Vacuolar protein sorting-associated protein (Fragment)	2.80635	1.83e-11
793	BART1_0-p06306	HORVU1Hr1G090250	Dehydration responsive element binding transcription factor	2.79468	1.12e-09
794	BART1_0-p10004	HORVU2Hr1G039640	NAC transcription factor	2.7927	5.11e-06
795	BART1_0-p03779	HORVU1Hr1G056620	UDP-sulfoquinovose synthase chloroplastic	2.7886	8.41e-05
796	BART1_0-p26649	HORVU4Hr1G008300	UV-B-induced protein chloroplastic	2.78844	1.06e-11
797	BART1_0-p13137	HORVU2Hr1G084890	Transcription factor bHLH68	2.78484	2.68e-07
798	BART1_0-p57731	HORVU0Hr1G003980	Glycosyl transferase, family 14	2.78366	8.55e-09
799	BART1_0-p46505	HORVU6Hr1G073510	Potassium transporter	2.78261	7.7e-06
800	BART1_0-p10054	HORVU2Hr1G040400	B3 domain-containing transcription factor VAL3	2.7822	8.13e-05
801	BART1_0-p12682	HORVU2Hr1G078960	Ubiquitin carboxyl-terminal hydrolase	2.7814	9.35e-08
802	BART1_0-p48175	HORVU6Hr1G095070	Protein SAWADEE HOMEODOMAIN HOMOLOG 2	2.78102	5.4e-06
803	BART1_0-p56012	HORVU7Hr1G106480	Transcription factor (Fragment)	2.77895	2.93e-12
804	BART1_0-p50691	HORVU7Hr1G030730	Phenolic glucoside malonyltransferase 1	2.77766	1.95e-06
805	BART1_0-p17478	HORVU3Hr1G006450	Basic 7S globulin	2.77186	0.00527051
806	BART1_0-p59983	HORVU0Hr1G034070	Nucleoside-triphosphatase (Fragment)	2.76599	0.00922218
807	BART1_0-p32009	HORVU4Hr1G089290	0	2.7649	0.000713367
808	BART1_0-p45453	HORVU6Hr1G058710	0	2.7641	1.81e-08
809	BART1_0-p19115	HORVU3Hr1G026990	DNA binding protein, putative	2.76206	3.31e-14
810	BART1_0-p53772	HORVU7Hr1G076510	Transposon Ty3-I Gag-Pol polyprotein (Fragment)	2.75731	6.41e-06
811	BART1_0-p03847	HORVU1Hr1G057450	Nitronate monooxygenase	2.7544	1.08e-14
812	BART1_0-p03947	HORVU1Hr1G058820	caffeoylshikimate esterase isoform X2	2.75365	6.63e-09
813	BART1_0-p31647	HORVU4Hr1G084340	Putative RING zinc finger and VWF domain family protein	2.75204	1.41e-10
814	BART1_0-p29485	HORVU4Hr1G053970	Probable protein phosphatase 2C 20	2.74925	1.17e-07
815	BART1_0-p50225	HORVU7Hr1G024960	ABC transporter C family member 10	2.74262	5.17e-14
816	BART1_0-p04895	HORVU1Hr1G071620	Nuclear transcription factor Y subunit B	2.73991	8.09e-12
817	BART1_0-p31600	HORVU4Hr1G083820	GDSL esterase/lipase	2.73963	0.000895803
818	BART1_0-p29549	HORVU4Hr1G054870	Pathogenesis-related protein 1	2.73916	1.06e-08
819	BART1_0-p29549	HORVU4Hr1G054870	Pathogenesis-related protein 1	2.73916	1.06e-08
820	BART1_0-p57816	HORVU0Hr1G005140	Gibberellin receptor GID1L2	2.73553	1.37e-08
821	BART1_0-p20806	HORVU3Hr1G052780	0	2.73312	2.52e-06
822	BART1_0-p08839	HORVU2Hr1G024600	Glycosyltransferase	2.7322	2.92e-09
823	BART1_0-p36998	HORVU5Hr1G069600	Carbonic anhydrase	2.7311	8.78e-16
824	BART1_0-p04824	HORVU1Hr1G070690	Phosphatidylethanolamine-binding protein PEBP	2.73023	5.06e-10
825	BART1_0-p23496	HORVU3Hr1G088140	Laccase	2.72929	5.99e-05
826	BART1_0-p23500	HORVU3Hr1G088150	Laccase	2.72929	5.99e-05
827	BART1_0-p00430	HORVU1Hr1G004980	EGF domain-specific O-linked N-acetylglucosamine transferase	2.72876	0.000170942
828	BART1_0-p47539	HORVU6Hr1G087220	Cinnamyl alcohol dehydrogenase	2.72137	2.66e-10
829	BART1_0-p47661	HORVU6Hr1G088960	Cytochrome P450 monooxygenase	2.72015	0.00115274
830	BART1_0-p17247	HORVU3Hr1G003920	Resistance protein (Fragment)	2.71745	9.01e-08
831	BART1_0-p36249	HORVU5Hr1G059410	Class I homeodomain-leucine zipper protein 5	2.71075	1.96e-10
832	BART1_0-p23834	HORVU3Hr1G092400	Histone deacetylase HDT1	2.70836	6.08e-06
833	BART1_0-p08876	HORVU2Hr1G025090	Endonuclease/exonuclease/phosphatase family protein	2.70805	5.11e-06
834	BART1_0-p54525	HORVU7Hr1G087240	Plant L-ascorbate oxidase	2.70361	0.00717319
835	BART1_0-p12149	HORVU2Hr1G071270	Ethylene responsive element binding factor	2.69946	3.33e-06
836	BART1_0-p18952	HORVU3Hr1G024890	Gibberellin receptor GID1L2	2.69942	6.5e-06
837	BART1_0-p12747	HORVU2Hr1G079840	0	2.69012	1.28e-12
838	BART1_0-p26388	HORVU4Hr1G004800	Tetratricopeptide repeat protein 38	2.68495	6.92e-09
839	BART1_0-p36878	HORVU5Hr1G067810	Oligopeptidase B	2.68414	5.24e-09
840	BART1_0-p19315	HORVU3Hr1G030310	Ethylene-responsive transcription factor CRF4	2.68122	3.67e-06
841	BART1_0-p15003	HORVU2Hr1G106400	MYB transcriptional factor	2.67366	0.000112349
842	BART1_0-p44549	HORVU6Hr1G041840	Xaa-Pro dipeptidase	2.67332	2e-16
843	BART1_0-p50768	HORVU7Hr1G031800	Mutant UDP-glucose flavonoid-3-O-glucosyltransferase	2.66781	9.79e-05
844	BART1_0-p39785	HORVU5Hr1G104480	F-box domain containing protein, expressed	2.66725	0.000932082
845	BART1_0-p14212	HORVU2Hr1G096970	AT-hook motif nuclear-localized protein 9	2.6658	5.38e-05
846	BART1_0-p27977	HORVU4Hr1G027740	Glycoside hydrolase	2.66321	1.18e-12
847	BART1_0-p00467	HORVU1Hr1G005180	Disease resistance protein RGA2	2.6631	8.48e-05
848	BART1_0-p29860	HORVU4Hr1G059390	Heat shock cognate 70 kDa protein isoform A	2.663	3.21e-12
849	BART1_0-p48449	HORVU7Hr1G002850	Pathogen-inducible alpha-dioxygenase	2.65605	4.52e-06
850	BART1_0-p48449	HORVU7Hr1G002850	Pathogen-inducible alpha-dioxygenase	2.65605	4.52e-06
851	BART1_0-p13141	HORVU2Hr1G084910	Transcription factor bHLH68	2.65575	1.75e-07
852	BART1_0-p02006	HORVU1Hr1G028200	Phosphotransferase	2.65508	2e-08
853	BART1_0-p06336	HORVU1Hr1G090820	Histone deacetylase-like protein	2.65389	7.04e-08
854	BART1_0-p12922	HORVU2Hr1G081790	Amino acid transporter, transmembrane	2.65166	2.23e-14
855	BART1_0-p25042	HORVU3Hr1G106720	Pyrroline-5-carboxylate reductase	2.64806	5e-15
856	BART1_0-p53695	HORVU7Hr1G075350	Pleckstrin homology (PH) domain-containing protein	2.64736	1.95e-05
857	BART1_0-p55822	HORVU7Hr1G104350	Cupredoxin	2.64624	9.34e-12
858	BART1_0-p18770	HORVU3Hr1G022340	Omega-hydroxypalmitate O-feruloyl transferase	2.64012	1.28e-06
859	BART1_0-p50960	HORVU7Hr1G033820	Auxin response factor	2.63936	2.74e-10
860	BART1_0-p21013	HORVU3Hr1G055870	Neutral ceramidase	2.63892	1.58e-14
861	BART1_0-p24392	HORVU3Hr1G098730	Leucine-rich repeat (LRR) family protein	2.63561	2.74e-06
862	BART1_0-p56377	HORVU7Hr1G110990	Aromatic prenyltransferase	2.63373	9.34e-14
863	BART1_0-p56853	HORVU7Hr1G116650	Glutathione transferase	2.62826	0.0014004
864	BART1_0-p42091	HORVU6Hr1G005900	Tuliposide A-converting enzyme 2, chloroplastic	2.62664	9.59e-10
865	BART1_0-p08378	HORVU2Hr1G019180	UDP-D-glucuronate decarboxylase	2.62356	1.93e-09
866	BART1_0-p33518	HORVU5Hr1G018700	ERD (Early-responsive to dehydration stress) family protein	2.62155	4.38e-13
867	BART1_0-p03948	HORVU1Hr1G058810	UDP-D-glucuronate decarboxylase	2.61723	7.18e-13
868	BART1_0-p29302	HORVU4Hr1G051220	Endoglucanase	2.61545	1e-05
869	BART1_0-p19903	HORVU3Hr1G037850	Carbohydrate transporter/ sugar porter/ transporter	2.61408	1.86e-14
870	BART1_0-p01119	HORVU1Hr1G013840	Serinethreonine-protein kinase	2.60675	4.99e-10
871	BART1_0-p04942	HORVU1Hr1G072220	Cell-autonomous heat shock cognate protein 70	2.60408	7.92e-10
872	BART1_0-p10168	HORVU2Hr1G041880	0	2.59986	0.000661148
873	BART1_0-p07739	HORVU2Hr1G011580	Retrovirus-related Pol polyprotein from transposon TNT 1-94	2.59949	1.13e-05
874	BART1_0-p07739	HORVU2Hr1G011580	Retrovirus-related Pol polyprotein from transposon TNT 1-94	2.59949	1.13e-05
875	BART1_0-p23568	HORVU3Hr1G088980	phenol 2-monooxygenase isoform X3	2.59827	1.47e-09
876	BART1_0-p22985	HORVU3Hr1G082070	Putative 1-phosphatidylinositol-3-phosphate 5-kinase FAB1D	2.59533	1.25e-13
877	BART1_0-p46562	HORVU6Hr1G074210	MACPF domain-containing protein	2.59109	2.32e-08
878	BART1_0-p44021	HORVU6Hr1G033230	0	2.59084	0.000636669
879	BART1_0-p50480	HORVU7Hr1G028290	4-hydroxyphenylacetaldehyde oxime monooxygenase	2.58796	1.02e-12
880	BART1_0-p15320	HORVU2Hr1G109970	Callose synthase 11	2.58646	0.000195682
881	BART1_0-p53897	HORVU7Hr1G078380	OFP transcription factor	2.58289	7.65e-05
882	BART1_0-p22125	HORVU3Hr1G070900	p-loop nucleoside triphosphate hydrolase superfamily protein with CH (Calponin Homology) domain	2.5798	2.02e-12
883	BART1_0-p23908	HORVU3Hr1G093140	Serine/threonine-protein kinase CTR1	2.57812	5.07e-06
884	BART1_0-p44379	HORVU6Hr1G039440	Hydroperoxide dehydratase	2.57356	0.00811834
885	BART1_0-p39137	HORVU5Hr1G096370	UDP-glucose 6-dehydrogenase	2.57309	1.59e-11
886	BART1_0-p13308	HORVU2Hr1G086830	TRAPPC9-Trs120 domain-containing protein	2.57292	3.9e-06
887	BART1_0-p13193	HORVU2Hr1G085570	Cytochrome b561 and DOMON domain-containing protein	2.57015	1.43e-10
888	BART1_0-p51814	HORVU7Hr1G045640	Lipid-phosphate phosphatase	2.56675	5.08e-13
889	BART1_0-p45530	HORVU6Hr1G059090	Oxygen-evolving enhancer protein 3-2, chloroplastic	2.5666	1.25e-07
890	BART1_0-p19325	HORVU3Hr1G030340	Carrier protein CGI-69	2.56592	6.85e-08
891	BART1_0-p26424	HORVU4Hr1G005300	Hexosyltransferase	2.56457	2.13e-09
892	BART1_0-p33847	HORVU5Hr1G023290	0	2.56414	0.000241161
893	BART1_0-p13319	HORVU2Hr1G086990	Organic solute transporter Ost-alpha	2.55952	5.93e-17
894	BART1_0-p04639	HORVU1Hr1G067980	Dr1-associated corepressor	2.55829	1.03e-13
895	BART1_0-p09310	HORVU2Hr1G030630	Protein WEAK CHLOROPLAST MOVEMENT UNDER BLUE LIGHT 1	2.55458	2.35e-11
896	BART1_0-p34137	HORVU5Hr1G027450	Transposon Ty3-I Gag-Pol polyprotein (Fragment)	2.55324	3.98e-05
897	BART1_0-p36456	HORVU5Hr1G062290	0	2.55224	8.42e-05
898	BART1_0-p15268	HORVU2Hr1G109370	Adenosylhomocysteinase	2.5471	1.4e-12
899	BART1_0-p18930	HORVU3Hr1G024530	Phospholipase D	2.54682	2.31e-13
900	BART1_0-p33210	HORVU5Hr1G014200	Non-specific serine/threonine protein kinase	2.54064	2.51e-13
901	BART1_0-p15342	HORVU2Hr1G110120	Adenosylhomocysteinase	2.54056	3.41e-13
902	BART1_0-p31733	HORVU4Hr1G085590	Peptidase S8/S53 domain-containing protein	2.5361	0.000772296
903	BART1_0-p35449	HORVU5Hr1G047910	Myb family transcription factor	2.5351	0.00637145
904	BART1_0-p20848	HORVU3Hr1G053380	Putative xenobiotic-transporting ATPase	2.53449	7.35e-11
905	BART1_0-p09714	HORVU2Hr1G035810	Omega-hydroxypalmitate O-feruloyl transferase	2.53358	0.00246824
906	BART1_0-p47923	HORVU6Hr1G091950	Aconitate hydratase 1	2.53334	8.6e-08
907	BART1_0-p47923	HORVU6Hr1G091950	Aconitate hydratase 1	2.53334	8.6e-08
908	BART1_0-p54876	HORVU7Hr1G091910	Blo t Alt a 6 allergen	2.53249	0.000732921
909	BART1_0-p51695	HORVU7Hr1G043790	Adenine nucleotide alpha hydrolase-like superfamily protein	2.53104	0.00734675
910	BART1_0-p60365	HORVU0Hr1G039450	HAT dimerisation domain-containing protein-like	2.52649	6.2e-06
911	BART1_0-p06353	HORVU1Hr1G091010	Pollen oleosin	2.52293	5.11e-09
912	BART1_0-p01654	HORVU1Hr1G021990	Factor of DNA methylation 1	2.52133	8.78e-06
913	BART1_0-p26043	HORVU4Hr1G000620	ABC transporter F family member 1	2.52103	4.3e-14
914	BART1_0-p40456	HORVU5Hr1G112300	PC-Esterase domain-containing protein/PMR5N domain-containing protein	2.51663	4.55e-10
915	BART1_0-p32309	HORVU5Hr1G002090	Helix-loop-helix DNA-binding domain containing protein	2.5096	8.65e-09
916	BART1_0-p12727	HORVU2Hr1G079610	Synaptonemal complex protein 1	2.50577	5.99e-09
917	BART1_0-p45175	HORVU6Hr1G054240	Proline iminopeptidase	2.50207	6.4e-09
918	BART1_0-p24186	HORVU3Hr1G096410	Auxin-responsive protein (Fragment)	2.48977	0.00340413
919	BART1_0-p22990	HORVU3Hr1G082110	Putative cellular retinaldehyde binding/alpha-tocopherol transport, GOLD domain, CRAL/TRIO	2.48868	2.07e-05
920	BART1_0-p22990	HORVU3Hr1G082110	Putative cellular retinaldehyde binding/alpha-tocopherol transport, GOLD domain, CRAL/TRIO	2.48868	2.07e-05
921	BART1_0-p41107	HORVU5Hr1G120230	Water stress and hypersensitive response domain containing protein	2.47982	4.45e-12
922	BART1_0-p23145	HORVU3Hr1G083740	Transcription factor DIVARICATA	2.47576	1.31e-06
923	BART1_0-p18575	HORVU3Hr1G019840	GAMYB transcription factor	2.47533	4.54e-13
924	BART1_0-p12416	HORVU2Hr1G075220	0	2.47319	3.61e-06
925	BART1_0-p23026	HORVU3Hr1G082460	Peptide transporter PTR2-B	2.46462	2.13e-10
926	BART1_0-p05562	HORVU1Hr1G080240	Myosin-J heavy chain	2.46043	7.75e-11
927	BART1_0-p44128	HORVU6Hr1G034990	Tyrosine-protein kinase	2.4594	3.2e-08
928	BART1_0-p31225	HORVU4Hr1G078690	Putative small GTPase superfamily, P-loop containing nucleoside triphosphate hydrolase	2.45719	4.23e-12
929	BART1_0-p13891	HORVU2Hr1G093670	Expansin	2.45665	1.84e-09
930	BART1_0-p12983	HORVU2Hr1G082740	Harbinger transposon protein	2.45555	7.25e-11
931	BART1_0-p06283	HORVU1Hr1G090030	Plant G-box-binding factor	2.45348	2.95e-11
932	BART1_0-p01230	HORVU1Hr1G015770	Serine-threonine kinase STK6	2.45078	1.56e-10
933	BART1_0-p31636	HORVU4Hr1G084290	Multidrug resistance-associated protein 4	2.45047	5.27e-12
934	BART1_0-p47008	HORVU6Hr1G080490	Armadillo-type fold	2.44979	2.69e-10
935	BART1_0-p51560	HORVU7Hr1G042110	Acylphosphatase	2.44938	1.39e-08
936	BART1_0-p30607	HORVU4Hr1G070490	Heptahelical transmembrane protein 4	2.44926	2.82e-05
937	BART1_0-p56078	HORVU7Hr1G107430	Zinc finger, RING/FYVE/PHD-type	2.44643	2e-06
938	BART1_0-p19857	HORVU3Hr1G037600	Respiratory burst oxidase homolog protein B	2.44613	2.67e-13
939	BART1_0-p01417	HORVU1Hr1G018600	DIBOA-glucoside dioxygenase BX6	2.4453	2.23e-11
940	BART1_0-p01436	HORVU1Hr1G019000	Zinc finger CCCH domain-containing protein 4	2.44343	7.45e-05
941	BART1_0-p27717	HORVU4Hr1G023730	Tyrosine N-monooxygenase	2.44071	3.94e-06
942	BART1_0-p57141	HORVU7Hr1G120030	LysM and putative peptidoglycan-binding domain-containing protein 1	2.43992	5.55e-11
943	BART1_0-p37283	HORVU5Hr1G073450	NAD(P)-binding Rossmann-fold superfamily protein isoform 2	2.43948	1.63e-14
944	BART1_0-p48255	HORVU7Hr1G000320	Electron transporter	2.43666	2.65e-06
945	BART1_0-p48255	HORVU7Hr1G000320	Electron transporter	2.43666	2.65e-06
946	BART1_0-p04241	HORVU1Hr1G063380	Arylacetamide deacetylase	2.4347	0.000713096
947	BART1_0-p35602	HORVU5Hr1G050240	Kynurenine formamidase-like	2.4346	2.76e-14
948	BART1_0-p55575	HORVU7Hr1G100500	Calcium-binding EF hand family protein	2.43361	4.54e-14
949	BART1_0-p09051	HORVU2Hr1G027470	Secologanin synthase	2.43091	6.41e-08
950	BART1_0-p02537	HORVU1Hr1G037590	AtbZIP transcription factor (Fragment)	2.42882	1.5e-06
951	BART1_0-p37942	HORVU5Hr1G081320	0	2.42868	0.000105914
952	BART1_0-p50265	HORVU7Hr1G024980	MRP-like ABC transporter-like	2.42841	4.72e-16
953	BART1_0-p23368	HORVU3Hr1G086510	Thaumatin	2.42307	0.000218981
954	BART1_0-p14216	HORVU2Hr1G097400	Guanine nucleotide-binding protein, beta subunit	2.42195	0.00903792
955	BART1_0-p42263	HORVU6Hr1G008650	0	2.42191	4.51e-08
956	BART1_0-p20840	HORVU3Hr1G053350	ABC transporter G family member 36	2.41891	1.67e-10
957	BART1_0-p50625	HORVU7Hr1G029750	Serine/threonine-protein kinase CTR1	2.41052	3.98e-12
958	BART1_0-p13314	HORVU2Hr1G086920	Monocarboxylate transporter	2.40778	3.61e-11
959	BART1_0-p55788	HORVU7Hr1G103330	Polyubiquitin	2.40655	2.55e-09
960	BART1_0-p36250	HORVU5Hr1G059200	Potassium transporter	2.40561	6.29e-13
961	BART1_0-p56099	HORVU7Hr1G107680	Myb-like DNA-binding domain, SHAQKYF class family protein	2.40351	5.87e-05
962	BART1_0-p39024	HORVU5Hr1G095130	Beta-D-glucan exohydrolase isoenzyme ExoI	2.40321	6.15e-09
963	BART1_0-p05563	HORVU1Hr1G080290	2C-type protein phosphatase protein	2.40085	9.8e-12
964	BART1_0-p47051	HORVU6Hr1G081000	Chloroplast allene oxide cyclase	2.39997	2.37e-09
965	BART1_0-p23657	HORVU3Hr1G090070	Fructokinase	2.39881	3.83e-10
966	BART1_0-p17458	HORVU3Hr1G006130	GDSL esterase/lipase	2.39575	8.7e-06
967	BART1_0-p31651	HORVU4Hr1G084390	Beta-amylase 2, chloroplastic	2.39473	3.14e-11
968	BART1_0-p46650	HORVU6Hr1G075650	Transcription factor TCP subgroup	2.39431	4.51e-07
969	BART1_0-p02973	HORVU1Hr1G044780	G protein coupled receptor	2.39241	8.81e-09
970	BART1_0-p30108	HORVU4Hr1G063060	Ankyrin-3	2.38812	2.24e-05
971	BART1_0-p59440	HORVU0Hr1G026480	Phospholipid-translocating ATPase	2.38755	1.08e-05
972	BART1_0-p17516	HORVU3Hr1G006880	Class I heat shock protein 1	2.38568	0.000325865
973	BART1_0-p39135	HORVU5Hr1G095900	COBRA-like protein 3	2.378	2.42e-07
974	BART1_0-p43188	HORVU6Hr1G020750	Calcium-dependent lipid-binding (CaLB domain) family protein	2.37792	1.37e-10
975	BART1_0-p33783	HORVU5Hr1G022500	Putative glycerol-3-phosphate acyltransferase 3	2.37721	2.45e-07
976	BART1_0-p46841	HORVU6Hr1G078060	Putative RNA-binding protein ARP1	2.37365	5.32e-08
977	BART1_0-p47022	HORVU6Hr1G080670	G-box-binding factor 4	2.37032	9.16e-08
978	BART1_0-p14454	HORVU2Hr1G100090	Synaptic vesicle 2-related protein	2.36595	0.000478341
979	BART1_0-p52804	HORVU7Hr1G061130	0	2.36469	1.24e-09
980	BART1_0-p42717	HORVU6Hr1G014540	Beta-fructofuranosidase	2.3643	6.18e-08
981	BART1_0-p50911	HORVU7Hr1G033430	Chaperone protein dnaJ	2.36001	2.03e-10
982	BART1_0-p37793	HORVU5Hr1G079690	Acyl-coenzyme A thioesterase mitochondrial-like (Fragment)	2.35495	8.77e-10
983	BART1_0-p22351	HORVU3Hr1G073780	Reversibly glycosylated polypeptide/UDP-arabinopyranose mutase	2.35443	8.61e-09
984	BART1_0-p12685	HORVU2Hr1G079020	Serine hydrolase FSH	2.35292	2.61e-12
985	BART1_0-p24975	HORVU3Hr1G105850	Voltage-dependent L-type calcium channel subunit	2.35033	7.82e-13
986	BART1_0-p03086	HORVU1Hr1G046320	Chorion family 2 protein, expressed	2.3488	8.23e-11
987	BART1_0-p55353	HORVU7Hr1G098320	Xyloglucan endotransglucosylase/hydrolase	2.34841	1.35e-06
988	BART1_0-p09207	HORVU2Hr1G029350	UMP-CMP kinase	2.3483	1.59e-14
989	BART1_0-p42909	HORVU6Hr1G016910	Zinc finger protein	2.34312	6.63e-07
990	BART1_0-p42910	HORVU6Hr1G016920	Zinc finger protein	2.34312	6.63e-07
991	BART1_0-p46057	HORVU6Hr1G067060	PLATZ transcription factor	2.34172	4.22e-11
992	BART1_0-p25858	HORVU3Hr1G116740	MYB transcription factor	2.3394	1.86e-09
993	BART1_0-p33017	HORVU5Hr1G011650	NAC transcription factor 6B	2.33345	6.12e-10
994	BART1_0-p46491	HORVU6Hr1G073030	Potassium transporter	2.32966	1.99e-13
995	BART1_0-p46163	HORVU6Hr1G068690	Abscisic acid 8'-hydroxylase	2.32676	4.37e-10
996	BART1_0-p16491	HORVU2Hr1G123200	Receptor-like kinase TMK3	2.32545	1.66e-09
997	BART1_0-p14215	HORVU2Hr1G097410	Zinc finger protein ZAT9	2.31671	0.000129238
998	BART1_0-p29675	HORVU4Hr1G056610	Carbon catabolite-derepressing protein kinase	2.31294	4.56e-16
999	BART1_0-p18400	HORVU3Hr1G017630	Calcium-dependent nuclease	2.31021	2.56e-12
1000	BART1_0-p17503	HORVU3Hr1G006760	Disease resistance protein RGA2	2.30724	3.04e-05
1001	BART1_0-p13089	HORVU2Hr1G084130	Malate synthase	2.3059	0.000816484
1002	BART1_0-p13228	HORVU2Hr1G085920	0	2.30171	1.22e-05
1003	BART1_0-p08881	HORVU2Hr1G025150	GPI-anchored protein	2.29936	0.00067966
1004	BART1_0-p40484	HORVU5Hr1G112670	Chalcone--flavonone isomerase	2.29716	1.15e-06
1005	BART1_0-p06836	HORVU2Hr1G001160	Alkane hydroxylase MAH1	2.29285	6.54e-08
1006	BART1_0-p44801	HORVU6Hr1G047560	Calcium-dependent lipid-binding family protein	2.29046	0.000677612
1007	BART1_0-p44530	HORVU6Hr1G041920	Xaa-Pro dipeptidase	2.28846	9.07e-09
1008	BART1_0-p28241	HORVU4Hr1G031840	Vacuolar iron transporter like	2.28744	1.23e-08
1009	BART1_0-p36322	HORVU5Hr1G060370	Vacuolar iron transporter like	2.28744	1.23e-08
1010	BART1_0-p21961	HORVU3Hr1G069020	0	2.28728	1.04e-06
1011	BART1_0-p09262	HORVU2Hr1G030150	Pentatricopeptide repeat-containing protein	2.28644	1.87e-12
1012	BART1_0-p08837	HORVU2Hr1G024580	Hydroquinone glucosyltransferase	2.28622	9.49e-08
1013	BART1_0-p03772	HORVU1Hr1G056460	Olfactory receptor 1D2	2.28566	1.29e-07
1014	BART1_0-p13293	HORVU2Hr1G086660	NADH-ubiquinone oxidoreductase chain 1	2.2822	5.67e-06
1015	BART1_0-p13237	HORVU2Hr1G085940	DNA mismatch repair protein MSH3 isoform D	2.27901	8.81e-07
1016	BART1_0-p41715	HORVU6Hr1G001480	Transmembrane amino acid transporter	2.27882	6.33e-10
1017	BART1_0-p44154	HORVU6Hr1G035470	Transcription factor like	2.26835	0.000694808
1018	BART1_0-p35903	HORVU5Hr1G054240	Anaphase-promoting complex (APC), subunit 11	2.2677	2.13e-08
1019	BART1_0-p54555	HORVU7Hr1G087590	Phospholipid-transporting ATPase 4 (Fragment)	2.26694	1.03e-10
1020	BART1_0-p54555	HORVU7Hr1G087590	Phospholipid-transporting ATPase 4 (Fragment)	2.26694	1.03e-10
1021	BART1_0-p22388	HORVU3Hr1G074350	RING finger protein 5	2.26438	2.39e-06
1022	BART1_0-p45465	HORVU6Hr1G058780	Phosphoenolpyruvate carboxylase kinase	2.26025	4.87e-12
1023	BART1_0-p01587	HORVU1Hr1G020870	Retrovirus-related Pol polyprotein from transposon TNT 1-94	2.26013	0.00099136
1024	BART1_0-p58632	HORVU0Hr1G014790	0	2.25648	0.000999068
1025	BART1_0-p54902	HORVU7Hr1G092300	Extracellular ligand-gated ion channel	2.25521	2.42e-10
1026	BART1_0-p02943	HORVU1Hr1G044200	serine carboxypeptidase-like 51	2.25516	6.84e-07
1027	BART1_0-p43099	HORVU6Hr1G019470	Vacuolar cation/proton exchanger	2.25348	7.65e-07
1028	BART1_0-p53535	HORVU7Hr1G073190	Competence regulatory protein ComQ (Fragment)	2.25283	6.79e-05
1029	BART1_0-p40640	HORVU5Hr1G114500	rRNA N-glycosidase	2.25055	8.5e-13
1030	BART1_0-p33481	HORVU5Hr1G018240	Senescence-associated protein	2.24944	6.61e-13
1031	BART1_0-p29330	HORVU4Hr1G051320	Hydroxyproline-rich glycoprotein family protein	2.24736	1.69e-10
1032	BART1_0-p48254	HORVU7Hr1G000630	Putative NB-ARC domain-containing protein (Fragment)	2.24708	0.000433117
1033	BART1_0-p45461	HORVU6Hr1G058730	Cryptochrome-2	2.24301	1.81e-10
1034	BART1_0-p03187	HORVU1Hr1G047930	DUF538 domain-containing protein	2.2403	0.000947192
1035	BART1_0-p21410	HORVU3Hr1G061700	Glycosyl transferase	2.23924	1.07e-10
1036	BART1_0-p35344	HORVU5Hr1G046240	Late embryogenesis abundant (LEA) hydroxyproline-rich glycoprotein family	2.23698	2.88e-10
1037	BART1_0-p04098	HORVU1Hr1G061270	Leucine-rich repeat (LRR) family protein	2.23648	9.59e-06
1038	BART1_0-p33702	HORVU5Hr1G021230	Transcription factor AS1	2.23585	2.53e-07
1039	BART1_0-p33083	HORVU5Hr1G012190	Lectin protein kinase, putative, expressed	2.23568	3.01e-06
1040	BART1_0-p03498	HORVU1Hr1G052450	Six-bladed beta-propeller, TolB-like protein	2.23479	7.54e-08
1041	BART1_0-p07211	HORVU2Hr1G005620	Malaria antigen	2.23324	0.000435045
1042	BART1_0-p27207	HORVU4Hr1G015930	Cysteine-rich receptor-like protein kinase 10	2.23028	0.00157799
1043	BART1_0-p45185	HORVU6Hr1G054400	0	2.21952	4.59e-06
1044	BART1_0-p33550	HORVU5Hr1G019110	Neutral amino acid transporter	2.2195	3.96e-13
1045	BART1_0-p04596	HORVU1Hr1G067480	Glycerol-3-phosphate dehydrogenase	2.21757	6.69e-09
1046	BART1_0-p51559	HORVU7Hr1G042120	Proton-dependent oligopeptide transporter family	2.2141	5.51e-08
1047	BART1_0-p35890	HORVU5Hr1G054210	Glucose-1-phosphate adenylyltransferase small subunit, chloroplastic/amyloplastic	2.21307	0.000105981
1048	BART1_0-p19726	HORVU3Hr1G035730	Glucose-methanol-choline oxidoreductase	2.21286	6.77e-05
1049	BART1_0-p21646	HORVU3Hr1G064990	Phosphoethanolamine N-methyltransferase	2.21271	4.96e-14
1050	BART1_0-p02719	HORVU1Hr1G040720	Long-chain-alcohol oxidase	2.21146	1.37e-11
1051	BART1_0-p10122	HORVU2Hr1G041110	Nucleoside diphosphate kinase	2.21047	4.83e-06
1052	BART1_0-p54816	HORVU7Hr1G091250	Alpha-amylase type A isozyme	2.20945	7.06e-15
1053	BART1_0-p30667	HORVU4Hr1G071210	High-affinity sulfate transporter HvST1	2.20842	0.000433799
1054	BART1_0-p03203	HORVU1Hr1G048000	Tetratricopeptide repeat (TPR)-like superfamily protein	2.20824	3.39e-14
1055	BART1_0-p14529	HORVU2Hr1G101090	Ras suppressor protein (Contains leucine-rich repeats)	2.2069	6.19e-09
1056	BART1_0-p46732	HORVU6Hr1G076820	Hexosyltransferase	2.20245	4.96e-10
1057	BART1_0-p38007	HORVU5Hr1G082310	NAK-type protein kinase (Fragment)	2.20174	8.79e-10
1058	BART1_0-p55002	HORVU7Hr1G093440	Brefeldin A-inhibited guanine nucleotide-exchange protein 1	2.20083	1.1e-13
1059	BART1_0-p28662	HORVU4Hr1G039880	RNA polymerase II transcription elongation factor DSIF/SUPT5H/SPT5	2.19739	2.27e-10
1060	BART1_0-p54657	HORVU7Hr1G089160	Inactive tetrahydrocannabinolic acid synthase	2.19552	0.000207484
1061	BART1_0-p51881	HORVU7Hr1G046410	Type II pantothenate kinase	2.18791	4.13e-16
1062	BART1_0-p46583	HORVU6Hr1G074620	0	2.18727	0.00245041
1063	BART1_0-p22708	HORVU3Hr1G078650	Sugar phosphate transporter domain containing protein	2.18707	3.04e-13
1064	BART1_0-p01078	HORVU1Hr1G013450	Alpha,alpha-trehalose-phosphate synthase	2.18412	1.39e-08
1065	BART1_0-p06538	HORVU1Hr1G093000	B-block binding subunit of TFIIIC	2.18307	6.38e-05
1066	BART1_0-p00656	HORVU1Hr1G007820	Cytokinin-O-glucosyltransferase 2	2.18125	2.28e-06
1067	BART1_0-p26593	HORVU4Hr1G007550	Kinase	2.1809	1.05e-10
1068	BART1_0-p22976	HORVU3Hr1G081880	Putative membrane protein (Fragment)	2.17866	8.77e-12
1069	BART1_0-p26412	HORVU4Hr1G005270	Hexosyltransferase	2.17236	2.5e-08
1070	BART1_0-p14315	HORVU2Hr1G098660	Calcium-binding EF-hand family protein	2.17231	1.91e-09
1071	BART1_0-p33197	HORVU5Hr1G014060	Calcium-binding protein CML	2.1663	0.00123538
1072	BART1_0-p45640	HORVU6Hr1G060850	0	2.16611	5.53e-11
1073	BART1_0-p35100	HORVU5Hr1G042430	RING-type E3 ubiquitin transferase	2.16348	0.000246454
1074	BART1_0-p22689	HORVU3Hr1G078330	MORC family CW-type zinc finger protein 3	2.16155	5.66e-05
1075	BART1_0-p51486	HORVU7Hr1G040990	Hyperpolarization activated cyclic nucleotide-gated potassium channel 4	2.1608	1.02e-12
1076	BART1_0-p15089	HORVU2Hr1G107250	Leucine-rich repeat-containing protein	2.15758	3.03e-06
1077	BART1_0-p24387	HORVU3Hr1G098650	Cytochrome c1 1 heme protein mitochondrial	2.1572	9.12e-05
1078	BART1_0-p09835	HORVU2Hr1G037490	WD repeat-containing protein 13 (Fragment)	2.15621	0.000130187
1079	BART1_0-p18286	HORVU3Hr1G016020	Signal recognition particle SEC65 subunit	2.15182	1.7e-11
1080	BART1_0-p01085	HORVU1Hr1G013560	Nuclear pore complex protein NUP98A	2.15105	0.000191978
1081	BART1_0-p23538	HORVU3Hr1G088510	Fructose-bisphosphate aldolase	2.14658	5.51e-10
1082	BART1_0-p49809	HORVU7Hr1G019890	Sulfate transporter 3.1	2.14121	0.000519915
1083	BART1_0-p49809	HORVU7Hr1G019890	Sulfate transporter 3.1	2.14121	0.000519915
1084	BART1_0-p08239	HORVU2Hr1G017400	NAC transcription factor	2.14079	2.78e-12
1085	BART1_0-p28937	HORVU4Hr1G044610	Probable protein phosphatase 2C 75	2.14057	1.22e-09
1086	BART1_0-p12406	HORVU2Hr1G075110	PLC-like phosphodiesterase	2.1368	4.01e-10
1087	BART1_0-p31852	HORVU4Hr1G087250	3'-N-debenzoyl-2'-deoxytaxol N-benzoyltransferase	2.13652	0.00258009
1088	BART1_0-p23576	HORVU3Hr1G089030	GDP-L-galactose phosphorylase	2.13585	2.96e-06
1089	BART1_0-p07723	HORVU2Hr1G011450	0	2.1338	0.000719953
1090	BART1_0-p16277	HORVU2Hr1G121070	Putative P-loop containing nucleoside triphosphate hydrolases superfamily protein	2.13309	1.25e-12
1091	BART1_0-p31744	HORVU4Hr1G085750	Hydroxymethylglutaryl-CoA synthase	2.13293	2.19e-10
1092	BART1_0-p05557	HORVU1Hr1G080320	Delta-1-pyrroline-5-carboxylate dehydrogenase	2.13109	3.11e-14
1093	BART1_0-p10774	HORVU2Hr1G051180	Cysteine-rich receptor-like protein kinase 10	2.13018	0.00347569
1094	BART1_0-p23154	HORVU3Hr1G083920	Transposon protein Mutator sub-class	2.12847	1.27e-08
1095	BART1_0-p09467	HORVU2Hr1G032780	Polyneuridine-aldehyde esterase	2.12589	5.83e-07
1096	BART1_0-p17522	HORVU3Hr1G006940	Small heat shock protein 2	2.12501	1.4e-10
1097	BART1_0-p18648	HORVU3Hr1G020780	Putative galactinol--sucrose galactosyltransferase	2.12447	1.27e-13
1098	BART1_0-p14737	HORVU2Hr1G103220	Acyl-CoA dehydrogenase	2.1223	1.33e-09
1099	BART1_0-p35081	HORVU5Hr1G042180	Purple acid phosphatase	2.12199	0.00181139
1100	BART1_0-p21809	HORVU3Hr1G066880	Serine/threonine-protein kinase PBS1	2.12019	3.89e-10
1101	BART1_0-p10056	HORVU2Hr1G040410	Zinc finger-type transcription factor (Fragment)	2.11785	3.42e-09
1102	BART1_0-p45317	HORVU6Hr1G056570	Temperature-induced lipocalin-1	2.11779	6.39e-11
1103	BART1_0-p05109	HORVU1Hr1G074350	Actin	2.11746	1.21e-10
1104	BART1_0-p26254	HORVU4Hr1G003090	Glycoside hydrolase	2.11654	1.19e-07
1105	BART1_0-p26254	HORVU4Hr1G003090	Glycoside hydrolase	2.11654	1.19e-07
1106	BART1_0-p20572	HORVU3Hr1G049780	Heavy metal-associated isoprenylated protein 1	2.11468	9.81e-09
1107	BART1_0-p22679	HORVU3Hr1G078270	Type II metacaspase	2.1085	3.22e-11
1108	BART1_0-p50648	HORVU7Hr1G030180	Salt stress-induced protein	2.10819	2.42e-07
1109	BART1_0-p17174	HORVU3Hr1G002920	Glycosyltransferase	2.10709	2.73e-14
1110	BART1_0-p02062	HORVU1Hr1G029180	Late embryogenesis abundant (LEA) hydroxyproline-rich glycoprotein family	2.10562	1.02e-06
1111	BART1_0-p45487	HORVU6Hr1G059040	Putative Lunapark domain-containing protein	2.10521	8.32e-13
1112	BART1_0-p49902	HORVU7Hr1G021120	phosphatidylinositol transfer protein 3-like isoform X2	2.10361	2.8e-06
1113	BART1_0-p32221	HORVU5Hr1G000800	Peptide transporter PTR1	2.10306	7.95e-11
1114	BART1_0-p16191	HORVU2Hr1G119980	Putative dolichyl-diphosphooligosaccharide--protein glycotransferase	2.10246	2.29e-05
1115	BART1_0-p34693	HORVU5Hr1G036360	Trehalose-6-phosphate synthase 3	2.09769	3.63e-13
1116	BART1_0-p33781	HORVU5Hr1G022440	0	2.09735	0.00351932
1117	BART1_0-p03953	HORVU1Hr1G059130	Serine/threonine protein phosphatase	2.09685	6.42e-12
1118	BART1_0-p34024	HORVU5Hr1G025760	COBRA-like protein 6	2.09577	1.26e-07
1119	BART1_0-p33945	HORVU5Hr1G024630	Cleavage stimulation factor subunit 2	2.09431	0.000577029
1120	BART1_0-p30499	HORVU4Hr1G068900	Remorin	2.09286	3.5e-12
1121	BART1_0-p04427	HORVU1Hr1G065820	Disease resistance protein RGA2	2.09223	7.82e-10
1122	BART1_0-p07996	HORVU2Hr1G014150	2C-type protein phosphatase protein	2.08838	1.13e-10
1123	BART1_0-p41104	HORVU5Hr1G120300	Serine/threonine-protein kinase	2.08802	1.22e-12
1124	BART1_0-p13503	HORVU2Hr1G089440	Phenylalanine ammonia-lyase	2.08768	7.93e-06
1125	BART1_0-p13503	HORVU2Hr1G089440	Phenylalanine ammonia-lyase	2.08768	7.93e-06
1126	BART1_0-p13503	HORVU2Hr1G089440	Phenylalanine ammonia-lyase	2.08768	7.93e-06
1127	BART1_0-p46938	HORVU6Hr1G079620	Glycoside hydrolase	2.08552	3.11e-07
1128	BART1_0-p14846	HORVU2Hr1G104580	Myb-like protein G	2.08497	3.21e-12
1129	BART1_0-p09381	HORVU2Hr1G031490	Proteasome endopeptidase complex	2.08235	0.000171296
1130	BART1_0-p05249	HORVU1Hr1G076210	Wall-associated receptor kinase 2	2.0814	0.00298919
1131	BART1_0-p32847	HORVU5Hr1G009440	0	2.08132	1.96e-07
1132	BART1_0-p60423	HORVU0Hr1G040410	Calmodulin-binding protein 25-like	2.07948	2.38e-05
1133	BART1_0-p22112	HORVU3Hr1G070660	Secoisolariciresinol dehydrogenase	2.07938	5.31e-10
1134	BART1_0-p02783	HORVU1Hr1G041720	Integral membrane protein like	2.07916	3.81e-10
1135	BART1_0-p46765	HORVU6Hr1G077070	Signal transduction response regulator	2.07746	1.19e-10
1136	BART1_0-p32713	HORVU5Hr1G006780	5-methyltetrahydropteroyltriglutamate--homocysteine methyltransferase	2.07599	8.18e-12
1137	BART1_0-p39140	HORVU5Hr1G096420	probable WRKY transcription factor 57	2.07595	1.49e-08
1138	BART1_0-p22064	HORVU3Hr1G069970	Reticulon-like protein B1	2.07592	8.99e-14
1139	BART1_0-p46019	HORVU6Hr1G066450	MYB-related transcription factor	2.07357	5.51e-08
1140	BART1_0-p05135	HORVU1Hr1G074850	0	2.07207	7.11e-07
1141	BART1_0-p46393	HORVU6Hr1G071780	Transmembrane 9 superfamily member	2.07098	6.47e-13
1142	BART1_0-p37161	HORVU5Hr1G071800	BURP domain-containing protein 15	2.06917	0.00656454
1143	BART1_0-p44096	HORVU6Hr1G034490	LysM receptor kinase	2.06783	4.3e-09
1144	BART1_0-p22639	HORVU3Hr1G077870	Protein odd-skipped	2.06672	4.78e-05
1145	BART1_0-p15995	HORVU2Hr1G117830	Serine/threonine-protein kinase	2.06573	5.43e-10
1146	BART1_0-p46701	HORVU6Hr1G076340	protein O-linked-mannose beta-1,4-N-acetylglucosaminyltransferase 2-like	2.06432	0.0023555
1147	BART1_0-p08623	HORVU2Hr1G022080	Secologanin synthase	2.06119	7.03e-11
1148	BART1_0-p06337	HORVU1Hr1G090770	Glutamyl-tRNA(Gln) amidotransferase subunit A	2.06104	3.99e-10
1149	BART1_0-p30487	HORVU4Hr1G068760	Hexosyltransferase	2.05916	2.02e-12
1150	BART1_0-p60292	HORVU0Hr1G038490	Polyubiquitin	2.05905	2.73e-09
1151	BART1_0-p27057	HORVU4Hr1G013540	Stress activated protein kinase 9	2.05767	2.64e-12
1152	BART1_0-p54467	HORVU7Hr1G086010	0	2.05469	1.52e-11
1153	BART1_0-p22902	HORVU3Hr1G080830	Trans-cinnamate 4-monooxygenase (Fragment)	2.05338	7.94e-11
1154	BART1_0-p46030	HORVU6Hr1G066700	E3 ubiquitin-protein ligase ATL4	2.05223	3.69e-05
1155	BART1_0-p21938	HORVU3Hr1G068600	Malic enzyme	2.05071	4.21e-15
1156	BART1_0-p23932	HORVU3Hr1G093350	Selenium-binding protein 1	2.04992	1.25e-13
1157	BART1_0-p14860	HORVU2Hr1G104740	ATP-dependent DNA helicase	2.04753	2.07e-05
1158	BART1_0-p21124	HORVU3Hr1G057540	ATP-dependent zinc metalloprotease FTSH 6, chloroplastic	2.04669	0.000106812
1159	BART1_0-p30289	HORVU4Hr1G065800	Poly [ADP-ribose] polymerase	2.04566	7.92e-07
1160	BART1_0-p18136	HORVU3Hr1G014120	Hydroxyproline-rich glycoprotein family protein	2.04512	2.75e-09
1161	BART1_0-p48063	HORVU6Hr1G093570	Isopenicillin N synthase	2.04335	1.37e-11
1162	BART1_0-p27300	HORVU4Hr1G017290	F-box domain containing protein, expressed	2.04264	0.00062161
1163	BART1_0-p08587	HORVU2Hr1G021350	Glycoside hydrolase	2.04186	3.24e-14
1164	BART1_0-p14059	HORVU2Hr1G095640	Naked endosperm1	2.04143	0.000119043
1165	BART1_0-p05453	HORVU1Hr1G079030	MYB transcription factor (Fragment)	2.0405	3.95e-06
1166	BART1_0-p03737	HORVU1Hr1G056150	CUB and sushi domain-containing protein 3	2.03892	0.00491173
1167	BART1_0-p45389	HORVU6Hr1G057570	Polyribonucleotide nucleotidyltransferase	2.03643	2.3e-09
1168	BART1_0-p29555	HORVU4Hr1G054940	PLAC8 domain-containing protein/DUF2985 domain-containing protein	2.03358	0.00023048
1169	BART1_0-p11450	HORVU2Hr1G061490	Retrovirus-related Pol polyprotein from transposon TNT 1-94	2.03108	0.0085762
1170	BART1_0-p23860	HORVU3Hr1G092680	Succinylglutamate-semialdehyde dehydrogenase	2.03	4.03e-12
1171	BART1_0-p13830	HORVU2Hr1G093030	Glutamate dehydrogenase	2.02943	2.79e-07
1172	BART1_0-p01897	HORVU1Hr1G026100	0	2.02188	3.11e-05
1173	BART1_0-p02123	HORVU1Hr1G030100	Dna repair helicase xpd	2.0217	4.35e-09
1174	BART1_0-p02122	HORVU1Hr1G030190	Chaperone DnaJ-domain superfamily protein	2.02113	0.000845486
1175	BART1_0-p32863	HORVU5Hr1G008990	Wall-associated receptor kinase 3	2.0192	0.0099764
1176	BART1_0-p35246	HORVU5Hr1G044780	Glutamine--fructose-6-phosphate aminotransferase [isomerizing] 2	2.01611	2.1e-14
1177	BART1_0-p59149	HORVU0Hr1G021800	Extra-large guanine nucleotide-binding protein 1	2.01507	1.05e-05
1178	BART1_0-p05129	HORVU1Hr1G074670	Serine/threonine-protein kinase	2.01392	2.02e-08
1179	BART1_0-p35939	HORVU5Hr1G055060	IAA-amino acid hydrolase ILR1	2.01374	9.5e-09
1180	BART1_0-p01669	HORVU1Hr1G022250	0	2.01357	9.33e-10
1181	BART1_0-p01669	HORVU1Hr1G022250	0	2.01357	9.33e-10
1182	BART1_0-p46607	HORVU6Hr1G074940	PLAT domain-containing protein 2	2.01343	3.93e-09
1183	BART1_0-p04473	HORVU1Hr1G066120	0	2.01082	0.000205113
1184	BART1_0-p38591	HORVU5Hr1G089970	Cysteine proteinase Cathepsin L	2.01065	1.16e-10
1185	BART1_0-p52388	HORVU7Hr1G054350	Tetrapyrrole biosynthesis, glutamate-1-semialdehyde aminotransferase	2.00926	0.000104139
1186	BART1_0-p24805	HORVU3Hr1G103960	Isochorismate synthase / 2-succinyl-5-enolpyruvyl-6-hydroxy-3-cyclohexene-1-carboxylate synthase / 2-succinyl-6-hydroxy-2,4-cyclohexadiene-1-carboxylate synthase / O-succinylbenzoate synthase	2.00839	0.000365202
1187	BART1_0-p55259	HORVU7Hr1G096920	Group II HKT transporter	2.0072	7.29e-08
1188	BART1_0-p54381	HORVU7Hr1G085010	DNA-binding protein phosphatase 1 isoform 1	2.00477	4.13e-07
1189	BART1_0-p35489	HORVU5Hr1G048590	RBR-type E3 ubiquitin transferase	2.00248	1.44e-05
1190	BART1_0-p22998	HORVU3Hr1G082210	Myb transcription factor	1.99993	1.85e-08
1191	BART1_0-p49514	HORVU7Hr1G015720	Myeloid leukemia factor	1.9955	7.32e-14
1192	BART1_0-p18519	HORVU3Hr1G018800	E3 ubiquitin-protein ligase MBR1	1.9952	2.83e-13
1193	BART1_0-p48028	HORVU6Hr1G093180	Electron transfer flavoprotein subunit beta mitochondrial	1.99514	1.41e-13
1194	BART1_0-p11631	HORVU2Hr1G063910	LRR receptor-like serine/threonine-protein kinase RPK2	1.99493	3.5e-07
1195	BART1_0-p11269	HORVU2Hr1G058520	0	1.99446	1.3e-07
1196	BART1_0-p29379	HORVU4Hr1G052350	Inactive glucose-6-phosphate 1-dehydrogenase 4, chloroplastic	1.99163	2.82e-13
1197	BART1_0-p52488	HORVU7Hr1G055900	Solute carrier family 35 member F1	1.98877	1.55e-14
1198	BART1_0-p11231	HORVU2Hr1G057960	Retrovirus-related Pol polyprotein from transposon 17.6	1.98781	8.15e-09
1199	BART1_0-p11231	HORVU2Hr1G057960	Retrovirus-related Pol polyprotein from transposon 17.6	1.98781	8.15e-09
1200	BART1_0-p11231	HORVU2Hr1G057960	Retrovirus-related Pol polyprotein from transposon 17.6	1.98781	8.15e-09
1201	BART1_0-p18627	HORVU3Hr1G020500	Class II heat shock protein	1.98673	0.000266907
1202	BART1_0-p08505	HORVU2Hr1G020340	Serine/threonine protein kinase	1.98566	2.41e-08
1203	BART1_0-p14117	HORVU2Hr1G096100	GDP-fucose protein O-fucosyltransferase	1.98479	2.07e-06
1204	BART1_0-p09461	HORVU2Hr1G032690	Ninja-family protein AFP3	1.98418	6.96e-12
1205	BART1_0-p45605	HORVU6Hr1G060500	Cytochrome b5-like heme/steroid binding domain	1.98135	6.26e-08
1206	BART1_0-p37753	HORVU5Hr1G079180	3beta-hydroxysteroid-dehydrogenase/decarboxylase	1.98132	1.02e-12
1207	BART1_0-p54632	HORVU7Hr1G088730	Dentin sialophosphoprotein-like	1.981	3.74e-12
1208	BART1_0-p25093	HORVU3Hr1G107350	Glutathione S-transferase	1.98069	4.79e-08
1209	BART1_0-p37661	HORVU5Hr1G077790	Beta-glucosidase 11	1.9806	1.01e-14
1210	BART1_0-p00375	HORVU1Hr1G004200	Pumilio homolog 3	1.97982	1.56e-07
1211	BART1_0-p50736	HORVU7Hr1G031350	UDP-galactose/UDP-glucose transporter 7	1.97862	0.000110109
1212	BART1_0-p10880	HORVU2Hr1G052920	Glutathione S-transferase (Fragment)	1.97529	0.000566733
1213	BART1_0-p06171	HORVU1Hr1G088510	Mitogen-activated protein kinase	1.97443	5.97e-11
1214	BART1_0-p60394	HORVU0Hr1G039620	Wall-associated receptor kinase 5	1.97441	3.55e-10
1215	BART1_0-p46022	HORVU6Hr1G066560	Putative F-box domain-containing protein	1.97156	0.00437165
1216	BART1_0-p03808	HORVU1Hr1G056560	NAD kinase 1	1.96933	3.85e-09
1217	BART1_0-p19112	HORVU3Hr1G027500	Structure-specific endonuclease subunit SLX1	1.96847	7.45e-12
1218	BART1_0-p29310	HORVU4Hr1G051290	Transcription factor InNAP	1.9666	0.00013328
1219	BART1_0-p51518	HORVU7Hr1G041570	Alpha/beta-hydrolases superfamily protein	1.96496	8.54e-09
1220	BART1_0-p51518	HORVU7Hr1G041570	Alpha/beta-hydrolases superfamily protein	1.96496	8.54e-09
1221	BART1_0-p52267	HORVU7Hr1G052350	Myosin heavy chain-related	1.9631	4.34e-13
1222	BART1_0-p28301	HORVU4Hr1G032830	Brassinosteroid-6-oxidase	1.96041	2.47e-09
1223	BART1_0-p25724	HORVU3Hr1G114990	Zinc transporter 2	1.95934	8.38e-07
1224	BART1_0-p22067	HORVU3Hr1G069780	NAD(P)H oxidase (Fragment)	1.95923	2.49e-11
1225	BART1_0-p19576	HORVU3Hr1G033470	Major facilitator superfamily protein isoform 1	1.95826	1.91e-14
1226	BART1_0-p36152	HORVU5Hr1G058070	Carbohydrate transporter/ sugar porter/ transporter	1.95789	1.04e-08
1227	BART1_0-p14182	HORVU2Hr1G097060	BEACH domain-containing protein C2 (Fragment)	1.95669	5.41e-05
1228	BART1_0-p20979	HORVU3Hr1G055550	Extra-large guanine nucleotide-binding protein 1	1.95551	1.86e-14
1229	BART1_0-p19642	HORVU3Hr1G034590	0	1.95507	8.53e-07
1230	BART1_0-p25622	HORVU3Hr1G113810	0	1.95371	2.36e-07
1231	BART1_0-p51914	HORVU7Hr1G047070	Protein DETOXIFICATION	1.95257	7.15e-12
1232	BART1_0-p23691	HORVU3Hr1G090580	Protein root UVB sensitive 6	1.95199	2.85e-12
1233	BART1_0-p55194	HORVU7Hr1G096150	Glucuronyl/N-acetylglucosaminyl transferase EXT2	1.95187	3.04e-09
1234	BART1_0-p05809	HORVU1Hr1G083100	Disease resistance protein RGA2	1.94924	1.91e-10
1235	BART1_0-p54305	HORVU7Hr1G083990	Glycosyl transferase	1.94844	3.09e-14
1236	BART1_0-p19041	HORVU3Hr1G026330	Subtilisin-like protease	1.94655	0.0055585
1237	BART1_0-p37326	HORVU5Hr1G073970	3-hydroxy-3-methylglutaryl coenzyme A reductase	1.94507	4.86e-11
1238	BART1_0-p03816	HORVU1Hr1G057220	Cytochrome P450 family 94 subfamily D polypeptide 2	1.94417	1.49e-05
1239	BART1_0-p52048	HORVU7Hr1G049240	Protein DETOXIFICATION	1.94047	1.72e-08
1240	BART1_0-p13095	HORVU2Hr1G083940	Glucose-6-phosphate 1-dehydrogenase	1.94008	1.26e-14
1241	BART1_0-p45150	HORVU6Hr1G053910	Actin-related protein 3	1.93991	5.73e-12
1242	BART1_0-p12230	HORVU2Hr1G072500	Starch branching enzyme IIa variant	1.93972	9.39e-12
1243	BART1_0-p03669	HORVU1Hr1G055190	Ribosomal protein-like	1.93954	1.37e-06
1244	BART1_0-p57104	HORVU7Hr1G119690	Riboflavin biosynthesis protein ribBA	1.93763	5.24e-10
1245	BART1_0-p56713	HORVU7Hr1G114880	NB-ARC domain containing protein, expressed	1.9358	7.17e-11
1246	BART1_0-p02075	HORVU1Hr1G029460	GDSL esterase/lipase	1.93528	2.84e-09
1247	BART1_0-p39049	HORVU5Hr1G095480	0	1.93415	9.59e-06
1248	BART1_0-p55267	HORVU7Hr1G096850	ARM repeat superfamily protein	1.93226	1.51e-07
1249	BART1_0-p42463	HORVU6Hr1G011090	Cytokinin-N-glucosyltransferase 1	1.92957	5.95e-10
1250	BART1_0-p03244	HORVU1Hr1G048690	F-box domain-containing protein	1.92889	2.4e-06
1251	BART1_0-p51072	HORVU7Hr1G035340	Phosphoserine phosphatase	1.92386	1.72e-14
1252	BART1_0-p03957	HORVU1Hr1G059090	Catalytic/ protein phosphatase type 2C	1.92341	6.93e-12
1253	BART1_0-p22284	HORVU3Hr1G072970	C2C2-DOF transcription factor	1.92187	9.41e-06
1254	BART1_0-p35671	HORVU5Hr1G051170	armadillo repeat-containing protein 3	1.92174	2.64e-08
1255	BART1_0-p31214	HORVU4Hr1G078610	Transmembrane protein 135 (Fragment)	1.92121	4.22e-10
1256	BART1_0-p20355	HORVU3Hr1G045480	Shikimate biosynthesis protein aroDE	1.92047	1.2e-13
1257	BART1_0-p05415	HORVU1Hr1G078350	Phosphoethanolamine N-methyltransferase 1	1.9203	7.63e-10
1258	BART1_0-p29132	HORVU4Hr1G048490	Hexosyltransferase	1.91887	2.12e-15
1259	BART1_0-p19025	HORVU3Hr1G026180	Uridylate kinase	1.9164	7.39e-08
1260	BART1_0-p09682	HORVU2Hr1G035310	Interferon-related developmental regulator family protein / IFRD protein family	1.91549	1.36e-13
1261	BART1_0-p03424	HORVU1Hr1G051210	Wall-associated receptor kinase 3	1.91529	7.52e-11
1262	BART1_0-p53873	HORVU7Hr1G077970	Phospholipase C	1.91409	0.0049907
1263	BART1_0-p49285	HORVU7Hr1G013170	Flavin-containing monooxygenase	1.91368	4.8e-07
1264	BART1_0-p31546	HORVU4Hr1G083140	Small RNA degrading nuclease 1	1.91348	0.00375693
1265	BART1_0-p07204	HORVU2Hr1G005320	Arginase 1 mitochondrial	1.91156	7.44e-12
1266	BART1_0-p37676	HORVU5Hr1G078030	Glycosyl transferase	1.91098	0.000228316
1267	BART1_0-p30126	HORVU4Hr1G063270	Filament-like plant protein 4	1.91025	1.96e-12
1268	BART1_0-p01054	HORVU1Hr1G013190	Glycosyltransferases	1.90859	9.7e-13
1269	BART1_0-p04269	HORVU1Hr1G063720	Myosin heavy chain kinase B	1.90828	4.22e-11
1270	BART1_0-p39690	HORVU5Hr1G103400	TCP transcription factor	1.90621	3.02e-05
1271	BART1_0-p14209	HORVU2Hr1G097240	Glycogenin glucosyltransferase	1.9058	9.16e-10
1272	BART1_0-p43904	HORVU6Hr1G031590	Choline-phosphate cytidylyltransferase B	1.90572	1.38e-12
1273	BART1_0-p41736	HORVU5Hr1G125620	COP1-interacting protein-related	1.90546	4.89e-12
1274	BART1_0-p41736	HORVU5Hr1G125620	COP1-interacting protein-related	1.90546	4.89e-12
1275	BART1_0-p54558	HORVU7Hr1G087760	Tetratricopeptide repeat (TPR)-like superfamily protein	1.90321	1.75e-07
1276	BART1_0-p38048	HORVU5Hr1G082890	Protein DETOXIFICATION	1.90179	4.29e-12
1277	BART1_0-p18054	HORVU3Hr1G013360	Triosephosphate isomerase	1.90137	1.89e-07
1278	BART1_0-p36025	HORVU5Hr1G056470	Putative small GTPase superfamily, P-loop containing nucleoside triphosphate hydrolase	1.89759	1.56e-10
1279	BART1_0-p35284	HORVU5Hr1G045360	Multidrug resistance protein, MATE family	1.89385	0.000102114
1280	BART1_0-p03225	HORVU1Hr1G048430	Trehalase	1.89373	7.36e-10
1281	BART1_0-p32313	HORVU5Hr1G002120	ADP-ribosylation factor	1.89152	1.11e-08
1282	BART1_0-p13279	HORVU2Hr1G086380	Anthranilate N-benzoyltransferase protein 3	1.89097	2.93e-10
1283	BART1_0-p19554	HORVU3Hr1G033510	Basic helix-loop-helix DNA-binding superfamily protein isoform 2	1.88601	0.000255446
1284	BART1_0-p30942	HORVU4Hr1G074770	Biosynthetic arginine decarboxylase	1.88543	5.02e-11
1285	BART1_0-p25716	HORVU3Hr1G114920	Heavy metal transport/detoxification superfamily protein	1.88377	8.65e-10
1286	BART1_0-p04214	HORVU1Hr1G062940	Peroxisomal adenine nucleotide carrier 1	1.88262	8.64e-11
1287	BART1_0-p27532	HORVU4Hr1G021040	Exocyst subunit Exo70 family protein (Fragment)	1.88247	1.57e-06
1288	BART1_0-p00202	HORVU1Hr1G001920	Putative small GTPase superfamily, P-loop containing nucleoside triphosphate hydrolase	1.88052	2.89e-07
1289	BART1_0-p28286	HORVU4Hr1G031670	Ribonucleases P/MRP protein subunit POP1	1.88037	1.15e-11
1290	BART1_0-p03008	HORVU1Hr1G045220	Calcium uniporter protein 4 mitochondrial	1.87899	4.58e-09
1291	BART1_0-p14130	HORVU2Hr1G096370	Phosphatidylinositol N-acetyglucosaminlytransferase subunit P-related	1.87661	4.66e-11
1292	BART1_0-p56946	HORVU7Hr1G117320	Polyadenylate-binding protein-interacting protein 8	1.87655	0.00154593
1293	BART1_0-p38713	HORVU5Hr1G091250	Cobyric acid synthase	1.87484	1.22e-12
1294	BART1_0-p03959	HORVU1Hr1G059300	Mitogen-activated protein kinase kinase kinase	1.87325	4.7e-08
1295	BART1_0-p36717	HORVU5Hr1G065660	Sugar porter (SP) family MFS transporter	1.86622	4.43e-07
1296	BART1_0-p43445	HORVU6Hr1G024100	Peroxisomal fatty acid beta-oxidation multifunctional protein AIM1	1.86608	4.07e-13
1297	BART1_0-p39397	HORVU5Hr1G099810	Citrate synthase	1.86514	1.34e-13
1298	BART1_0-p45902	HORVU6Hr1G064470	Mechanosensitive ion channel protein 8	1.86267	1.06e-11
1299	BART1_0-p49242	HORVU7Hr1G012610	F-box protein PP2-B10	1.86233	5.18e-06
1300	BART1_0-p25730	HORVU3Hr1G115020	Pumilio-like protein 1	1.86008	1.01e-11
1301	BART1_0-p48427	HORVU7Hr1G002750	Brassinosteroid-responsive RING-H2	1.85999	0.000765131
1302	BART1_0-p25161	HORVU3Hr1G108120	Methyltransferase	1.85892	0.000108968
1303	BART1_0-p27266	HORVU4Hr1G016810	Alcohol dehydrogenase	1.85817	3.7e-08
1304	BART1_0-p56833	HORVU7Hr1G116310	Cytochrome P450 family 72 subfamily A polypeptide 8	1.85641	1.65e-07
1305	BART1_0-p30093	HORVU4Hr1G062880	V-type proton ATPase subunit a	1.85627	2.74e-12
1306	BART1_0-p26195	HORVU4Hr1G002360	Glycoside hydrolase	1.85618	2.95e-12
1307	BART1_0-p17439	HORVU3Hr1G005970	Ion transport domain-containing protein	1.85471	5.82e-11
1308	BART1_0-p23136	HORVU3Hr1G083560	Uricase	1.85401	1.25e-11
1309	BART1_0-p08220	HORVU2Hr1G016660	DNA primases	1.85302	1.12e-07
1310	BART1_0-p37624	HORVU5Hr1G077140	Acyltransferase-like protein chloroplastic-like (Fragment)	1.85226	2.27e-12
1311	BART1_0-p15275	HORVU2Hr1G109380	serine carboxypeptidase-like	1.85079	4.59e-16
1312	BART1_0-p35233	HORVU5Hr1G044610	Metacaspase involved in regulation of apoptosis	1.85006	0.00151659
1313	BART1_0-p30857	HORVU4Hr1G073380	0	1.84854	7.55e-07
1314	BART1_0-p47964	HORVU6Hr1G092510	Disease resistance protein RPM1	1.84766	0.000236491
1315	BART1_0-p18763	HORVU3Hr1G022260	Omega-hydroxypalmitate O-feruloyl transferase	1.84718	6.57e-07
1316	BART1_0-p52701	HORVU7Hr1G058720	Peptidyl-prolyl cis-trans isomerase, putative	1.84278	2.27e-12
1317	BART1_0-p54071	HORVU7Hr1G080900	HEAT repeat-containing protein	1.84263	5.83e-06
1318	BART1_0-p04563	HORVU1Hr1G067110	Ethylene-responsive element binding factor	1.8401	3.34e-08
1319	BART1_0-p26644	HORVU4Hr1G007890	Pentatricopeptide repeat	1.8384	1.65e-14
1320	BART1_0-p41424	HORVU5Hr1G124030	Beta-fructofuranosidase, insoluble isoenzyme 4	1.8367	6.7e-10
1321	BART1_0-p18239	HORVU3Hr1G015150	Pyridoxal phosphate-dependent decarboxylase	1.83344	3.43e-13
1322	BART1_0-p05243	HORVU1Hr1G076170	Inner membrane protein oxaA	1.83273	3.39e-10
1323	BART1_0-p05977	HORVU1Hr1G085470	Armadillo-like helical	1.83235	1.05e-13
1324	BART1_0-p14075	HORVU2Hr1G095740	CHD3-type chromatin-remodeling factor PICKLE	1.83209	3.47e-14
1325	BART1_0-p06852	HORVU2Hr1G001380	Peptide transporter PTR2	1.83106	0.00636575
1326	BART1_0-p37276	HORVU5Hr1G072980	Carboxypeptidase	1.83008	1.64e-06
1327	BART1_0-p24169	HORVU3Hr1G096050	Transaldolase type	1.82952	2.36e-12
1328	BART1_0-p08109	HORVU2Hr1G015590	[Protein-PII] uridylyltransferase	1.82811	0.00595932
1329	BART1_0-p01131	HORVU1Hr1G014010	rRNA biogenesis protein rrp5	1.82788	1.75e-09
1330	BART1_0-p26403	HORVU4Hr1G005110	Glucose/Sorbosone dehydrogenase	1.82746	1.87e-07
1331	BART1_0-p14549	HORVU2Hr1G101300	Ubiquitin carboxyl-terminal hydrolase	1.82722	5.5e-06
1332	BART1_0-p18323	HORVU3Hr1G016800	Xyloglucan endotransglucosylase/hydrolase	1.82398	0.00789466
1333	BART1_0-p07990	HORVU2Hr1G014130	AMP deaminase	1.82364	9.6e-13
1334	BART1_0-p37818	HORVU5Hr1G079920	Mitochondrial phosphate carrier protein 1 mitochondrial	1.8222	3.41e-07
1335	BART1_0-p06759	HORVU1Hr1G095410	CCT domain	1.82166	4.47e-07
1336	BART1_0-p43558	HORVU6Hr1G026290	Polyubiquitin containing 7 ubiquitin monomers (Fragment)	1.81688	4.06e-11
1337	BART1_0-p10937	HORVU2Hr1G053880	Retrovirus-related Pol polyprotein from transposon 17.6	1.81654	0.00844622
1338	BART1_0-p18389	HORVU3Hr1G017420	Cysteine-rich receptor-like protein kinase 2	1.81633	4.36e-13
1339	BART1_0-p03403	HORVU1Hr1G051010	Lysine-specific demethylase REF6	1.81617	1.94e-05
1340	BART1_0-p27554	HORVU4Hr1G021270	UDP-glucose 6-dehydrogenase	1.8158	3.36e-12
1341	BART1_0-p33062	HORVU5Hr1G012160	Glutathione S-transferase zeta class isoform I	1.81563	1.44e-14
1342	BART1_0-p45911	HORVU6Hr1G064610	GSDL-motif protein lipase	1.81559	1.21e-08
1343	BART1_0-p23299	HORVU3Hr1G085610	Phosphatidylinositol:ceramide inositolphosphotransferase	1.81502	1.53e-12
1344	BART1_0-p57050	HORVU7Hr1G119080	Protein PHOTOPERIOD-INDEPENDENT EARLY FLOWERING 1-like (Fragment)	1.81251	0.00598908
1345	BART1_0-p50986	HORVU7Hr1G034350	Retrotransposon protein, putative, unclassified	1.81207	8.51e-08
1346	BART1_0-p29617	HORVU4Hr1G055510	0	1.81157	2.26e-07
1347	BART1_0-p09230	HORVU2Hr1G029840	2-hydroxy-6-oxononadienedioate/2-hydroxy-6-oxononatrienedioate hydrolase	1.81121	6.81e-10
1348	BART1_0-p46340	HORVU6Hr1G070810	Dystrophin	1.81065	4.16e-13
1349	BART1_0-p37149	HORVU5Hr1G071080	Cellulose synthase-like protein E6	1.80675	1.26e-05
1350	BART1_0-p23700	HORVU3Hr1G090730	Electron transporter	1.80568	6.81e-10
1351	BART1_0-p45969	HORVU6Hr1G065710	SPX domain-containing membrane protein	1.80539	7.88e-08
1352	BART1_0-p06727	HORVU1Hr1G095430	UDP-glucose 4-epimerase/UDP-sulfoquinovose synthase	1.80469	9.8e-12
1353	BART1_0-p16512	HORVU2Hr1G123480	CCR4-NOT transcription complex subunit 7/8	1.80386	0.00156073
1354	BART1_0-p13988	HORVU2Hr1G094690	SPX domain-containing membrane protein	1.8011	1.07e-11
1355	BART1_0-p39236	HORVU5Hr1G097500	Zinc finger protein 1	1.79989	1.12e-09
1356	BART1_0-p52012	HORVU7Hr1G048690	Voltage dependent potassium channel	1.79783	5.04e-12
1357	BART1_0-p37004	HORVU5Hr1G069700	Mitochondrial 2-oxoglutarate/malate carrier protein	1.79771	1.21e-08
1358	BART1_0-p40257	HORVU5Hr1G109940	chaperonin-like RbcX protein 2, chloroplastic	1.79581	1.31e-10
1359	BART1_0-p43888	HORVU6Hr1G030880	Protein STRUBBELIG-RECEPTOR FAMILY 1	1.79575	1.16e-10
1360	BART1_0-p38943	HORVU5Hr1G094300	Sulfate adenylyltransferase catalytic domain	1.79203	3.07e-10
1361	BART1_0-p54529	HORVU7Hr1G087210	Transmembrane 9 superfamily member	1.79128	1.1e-13
1362	BART1_0-p39278	HORVU5Hr1G098190	Cold-regulated plasma membrane protein 2	1.78837	7.82e-10
1363	BART1_0-p38428	HORVU5Hr1G087910	Mitochondrial phosphate carrier protein like	1.78816	1.04e-06
1364	BART1_0-p21103	HORVU3Hr1G057200	Tetraketide alpha-pyrone reductase 1	1.78307	2.53e-10
1365	BART1_0-p50944	HORVU7Hr1G033770	Beta-ketoacyl-ACP synthase I	1.78001	2.99e-12
1366	BART1_0-p40756	HORVU5Hr1G115720	Soluble epoxide hydrolase	1.77997	2.46e-11
1367	BART1_0-p51477	HORVU7Hr1G040790	U-box domain-containing protein 21 (Fragment)	1.77881	0.00399524
1368	BART1_0-p49583	HORVU7Hr1G017190	Membrane protease subunit HflK	1.77854	2.04e-12
1369	BART1_0-p04417	HORVU1Hr1G065830	H/ACA ribonucleoprotein complex non-core subunit NAF1	1.77744	4.14e-10
1370	BART1_0-p49059	HORVU7Hr1G010340	Transferase	1.77739	0.00265963
1371	BART1_0-p18603	HORVU3Hr1G020230	Methanol O-anthraniloyltransferase	1.77708	1.8e-10
1372	BART1_0-p33121	HORVU5Hr1G012770	CBS domain-containing protein CBSX3, mitochondrial	1.77632	1.21e-05
1373	BART1_0-p43900	HORVU6Hr1G031640	mediator of RNA polymerase II transcription subunit 15	1.77219	2.37e-06
1374	BART1_0-p43660	HORVU6Hr1G027910	Putative integral membrane protein conserved region (DUF2404)	1.77166	1.25e-11
1375	BART1_0-p31939	HORVU4Hr1G088280	GATA transcription factor	1.77154	1.12e-05
1376	BART1_0-p29262	HORVU4Hr1G050700	Putative serine/threonine/dual specificity protein kinase, catalytic domain-containing protein	1.77129	1.6e-08
1377	BART1_0-p04276	HORVU1Hr1G063940	Mitochondrial cytochrome c	1.77098	1.99e-12
1378	BART1_0-p46053	HORVU6Hr1G067020	Zinc finger, RING-type	1.77084	0.00169
1379	BART1_0-p35769	HORVU5Hr1G052100	Long-chain-fatty-acid--CoA ligase 4	1.77036	1.25e-14
1380	BART1_0-p10215	HORVU2Hr1G042370	Cellulose synthase-like protein D3	1.76836	2.35e-06
1381	BART1_0-p20430	HORVU3Hr1G047150	CBL-interacting serine/threonine-protein kinase	1.76795	2.38e-13
1382	BART1_0-p27807	HORVU4Hr1G024710	Clathrin heavy chain 2	1.76785	8.69e-10
1383	BART1_0-p35810	HORVU5Hr1G053170	Pkinase domain-containing protein	1.76599	1.33e-11
1384	BART1_0-p45831	HORVU6Hr1G063490	S-adenosylmethionine synthase	1.76439	5.21e-09
1385	BART1_0-p11256	HORVU2Hr1G058570	Retrotransposon protein, putative, LINE subclass, expressed	1.76343	0.00100244
1386	BART1_0-p51129	HORVU7Hr1G036380	Ring-H2 zinc finger protein (Fragment)	1.76269	2.29e-05
1387	BART1_0-p07422	HORVU2Hr1G007970	Mitogen-activated protein kinase kinase kinase	1.76121	0.000118265
1388	BART1_0-p23343	HORVU3Hr1G086180	WRKY transcription factor 49	1.76027	0.00114482
1389	BART1_0-p41108	HORVU5Hr1G120240	Expressed protein (With alternative splicing)	1.75993	2.09e-11
1390	BART1_0-p03286	HORVU1Hr1G049270	Glutathione S-transferase 1	1.7595	5.45e-05
1391	BART1_0-p55173	HORVU7Hr1G095960	Artemisinic aldehyde reductase	1.75878	1.76e-11
1392	BART1_0-p05886	HORVU1Hr1G084260	CDP-diacylglycerol--serine O-phosphatidyltransferase	1.75841	2.48e-07
1393	BART1_0-p39215	HORVU5Hr1G097010	Putative serine/threonine-protein kinase SIS8	1.75706	3.52e-10
1394	BART1_0-p37798	HORVU5Hr1G079730	Ankyrin repeat-containing protein isoform A	1.75564	3.45e-13
1395	BART1_0-p27653	HORVU4Hr1G022950	Thrombomodulin	1.75328	3.84e-11
1396	BART1_0-p14211	HORVU2Hr1G096960	Glutathione peroxidase	1.75293	2.04e-11
1397	BART1_0-p39204	HORVU5Hr1G097060	probable protein phosphatase 2C 63	1.75178	4.66e-12
1398	BART1_0-p21608	HORVU3Hr1G064590	AP2/ERF and B3 domain-containing protein	1.75162	4.97e-08
1399	BART1_0-p14190	HORVU2Hr1G097150	Glycerol-3-phosphate transporter 1	1.75069	2.33e-06
1400	BART1_0-p12574	HORVU2Hr1G077080	Chloride channel protein CLC-c	1.75008	3.31e-12
1401	BART1_0-p54621	HORVU7Hr1G088670	Avr9/Cf-9 rapidly elicited protein	1.74822	1.74e-05
1402	BART1_0-p04635	HORVU1Hr1G067870	Dr1-associated corepressor	1.74696	0.00521428
1403	BART1_0-p40201	HORVU5Hr1G109160	Exocyst complex component EXO84B	1.7452	7.32e-14
1404	BART1_0-p10332	HORVU2Hr1G044270	Cysteine-rich receptor-like protein kinase 8	1.74475	1.27e-08
1405	BART1_0-p52180	HORVU7Hr1G051260	3-hydroxy-3-methylglutaryl coenzyme A reductase	1.74368	4.91e-08
1406	BART1_0-p46992	HORVU6Hr1G080290	Transcription factor TFIIIB component B	1.74367	4.23e-07
1407	BART1_0-p15333	HORVU2Hr1G110110	Serine hydroxymethyltransferase (Fragment)	1.74354	1.07e-11
1408	BART1_0-p19579	HORVU3Hr1G033740	WRKY transcription factor	1.74215	5.24e-09
1409	BART1_0-p32613	HORVU5Hr1G006360	Cationcalcium exchanger 1	1.74086	0.00112149
1410	BART1_0-p22105	HORVU3Hr1G070600	LysM type receptor kinase	1.74002	2.14e-05
1411	BART1_0-p29625	HORVU4Hr1G055880	Ubiquitin-activating enzyme E1 3	1.73988	2.33e-13
1412	BART1_0-p39947	HORVU5Hr1G106370	LRR receptor-like serine/threonine-protein kinase GSO2	1.73896	4.08e-10
1413	BART1_0-p51940	HORVU7Hr1G047470	Phospholipid-transporting ATPase	1.73873	5.33e-10
1414	BART1_0-p52635	HORVU7Hr1G058140	Cation-chloride cotransporter 1	1.73619	4.91e-09
1415	BART1_0-p04005	HORVU1Hr1G059810	Adenosine/AMP deaminase domain	1.73602	2.39e-12
1416	BART1_0-p31846	HORVU4Hr1G087200	Phosphatidylinositol N-acetyglucosaminlytransferase subunit P-related	1.73556	0.000314664
1417	BART1_0-p50723	HORVU7Hr1G030930	Serine carboxypeptidase II-2	1.73553	4.4e-13
1418	BART1_0-p01521	HORVU1Hr1G020140	Dienelactone hydrolase family, putative	1.73449	7.26e-06
1419	BART1_0-p27416	HORVU4Hr1G019230	Retrovirus-related Pol polyprotein from transposon TNT 1-94	1.73236	5.6e-08
1420	BART1_0-p37530	HORVU5Hr1G076250	Purple acid phosphatase	1.73064	7.34e-07
1421	BART1_0-p26057	HORVU4Hr1G000420	Mitogen-activated protein kinase kinase kinase	1.72927	3.8e-05
1422	BART1_0-p11779	HORVU2Hr1G065910	FPL domain-containing protein	1.72815	5.25e-14
1423	BART1_0-p10601	HORVU2Hr1G048520	E3 ubiquitin-protein ligase NEURL1B	1.72693	2.9e-12
1424	BART1_0-p45983	HORVU6Hr1G066050	Brassinosteroid-responsive RING-H2	1.72673	1.82e-06
1425	BART1_0-p05049	HORVU1Hr1G073510	Cyclomaltodextrin glucanotransferase	1.72669	1.34e-08
1426	BART1_0-p08059	HORVU2Hr1G014890	Lectin receptor-type kinase	1.7261	3.49e-06
1427	BART1_0-p51557	HORVU7Hr1G041450	Chromatin structure-remodeling complex protein SYD	1.72445	0.000138006
1428	BART1_0-p09744	HORVU2Hr1G036080	U-box domain-containing protein 4	1.72417	4.98e-11
1429	BART1_0-p31270	HORVU4Hr1G079260	Cyclin-dependent kinases regulatory subunit	1.72351	2.99e-10
1430	BART1_0-p46644	HORVU6Hr1G075590	F-box/kelch-repeat protein SKIP11-like	1.72056	5.39e-10
1431	BART1_0-p40906	HORVU5Hr1G117770	DNA-directed RNA polymerase subunit	1.72018	7.29e-10
1432	BART1_0-p35339	HORVU5Hr1G046200	GTP binding protein	1.71986	5.28e-07
1433	BART1_0-p09163	HORVU2Hr1G028540	Lipoxygenasey domain-containing protein	1.71968	2.8e-08
1434	BART1_0-p00733	HORVU1Hr1G008750	Kinetochore protein like	1.71937	0.00128412
1435	BART1_0-p55464	HORVU7Hr1G099640	IAA-amino acid hydrolase ILR1-like protein (Fragment)	1.71778	4.34e-05
1436	BART1_0-p01015	HORVU1Hr1G012490	E3 ubiquitin-protein ligase	1.71706	4.6e-06
1437	BART1_0-p58781	HORVU0Hr1G017080	Microtubule-associated protein 70-2 (Fragment)	1.7167	1.15e-08
1438	BART1_0-p46706	HORVU6Hr1G076420	Nuclear-pore anchor	1.71612	0.000750024
1439	BART1_0-p58321	HORVU0Hr1G010900	Transmembrane 9 superfamily member	1.71472	2.94e-07
1440	BART1_0-p28865	HORVU4Hr1G043670	Amino acid permease 2	1.7143	2.87e-07
1441	BART1_0-p04028	HORVU1Hr1G060190	Importin subunit beta-1 like	1.71417	1.24e-07
1442	BART1_0-p57881	HORVU0Hr1G005720	Putative disease resistance RPP8-like protein 2	1.71407	0.00127974
1443	BART1_0-p00786	HORVU1Hr1G009250	L-type lectin-domain containing receptor kinase IV.2	1.71248	0.000433312
1444	BART1_0-p38447	HORVU5Hr1G088130	Phytoene synthase chloroplastic	1.71227	5.05e-08
1445	BART1_0-p22665	HORVU3Hr1G078170	Retrovirus-related Pol polyprotein from transposon TNT 1-94	1.71104	0.00687221
1446	BART1_0-p46764	HORVU6Hr1G077100	ATP binding protein	1.71081	0.00390137
1447	BART1_0-p23922	HORVU3Hr1G093240	Protein trichome birefringence-like 18	1.70667	2.01e-11
1448	BART1_0-p48563	HORVU7Hr1G003460	Glycosyl transferase, family 48	1.70643	8.44e-11
1449	BART1_0-p52389	HORVU7Hr1G054360	Glutamate-1-semialdehyde 2 1-aminomutase chloroplastic	1.70611	0.000312603
1450	BART1_0-p53331	HORVU7Hr1G070010	Cellulose synthase	1.70529	1.09e-07
1451	BART1_0-p08631	HORVU2Hr1G022160	Zn-dependent hydrolases, including glyoxylases	1.70043	1.33e-09
1452	BART1_0-p49135	HORVU7Hr1G011100	Embryo sac development arrest 7	1.69899	1.19e-09
1453	BART1_0-p60277	HORVU0Hr1G038120	Cellulose synthase	1.69845	1.27e-08
1454	BART1_0-p06989	HORVU2Hr1G003040	Putative disease resistance RPP13-like protein 1	1.69838	3.37e-05
1455	BART1_0-p09330	HORVU2Hr1G030680	Dihydropterin pyrophosphokinase-dihydropteroate synthase	1.69806	1.98e-11
1456	BART1_0-p11374	HORVU2Hr1G060390	Early-responsive to dehydration stress protein (ERD4)	1.69587	4.12e-07
1457	BART1_0-p26442	HORVU4Hr1G005590	Chloride channel protein CLC-d	1.69475	3.11e-07
1458	BART1_0-p55658	HORVU7Hr1G101920	Phosphosulfolactate synthase	1.69152	2.93e-08
1459	BART1_0-p08383	HORVU2Hr1G019250	Cytochrome b reductase	1.69035	2.46e-10
1460	BART1_0-p53333	HORVU7Hr1G070080	Alpha/beta hydrolase fold	1.68979	0.000303741
1461	BART1_0-p53672	HORVU7Hr1G075000	Glycine-rich protein	1.68942	7.28e-11
1462	BART1_0-p32012	HORVU4Hr1G089330	Naringenin,2-oxoglutarate 3-dioxygenase	1.6882	3.69e-10
1463	BART1_0-p55993	HORVU7Hr1G106160	Putative proton-dependent oligopeptide transporter family	1.68744	5.38e-08
1464	BART1_0-p10297	HORVU2Hr1G043900	Chitinase	1.68742	3.61e-07
1465	BART1_0-p24908	HORVU3Hr1G105070	Protein ACCELERATED CELL DEATH 6-like	1.68525	8.22e-05
1466	BART1_0-p46187	HORVU6Hr1G069070	0	1.6836	0.00102511
1467	BART1_0-p47636	HORVU6Hr1G088570	Clathrin interactor EPSIN like	1.68344	1.38e-12
1468	BART1_0-p54144	HORVU7Hr1G081930	Phosphatidylinositol 4-kinase type 2-beta	1.68293	1.46e-15
1469	BART1_0-p56526	HORVU7Hr1G113030	Patatin	1.68262	0.00415265
1470	BART1_0-p31684	HORVU4Hr1G084930	SNARE associated Golgi protein family	1.68226	0.000286445
1471	BART1_0-p31768	HORVU4Hr1G086050	Putative 12-oxophytodienoate reductase (Fragment)	1.68162	0.00158236
1472	BART1_0-p49702	HORVU7Hr1G018540	LigA	1.68069	1.96e-05
1473	BART1_0-p47217	HORVU6Hr1G083180	NADPH:adrenodoxin oxidoreductase, mitochondrial	1.67942	2.26e-07
1474	BART1_0-p03971	HORVU1Hr1G059050	Phospholipase D zeta 1	1.67763	1.58e-14
1475	BART1_0-p21808	HORVU3Hr1G067040	Vacuolar proton pump subunit B	1.67525	1.28e-12
1476	BART1_0-p13989	HORVU2Hr1G094960	F-box protein PP2-A14	1.67384	7.11e-10
1477	BART1_0-p54666	HORVU7Hr1G088630	Putative sulfate-transporting ATPase	1.6734	2.8e-08
1478	BART1_0-p21644	HORVU3Hr1G065000	Core-2/I-branching beta-1,6-N-acetylglucosaminyltransferase family protein isoform 1	1.67338	3.45e-10
1479	BART1_0-p22617	HORVU3Hr1G077580	Peroxidase	1.67185	5.91e-07
1480	BART1_0-p02519	HORVU1Hr1G037250	ABC transporter G family member 24	1.67118	1.53e-08
1481	BART1_0-p42769	HORVU6Hr1G015090	Putative tetratricopeptide-like helical domain-containing protein	1.67102	4.27e-05
1482	BART1_0-p53878	HORVU7Hr1G077710	Phosphatidylinositol-4-phosphate 5-kinase	1.66912	1.05e-06
1483	BART1_0-p46775	HORVU6Hr1G077210	S-ribosylhomocysteinase (LuxS)	1.66631	7.1e-12
1484	BART1_0-p52105	HORVU7Hr1G050030	Tonoplast dicarboxylate transporter-like	1.66527	3.37e-08
1485	BART1_0-p04160	HORVU1Hr1G062080	Alpha/beta-Hydrolases superfamily protein	1.66455	3.62e-11
1486	BART1_0-p35467	HORVU5Hr1G048010	Clathrin heavy chain	1.66446	4.31e-14
1487	BART1_0-p43202	HORVU6Hr1G020980	Nucleolar protein 9	1.6644	3.24e-05
1488	BART1_0-p06556	HORVU1Hr1G093390	Electron transporter	1.66298	0.000109374
1489	BART1_0-p26931	HORVU4Hr1G011880	DNA binding protein	1.66277	2.2e-08
1490	BART1_0-p38740	HORVU5Hr1G091920	Copine	1.66256	8.01e-06
1491	BART1_0-p38834	HORVU5Hr1G093000	0	1.66123	1.88e-08
1492	BART1_0-p27804	HORVU4Hr1G024790	Proline-, glutamic acid-and leucine-rich protein 1	1.66113	5.43e-14
1493	BART1_0-p54391	HORVU7Hr1G085120	Succinylglutamate-semialdehyde dehydrogenase	1.66037	2.49e-08
1494	BART1_0-p01118	HORVU1Hr1G013820	Isovaleryl-CoA dehydrogenase (Fragment)	1.65899	1.3e-11
1495	BART1_0-p07218	HORVU2Hr1G005670	DIBOA-glucoside dioxygenase BX6-like	1.65822	0.000340439
1496	BART1_0-p50148	HORVU7Hr1G024160	0	1.65804	2.58e-11
1497	BART1_0-p06096	HORVU1Hr1G087570	Fasciclin-like arabinogalactan protein 7	1.65754	2.17e-08
1498	BART1_0-p13254	HORVU2Hr1G086140	S-adenosylmethionine decarboxylase proenzyme	1.65732	5.35e-14
1499	BART1_0-p08809	HORVU2Hr1G023940	Triacylglycerol lipase	1.65663	6.42e-09
1500	BART1_0-p04908	HORVU1Hr1G071810	Transmembrane receptor	1.65469	8.17e-10
1501	BART1_0-p49678	HORVU7Hr1G018230	HAT transposon superfamily isoform 2	1.65415	1.65e-08
1502	BART1_0-p26835	HORVU4Hr1G010880	0	1.654	1.67e-05
1503	BART1_0-p25572	HORVU3Hr1G113100	Putative cell wall invertase	1.65384	1.02e-08
1504	BART1_0-p39727	HORVU5Hr1G103600	Trafficking protein particle complex subunit 8 isoform X1	1.65252	6.76e-07
1505	BART1_0-p39727	HORVU5Hr1G103600	Trafficking protein particle complex subunit 8 isoform X1	1.65252	6.76e-07
1506	BART1_0-p13123	HORVU2Hr1G084670	RING-type E3 ubiquitin transferase	1.65215	0.000451269
1507	BART1_0-p46500	HORVU6Hr1G073500	Myb transcription factor	1.65143	6.87e-05
1508	BART1_0-p44912	HORVU6Hr1G050300	Retrotransposon protein, putative, unclassified, expressed	1.64976	0.000674024
1509	BART1_0-p22343	HORVU3Hr1G073710	Triacylglycerol lipase	1.64827	1.27e-07
1510	BART1_0-p20175	HORVU3Hr1G042680	0	1.64633	2.87e-05
1511	BART1_0-p20175	HORVU3Hr1G042680	0	1.64633	2.87e-05
1512	BART1_0-p03162	HORVU1Hr1G047440	Actin	1.64595	2.18e-07
1513	BART1_0-p38430	HORVU5Hr1G087980	PRLI-interacting factor A	1.64586	6.72e-05
1514	BART1_0-p25296	HORVU3Hr1G109740	NAD kinase	1.64571	7.4e-10
1515	BART1_0-p26568	HORVU4Hr1G007220	Copper binding protein 6	1.6455	1.02e-08
1516	BART1_0-p18426	HORVU3Hr1G017930	0	1.64544	8.87e-06
1517	BART1_0-p26447	HORVU4Hr1G005100	TUDOR-SN protein 1	1.64507	2.36e-13
1518	BART1_0-p26527	HORVU4Hr1G006750	Oxysterol-binding protein-related protein like	1.64457	6.21e-07
1519	BART1_0-p09892	HORVU2Hr1G038060	LisH domain-containing protein C1289.10c	1.64436	0.000174746
1520	BART1_0-p40049	HORVU5Hr1G107410	AAA-ATPase ASD mitochondrial	1.64182	2.05e-06
1521	BART1_0-p54181	HORVU7Hr1G082330	Gamma-aminobutyrate transaminase	1.64171	1.53e-05
1522	BART1_0-p35697	HORVU5Hr1G051500	Auxin transport protein BIG	1.64035	2.71e-09
1523	BART1_0-p18047	HORVU3Hr1G013270	Disease resistance protein RGA3	1.63992	3.2e-07
1524	BART1_0-p56390	HORVU7Hr1G111130	4-coumarate-CoA ligase (Fragment)	1.63916	3.51e-06
1525	BART1_0-p47319	HORVU6Hr1G084350	L-type lectin-domain containing receptor kinase IV.2	1.63909	0.000277625
1526	BART1_0-p27472	HORVU4Hr1G020060	0	1.63479	2.07e-07
1527	BART1_0-p46778	HORVU6Hr1G077280	Armadillo repeat-containing protein 6	1.63461	3.06e-10
1528	BART1_0-p51201	HORVU7Hr1G037070	Oxidation protection	1.63159	3.8e-11
1529	BART1_0-p56552	HORVU7Hr1G113460	Chaperone protein dnaJ 8 chloroplastic	1.63109	2.9e-07
1530	BART1_0-p26638	HORVU4Hr1G007880	Dynamin-related protein 1C isoform B	1.63076	2.26e-15
1531	BART1_0-p10204	HORVU2Hr1G042270	Putative quinone-oxidoreductase homolog chloroplastic	1.62982	2.14e-12
1532	BART1_0-p42052	HORVU6Hr1G005290	Helicase protein MOM1	1.62953	6.18e-09
1533	BART1_0-p33870	HORVU5Hr1G023530	Protein SAR DEFICIENT 1 isoform A	1.62953	1.12e-10
1534	BART1_0-p00859	HORVU1Hr1G010130	Alcohol dehydrogenase	1.62949	1.52e-07
1535	BART1_0-p43897	HORVU6Hr1G031530	ALA-interacting subunit	1.62864	4.72e-07
1536	BART1_0-p33485	HORVU5Hr1G018290	F-box domain containing protein, expressed	1.62825	6.97e-07
1537	BART1_0-p18611	HORVU3Hr1G020300	FACT complex subunit SSRP1-A	1.62808	2.08e-05
1538	BART1_0-p43705	HORVU6Hr1G028790	WRKY transcription factor	1.62806	4.93e-08
1539	BART1_0-p21951	HORVU3Hr1G068760	Lachrymatory-factor synthase	1.62754	1.57e-06
1540	BART1_0-p19370	HORVU3Hr1G030980	HSP70 domain-containing protein	1.62723	1.31e-05
1541	BART1_0-p31527	HORVU4Hr1G082790	Calcium-dependent protein kinase 6	1.62625	7.5e-10
1542	BART1_0-p32643	HORVU5Hr1G006710	Disease resistance protein RGA2	1.626	1.02e-11
1543	BART1_0-p53631	HORVU7Hr1G074660	Lysine histidine transporter like	1.62551	6.68e-05
1544	BART1_0-p36494	HORVU5Hr1G062780	Alpha/beta fold hydrolase (Fragment)	1.62523	2.37e-10
1545	BART1_0-p52605	HORVU7Hr1G057760	BZIP transcription factor	1.62448	5.32e-06
1546	BART1_0-p37879	HORVU5Hr1G080530	F-box protein PP2-A13	1.62422	2.49e-09
1547	BART1_0-p17187	HORVU3Hr1G003050	Glutamate decarboxylase	1.62348	1.13e-10
1548	BART1_0-p05023	HORVU1Hr1G073150	O-fucosyltransferase family protein	1.62345	7.24e-08
1549	BART1_0-p32395	HORVU5Hr1G002510	MscS family inner membrane protein ynaI	1.62264	1.57e-12
1550	BART1_0-p60073	HORVU0Hr1G035360	Ethylene-responsive transcription factor RAP2-2	1.62123	2.96e-07
1551	BART1_0-p50667	HORVU7Hr1G030370	Elicitor peptide receptor 1	1.6208	7.85e-06
1552	BART1_0-p20764	HORVU3Hr1G052360	SUN domain-containing protein 5	1.61947	9.7e-07
1553	BART1_0-p30591	HORVU4Hr1G070320	Bifunctional protein HldE (Fragment)	1.61913	8.31e-08
1554	BART1_0-p18691	HORVU3Hr1G021050	Spatacsin	1.61866	7.94e-09
1555	BART1_0-p03415	HORVU1Hr1G051260	WRKY transcription factor 22	1.61773	5.84e-06
1556	BART1_0-p19568	HORVU3Hr1G033370	D-aminoacyl-tRNA deacylase	1.61659	3.39e-14
1557	BART1_0-p27214	HORVU4Hr1G016050	Putative non-inhibitory serpin-Z9 (Fragment)	1.61604	0.00230955
1558	BART1_0-p32253	HORVU5Hr1G001330	Ankyrin repeat and KH domain-containing protein 1-like isoform X1	1.61443	0.00426144
1559	BART1_0-p26724	HORVU4Hr1G009210	phosphatidylinositol transfer protein 3	1.61267	3.07e-12
1560	BART1_0-p31769	HORVU4Hr1G086010	PCI/PINT associated module	1.60959	2.03e-06
1561	BART1_0-p52157	HORVU7Hr1G051070	N-acyl-L-amino-acid amidohydrolase	1.60938	3.03e-15
1562	BART1_0-p37053	HORVU5Hr1G070160	Isoamylase 3 chloroplastic	1.60888	3.76e-12
1563	BART1_0-p09117	HORVU2Hr1G028290	nitrate regulatory gene2 protein-like	1.60863	5.06e-10
1564	BART1_0-p33052	HORVU5Hr1G011990	L-type lectin-domain containing receptor kinase IX.1	1.60836	0.00790654
1565	BART1_0-p10948	HORVU2Hr1G054080	Coenzyme Q-binding protein COQ10-like, mitochondrial	1.60808	1.33e-06
1566	BART1_0-p57634	HORVU0Hr1G002720	Putative 4-coumarate--CoA ligase 5	1.60776	2.04e-05
1567	BART1_0-p08915	HORVU2Hr1G025580	Calcium-dependent lipid-binding (CaLB domain) family protein	1.60641	5.94e-12
1568	BART1_0-p01259	HORVU1Hr1G016200	Long-chain fatty acyl CoA ligase	1.60208	3.19e-07
1569	BART1_0-p59110	HORVU0Hr1G021100	NAC domain-containing protein 14	1.59968	0.00304269
1570	BART1_0-p10044	HORVU2Hr1G040020	Brefeldin A-inhibited guanine nucleotide-exchange protein 5	1.5996	8.32e-11
1571	BART1_0-p55998	HORVU7Hr1G106150	Elongation factor	1.5996	3.81e-12
1572	BART1_0-p30794	HORVU4Hr1G072620	ABC transporter family protein	1.59783	4.06e-11
1573	BART1_0-p39139	HORVU5Hr1G096440	Cyclic nucleotide-gated ion channel 2	1.59669	3.15e-08
1574	BART1_0-p54433	HORVU7Hr1G085680	ABC transporter A family member	1.59574	0.00262965
1575	BART1_0-p57448	HORVU0Hr1G000610	DUF288 domain-containing protein	1.59511	2.9e-12
1576	BART1_0-p55118	HORVU7Hr1G095230	Shikimate O-hydroxycinnamoyltransferase	1.59469	0.00102056
1577	BART1_0-p57960	HORVU0Hr1G006520	piezo-type mechanosensitive ion channel homolog isoform X2	1.59417	0.00654851
1578	BART1_0-p06074	HORVU1Hr1G087070	Chaperone protein dnaJ 3	1.5934	7.17e-10
1579	BART1_0-p02953	HORVU1Hr1G044560	Dof zinc finger protein PBF	1.59324	0.00020665
1580	BART1_0-p15840	HORVU2Hr1G115960	Lipoxygenase	1.59221	7.97e-07
1581	BART1_0-p08777	HORVU2Hr1G023710	SNARE associated Golgi protein family	1.59103	9.04e-12
1582	BART1_0-p32254	HORVU5Hr1G001360	Glycosyl transferase	1.58961	0.000371141
1583	BART1_0-p26590	HORVU4Hr1G007340	Tat binding protein 1-interacting	1.58905	0.000248465
1584	BART1_0-p03143	HORVU1Hr1G047110	Kinesin-related protein 11	1.58901	6e-10
1585	BART1_0-p30236	HORVU4Hr1G064670	Tetratricopeptide-like helical	1.58872	4.93e-08
1586	BART1_0-p19551	HORVU3Hr1G033400	Ribosomal protein L18a	1.58842	1.96e-12
1587	BART1_0-p14132	HORVU2Hr1G096430	Rop guanine nucleotide exchange factor 3	1.58821	3.11e-08
1588	BART1_0-p22894	HORVU3Hr1G080730	Transposon protein CACTA, En/Spm sub-class	1.5848	1.46e-08
1589	BART1_0-p25620	HORVU3Hr1G113790	Powdery mildew resistance protein PM17	1.58457	1.12e-09
1590	BART1_0-p44227	HORVU6Hr1G036660	Coatomer subunit beta'-3	1.58362	4.09e-12
1591	BART1_0-p17303	HORVU3Hr1G003840	Transmembrane protein like	1.58323	2.16e-13
1592	BART1_0-p41893	HORVU6Hr1G003500	Protein transport protein sec16	1.5826	1.88e-12
1593	BART1_0-p31797	HORVU4Hr1G085510	Callose synthase 9	1.57572	8.02e-11
1594	BART1_0-p09016	HORVU2Hr1G026860	Tyrosine-protein kinase	1.57553	1.15e-08
1595	BART1_0-p01708	HORVU1Hr1G022720	DNA binding protein	1.57481	3.64e-10
1596	BART1_0-p38970	HORVU5Hr1G094420	WD repeat and FYVE domain-containing protein 3	1.57263	9.41e-09
1597	BART1_0-p29215	HORVU4Hr1G049990	PAP/OAS1 substrate-binding domain superfamily	1.57217	1.77e-08
1598	BART1_0-p02801	HORVU1Hr1G042050	Coatomer subunit gamma	1.57048	4.61e-12
1599	BART1_0-p27901	HORVU4Hr1G026340	Carbohydrate transporter/ sugar porter/ transporter	1.56894	6.9e-09
1600	BART1_0-p23575	HORVU3Hr1G089020	Recombination protein RecA	1.56713	1.01e-08
1601	BART1_0-p08548	HORVU2Hr1G021110	Superoxide dismutase [Cu-Zn]	1.56665	1.21e-08
1602	BART1_0-p51003	HORVU7Hr1G034680	Mechanosensitive ion channel protein 10	1.56589	1.34e-05
1603	BART1_0-p20647	HORVU3Hr1G050490	Coatomer beta subunit	1.56585	1.38e-09
1604	BART1_0-p14343	HORVU2Hr1G098880	Gamma-aminobutyrate transaminase	1.56567	1.62e-11
1605	BART1_0-p51067	HORVU7Hr1G035030	Pantothenate kinase	1.56466	5.84e-11
1606	BART1_0-p33384	HORVU5Hr1G016810	Receptor expression-enhancing protein 5/6	1.56346	8.12e-07
1607	BART1_0-p42285	HORVU6Hr1G008640	Catalase	1.56289	0.000895006
1608	BART1_0-p28461	HORVU4Hr1G035740	DUF724 domain-containing protein 2	1.5617	0.000870235
1609	BART1_0-p12059	HORVU2Hr1G069950	Calmodulin-binding transcription activator 4	1.56146	1.93e-10
1610	BART1_0-p53927	HORVU7Hr1G078530	TPR domain kinase	1.55994	6.97e-11
1611	BART1_0-p08453	HORVU2Hr1G020140	DNA binding protein, putative	1.55928	3.93e-05
1612	BART1_0-p54287	HORVU7Hr1G083370	Pheophytinase chloroplastic	1.5589	3.49e-10
1613	BART1_0-p51509	HORVU7Hr1G041380	probable peroxygenase 5	1.55859	2.24e-11
1614	BART1_0-p14870	HORVU2Hr1G104450	D-2-hydroxyglutarate dehydrogenase mitochondrial	1.55754	5.37e-13
1615	BART1_0-p01670	HORVU1Hr1G022270	0	1.55586	3.22e-07
1616	BART1_0-p40037	HORVU5Hr1G107290	Actin cross-linking protein	1.55463	0.000334293
1617	BART1_0-p58763	HORVU0Hr1G016920	Oxygen-regulated protein	1.55147	3.66e-08
1618	BART1_0-p58763	HORVU0Hr1G016920	Oxygen-regulated protein	1.55147	3.66e-08
1619	BART1_0-p20682	HORVU3Hr1G051010	Mitochondrial outer membrane protein porin 3	1.55019	4.95e-12
1620	BART1_0-p35883	HORVU5Hr1G054060	Ferrochelatase	1.54879	3.21e-13
1621	BART1_0-p06118	HORVU1Hr1G087690	Ubiquitin extension protein 1	1.5449	1.8e-10
1622	BART1_0-p12686	HORVU2Hr1G078990	Folic acid and derivative biosynthetic process	1.5445	1.01e-08
1623	BART1_0-p19710	HORVU3Hr1G035400	Bifunctional epoxide hydrolase 2-like protein (Fragment)	1.54355	7.18e-12
1624	BART1_0-p14794	HORVU2Hr1G103880	Galactose oxidase/kelch repeat superfamily protein	1.54205	0.000636372
1625	BART1_0-p57298	HORVU7Hr1G121700	Catalase isozyme B	1.54082	3.52e-10
1626	BART1_0-p23438	HORVU3Hr1G087400	V-type proton ATPase subunit a	1.53957	1.45e-11
1627	BART1_0-p11950	HORVU2Hr1G068670	Stearoyl-acyl carrier protein desaturase-1	1.53953	3.81e-14
1628	BART1_0-p55457	HORVU7Hr1G099320	Cysteine-rich receptor-like protein kinase 10 isoform X1	1.53951	1.04e-07
1629	BART1_0-p13221	HORVU2Hr1G085800	Endoglucanase	1.53943	1.03e-09
1630	BART1_0-p18551	HORVU3Hr1G019510	Zinc finger CCCH domain-containing protein 2	1.53863	1.48e-07
1631	BART1_0-p01363	HORVU1Hr1G017570	Retrotransposon protein SINE subclass	1.53784	1.84e-14
1632	BART1_0-p10448	HORVU2Hr1G045840	Pre-mRNA-processing protein prp39	1.53741	0.00258887
1633	BART1_0-p23341	HORVU3Hr1G086080	S-acyltransferase	1.53715	1.54e-09
1634	BART1_0-p05144	HORVU1Hr1G074650	Medium-chain fatty acid ethyl ester synthase/esterase 1 (Fragment)	1.53712	1.12e-11
1635	BART1_0-p46244	HORVU6Hr1G069570	Putative Rab-GTPase-TBC domain-containing protein	1.53563	3.94e-13
1636	BART1_0-p08642	HORVU2Hr1G022260	RNA-binding protein	1.53559	5.59e-10
1637	BART1_0-p58485	HORVU0Hr1G013220	Glucose-6-phosphate isomerase	1.53528	1.02e-06
1638	BART1_0-p30127	HORVU4Hr1G063180	Guanine-nucleotide-exchange protein	1.53472	2.23e-10
1639	BART1_0-p11798	HORVU2Hr1G066280	Putative receptor protein kinase ZmPK1	1.5347	0.000194156
1640	BART1_0-p18690	HORVU3Hr1G021140	Gigantea-like protein (Fragment)	1.53434	9.38e-09
1641	BART1_0-p40217	HORVU5Hr1G109420	Lipid phosphate phosphatase delta	1.53245	1.15e-07
1642	BART1_0-p14018	HORVU2Hr1G095170	Rhomboid-related protein 1/2/3	1.53144	2.97e-06
1643	BART1_0-p04176	HORVU1Hr1G062500	Ribosomal protein S15	1.53142	5.91e-07
1644	BART1_0-p13341	HORVU2Hr1G087490	PC-Esterase	1.53105	8.51e-08
1645	BART1_0-p58976	HORVU0Hr1G019500	Omega-hydroxypalmitate O-feruloyl transferase	1.53078	4.65e-10
1646	BART1_0-p51511	HORVU7Hr1G041500	Diphosphoinositol-polyphosphate diphosphatase	1.53078	4.15e-05
1647	BART1_0-p45651	HORVU6Hr1G060990	Vacuolar-processing enzyme beta-isozyme	1.52983	5.66e-09
1648	BART1_0-p29929	HORVU4Hr1G060350	Tropinone reductase like	1.52862	2.14e-14
1649	BART1_0-p03726	HORVU1Hr1G055930	Homeobox-leucine zipper protein HOX1	1.52778	1.47e-05
1650	BART1_0-p23764	HORVU3Hr1G091350	CAS1 domain-containing protein 1 (Fragment)	1.52693	4.01e-10
1651	BART1_0-p40825	HORVU5Hr1G116770	Carboxyl transferase	1.52668	3.89e-05
1652	BART1_0-p02448	HORVU1Hr1G035470	Putative kinase-interacting protein 1	1.52642	1.2e-11
1653	BART1_0-p45269	HORVU6Hr1G055520	Alpha-galactosidase	1.52638	5.98e-12
1654	BART1_0-p48062	HORVU6Hr1G093540	Leucine-rich repeat (LRR) family protein	1.5252	5.47e-09
1655	BART1_0-p20389	HORVU3Hr1G046530	0	1.52476	6.72e-06
1656	BART1_0-p59066	HORVU0Hr1G020590	RNA-binding region RNP-1 (RNA recognition motif)	1.5232	2.91e-09
1657	BART1_0-p20424	HORVU3Hr1G047180	BZIP transcription factor (Fragment)	1.52167	1.19e-06
1658	BART1_0-p19721	HORVU3Hr1G035720	Zinc finger CCCH domain-containing protein 58	1.52166	2.78e-11
1659	BART1_0-p52307	HORVU7Hr1G053070	0	1.52081	5.89e-10
1660	BART1_0-p39203	HORVU5Hr1G097050	Upstream activation factor subunit spp27	1.5202	2.75e-09
1661	BART1_0-p06034	HORVU1Hr1G086450	Pirin	1.52016	0.0095422
1662	BART1_0-p45265	HORVU6Hr1G055750	Caltractin	1.51921	3.52e-12
1663	BART1_0-p58830	HORVU0Hr1G017540	Glutathione reductase cytosolic	1.51885	2.25e-09
1664	BART1_0-p39050	HORVU5Hr1G095490	Extensin	1.51822	0.00842968
1665	BART1_0-p09153	HORVU2Hr1G028380	Putative mannan synthase 7	1.51809	9.59e-07
1666	BART1_0-p54359	HORVU7Hr1G084830	Acyl-[acyl-carrier-protein] hydrolase	1.51728	5.15e-08
1667	BART1_0-p03719	HORVU1Hr1G055740	BZIP domain class transcription factor	1.5158	1.01e-06
1668	BART1_0-p12802	HORVU2Hr1G080430	Amino acid/polyamine transporter II	1.51438	1.41e-06
1669	BART1_0-p21427	HORVU3Hr1G061940	Tubby-like F-box protein (Fragment)	1.51391	3.4e-07
1670	BART1_0-p19739	HORVU3Hr1G035750	Zinc finger CCCH domain-containing protein 5	1.51365	1.63e-12
1671	BART1_0-p38825	HORVU5Hr1G092960	Ornithine--oxo-acid transaminase	1.51268	1.94e-12
1672	BART1_0-p00097	HORVU1Hr1G000810	Fascin	1.51126	0.00131493
1673	BART1_0-p36266	HORVU5Hr1G059690	Regulatory protein pocR	1.51096	3.97e-06
1674	BART1_0-p47920	HORVU6Hr1G091860	rRNA 2'-O-methyltransferase fibrillarin	1.50999	4.38e-07
1675	BART1_0-p14986	HORVU2Hr1G106110	Guanine nucleotide-binding protein, beta subunit	1.50987	3.81e-10
1676	BART1_0-p35090	HORVU5Hr1G042300	Tetratricopeptide-like helical domain containing protein	1.50971	1.47e-07
1677	BART1_0-p58174	HORVU0Hr1G008990	Pentatricopeptide repeat	1.50861	9.06e-08
1678	BART1_0-p07566	HORVU2Hr1G009900	Flavin-containing monooxygenase	1.5071	5.2e-08
1679	BART1_0-p05154	HORVU1Hr1G075050	Phosphatidylserine decarboxylase	1.50627	0.000593555
1680	BART1_0-p42314	HORVU6Hr1G009340	F-box domain containing protein	1.50622	4.87e-09
1681	BART1_0-p46365	HORVU6Hr1G071200	Chloride channel protein	1.50525	5.63e-07
1682	BART1_0-p27198	HORVU4Hr1G015740	Leucine-rich repeat transmembrane protein kinase	1.5034	9.75e-09
1683	BART1_0-p22165	HORVU3Hr1G071340	Vacuolar sorting protein VPS1, dynamin	1.50335	1.56e-07
1684	BART1_0-p06145	HORVU1Hr1G088050	Ribosomal protein L18a	1.50233	3.31e-10
1685	BART1_0-p24249	HORVU3Hr1G097140	Cinnamyl alcohol dehydrogenase	1.50211	2.89e-12
1686	BART1_0-p33148	HORVU5Hr1G013210	0	1.50071	0.00295708
1687	BART1_0-p18380	HORVU3Hr1G017430	Cysteine-rich receptor-like protein kinase (Fragment)	1.50036	5.21e-05
1688	BART1_0-p14838	HORVU2Hr1G104470	0	1.4976	7.95e-07
1689	BART1_0-p55466	HORVU7Hr1G099390	Cysteine-rich receptor-like protein kinase 10 isoform X1	1.49658	6.3e-08
1690	BART1_0-p41136	HORVU5Hr1G120570	ALBINO3-like protein 1 chloroplastic	1.49533	1.42e-13
1691	BART1_0-p03081	HORVU1Hr1G046270	Cytochrome b reductase 1	1.49448	5.97e-10
1692	BART1_0-p10001	HORVU2Hr1G039570	0	1.49276	1.89e-10
1693	BART1_0-p40843	HORVU5Hr1G116580	Elongation factor	1.49256	5.85e-14
1694	BART1_0-p39098	HORVU5Hr1G095840	Protein spinster like	1.49213	3.65e-08
1695	BART1_0-p39109	HORVU5Hr1G096020	Protein spinster like	1.49213	3.65e-08
1696	BART1_0-p18629	HORVU3Hr1G020520	Small heat shock protein HSP17.8	1.49095	0.000443481
1697	BART1_0-p41740	HORVU6Hr1G001760	Putative aminoacyltransferase, E1 ubiquitin-activating enzyme	1.49051	1.06e-08
1698	BART1_0-p11282	HORVU2Hr1G058810	0	1.49025	4.52e-13
1699	BART1_0-p06009	HORVU1Hr1G085880	Ninja-family protein 7	1.48765	4.21e-07
1700	BART1_0-p11890	HORVU2Hr1G067320	Tetratricopeptide repeat-containing domain	1.48739	1.56e-13
1701	BART1_0-p48068	HORVU6Hr1G093600	Sucrose transporter	1.48653	1.71e-09
1702	BART1_0-p47735	HORVU6Hr1G089770	Trypanothione reductase	1.4862	4.07e-13
1703	BART1_0-p19717	HORVU3Hr1G035170	Topless-related protein 2	1.48573	1.43e-11
1704	BART1_0-p01326	HORVU1Hr1G017120	Serine/threonine-protein kinase PBS1	1.48471	8.78e-16
1705	BART1_0-p04247	HORVU1Hr1G063410	Glycosyltransferase	1.48405	1.8e-10
1706	BART1_0-p34561	HORVU5Hr1G034770	40S ribosomal protein S3	1.48336	0.000850826
1707	BART1_0-p40786	HORVU5Hr1G116370	0	1.48265	2.42e-05
1708	BART1_0-p37113	HORVU5Hr1G070880	Protease 2	1.4825	5.32e-08
1709	BART1_0-p30433	HORVU4Hr1G067950	Purple acid phosphatase	1.48212	6.05e-10
1710	BART1_0-p02580	HORVU1Hr1G038180	Ribosome export associated1	1.48103	4.71e-08
1711	BART1_0-p39134	HORVU5Hr1G095910	COBRA-like protein 3	1.48098	7.29e-08
1712	BART1_0-p42368	HORVU6Hr1G009850	Putative lipolytic protein (Fragment)	1.48052	7.91e-10
1713	BART1_0-p26804	HORVU4Hr1G010160	Carboxypeptidase	1.48026	2.59e-07
1714	BART1_0-p18536	HORVU3Hr1G019330	Putative MYB DNA-binding domain superfamily protein	1.4801	2.97e-10
1715	BART1_0-p06312	HORVU1Hr1G090330	Disease resistance protein RGA2	1.48	1.97e-09
1716	BART1_0-p38485	HORVU5Hr1G088620	Cytochrome c assembly protein	1.47699	4.87e-11
1717	BART1_0-p34726	HORVU5Hr1G036940	Transmembrane 9 superfamily member	1.47693	3.95e-08
1718	BART1_0-p27397	HORVU4Hr1G018790	ATPase, coupled to transmembrane movement of substance	1.47429	5.81e-08
1719	BART1_0-p18121	HORVU3Hr1G013910	Asparagine synthetase [glutamine-hydrolyzing]	1.47393	1.55e-06
1720	BART1_0-p34468	HORVU5Hr1G033400	Retrotransposon protein, putative, unclassified, expressed	1.47161	0.000965339
1721	BART1_0-p14481	HORVU2Hr1G100440	High-affinity potassium transporter	1.47083	2.45e-07
1722	BART1_0-p21901	HORVU3Hr1G068270	Putative acyltransferase	1.47049	3.42e-05
1723	BART1_0-p51243	HORVU7Hr1G037750	ABC transporter G family member 34	1.46944	0.00194227
1724	BART1_0-p01346	HORVU1Hr1G017500	Pentatricopeptide repeat	1.46923	0.000180149
1725	BART1_0-p25433	HORVU3Hr1G111650	Geranial reductase 1	1.4692	2.75e-08
1726	BART1_0-p11605	HORVU2Hr1G063630	Alkaline phosphatase D	1.46883	3.88e-12
1727	BART1_0-p52009	HORVU7Hr1G048620	Cdk-activating kinase assembly factor	1.46872	0.000586789
1728	BART1_0-p26797	HORVU4Hr1G010300	Cysteine proteinase (Fragment)	1.46868	8.11e-12
1729	BART1_0-p59197	HORVU0Hr1G022360	Glucose-methanol-choline oxidoreductase	1.46843	0.00025016
1730	BART1_0-p29621	HORVU4Hr1G055910	Importin-beta N-terminal domain containing protein, expressed	1.46838	6.18e-09
1731	BART1_0-p53839	HORVU7Hr1G077470	GDP-mannose transporter GONST1-like	1.46806	7.91e-10
1732	BART1_0-p18548	HORVU3Hr1G019440	Pollen-specific protein (Fragment)	1.4671	7.81e-08
1733	BART1_0-p37937	HORVU5Hr1G081240	Endoglucanase	1.46637	2.6e-06
1734	BART1_0-p44917	HORVU6Hr1G050370	Retrovirus-related Pol polyprotein from transposon TNT 1-94	1.46561	0.000935702
1735	BART1_0-p27311	HORVU4Hr1G017430	NAC transcription factor	1.46415	1.36e-11
1736	BART1_0-p54231	HORVU7Hr1G082910	Elongation factor G, mitochondrial	1.46366	9.92e-11
1737	BART1_0-p50280	HORVU7Hr1G025380	Starch synthase, chloroplastic/amyloplastic	1.46282	1.08e-10
1738	BART1_0-p18996	HORVU3Hr1G025670	Lectin	1.46156	2.11e-05
1739	BART1_0-p08233	HORVU2Hr1G017350	NAC transcription factor	1.46031	0.00335439
1740	BART1_0-p52351	HORVU7Hr1G053880	F-box protein interaction domain containing protein	1.45934	0.0003204
1741	BART1_0-p05586	HORVU1Hr1G080720	Glycosyltransferase	1.45732	7.91e-10
1742	BART1_0-p47149	HORVU6Hr1G082320	0	1.45644	2.53e-05
1743	BART1_0-p22527	HORVU3Hr1G076220	Vacuolar protein sorting-associated protein 51	1.45636	9.87e-12
1744	BART1_0-p54937	HORVU7Hr1G092530	Diacylglycerol kinase	1.45623	8.59e-06
1745	BART1_0-p14396	HORVU2Hr1G099460	Coatomer protein complex, subunit epsilon	1.45499	5.07e-13
1746	BART1_0-p49844	HORVU7Hr1G019930	Coatomer subunit beta'-3	1.45392	1.09e-07
1747	BART1_0-p49844	HORVU7Hr1G019930	Coatomer subunit beta'-3	1.45392	1.09e-07
1748	BART1_0-p45308	HORVU6Hr1G056230	Anthranilate N-benzoyltransferase protein 1	1.45271	2.83e-08
1749	BART1_0-p45095	HORVU6Hr1G053230	Ubiquitin-associated protein	1.45171	5.13e-13
1750	BART1_0-p53643	HORVU7Hr1G074820	Glycosyltransferase family 92 protein (Fragment)	1.45154	1.16e-06
1751	BART1_0-p20040	HORVU3Hr1G040350	Coatomer subunit beta	1.45129	2.29e-09
1752	BART1_0-p09363	HORVU2Hr1G031390	Pentatricopeptide repeat-containing protein mitochondrial	1.45102	4.34e-08
1753	BART1_0-p30991	HORVU4Hr1G075390	Suppressor of auxin resistance 3	1.44996	5.81e-12
1754	BART1_0-p35950	HORVU5Hr1G055190	Ethylene-responsive transcription factor ERF118	1.44968	2.37e-09
1755	BART1_0-p48639	HORVU7Hr1G005270	Cellulose synthase A catalytic	1.4492	2.07e-06
1756	BART1_0-p57778	HORVU0Hr1G004730	0	1.44915	0.00121344
1757	BART1_0-p26301	HORVU4Hr1G003100	Aminopeptidase	1.44904	1.01e-13
1758	BART1_0-p14958	HORVU2Hr1G105800	Putative DNA-binding protein ESCAROLA (Fragment)	1.44862	6.72e-09
1759	BART1_0-p43139	HORVU6Hr1G019840	Cycloartenol synthase	1.44834	3.5e-06
1760	BART1_0-p45631	HORVU6Hr1G060750	O-glucosyltransferase rumi	1.44752	1.29e-06
1761	BART1_0-p05195	HORVU1Hr1G075640	ABC transporter A family member 2	1.44717	3.17e-05
1762	BART1_0-p37877	HORVU5Hr1G080500	BCL-2-associated athanogene	1.44702	0.0001277
1763	BART1_0-p22161	HORVU3Hr1G071320	DNA-binding WRKY	1.44647	1.54e-07
1764	BART1_0-p27870	HORVU4Hr1G026030	EF hand family protein, expressed	1.44055	1.19e-12
1765	BART1_0-p21714	HORVU3Hr1G065830	Putative CRAL/TRIO domain containing, Sec14p-like phosphatidylinositol transfer family protein	1.43865	5.8e-14
1766	BART1_0-p28475	HORVU4Hr1G035890	intron-binding protein aquarius-like	1.43614	0.00123194
1767	BART1_0-p18812	HORVU3Hr1G022800	ABC transporter family protein	1.43598	3.17e-08
1768	BART1_0-p31815	HORVU4Hr1G086770	Myosin-2 heavy chain-like isoform X1	1.43485	1.74e-10
1769	BART1_0-p36162	HORVU5Hr1G058160	Pre-mRNA-processing-splicing factor 8	1.43476	6.59e-09
1770	BART1_0-p54647	HORVU7Hr1G089120	Ras domain-containing protein (Fragment)	1.43457	2.48e-10
1771	BART1_0-p53970	HORVU7Hr1G079280	DEAD-box ATP-dependent RNA helicase 31	1.434	5.59e-10
1772	BART1_0-p00635	HORVU1Hr1G007340	Putative membrane-associated kinase regulator 3	1.43249	3.25e-07
1773	BART1_0-p02264	HORVU1Hr1G032310	Phospholipid-transporting ATPase	1.43216	9.35e-13
1774	BART1_0-p19680	HORVU3Hr1G034980	Lipase, class 3	1.42971	8.12e-10
1775	BART1_0-p03887	HORVU1Hr1G058080	F-box-like domain-containing protein	1.42828	2.2e-10
1776	BART1_0-p43672	HORVU6Hr1G028290	Ubiquitin system component Cue	1.42734	7.77e-12
1777	BART1_0-p56100	HORVU7Hr1G107700	Embryo yellow protein (Fragment)	1.42587	9.44e-12
1778	BART1_0-p21276	HORVU3Hr1G059470	Pyruvate kinase	1.42551	0.000198561
1779	BART1_0-p06905	HORVU2Hr1G002020	Leucine-rich repeat protein kinase family protein	1.42499	9.7e-05
1780	BART1_0-p53944	HORVU7Hr1G079000	Branchpoint-bridging protein	1.42432	6.75e-11
1781	BART1_0-p33647	HORVU5Hr1G020430	Exonuclease, DNA polymerase III, epsilon subunit family	1.42321	2.34e-08
1782	BART1_0-p56352	HORVU7Hr1G110850	RNA binding protein, putative	1.42299	4.11e-06
1783	BART1_0-p55750	HORVU7Hr1G103160	Ubiquitin C	1.42167	9.41e-08
1784	BART1_0-p08627	HORVU2Hr1G022140	Nucleolar protein 56	1.42148	2.39e-08
1785	BART1_0-p37110	HORVU5Hr1G070800	Transcription factor BIM2	1.42103	1.43e-08
1786	BART1_0-p45464	HORVU6Hr1G058750	Adenosine kinase	1.4205	1.25e-12
1787	BART1_0-p36328	HORVU5Hr1G060450	PC-Esterase	1.41992	3.17e-12
1788	BART1_0-p18680	HORVU3Hr1G020260	Cytidine deaminase	1.4197	0.000109458
1789	BART1_0-p15486	HORVU2Hr1G112000	JUN-activation-domain-binding protein homolog	1.41955	1.12e-10
1790	BART1_0-p46441	HORVU6Hr1G072440	Disease resistance protein RGA2	1.41924	3.49e-08
1791	BART1_0-p31015	HORVU4Hr1G075720	Hexosyltransferase	1.41903	1.27e-07
1792	BART1_0-p26026	HORVU4Hr1G000520	Beta-amylase	1.4176	2.96e-06
1793	BART1_0-p47595	HORVU6Hr1G088120	Multifunctional fusion protein	1.41729	0.00301712
1794	BART1_0-p08148	HORVU2Hr1G016000	Lon protease homolog 2 peroxisomal	1.41718	1.49e-10
1795	BART1_0-p03418	HORVU1Hr1G051290	Sugar/inositol transporter	1.41595	8.18e-12
1796	BART1_0-p43650	HORVU6Hr1G027660	Urease accessory protein UreF	1.41446	3.06e-10
1797	BART1_0-p45830	HORVU6Hr1G063540	S-adenosylmethionine synthase	1.41429	1.13e-12
1798	BART1_0-p25833	HORVU3Hr1G116350	Ring zinc finger protein	1.41421	4.07e-08
1799	BART1_0-p23301	HORVU3Hr1G085490	GDP-fucose protein O-fucosyltransferase protein	1.41397	5.46e-13
1800	BART1_0-p15718	HORVU2Hr1G114590	Extended synaptotagmin-3	1.41394	2.54e-10
1801	BART1_0-p04407	HORVU1Hr1G065570	NAC transcription factor	1.4136	2.24e-12
1802	BART1_0-p16198	HORVU2Hr1G120060	Baculoviral IAP repeat-containing 2/3/4	1.41234	3.63e-08
1803	BART1_0-p01794	HORVU1Hr1G024240	Glutaryl-CoA dehydrogenase	1.41141	2.97e-11
1804	BART1_0-p43245	HORVU6Hr1G021550	0	1.41136	6.99e-09
1805	BART1_0-p06267	HORVU1Hr1G089360	Aspartic proteinase	1.41101	1.98e-09
1806	BART1_0-p23221	HORVU3Hr1G084480	General transcription factor 3C polypeptide 2	1.41101	8.78e-09
1807	BART1_0-p58799	HORVU0Hr1G017230	Wounding-induced ribonuclease	1.41093	0.000206938
1808	BART1_0-p56531	HORVU7Hr1G113080	Patatin group A-3	1.41012	6e-08
1809	BART1_0-p28501	HORVU4Hr1G036460	0	1.40974	0.00504628
1810	BART1_0-p52000	HORVU7Hr1G048430	Glycosyltransferase	1.40913	3.29e-07
1811	BART1_0-p36931	HORVU5Hr1G068800	Protein transport protein SEC23	1.409	1.75e-10
1812	BART1_0-p45848	HORVU6Hr1G063570	S-adenosylmethionine synthase	1.40841	2.17e-12
1813	BART1_0-p52275	HORVU7Hr1G052570	C2H2 zinc-finger protein (Fragment)	1.40716	4.88e-07
1814	BART1_0-p03614	HORVU1Hr1G054360	Pyruvate kinase isozyme G, chloroplastic	1.40526	5.19e-09
1815	BART1_0-p19367	HORVU3Hr1G030950	Ras-related protein Rab7	1.4051	2.42e-07
1816	BART1_0-p05261	HORVU1Hr1G076180	Vesicle-fusing ATPase	1.40469	1.02e-13
1817	BART1_0-p48303	HORVU7Hr1G001170	Leucine Rich Repeat family protein, expressed	1.40461	4.75e-07
1818	BART1_0-p02454	HORVU1Hr1G036040	Ribonuclease D	1.40455	3.71e-06
1819	BART1_0-p56397	HORVU7Hr1G111290	0	1.40343	1.69e-05
1820	BART1_0-p36836	HORVU5Hr1G067090	Syntaxin-binding protein 5	1.40246	2.42e-11
1821	BART1_0-p42942	HORVU6Hr1G017340	BRCT domain-containing protein	1.40175	0.000333786
1822	BART1_0-p43757	HORVU6Hr1G026400	BEACH domain-containing protein B	1.40123	8.56e-08
1823	BART1_0-p38781	HORVU5Hr1G092480	0	1.40062	1.23e-05
1824	BART1_0-p31089	HORVU4Hr1G076840	Jasmonate ZIM domain protein (Fragment)	1.39882	0.000842628
1825	BART1_0-p08075	HORVU2Hr1G014900	Lectin receptor-type kinase	1.39826	0.00754804
1826	BART1_0-p16755	HORVU2Hr1G126010	DDB1-and CUL4-associated factor	1.39802	2.78e-12
1827	BART1_0-p22006	HORVU3Hr1G069400	Ubiquitin domain-containing protein 2	1.39391	2.52e-09
1828	BART1_0-p20827	HORVU3Hr1G053090	Amino-acid permease	1.39387	2.77e-10
1829	BART1_0-p27837	HORVU4Hr1G025620	Nucleosome-remodeling factor subunit BPTF	1.39375	8.01e-07
1830	BART1_0-p42146	HORVU6Hr1G006550	2-oxoisovalerate dehydrogenase subunit beta	1.39331	4.23e-11
1831	BART1_0-p58897	HORVU0Hr1G018210	E3 ubiquitin protein ligase	1.3931	4.93e-07
1832	BART1_0-p57492	HORVU0Hr1G001230	Transcription factor GAMYB	1.39258	6.91e-05
1833	BART1_0-p40248	HORVU5Hr1G109810	Putative oxaloacetate decarboxylase gamma chain	1.39245	7.62e-07
1834	BART1_0-p48043	HORVU6Hr1G093360	Plant intracellular Ras-group-related LRR protein 9	1.39105	1.07e-06
1835	BART1_0-p19185	HORVU3Hr1G028530	SPOROCYTELESS-like EAR-containing protein 2	1.39081	7e-05
1836	BART1_0-p29773	HORVU4Hr1G058210	Calcium-transporting ATPase	1.39038	5.11e-12
1837	BART1_0-p06045	HORVU1Hr1G086390	Golgin candidate 5	1.39019	1.13e-12
1838	BART1_0-p19552	HORVU3Hr1G033390	Triacylglycerol lipase	1.38988	3.72e-08
1839	BART1_0-p04348	HORVU1Hr1G064600	Serine protease	1.38925	4.38e-09
1840	BART1_0-p23057	HORVU3Hr1G082690	Serine/threonine-protein kinase SRK2A-like (Fragment)	1.38849	1.38e-10
1841	BART1_0-p33623	HORVU5Hr1G019590	Polyubiquitin	1.38761	2.4e-11
1842	BART1_0-p40180	HORVU5Hr1G108780	Sacsin like	1.38724	3.32e-08
1843	BART1_0-p10046	HORVU2Hr1G040180	Phospholipid-transporting ATPase	1.38702	0.000120897
1844	BART1_0-p15578	HORVU2Hr1G113180	D-3-phosphoglycerate dehydrogenase	1.38692	9.12e-05
1845	BART1_0-p29702	HORVU4Hr1G057060	WD40 repeat-containing protein	1.38611	3.64e-12
1846	BART1_0-p22969	HORVU3Hr1G081900	F-box protein interaction domain containing protein	1.38422	2.27e-05
1847	BART1_0-p10449	HORVU2Hr1G045810	Miro domain-containing protein	1.38324	1.42e-06
1848	BART1_0-p58418	HORVU0Hr1G012460	light-induced protein, chloroplastic-like	1.38309	1.27e-08
1849	BART1_0-p47231	HORVU6Hr1G081990	Polygalacturonase	1.38289	7.11e-07
1850	BART1_0-p23737	HORVU3Hr1G091080	Short-chain dehydrogenase reductase	1.3817	1.49e-05
1851	BART1_0-p30383	HORVU4Hr1G067340	Chalcone synthase	1.38167	4.72e-08
1852	BART1_0-p34991	HORVU5Hr1G040740	Long chain acyl-CoA synthetase 6 peroxisomal	1.38033	6.88e-13
1853	BART1_0-p03883	HORVU1Hr1G058020	RNA-binding protein BRN1	1.3801	3.49e-05
1854	BART1_0-p07242	HORVU2Hr1G005650	Cullin-associated NEDD8-dissociated protein 1	1.37926	8.29e-12
1855	BART1_0-p27464	HORVU4Hr1G019910	Vesicle docking involved in exocytosis isoform 1	1.37868	1.67e-10
1856	BART1_0-p26809	HORVU4Hr1G010370	Fruit bromelain	1.37852	1.85e-09
1857	BART1_0-p21159	HORVU3Hr1G057840	Zinc finger protein ZPR	1.37852	0.000144338
1858	BART1_0-p32134	HORVU4Hr1G090660	Phosphate regulatory homolog1	1.37799	1.18e-06
1859	BART1_0-p56264	HORVU7Hr1G109770	V-type proton ATPase catalytic subunit A	1.37795	9.3e-13
1860	BART1_0-p05883	HORVU1Hr1G084390	GDSL esterase/lipase	1.37791	1.24e-06
1861	BART1_0-p55598	HORVU7Hr1G101270	Auxin response factor	1.37719	6.56e-11
1862	BART1_0-p27248	HORVU4Hr1G016640	Retrotransposon protein, putative, unclassified, expressed	1.3769	1.19e-12
1863	BART1_0-p02508	HORVU1Hr1G037150	Tyrosine-protein kinase	1.37459	9.22e-06
1864	BART1_0-p03514	HORVU1Hr1G052560	WD-repeat protein, putative	1.37447	7.39e-11
1865	BART1_0-p29973	HORVU4Hr1G060880	SH3 domain containing protein, expressed	1.37372	6.29e-13
1866	BART1_0-p28774	HORVU4Hr1G042190	0	1.37247	2.69e-07
1867	BART1_0-p11824	HORVU2Hr1G066790	Cytokinin-O-glucosyltransferase 2	1.37099	1e-06
1868	BART1_0-p40905	HORVU5Hr1G117760	Electron transfer flavoprotein subunit alpha mitochondrial	1.37028	1.85e-10
1869	BART1_0-p31956	HORVU4Hr1G088540	Putative DNA helicase chromatin remodeling SNF2 family	1.37026	0.00285788
1870	BART1_0-p34439	HORVU5Hr1G031980	Ubiquitin carboxyl-terminal hydrolase 13	1.36855	3.32e-11
1871	BART1_0-p03750	HORVU1Hr1G056050	Leucine--tRNA ligase, cytoplasmic	1.36778	1.77e-08
1872	BART1_0-p31132	HORVU4Hr1G077470	Salt-inducible protein	1.3664	1.39e-07
1873	BART1_0-p46738	HORVU6Hr1G076760	Microtubule-associated protein TORTIFOLIA1	1.36566	0.000501807
1874	BART1_0-p23718	HORVU3Hr1G090910	Zinc ion binding	1.36505	1.58e-08
1875	BART1_0-p05304	HORVU1Hr1G076910	Non-specific serine/threonine protein kinase	1.36501	8.48e-09
1876	BART1_0-p23334	HORVU3Hr1G085860	E3 ubiquitin-protein ligase HERC2	1.36404	1.81e-07
1877	BART1_0-p04631	HORVU1Hr1G067910	DNA repair protein REV1	1.3636	5.92e-08
1878	BART1_0-p04135	HORVU1Hr1G061780	Oxidoreductase, 2OG-Fe oxygenase family protein	1.36342	3.1e-09
1879	BART1_0-p55304	HORVU7Hr1G097470	PA-domain containing subtilase family protein isoform 3	1.36318	3.62e-06
1880	BART1_0-p01688	HORVU1Hr1G022470	0	1.36316	0.00383045
1881	BART1_0-p27812	HORVU4Hr1G025080	Zinc finger protein	1.36285	1.35e-10
1882	BART1_0-p31568	HORVU4Hr1G083410	WD-repeat protein, putative	1.36285	7.49e-10
1883	BART1_0-p31386	HORVU4Hr1G080640	Aconitate hydratase	1.36197	9.72e-13
1884	BART1_0-p58547	HORVU0Hr1G013850	Succinate dehydrogenase (Ubiquinone) flavoprotein subunit	1.36195	1.9e-13
1885	BART1_0-p32341	HORVU5Hr1G002400	SRSF protein kinase 1-like	1.36126	8.59e-08
1886	BART1_0-p14644	HORVU2Hr1G102140	Nucleolar pre-ribosomal-associated protein 1	1.36094	3.46e-08
1887	BART1_0-p01450	HORVU1Hr1G018780	Membrane-bound O-acyltransferase	1.36086	2.08e-12
1888	BART1_0-p33122	HORVU5Hr1G012780	Selenocysteine methyltransferase	1.36029	4.75e-10
1889	BART1_0-p30558	HORVU4Hr1G069760	Transposon protein Mutator sub-class	1.35931	6.43e-09
1890	BART1_0-p29587	HORVU4Hr1G055290	Autophagy-related protein 27 (Fragment)	1.35861	0.000163871
1891	BART1_0-p58671	HORVU0Hr1G015680	Glycosyltransferase family 92 protein	1.35846	0.000326492
1892	BART1_0-p15833	HORVU2Hr1G115920	Tyrosine-protein kinase	1.35823	1.81e-09
1893	BART1_0-p45015	HORVU6Hr1G051750	Phosphatidylinositol glycan	1.35823	1.32e-09
1894	BART1_0-p43296	HORVU6Hr1G022370	RING/U-box superfamily protein	1.35805	1.06e-09
1895	BART1_0-p36774	HORVU5Hr1G066620	Copia protein (Fragment)	1.35637	4.8e-06
1896	BART1_0-p58177	HORVU0Hr1G009120	Alpha/beta-Hydrolases superfamily protein	1.35592	1.42e-08
1897	BART1_0-p13140	HORVU2Hr1G084740	Nucleotide-sugar transporter/ sugar porter	1.35492	8.63e-08
1898	BART1_0-p06285	HORVU1Hr1G089830	Glucose/ribitol dehydrogenase	1.35462	3.44e-10
1899	BART1_0-p46577	HORVU6Hr1G074440	Annexin	1.35458	2.14e-08
1900	BART1_0-p10278	HORVU2Hr1G042700	Armadillo	1.35379	2.16e-12
1901	BART1_0-p30605	HORVU4Hr1G070470	0	1.35373	0.00121714
1902	BART1_0-p32214	HORVU5Hr1G000760	Structure-specific endonuclease subunit SLX1	1.35323	0.000165196
1903	BART1_0-p45380	HORVU6Hr1G057260	P-loop containing nucleoside triphosphate hydrolases superfamily protein (Fragment)	1.35258	0.000470903
1904	BART1_0-p16502	HORVU2Hr1G123390	Retrotransposon protein, putative, Ty1-copia subclass	1.35217	0.000546978
1905	BART1_0-p35493	HORVU5Hr1G048630	Glucan endo-13-beta-glucosidase 4	1.35158	2.4e-07
1906	BART1_0-p01851	HORVU1Hr1G025440	Embryo-specific protein ATS3A	1.35139	4.44e-08
1907	BART1_0-p09585	HORVU2Hr1G034130	S phase cyclin A-associated protein in the endoplasmic reticulum	1.35137	5.81e-08
1908	BART1_0-p31278	HORVU4Hr1G079100	DENN domain containing protein, expressed	1.34918	1.16e-08
1909	BART1_0-p38248	HORVU5Hr1G085530	Chaperonin Cpn60/TCP-1	1.34781	3.51e-10
1910	BART1_0-p35964	HORVU5Hr1G055350	phosphoenolpyruvate carboxylase, housekeeping isozyme	1.34737	5.38e-10
1911	BART1_0-p10173	HORVU2Hr1G041950	0	1.34695	6.35e-05
1912	BART1_0-p06317	HORVU1Hr1G090450	Nuclear transcription factor Y subunit B	1.34591	1.21e-09
1913	BART1_0-p56547	HORVU7Hr1G113350	NADPH-dependent HC-toxin reductase	1.34555	7.82e-06
1914	BART1_0-p51721	HORVU7Hr1G044070	Chaperone, tailless complex polypeptide 1	1.34487	2.31e-13
1915	BART1_0-p19779	HORVU3Hr1G036290	Kinetochore-associated protein	1.34481	1.25e-12
1916	BART1_0-p51892	HORVU7Hr1G046620	cysteine-rich receptor-like protein kinase 10	1.34463	7.83e-07
1917	BART1_0-p22905	HORVU3Hr1G080820	Protein kinase family protein with ARM repeat domain	1.3437	5.16e-10
1918	BART1_0-p30237	HORVU4Hr1G064710	Transmembrane 9 superfamily member	1.34235	3.85e-13
1919	BART1_0-p54469	HORVU7Hr1G086180	MscS family inner membrane protein ynaI	1.34225	5.08e-05
1920	BART1_0-p19622	HORVU3Hr1G034280	Rhodanese-like domain containing protein	1.34161	0.00122658
1921	BART1_0-p09446	HORVU2Hr1G032350	Nucleic acid binding	1.34028	4.59e-05
1922	BART1_0-p50921	HORVU7Hr1G033470	Nucleolar GTP-binding protein 1	1.33983	2.97e-10
1923	BART1_0-p53962	HORVU7Hr1G079390	Putative potassium channel, voltage-dependent, EAG/ELK/ERG	1.33982	0.00871309
1924	BART1_0-p44073	HORVU6Hr1G034130	Brefeldin A-inhibited guanine nucleotide-exchange protein 2	1.33974	8.18e-08
1925	BART1_0-p30683	HORVU4Hr1G071270	N-acetyltransferase 10	1.33956	1.07e-10
1926	BART1_0-p10445	HORVU2Hr1G045730	Glutamate receptor	1.33903	2.67e-08
1927	BART1_0-p02916	HORVU1Hr1G043830	Alpha-galactosidase	1.3376	3.32e-10
1928	BART1_0-p12081	HORVU2Hr1G070440	(Protein-PII) uridylyltransferase	1.33728	1.3e-07
1929	BART1_0-p09453	HORVU2Hr1G032610	glycine-rich RNA-binding protein 3, mitochondrial-like	1.33632	0.00191792
1930	BART1_0-p03872	HORVU1Hr1G057910	Threonine--tRNA ligase mitochondrial 1	1.33527	9.24e-05
1931	BART1_0-p58798	HORVU0Hr1G017170	Putative mediator of RNA polymerase II transcription subunit 26c	1.33427	6.01e-10
1932	BART1_0-p04035	HORVU1Hr1G060250	Error-prone DNA polymerase	1.33383	0.0014573
1933	BART1_0-p33533	HORVU5Hr1G018850	Natural resistance-associated macrophage like	1.33366	1.12e-10
1934	BART1_0-p25624	HORVU3Hr1G113820	Bifunctional polymyxin resistance protein ArnA	1.33347	1.08e-10
1935	BART1_0-p52035	HORVU7Hr1G048870	Phosphatidylinositol/phosphatidylcholine transfer protein SFH6	1.3333	5.8e-07
1936	BART1_0-p10891	HORVU2Hr1G053190	Serine/threonine-protein kinase	1.33296	1.76e-08
1937	BART1_0-p12366	HORVU2Hr1G074320	Exocyst complex component SEC5	1.33291	2.64e-11
1938	BART1_0-p22489	HORVU3Hr1G075710	Dymeclin like	1.33157	5.37e-11
1939	BART1_0-p10839	HORVU2Hr1G052290	V-type proton ATPase subunit H	1.33035	0.00935991
1940	BART1_0-p36125	HORVU5Hr1G057760	P-loop containing nucleoside triphosphate hydrolase	1.33007	8.47e-08
1941	BART1_0-p25901	HORVU3Hr1G117180	ABC transporter	1.32983	4.38e-08
1942	BART1_0-p30802	HORVU4Hr1G072960	3-ketoacyl-CoA synthase	1.32912	4.75e-06
1943	BART1_0-p36921	HORVU5Hr1G068590	Mitochondrial/chloroplast ribosomal protein L4	1.3283	3.79e-06
1944	BART1_0-p16136	HORVU2Hr1G119460	Pyruvate kinase, cytosolic isozyme	1.32824	1.81e-12
1945	BART1_0-p54789	HORVU7Hr1G090950	Adenylate kinase A	1.32782	1.85e-09
1946	BART1_0-p40396	HORVU5Hr1G111590	NAC domain-containing protein	1.32669	3.25e-09
1947	BART1_0-p31232	HORVU4Hr1G078820	Chaperonin CPN60-1, mitochondrial	1.32648	4.34e-08
1948	BART1_0-p32247	HORVU5Hr1G001240	Glycosyl transferase	1.32613	2.49e-06
1949	BART1_0-p31791	HORVU4Hr1G086340	KDPG and KHG aldolase	1.32613	1.19e-05
1950	BART1_0-p42294	HORVU6Hr1G009090	Leucine-rich repeat receptor-like protein kinase PXL1	1.3258	0.0072511
1951	BART1_0-p36557	HORVU5Hr1G063480	Glutamate receptor	1.32563	7.42e-05
1952	BART1_0-p24504	HORVU3Hr1G099130	Triacylglycerol Lipase	1.32494	2.69e-09
1953	BART1_0-p30723	HORVU4Hr1G072010	ATPase AAA-type CDC48 protein (Fragment)	1.3249	5.4e-10
1954	BART1_0-p45221	HORVU6Hr1G055030	Nucleotide-sugar transporter/ sugar porter	1.32397	2.03e-10
1955	BART1_0-p34088	HORVU5Hr1G026780	Auxin binding protein 1 alpha	1.32386	1.49e-07
1956	BART1_0-p09849	HORVU2Hr1G037610	Succinate dehydrogenase [ubiquinone] iron-sulfur subunit, mitochondrial	1.32343	4.55e-06
1957	BART1_0-p16318	HORVU2Hr1G121050	Lysine-specific histone demethylase 1	1.3229	6.32e-10
1958	BART1_0-p47620	HORVU6Hr1G088370	Zinc finger, GATA-type (Fragment)	1.32283	1.86e-09
1959	BART1_0-p21605	HORVU3Hr1G064390	Polyhydroxyalkanoate synthase	1.32231	2.49e-10
1960	BART1_0-p48036	HORVU6Hr1G093050	NAC domain-containing protein 53	1.32139	5.2e-13
1961	BART1_0-p32727	HORVU5Hr1G007770	Tropinone reductase 1	1.32077	8.72e-08
1962	BART1_0-p14894	HORVU2Hr1G105190	Receptor-like protein kinase FERONIA	1.3202	2.2e-08
1963	BART1_0-p32605	HORVU5Hr1G006280	Leucine Rich Repeat family protein, expressed	1.31999	3.19e-06
1964	BART1_0-p11741	HORVU2Hr1G065270	p-loop containing nucleoside triphosphate hydrolase superfamily protein	1.31965	2.88e-06
1965	BART1_0-p51126	HORVU7Hr1G036340	GLABRA2 expression modulator	1.31956	2.88e-12
1966	BART1_0-p20908	HORVU3Hr1G054240	Inactive TPR repeat-containing thioredoxin TTL3	1.31916	0.00849219
1967	BART1_0-p60332	HORVU0Hr1G039090	Plastid-lipid-associated protein like	1.318	1.29e-08
1968	BART1_0-p30489	HORVU4Hr1G068830	Glycoside hydrolase	1.317	2.47e-11
1969	BART1_0-p47847	HORVU6Hr1G090990	Myosin-14	1.31609	8.56e-08
1970	BART1_0-p13217	HORVU2Hr1G085780	LETM1 and EF-hand domain-containing protein 1, mitochondrial	1.31603	1.9e-10
1971	BART1_0-p21546	HORVU3Hr1G063320	Origin of replication complex subunit 4	1.31572	1.97e-11
1972	BART1_0-p52461	HORVU7Hr1G055440	Retinoblastoma-related protein 1	1.31517	1.36e-06
1973	BART1_0-p07657	HORVU2Hr1G010440	Plastid transported acetyl-CoA carboxylase	1.31451	3.76e-08
1974	BART1_0-p46402	HORVU6Hr1G071850	Stromal membrane-associated protein	1.31331	4.27e-12
1975	BART1_0-p37814	HORVU5Hr1G079750	Inositol-tetrakisphosphate 1-kinase	1.3133	3.23e-10
1976	BART1_0-p13088	HORVU2Hr1G084120	Putative membrane protein YuiD	1.31264	1.22e-08
1977	BART1_0-p09340	HORVU2Hr1G031030	Erect panicle 2 protein (Fragment)	1.31247	2.76e-08
1978	BART1_0-p33385	HORVU5Hr1G016790	SPX and EXS domain-containing protein 1	1.31159	4.77e-07
1979	BART1_0-p17185	HORVU3Hr1G003110	Glycosyltransferase	1.31138	1.16e-07
1980	BART1_0-p14493	HORVU2Hr1G100480	Glycosyl transferase	1.31136	8.47e-10
1981	BART1_0-p35034	HORVU5Hr1G041660	Putative LRR receptor-like serine/threonine-protein kinase	1.3111	0.000307725
1982	BART1_0-p08719	HORVU2Hr1G023140	3-methyl-2-oxobutanoate hydroxymethyltransferase	1.31063	1.54e-12
1983	BART1_0-p14503	HORVU2Hr1G100750	alpha-1,2-Mannosidase	1.30895	1.19e-10
1984	BART1_0-p23355	HORVU3Hr1G086330	Fasciclin domain-containing protein	1.3085	0.00223659
1985	BART1_0-p43110	HORVU6Hr1G019670	Glycoside hydrolase	1.30807	1.43e-10
1986	BART1_0-p08359	HORVU2Hr1G018720	Cyclohexanecarboxyl-CoA dehydrogenase	1.30777	1.64e-13
1987	BART1_0-p06914	HORVU2Hr1G002050	A1 cistron-splicing factor, AAR	1.30652	1.54e-09
1988	BART1_0-p27304	HORVU4Hr1G017340	C2 calcium-dependent membrane targeting	1.30625	0.00222777
1989	BART1_0-p02582	HORVU1Hr1G038070	Rab family, other	1.30442	6.38e-08
1990	BART1_0-p14377	HORVU2Hr1G099200	0	1.30208	5.98e-08
1991	BART1_0-p06812	HORVU2Hr1G000510	Disease resistance protein RGA2	1.30141	1.85e-07
1992	BART1_0-p04693	HORVU1Hr1G068830	Non-specific lipid-transfer protein-like protein	1.30131	8.34e-07
1993	BART1_0-p52500	HORVU7Hr1G055980	Tyrosine-protein kinase	1.30126	3.18e-09
1994	BART1_0-p44665	HORVU6Hr1G044700	Gamma carbonic anhydrase-like 2, mitochondrial	1.29764	1.57e-11
1995	BART1_0-p01713	HORVU1Hr1G022810	Protein disulfide-isomerase like 2-1	1.29753	4.15e-10
1996	BART1_0-p49134	HORVU7Hr1G011120	Guanine nucleotide-binding protein, beta subunit	1.29749	2.56e-10
1997	BART1_0-p22090	HORVU3Hr1G070300	ATP-dependent 6-phosphofructokinase	1.2971	9.53e-10
[truncated: 673 more rows]

## Sheet: Table S1b
Table S1b. List of down-regulated genes in the WT_D vs WT_C comparison (log2FC ≤ -1, adjusted P value ≤ 0.01)
#	BaRT ID	HORVU ID	description	WT_D vs WT_C2
				log2FC	adj.pval
1	BART1_0-p54683	HORVU7Hr1G089480	Peroxidase	-11.4203	1.21e-07
2	BART1_0-p03411	HORVU1Hr1G051160	CidB/LrgB family	-11.4118	0.000404861
3	BART1_0-p03602	HORVU1Hr1G054200	Beta-expansin 5	-10.6106	5.01e-05
4	BART1_0-p06248	HORVU1Hr1G089380	Subtilisin-like protease	-9.81382	8.6e-08
5	BART1_0-p32963	HORVU5Hr1G010870	Glutaredoxin-C1	-9.6366	5.63e-07
6	BART1_0-p13662	HORVU2Hr1G091360	L-type lectin-domain containing receptor kinase IV.1	-9.57721	1.52e-05
7	BART1_0-p04765	HORVU1Hr1G069830	Expansin	-9.56385	7.6e-07
8	BART1_0-p32181	HORVU5Hr1G000490	Teosinte branched 1	-8.90221	2.34e-10
9	BART1_0-p23729	HORVU3Hr1G090990	Brassinosteroid insensitive 1-associated receptor kinase 1	-8.72375	1.98e-07
10	BART1_0-p57953	HORVU0Hr1G006290	Peroxidase	-8.65734	2.91e-05
11	BART1_0-p23806	HORVU3Hr1G092020	BTB/POZ and TAZ domain-containing protein 2	-8.31862	1.83e-06
12	BART1_0-p16102	HORVU2Hr1G119050	NADPH-protochlorophyllide oxidoreductase	-8.27786	0.00312151
13	BART1_0-p32965	HORVU5Hr1G010960	Glutaredoxin-C1	-8.25884	4.46e-07
14	BART1_0-p32964	HORVU5Hr1G010950	Glutaredoxin-C1	-8.18505	6.49e-05
15	BART1_0-p03754	HORVU1Hr1G056270	Matrix metalloproteinase	-8.17505	0.000170624
16	BART1_0-p51163	HORVU7Hr1G036720	Germin-like protein 8-14	-8.05089	1.01e-10
17	BART1_0-p50154	HORVU7Hr1G024220	Alpha-L-fucosidase 2	-7.9948	1.89e-07
18	BART1_0-p08325	HORVU2Hr1G018570	Peroxidase	-7.87242	0.00383724
19	BART1_0-p31604	HORVU4Hr1G083930	Alkane hydroxylase MAH1-like	-7.81744	5.13e-05
20	BART1_0-p42319	HORVU6Hr1G009420	Peroxidase	-7.72785	5.23e-08
21	BART1_0-p21215	HORVU3Hr1G058610	GDSL esterase/lipase	-7.72034	6.14e-06
22	BART1_0-p02621	HORVU1Hr1G038790	Translation initiation factor IF-2-like	-7.66059	2.03e-10
23	BART1_0-p12065	HORVU2Hr1G070160	heavy metal-associated isoprenylated plant protein 7	-7.63685	0.00186654
24	BART1_0-p05405	HORVU1Hr1G078380	Chlorophyll a-b binding protein, chloroplastic	-7.45922	1.04e-07
25	BART1_0-p03854	HORVU1Hr1G057680	Beta-glucanase	-7.40793	4.84e-09
26	BART1_0-p27778	HORVU4Hr1G024580	Serine carboxypeptidase II-3	-7.38855	2.65e-07
27	BART1_0-p08722	HORVU2Hr1G023180	0	-7.37409	9.96e-05
28	BART1_0-p21826	HORVU3Hr1G067330	Peroxidase	-7.24513	3.34e-05
29	BART1_0-p23869	HORVU3Hr1G092580	0	-7.23166	0.000668753
30	BART1_0-p41624	HORVU6Hr1G000680	Leaf-specific thionin	-7.21876	0.000111487
31	BART1_0-p40694	HORVU5Hr1G115250	DNA-directed RNA polymerase subunit beta	-7.12041	3.63e-05
32	BART1_0-p15889	HORVU2Hr1G116670	Geraniol 8-hydroxylase	-7.03482	2.85e-07
33	BART1_0-p41632	HORVU6Hr1G000720	Leaf-specific thionin	-6.94161	2.93e-06
34	BART1_0-p32142	HORVU4Hr1G090860	Metacaspase-1	-6.91281	7.51e-06
35	BART1_0-p45407	HORVU6Hr1G057870	Ammonium transporter	-6.8968	1.52e-06
36	BART1_0-p11347	HORVU2Hr1G059150	Outer envelope membrane protein 7	-6.88687	0.00444991
37	BART1_0-p21734	HORVU3Hr1G066220	ABC transporter	-6.8815	3.22e-06
38	BART1_0-p23758	HORVU3Hr1G091230	Bidirectional sugar transporter SWEET	-6.77695	0.000119143
39	BART1_0-p51332	HORVU7Hr1G038940	0	-6.77228	2e-07
40	BART1_0-p13613	HORVU2Hr1G090690	ABA-responsive protein-like	-6.72979	0.000241627
41	BART1_0-p16069	HORVU2Hr1G118740	Dihydroorotase	-6.71385	9.82e-09
42	BART1_0-p49985	HORVU7Hr1G021950	Xyloglucan endotransglucosylase/hydrolase	-6.65793	3.02e-09
43	BART1_0-p48769	HORVU7Hr1G006910	3-ketoacyl-CoA synthase	-6.65183	4.38e-06
44	BART1_0-p55677	HORVU7Hr1G102170	Peptide transporter PTR2	-6.63369	7.86e-08
45	BART1_0-p39060	HORVU5Hr1G095580	Senescence-specific cysteine protease	-6.63214	0.000706771
46	BART1_0-p06181	HORVU1Hr1G088670	Receptor-like protein kinase	-6.6131	3.24e-06
47	BART1_0-p24313	HORVU3Hr1G097810	Flowering promoting factor	-6.56294	1.76e-13
48	BART1_0-p36719	HORVU5Hr1G065670	Gibberellic acid-stimulated protein 2	-6.55983	1.3e-07
49	BART1_0-p01248	HORVU1Hr1G016080	Annexin	-6.49117	0.000229024
50	BART1_0-p05605	HORVU1Hr1G080900	Pentatricopeptide repeat-containing protein, mitochondrial	-6.49088	0.000435826
51	BART1_0-p04923	HORVU1Hr1G071910	Argininosuccinate lyase	-6.48484	1.87e-07
52	BART1_0-p34012	HORVU5Hr1G025680	Glutaredoxin-C1	-6.45471	1.05e-05
53	BART1_0-p41669	HORVU6Hr1G001060	Leaf-specific thionin	-6.4046	4.83e-06
54	BART1_0-p41676	HORVU6Hr1G001100	Leaf-specific thionin	-6.4046	4.83e-06
55	BART1_0-p40210	HORVU5Hr1G109250	Chlorophyll a-b binding protein, chloroplastic	-6.39793	3.09e-10
56	BART1_0-p15068	HORVU2Hr1G107070	B3 domain-containing protein	-6.38383	4.18e-05
57	BART1_0-p44966	HORVU6Hr1G051190	ATP synthase CF1 alpha subunit	-6.34914	0.00897839
58	BART1_0-p15368	HORVU2Hr1G110420	SAUR-like auxin-responsive protein family	-6.28382	0.000826249
59	BART1_0-p41649	HORVU6Hr1G000780	Leaf-specific thionin	-6.27364	2.46e-05
60	BART1_0-p24945	HORVU3Hr1G105620	Beta-glucanase	-6.27048	0.000232635
61	BART1_0-p34008	HORVU5Hr1G025610	glutaredoxin-C1	-6.23388	7.81e-07
62	BART1_0-p29706	HORVU4Hr1G057160	Arogenate dehydratase/prephenate dehydratase 2 chloroplastic	-6.20607	4.3e-05
63	BART1_0-p33840	HORVU5Hr1G023160	Amino acid transporter	-6.19291	1.98e-07
64	BART1_0-p33077	HORVU5Hr1G012240	Glucan 1 3-beta-glucosidase A	-6.15578	7.73e-09
65	BART1_0-p54545	HORVU7Hr1G087150	Helix-loop-helix DNA-binding	-6.11186	3.36e-12
66	BART1_0-p00207	HORVU1Hr1G002390	Leucine-rich repeat (LRR) family protein	-6.0764	1.3e-06
67	BART1_0-p52102	HORVU7Hr1G050140	LRR receptor-like serine/threonine-protein kinase FLS2	-6.07402	0.000140742
68	BART1_0-p53931	HORVU7Hr1G078700	Molybdate transporter like	-6.06009	2.18e-06
69	BART1_0-p27115	HORVU4Hr1G014480	Plant-specific domain TIGR01570 family protein	-6.05915	6.97e-06
70	BART1_0-p47899	HORVU6Hr1G091650	Chlorophyll a-b binding protein, chloroplastic	-6.03756	0.00601308
71	BART1_0-p47898	HORVU6Hr1G091660	Chlorophyll a-b binding protein, chloroplastic	-6.03756	0.00601308
72	BART1_0-p08311	HORVU2Hr1G018440	Peroxidase	-6.03533	0.00597011
73	BART1_0-p06767	HORVU2Hr1G000420	Methanol O-anthraniloyltransferase	-5.95871	2.19e-06
74	BART1_0-p39229	HORVU5Hr1G097440	GNAT transcription factor	-5.95868	4.27e-12
75	BART1_0-p05322	HORVU1Hr1G077200	Putative receptor like protein kinase	-5.92256	3.12e-06
76	BART1_0-p14785	HORVU2Hr1G103930	NAC transcription factor	-5.91847	3.48e-05
77	BART1_0-p37502	HORVU5Hr1G075920	WD40 domain-containing protein	-5.91735	8.69e-05
78	BART1_0-p29835	HORVU4Hr1G059150	Receptor-like protein kinase-related family protein, putative	-5.90385	0.000203152
79	BART1_0-p24913	HORVU3Hr1G105300	Beta-glucanase	-5.88393	9.62e-05
80	BART1_0-p14191	HORVU2Hr1G097180	Lipid transfer protein EARLI 1 like	-5.88129	0.000342884
81	BART1_0-p32957	HORVU5Hr1G010860	Pectinesterase	-5.83008	1.04e-05
82	BART1_0-p29580	HORVU4Hr1G055220	Polyketide cyclase/dehydrase	-5.80729	7.19e-07
83	BART1_0-p51818	HORVU7Hr1G045580	Aspartic proteinase nepenthesin-2	-5.71018	7.59e-05
84	BART1_0-p25385	HORVU3Hr1G111040	Receptor-like protein kinase FERONIA	-5.69699	3.14e-11
85	BART1_0-p06214	HORVU1Hr1G089180	Chlorophyll a-b binding protein, chloroplastic	-5.66992	6.1e-09
86	BART1_0-p12271	HORVU2Hr1G073030	Bifunctional monodehydroascorbate reductase and carbonic anhydrase nectarin-3	-5.65475	4.97e-09
87	BART1_0-p13514	HORVU2Hr1G089620	Cytokinin riboside 5'-monophosphate phosphoribohydrolase	-5.64575	7.62e-07
88	BART1_0-p14630	HORVU2Hr1G102110	Non-specific lipid-transfer protein	-5.63534	7.13e-12
89	BART1_0-p04998	HORVU1Hr1G072890	Hypothetcal protein	-5.59466	2.3e-15
90	BART1_0-p26199	HORVU4Hr1G002390	DNA-binding protein, putative, expressed	-5.59049	0.00018682
91	BART1_0-p58183	HORVU0Hr1G009280	WW domain containing protein expressed	-5.58386	1.67e-06
92	BART1_0-p25381	HORVU3Hr1G111080	Endogenous alpha-amylase/subtilisin inhibitor	-5.55604	7.33e-05
93	BART1_0-p05130	HORVU1Hr1G074820	Subtilase	-5.54588	3.03e-06
94	BART1_0-p56172	HORVU7Hr1G108590	Ring finger protein, putative	-5.53586	1.82e-07
95	BART1_0-p51296	HORVU7Hr1G038560	F-box family protein-like	-5.53359	1.25e-06
96	BART1_0-p42932	HORVU6Hr1G016880	Chlorophyll a-b binding protein, chloroplastic	-5.51902	5.16e-09
97	BART1_0-p00133	HORVU1Hr1G001510	5-pentadecatrienyl resorcinol O-methyltransferase	-5.47887	0.00178507
98	BART1_0-p00398	HORVU1Hr1G004670	Papain-like cysteine proteinase (Fragment)	-5.47784	0.005722
99	BART1_0-p14629	HORVU2Hr1G102100	Non-specific lipid-transfer protein	-5.46534	7.07e-12
100	BART1_0-p27151	HORVU4Hr1G015050	Putative clathrin assembly protein	-5.46156	8.09e-06
101	BART1_0-p40209	HORVU5Hr1G109360	Chlorophyll a-b binding protein, chloroplastic	-5.44338	4.56e-10
102	BART1_0-p05365	HORVU1Hr1G077760	GTP binding protein, putative	-5.35975	5.51e-10
103	BART1_0-p56601	HORVU7Hr1G113710	Concanavalin A-like lectin/glucanases superfamily	-5.35817	1.32e-06
104	BART1_0-p44031	HORVU6Hr1G033310	TPX2 (Targeting protein for Xklp2) protein family	-5.35687	2.06e-06
105	BART1_0-p14380	HORVU2Hr1G099370	Bifunctional inhibitor/lipid-transfer protein/seed storage 2S albumin superfamily protein isoform 1	-5.35118	1.36e-10
106	BART1_0-p14380	HORVU2Hr1G099370	Bifunctional inhibitor/lipid-transfer protein/seed storage 2S albumin superfamily protein isoform 1	-5.35118	1.36e-10
107	BART1_0-p24006	HORVU3Hr1G094320	Glycosyltransferase	-5.28596	9.4e-06
108	BART1_0-p34018	HORVU5Hr1G025710	Glutaredoxin-C1	-5.25791	5.38e-05
109	BART1_0-p29643	HORVU4Hr1G056250	PC-Esterase domain-containing protein/PMR5N domain-containing protein	-5.25391	3.37e-06
110	BART1_0-p31926	HORVU4Hr1G088080	Triticum beta-expansin	-5.25089	5.97e-06
111	BART1_0-p05818	HORVU1Hr1G083530	tRNA dimethylallyltransferase	-5.24462	1.04e-05
112	BART1_0-p54478	HORVU7Hr1G086120	Putative LRR receptor-like serine/threonine-protein kinase	-5.23064	1.85e-08
113	BART1_0-p41647	HORVU6Hr1G000830	Leaf-specific thionin	-5.2011	1.86e-05
114	BART1_0-p41647	HORVU6Hr1G000830	Leaf-specific thionin	-5.2011	1.86e-05
115	BART1_0-p45521	HORVU6Hr1G059580	Tyrosine-sulfated glycopeptide receptor 1	-5.19323	8.19e-05
116	BART1_0-p53493	HORVU7Hr1G072610	Chaperone protein dnaJ 10	-5.15956	0.00137677
117	BART1_0-p31927	HORVU4Hr1G088110	Eukaryotic aspartyl protease family protein, expressed	-5.15295	4.19e-08
118	BART1_0-p31931	HORVU4Hr1G088160	Eukaryotic aspartyl protease family protein, expressed	-5.15295	4.19e-08
119	BART1_0-p07208	HORVU2Hr1G005570	1-aminocyclopropane-1-carboxylate oxidase 3	-5.15256	1.57e-06
120	BART1_0-p14567	HORVU2Hr1G101490	Gdsl esteraselipase	-5.14684	6.99e-09
121	BART1_0-p36133	HORVU5Hr1G057980	Multidrug resistance protein	-5.11836	3.16e-05
122	BART1_0-p56953	HORVU7Hr1G117850	O-methyltransferase	-5.10915	4.77e-10
123	BART1_0-p06050	HORVU1Hr1G086690	Ubiquitin-conjugating enzyme 1	-5.10652	1.96e-06
124	BART1_0-p40960	HORVU5Hr1G118600	Putative acetyltransferase	-5.1014	6.13e-10
125	BART1_0-p47065	HORVU6Hr1G081260	Spermidine hydroxycinnamoyl transferase	-5.08613	3.61e-05
126	BART1_0-p09662	HORVU2Hr1G035170	Queuosine salvage protein (Fragment)	-5.08437	7.11e-10
127	BART1_0-p24118	HORVU3Hr1G095580	Small auxin-up RNA	-5.08371	0.00021803
128	BART1_0-p31583	HORVU4Hr1G083650	Peptide transporter PTR3-A	-5.07941	8.05e-05
129	BART1_0-p29185	HORVU4Hr1G049550	DNA binding protein, putative	-5.07911	7.76e-09
130	BART1_0-p39967	HORVU5Hr1G106480	0	-5.07202	3.5e-05
131	BART1_0-p19898	HORVU3Hr1G038320	Putative 1-phosphatidylinositol 4-kinase	-5.05735	0.000169013
132	BART1_0-p48787	HORVU7Hr1G006980	NBS-LRR disease resistance protein homologue	-5.05387	8.46e-07
133	BART1_0-p22926	HORVU3Hr1G081230	Expansin	-5.0534	5.83e-07
134	BART1_0-p51443	HORVU7Hr1G040370	Chlorophyll a-b binding protein, chloroplastic	-5.04353	0.00480065
135	BART1_0-p14625	HORVU2Hr1G102050	Non-specific lipid-transfer protein	-4.99975	8.25e-10
136	BART1_0-p06516	HORVU1Hr1G092730	Probable protein ABIL1	-4.99324	6.96e-09
137	BART1_0-p03794	HORVU1Hr1G056820	0	-4.96912	3.13e-05
138	BART1_0-p38255	HORVU5Hr1G085680	Auxin-responsive protein SAUR36-like	-4.95164	0.000387968
139	BART1_0-p23127	HORVU3Hr1G083540	Coniferyl-alcohol glucosyltransferase	-4.93954	2.53e-09
140	BART1_0-p15135	HORVU2Hr1G107830	Phosphate system cyclin PHO80	-4.91757	1.3e-15
141	BART1_0-p33022	HORVU5Hr1G011730	E3 ubiquitin-protein ligase RNF5	-4.89985	2.92e-08
142	BART1_0-p52361	HORVU7Hr1G053930	Lysosomal acid lipase/cholesteryl ester hydrolase	-4.8974	1.89e-06
143	BART1_0-p55716	HORVU7Hr1G102730	Unidentified	-4.89662	2.72e-07
144	BART1_0-p18568	HORVU3Hr1G019750	Auxin-responsive protein (Fragment)	-4.8847	2.94e-09
145	BART1_0-p26215	HORVU4Hr1G002600	Auxin responsive protein, expressed	-4.8828	7.62e-08
146	BART1_0-p24426	HORVU3Hr1G099080	Glutaredoxin	-4.87583	5.46e-07
147	BART1_0-p10094	HORVU2Hr1G040780	Chlorophyll a-b binding protein of LHCII type III, chloroplastic	-4.87046	1.84e-15
148	BART1_0-p14770	HORVU2Hr1G103760	Indolin-2-one monooxygenase	-4.85085	8.36e-13
149	BART1_0-p18860	HORVU3Hr1G023430	Ankyrin-3	-4.84882	4.41e-06
150	BART1_0-p12306	HORVU2Hr1G073370	Photosystem I subunit PsaO	-4.82678	4.29e-16
151	BART1_0-p27226	HORVU4Hr1G016210	Interferon-induced protein 44	-4.82544	5.21e-13
152	BART1_0-p41152	HORVU5Hr1G120790	Pirin	-4.82364	2.59e-05
153	BART1_0-p24976	HORVU3Hr1G105860	Annexin	-4.79606	1.53e-09
154	BART1_0-p25187	HORVU3Hr1G108430	homeobox-leucine zipper protein ANTHOCYANINLESS 2-like	-4.79344	1.65e-07
155	BART1_0-p57121	HORVU7Hr1G119930	Xylem cysteine proteinase 1	-4.78189	2.34e-09
156	BART1_0-p01626	HORVU1Hr1G021620	Heavy metal-associated isoprenylated plant protein 36	-4.77515	1.31e-07
157	BART1_0-p41983	HORVU6Hr1G004830	3-ketoacyl-CoA synthase	-4.7584	1.25e-05
158	BART1_0-p37473	HORVU5Hr1G075660	Nucleotide sugar epimerase	-4.7572	1.03e-06
159	BART1_0-p25953	HORVU3Hr1G117590	Gene encoding jasmonate-induced protein (Fragment)	-4.74641	5.27e-15
160	BART1_0-p12743	HORVU2Hr1G079790	Sugar transport protein 5	-4.74594	4.4e-06
161	BART1_0-p54625	HORVU7Hr1G088750	ATP-dependent Clp protease ATP-binding subunit ClpX	-4.74489	3.32e-08
162	BART1_0-p39746	HORVU5Hr1G103900	Glutamate carboxypeptidase	-4.73274	2.79e-05
163	BART1_0-p36089	HORVU5Hr1G057090	Alcohol dehydrogenase	-4.71614	1.53e-07
164	BART1_0-p24250	HORVU3Hr1G096910	Beta-glucosidase 11	-4.69063	1.41e-11
165	BART1_0-p01577	HORVU1Hr1G020690	Peroxidase	-4.67609	7.3e-11
166	BART1_0-p56954	HORVU7Hr1G117890	O-methyltransferase ZRP4	-4.67177	5.06e-05
167	BART1_0-p31996	HORVU4Hr1G089060	L-gulonolactone oxidase	-4.66923	0.00011047
168	BART1_0-p22925	HORVU3Hr1G081180	Expansin	-4.65671	4.02e-07
169	BART1_0-p22442	HORVU3Hr1G075150	Translation initiation factor eIF-2B subunit alpha	-4.64076	7.03e-07
170	BART1_0-p03177	HORVU1Hr1G047710	Pectinesterase inhibitor 7	-4.64055	2.74e-14
171	BART1_0-p12072	HORVU2Hr1G070140	Heavy metal-associated isoprenylated plant protein 26	-4.63406	3.17e-07
172	BART1_0-p09972	HORVU2Hr1G038940	Mitogen-activated protein kinase kinase kinase	-4.62419	5.73e-10
173	BART1_0-p20878	HORVU3Hr1G053900	Cysteine protease	-4.60853	1.19e-09
174	BART1_0-p25864	HORVU3Hr1G116790	Aquaporin gamma-TIP	-4.5984	3.48e-10
175	BART1_0-p07649	HORVU2Hr1G010670	Ribulose bisphosphate carboxylase small chain	-4.5898	1.31e-09
176	BART1_0-p11353	HORVU2Hr1G060070	Peroxisomal (S)-2-hydroxy-acid oxidase-like (Fragment)	-4.58411	1.86e-12
177	BART1_0-p21912	HORVU3Hr1G068410	Disease resistance protein RGA2	-4.57379	2.28e-10
178	BART1_0-p07416	HORVU2Hr1G007970	Sulfotransferase	-4.56062	0.000726678
179	BART1_0-p47748	HORVU6Hr1G090040	Nicotianamine synthase	-4.55603	7.49e-05
180	BART1_0-p35861	HORVU5Hr1G053790	Nucleoside phosphatase	-4.55316	0.00175868
181	BART1_0-p51880	HORVU7Hr1G046600	Cysteine-rich receptor-like protein kinase 10	-4.54876	6.41e-08
182	BART1_0-p23422	HORVU3Hr1G087180	Nuclear transcription factor Y subunit B-8	-4.54316	1.03e-08
183	BART1_0-p26340	HORVU4Hr1G004170	HPP domain-containing protein (Fragment)	-4.53258	3.07e-15
184	BART1_0-p22447	HORVU3Hr1G075210	Expansin	-4.51812	4.12e-09
185	BART1_0-p45556	HORVU6Hr1G059800	Hexosyltransferase	-4.49685	6.73e-09
186	BART1_0-p56968	HORVU7Hr1G118090	Shikimate O-hydroxycinnamoyltransferase	-4.47424	1.47e-13
187	BART1_0-p31675	HORVU4Hr1G084850	Basic helix-loop-helix transcription factor	-4.45883	0.000383815
188	BART1_0-p43011	HORVU6Hr1G018160	Senescence-associated subtilisin protease	-4.42722	0.000120479
189	BART1_0-p29785	HORVU4Hr1G058350	GRIP and coiled-coil domain-containing protein C27D7.02c-like	-4.41225	2.17e-05
190	BART1_0-p00668	HORVU1Hr1G007630	Protein trichome birefringence-like 10	-4.4116	1.1e-12
191	BART1_0-p39654	HORVU5Hr1G102900	Cysteine-rich RLK (Receptor-like kinase) protein	-4.38948	3.39e-09
192	BART1_0-p17849	HORVU3Hr1G010830	Proton-dependent oligopeptide transporter family	-4.38626	1.32e-07
193	BART1_0-p45974	HORVU6Hr1G065900	Transcription repressor OFP6	-4.38387	4.84e-06
194	BART1_0-p27921	HORVU4Hr1G026770	Late embryogenesis abundant (LEA) hydroxyproline-rich glycoprotein family	-4.38008	0.00139093
195	BART1_0-p49956	HORVU7Hr1G021650	0	-4.37672	2.14e-07
196	BART1_0-p01927	HORVU1Hr1G026780	0	-4.36999	2.24e-08
197	BART1_0-p24189	HORVU3Hr1G096430	Transcription factor bHLH35	-4.35367	3.06e-12
198	BART1_0-p40649	HORVU5Hr1G114540	Pectin acetylesterase	-4.35265	4.09e-13
199	BART1_0-p45510	HORVU6Hr1G059500	Glycosyltransferase	-4.34099	0.00020771
200	BART1_0-p34079	HORVU5Hr1G026530	Class III peroxidase	-4.34003	0.00328417
201	BART1_0-p34079	HORVU5Hr1G026530	Class III peroxidase	-4.34003	0.00328417
202	BART1_0-p30913	HORVU4Hr1G074520	Amine oxidase	-4.33815	1.65e-07
203	BART1_0-p56938	HORVU7Hr1G117710	O-methyltransferase	-4.33584	2.67e-06
204	BART1_0-p36945	HORVU5Hr1G068940	Tuliposide A-converting enzyme 2, chloroplastic	-4.33414	3.13e-09
205	BART1_0-p37315	HORVU5Hr1G073760	Bifunctional dihydroflavonol 4-reductase/flavanone 4-reductase	-4.32515	5.39e-08
206	BART1_0-p33508	HORVU5Hr1G018690	Aspartic proteinase nepenthesin-1	-4.31824	1.89e-09
207	BART1_0-p06362	HORVU1Hr1G091060	Xyloglucan fucosyltransferase	-4.28805	1.79e-08
208	BART1_0-p27674	HORVU4Hr1G023260	Root phototropism protein 2	-4.28533	1.77e-15
209	BART1_0-p37463	HORVU5Hr1G075530	WW domain-containing oxidoreductase	-4.28154	0.00147524
210	BART1_0-p24962	HORVU3Hr1G105790	B3 domain-containing protein	-4.27115	5.1e-06
211	BART1_0-p36858	HORVU5Hr1G067700	Eukaryotic aspartyl protease family protein, expressed	-4.27033	7.06e-10
212	BART1_0-p26898	HORVU4Hr1G011600	Toxin PezT	-4.26698	1.53e-11
213	BART1_0-p35972	HORVU5Hr1G055660	0	-4.2604	7.86e-09
214	BART1_0-p11592	HORVU2Hr1G063460	Peroxidase	-4.24431	3.57e-16
215	BART1_0-p39130	HORVU5Hr1G096360	Indole-3-acetate beta-glucosyltransferase	-4.23867	1.04e-06
216	BART1_0-p44222	HORVU6Hr1G036760	0	-4.23467	9.08e-06
217	BART1_0-p53758	HORVU7Hr1G076290	GDSL esterase/lipase	-4.22966	1.19e-07
218	BART1_0-p51585	HORVU7Hr1G042450	0	-4.22937	1.33e-09
219	BART1_0-p22387	HORVU3Hr1G074290	Protein DETOXIFICATION	-4.22043	6.73e-10
220	BART1_0-p21153	HORVU3Hr1G057860	0	-4.21811	1.54e-05
221	BART1_0-p51789	HORVU7Hr1G045280	Chaperone protein dnaJ 11 chloroplastic	-4.21727	2.59e-07
222	BART1_0-p14257	HORVU2Hr1G097910	L-allo-threonine aldolase	-4.20255	1.09e-12
223	BART1_0-p34013	HORVU5Hr1G025690	Glutaredoxin-C15	-4.2025	6.97e-08
224	BART1_0-p20552	HORVU3Hr1G049390	zinc finger Ran-binding domain-containing protein 2	-4.19629	0.00227749
225	BART1_0-p39836	HORVU5Hr1G105060	Leucine Rich Repeat family protein, expressed	-4.19017	0.000189499
226	BART1_0-p54973	HORVU7Hr1G093180	Glycosyltransferase family 92 protein (Fragment)	-4.18294	7.7e-06
227	BART1_0-p01732	HORVU1Hr1G023160	Flavin-containing monooxygenase	-4.17744	1.1e-09
228	BART1_0-p37328	HORVU5Hr1G074000	NAD dependent epimerase/dehydratase, putative	-4.17722	2.79e-13
229	BART1_0-p15735	HORVU2Hr1G114980	Flavonol synthaseflavanone 3-hydroxylase	-4.17192	0.000503532
230	BART1_0-p41284	HORVU5Hr1G122390	Putative LRR receptor-like serine/threonine-protein kinase	-4.16753	1.39e-05
231	BART1_0-p53623	HORVU7Hr1G074530	Galactose oxidase/kelch repeat superfamily protein	-4.16591	1.01e-06
232	BART1_0-p08429	HORVU2Hr1G019950	0	-4.15901	2.42e-05
233	BART1_0-p54803	HORVU7Hr1G090850	Fructose-bisphosphate aldolase, cytoplasmic isozyme 1	-4.15602	2.75e-16
234	BART1_0-p11235	HORVU2Hr1G058110	Chromo domain-containing protein	-4.13742	6.91e-09
235	BART1_0-p18845	HORVU3Hr1G023290	UDP-glycosyltransferase (Fragment)	-4.13719	0.000331938
236	BART1_0-p22309	HORVU3Hr1G073190	Dynein light chain	-4.1325	1.12e-05
237	BART1_0-p37541	HORVU5Hr1G076380	Teosinte glume architecture 1	-4.12004	1.21e-08
238	BART1_0-p06406	HORVU1Hr1G091530	Transcription factor RADIALIS	-4.11757	5.98e-12
239	BART1_0-p38139	HORVU5Hr1G084230	Plasma membrane intrinsic protein 2	-4.11418	1.22e-06
240	BART1_0-p50593	HORVU7Hr1G028920	Glycoside hydrolase	-4.10736	0.00744388
241	BART1_0-p49934	HORVU7Hr1G021430	Omega-hydroxypalmitate O-feruloyl transferase	-4.10129	4.41e-08
242	BART1_0-p41973	HORVU6Hr1G004440	Wall-associated receptor kinase 5	-4.09204	0.00859458
243	BART1_0-p56145	HORVU7Hr1G108240	NEP-interacting protein 1	-4.09189	2.52e-10
244	BART1_0-p56145	HORVU7Hr1G108240	NEP-interacting protein 1	-4.09189	2.52e-10
245	BART1_0-p13803	HORVU2Hr1G091870	Peroxisomal membrane protein like	-4.08507	1.57e-15
246	BART1_0-p31407	HORVU4Hr1G081210	Cytochrome P450 monooxygenase	-4.06257	2.75e-06
247	BART1_0-p55451	HORVU7Hr1G099560	Calmodulin	-4.05511	1.74e-11
248	BART1_0-p05103	HORVU1Hr1G074260	Myb transcription factor	-4.04758	7.98e-08
249	BART1_0-p30049	HORVU4Hr1G062070	Solute carrier family 40 protein	-4.04612	6.08e-10
250	BART1_0-p33414	HORVU5Hr1G017360	Flavonoid 3'-monooxygenase	-4.04303	0.000493738
251	BART1_0-p35662	HORVU5Hr1G051010	Ribulose bisphosphate carboxylase small chain	-4.03905	3.27e-16
252	BART1_0-p39266	HORVU5Hr1G097870	Plastoquinol-plastocyanin reductase	-4.03506	5.66e-14
253	BART1_0-p31446	HORVU4Hr1G081800	0	-4.02621	1.14e-11
254	BART1_0-p57683	HORVU0Hr1G003270	Oxygen-evolving enhancer protein like	-4.01973	2.01e-17
255	BART1_0-p41409	HORVU5Hr1G123920	Xyloglucan endotransglucosylase/hydrolase	-4.01864	7.61e-11
256	BART1_0-p53488	HORVU7Hr1G072670	Transcription factor (Fragment)	-4.01339	9.37e-07
257	BART1_0-p19249	HORVU3Hr1G029350	Non-specific serine/threonine protein kinase	-4.00893	0.000643716
258	BART1_0-p38802	HORVU5Hr1G092770	WRKY transcription factor 44	-3.99874	0.000343877
259	BART1_0-p41771	HORVU6Hr1G002270	MADS-box transcription factor 56	-3.98705	0.000291737
260	BART1_0-p57720	HORVU0Hr1G003810	STIP1 homology and U-box containing protein 1	-3.98117	6.03e-09
261	BART1_0-p50529	HORVU7Hr1G028730	L-type lectin-domain containing receptor kinase IV.1	-3.97256	0.000169304
262	BART1_0-p48378	HORVU7Hr1G002110	Glycoside hydrolase	-3.96908	1.46e-10
263	BART1_0-p16928	HORVU3Hr1G000280	Transcription factor bHLH36	-3.96742	0.00171439
264	BART1_0-p57130	HORVU7Hr1G120030	Fruit bromelain	-3.96529	1.17e-08
265	BART1_0-p26165	HORVU4Hr1G002050	MPBQ/MSBQ methyltransferase 2	-3.95981	3.41e-07
266	BART1_0-p45225	HORVU6Hr1G055230	Translation initiation factor IF-2	-3.95246	3.04e-13
267	BART1_0-p07095	HORVU2Hr1G004230	12-oxo-phytodienoic acid reductase	-3.94763	2.43e-05
268	BART1_0-p49869	HORVU7Hr1G020770	Early nodulin 93	-3.94625	0.00469331
269	BART1_0-p46394	HORVU6Hr1G071810	Amino acid transporter, transmembrane	-3.94109	1.94e-07
270	BART1_0-p21468	HORVU3Hr1G062570	Aspartic proteinase nepenthesin-2-like	-3.92821	1.18e-08
271	BART1_0-p18057	HORVU3Hr1G013400	Acyl-CoA thioesterase/ catalytic/ hydrolase, acting on ester bonds	-3.9273	8.33e-10
272	BART1_0-p17847	HORVU3Hr1G010540	GDP-mannose-dependent alpha-mannosyltransferase	-3.92441	9.1e-05
273	BART1_0-p43163	HORVU6Hr1G019680	Terpene cyclase/mutase family member	-3.92275	1.54e-09
274	BART1_0-p51631	HORVU7Hr1G043150	calcium/calmodulin-regulated receptor-like kinase 2	-3.92062	5.6e-06
275	BART1_0-p23498	HORVU3Hr1G088120	Gdsl esteraselipase	-3.91986	5.34e-05
276	BART1_0-p29633	HORVU4Hr1G056120	Pkinase domain-containing protein (Fragment)	-3.91883	2.47e-05
277	BART1_0-p56394	HORVU7Hr1G111310	Glutamine dumper 3	-3.91407	2.55e-12
278	BART1_0-p12262	HORVU2Hr1G072880	Ferredoxin	-3.90565	4.75e-07
279	BART1_0-p25952	HORVU3Hr1G117570	23 kDa jasmonate-induced protein-like	-3.90318	3.92e-06
280	BART1_0-p34005	HORVU5Hr1G025530	F-box only protein 13	-3.90127	5.93e-05
281	BART1_0-p12342	HORVU2Hr1G074210	E3 ubiquitin-protein ligase	-3.89371	7.51e-09
282	BART1_0-p23826	HORVU3Hr1G092240	Amino acid transporter, transmembrane	-3.88242	1.26e-12
283	BART1_0-p58545	HORVU0Hr1G013830	Mitogen-activated protein kinase kinase kinase	-3.87679	1.76e-15
284	BART1_0-p06575	HORVU1Hr1G093570	Intracellular ribonuclease LX	-3.86555	0.000407226
285	BART1_0-p05771	HORVU1Hr1G082930	Phospholipase D	-3.8636	0.00225298
286	BART1_0-p30752	HORVU4Hr1G072370	Expansin	-3.85695	0.000117474
287	BART1_0-p21761	HORVU3Hr1G066600	Transcription factor LATE FLOWERING	-3.85481	2.67e-07
288	BART1_0-p35573	HORVU5Hr1G049670	Short-chain dehydrogenasereductase sdra	-3.85277	0.000783844
289	BART1_0-p11382	HORVU2Hr1G060480	0	-3.84689	2.01e-17
290	BART1_0-p52299	HORVU7Hr1G052870	BHLH transcription factor	-3.84385	4.56e-06
291	BART1_0-p10132	HORVU2Hr1G041280	Chlorophyll a-b binding protein, chloroplastic	-3.84339	1.7e-15
292	BART1_0-p11356	HORVU2Hr1G060210	Inositol transporter like	-3.84329	1.41e-14
293	BART1_0-p37068	HORVU5Hr1G070540	G-box-binding factor 1	-3.83506	1.67e-05
294	BART1_0-p27160	HORVU4Hr1G015250	Octamer-binding transcription factor	-3.8331	2.45e-08
295	BART1_0-p35089	HORVU5Hr1G042290	Alpha/beta-Hydrolases superfamily protein	-3.82781	3.02e-07
296	BART1_0-p25941	HORVU3Hr1G117510	Wall-associated receptor kinase 5	-3.82734	0.00290987
297	BART1_0-p21487	HORVU3Hr1G062690	Purine permease	-3.8247	1.27e-05
298	BART1_0-p40614	HORVU5Hr1G114220	Harpin-induced domain protein 1	-3.82457	2.36e-05
299	BART1_0-p35899	HORVU5Hr1G053950	Homoserine dehydrogenase	-3.81439	3.16e-16
300	BART1_0-p45383	HORVU6Hr1G057380	putative leucine-rich repeat receptor-like serine/threonine-protein kinase At2g24130	-3.8124	0.000173498
301	BART1_0-p22878	HORVU3Hr1G080500	Premnaspirodiene oxygenase	-3.81119	2.76e-11
302	BART1_0-p04807	HORVU1Hr1G070480	Protein LIGHT-DEPENDENT SHORT HYPOCOTYLS 5	-3.81112	0.000136594
303	BART1_0-p46676	HORVU6Hr1G076020	Photosynthetic NDH subunit of subcomplex B	-3.81106	2.32e-17
304	BART1_0-p36373	HORVU5Hr1G061040	Skin secretory protein xP2-like	-3.80844	0.000558788
305	BART1_0-p17392	HORVU3Hr1G005430	E3 ubiquitin-protein ligase	-3.80807	4.31e-08
306	BART1_0-p27706	HORVU4Hr1G023680	Salt stress-induced protein (Fragment)	-3.8043	0.00029407
307	BART1_0-p29284	HORVU4Hr1G050930	Cytochrome P450, family 714, subfamily A, polypeptide 1	-3.79583	9.78e-12
308	BART1_0-p31545	HORVU4Hr1G083100	Heavy metal-associated isoprenylated plant protein 39	-3.78449	3.5e-06
309	BART1_0-p23506	HORVU3Hr1G088220	6,7-dimethyl-8-ribityllumazine synthase	-3.78211	0.000111289
310	BART1_0-p15956	HORVU2Hr1G117360	Serine/threonine-protein kinase	-3.77975	6.13e-06
311	BART1_0-p51441	HORVU7Hr1G040170	Jasmonate O-methyltransferase	-3.77239	1.76e-07
312	BART1_0-p44999	HORVU6Hr1G051650	Photosynthetic NDH subunit of lumenal location 2 chloroplastic	-3.76552	2.73e-12
313	BART1_0-p53926	HORVU7Hr1G078690	Cytochrome b-561	-3.74682	2.88e-11
314	BART1_0-p03209	HORVU1Hr1G048160	NADH-plastoquinone oxidoreductase subunit 5	-3.74011	0.00255169
315	BART1_0-p25201	HORVU3Hr1G108680	Putative HLH DNA-binding domain superfamily protein	-3.73934	1.06e-05
316	BART1_0-p27605	HORVU4Hr1G021960	Signal-recognition-particle GTPase	-3.73421	2.55e-12
317	BART1_0-p12753	HORVU2Hr1G079920	Chlorophyll a-b binding protein, chloroplastic	-3.72978	4.31e-14
318	BART1_0-p30542	HORVU4Hr1G069480	Transposon protein Mutator sub-class	-3.72914	4.75e-14
319	BART1_0-p40624	HORVU5Hr1G114330	PTR2 domain-containing protein	-3.72898	1.08e-07
320	BART1_0-p35236	HORVU5Hr1G044590	DMA efflux transporter	-3.72197	2.69e-05
321	BART1_0-p11864	HORVU2Hr1G067270	Tuliposide A-converting enzyme 2, chloroplastic	-3.71405	6.01e-09
322	BART1_0-p54043	HORVU7Hr1G080490	Heavy metal-associated isoprenylated plant protein 28	-3.69889	1.6e-05
323	BART1_0-p49632	HORVU7Hr1G017790	Auxin-responsive protein SAUR50	-3.68405	0.00197618
324	BART1_0-p25804	HORVU3Hr1G115990	11S globulin seed storage protein 2	-3.67604	2.94e-09
325	BART1_0-p34951	HORVU5Hr1G040510	F-box domain containing protein, expressed	-3.67415	7.19e-05
326	BART1_0-p51784	HORVU7Hr1G045010	Estradiol 17-beta-dehydrogenase 12	-3.67218	0.000410711
327	BART1_0-p16876	HORVU2Hr1G127440	Purple acid phosphatase	-3.67068	6.91e-11
328	BART1_0-p46284	HORVU6Hr1G070220	Glycosyltransferase	-3.6694	5.37e-05
329	BART1_0-p06426	HORVU1Hr1G091850	Regulator of ribonuclease activity A (Fragment)	-3.66771	7.44e-09
330	BART1_0-p36754	HORVU5Hr1G066270	GDP-fucose protein O-fucosyltransferase	-3.66735	0.00710568
331	BART1_0-p36843	HORVU5Hr1G067490	0	-3.66713	1.91e-10
332	BART1_0-p33387	HORVU5Hr1G016730	Serine/threonine protein kinase	-3.66378	4.99e-10
333	BART1_0-p59753	HORVU0Hr1G030830	WRKY transcription factor 146	-3.66317	2.94e-06
334	BART1_0-p30800	HORVU4Hr1G072930	Photosynthetic NDH subunit of subcomplex B 2 chloroplastic	-3.66223	2.47e-16
335	BART1_0-p30139	HORVU4Hr1G063720	Glucan endo-1,3-beta-glucosidase	-3.66037	6.78e-07
336	BART1_0-p46385	HORVU6Hr1G071660	Ubiquitin-conjugating enzyme-like protein (Fragment)	-3.64609	0.00254806
337	BART1_0-p45253	HORVU6Hr1G055660	Short-chain dehydrogenase/reductase	-3.64405	1.17e-08
338	BART1_0-p31848	HORVU4Hr1G087100	Branched-chain-amino-acid aminotransferase	-3.63978	0.00715532
339	BART1_0-p34828	HORVU5Hr1G038630	Ribulose bisphosphate carboxylase small chain	-3.63853	4.71e-16
340	BART1_0-p30103	HORVU4Hr1G063050	0	-3.63528	6.89e-05
341	BART1_0-p56752	HORVU7Hr1G115500	3,9-dihydroxypterocarpan 6A-monooxygenase	-3.63281	6e-08
342	BART1_0-p16581	HORVU2Hr1G124250	Putative receptor protein kinase ZmPK1	-3.62931	0.00398067
343	BART1_0-p50163	HORVU7Hr1G024270	(+)-neomenthol dehydrogenase	-3.62712	3.15e-11
344	BART1_0-p05934	HORVU1Hr1G084980	O-acyltransferase WSD1	-3.61746	1.12e-07
345	BART1_0-p43121	HORVU6Hr1G019840	F-box family protein-like	-3.60749	0.000684959
346	BART1_0-p21040	HORVU3Hr1G056370	Zinc-finger homeodomain protein 5	-3.60663	3.04e-13
347	BART1_0-p36652	HORVU5Hr1G064700	Photosystem II protein D1	-3.60417	0.00143333
348	BART1_0-p24999	HORVU3Hr1G106140	Glucan endo-1,3-beta-glucosidase isoenzyme I	-3.6026	8.02e-11
349	BART1_0-p38382	HORVU5Hr1G087420	LRR receptor-like serine/threonine-protein kinase FLS2	-3.60206	1.96e-05
350	BART1_0-p39980	HORVU5Hr1G106730	Putative winged-helix DNA-binding transcription factor family protein	-3.60177	1.79e-12
351	BART1_0-p15711	HORVU2Hr1G114570	DNA-binding WRKY	-3.59945	7.6e-06
352	BART1_0-p03585	HORVU1Hr1G053990	Nitrate transporter	-3.59896	8.15e-08
353	BART1_0-p06201	HORVU1Hr1G088870	Chlorophyll a-b binding protein, chloroplastic	-3.59851	2.22e-15
354	BART1_0-p06199	HORVU1Hr1G088880	Chlorophyll a-b binding protein, chloroplastic	-3.59851	2.22e-15
355	BART1_0-p08419	HORVU2Hr1G019820	Photosystem I reaction center subunit N chloroplastic	-3.59202	2.47e-16
356	BART1_0-p37254	HORVU5Hr1G073140	0	-3.58144	1.23e-07
357	BART1_0-p40478	HORVU5Hr1G112560	Heavy metal-associated domain containing protein, expressed	-3.58031	0.000726937
358	BART1_0-p40478	HORVU5Hr1G112560	Heavy metal-associated domain containing protein, expressed	-3.58031	0.000726937
359	BART1_0-p06808	HORVU2Hr1G000890	Cytochrome P450, E-class, group I	-3.56586	0.000962194
360	BART1_0-p27826	HORVU4Hr1G025400	0	-3.56407	2.48e-05
361	BART1_0-p08676	HORVU2Hr1G022500	0	-3.56261	9.22e-12
362	BART1_0-p29620	HORVU4Hr1G055890	Inactive receptor-like serine/threonine-protein kinase (Fragment)	-3.55448	1.24e-08
363	BART1_0-p21122	HORVU3Hr1G057060	Carbonic anhydrase, chloroplastic	-3.5536	5.93e-17
364	BART1_0-p22556	HORVU3Hr1G076790	Developmental regulator, ULTRAPETALA	-3.55316	4.19e-05
365	BART1_0-p27925	HORVU4Hr1G026810	0	-3.55286	1.28e-10
366	BART1_0-p36474	HORVU5Hr1G062410	Membrane protease subunit HflK	-3.55084	4.04e-07
367	BART1_0-p52626	HORVU7Hr1G058120	Chlorophyll a-b binding protein, chloroplastic	-3.55084	3.07e-10
368	BART1_0-p35782	HORVU5Hr1G052760	Heavy metal-associated isoprenylated plant protein 16	-3.54926	1.09e-05
369	BART1_0-p41588	HORVU6Hr1G000130	Thiosulfate sulfurtransferase 18	-3.54746	9.85e-08
370	BART1_0-p57829	HORVU0Hr1G005210	Senescence regulator	-3.54242	2.34e-09
371	BART1_0-p48395	HORVU7Hr1G002300	Aspartic proteinase nepenthesin-1	-3.54091	1.11e-09
372	BART1_0-p41875	HORVU6Hr1G003460	Ripening-related protein grip22	-3.54013	0.00137953
373	BART1_0-p13487	HORVU2Hr1G089260	Protodermal factor 1 like	-3.53424	2.81e-08
374	BART1_0-p36446	HORVU5Hr1G062120	Serine/threonine protein kinase	-3.53165	3.78e-08
375	BART1_0-p23105	HORVU3Hr1G083360	Fructose-16-bisphosphatase cytosolic	-3.52722	2.11e-14
376	BART1_0-p32143	HORVU4Hr1G090950	Cyanohydrin beta-glucosyltransferase	-3.52281	0.000236342
377	BART1_0-p29886	HORVU4Hr1G059710	Zinc finger protein	-3.52221	1.58e-12
378	BART1_0-p56864	HORVU7Hr1G116770	Dirigent protein (Fragment)	-3.50895	2.76e-08
379	BART1_0-p48270	HORVU7Hr1G000900	Plastocyanin, chloroplastic	-3.50506	1.36e-16
380	BART1_0-p03817	HORVU1Hr1G057190	0	-3.50407	8.34e-05
381	BART1_0-p51672	HORVU7Hr1G043620	BRASSINOSTEROID INSENSITIVE 1-associated receptor kinase 1, putative	-3.49362	3.53e-11
382	BART1_0-p42543	HORVU6Hr1G012110	Linalool synthase, chloroplastic	-3.49137	2.41e-07
383	BART1_0-p58311	HORVU0Hr1G010940	Octamer-binding transcription factor	-3.49063	2.34e-11
384	BART1_0-p59239	HORVU0Hr1G022610	Terpene cyclase/mutase family member	-3.48395	1.72e-06
385	BART1_0-p26312	HORVU4Hr1G003420	Hyperosmolality-gated Ca2+ permeable channel 2.1	-3.48279	3.55e-08
386	BART1_0-p01424	HORVU1Hr1G018710	Carboxypeptidase	-3.48239	3.49e-09
387	BART1_0-p46223	HORVU6Hr1G069440	Pleckstrin y domain-containing family M member 1	-3.47998	3.43e-05
388	BART1_0-p37453	HORVU5Hr1G075430	Transcription factor bHLH49	-3.47201	2.09e-12
389	BART1_0-p53817	HORVU7Hr1G077110	Auxin-induced protein (Fragment)	-3.47135	1.49e-09
390	BART1_0-p01821	HORVU1Hr1G024640	Filamin-A-interacting protein 1 (Fragment)	-3.45682	1.56e-11
391	BART1_0-p16009	HORVU2Hr1G118050	putative late blight resistance protein homolog R1A-3	-3.45084	0.00225865
392	BART1_0-p03582	HORVU1Hr1G053950	PolyADP-ribose polymerase	-3.44673	0.000414645
393	BART1_0-p29611	HORVU4Hr1G055720	Gamma interferon inducible lysosomal thiol reductase GILT	-3.44563	0.00488094
394	BART1_0-p01366	HORVU1Hr1G017770	Auxin-responsive protein IAA20	-3.43576	1.97e-06
395	BART1_0-p42310	HORVU6Hr1G008870	Putative LRR receptor-like serine/threonine-protein kinase	-3.42288	9.7e-10
396	BART1_0-p47176	HORVU6Hr1G082710	UDP-glycosyltransferase 85A2	-3.41873	1.39e-12
397	BART1_0-p38017	HORVU5Hr1G082420	Chlorophyll a-b binding protein, chloroplastic	-3.4174	2.04e-13
398	BART1_0-p38954	HORVU5Hr1G094000	ALA-interacting subunit	-3.41495	3.03e-10
399	BART1_0-p48740	HORVU7Hr1G006520	5'-AMP-activated protein kinase subunit gamma-3, putative	-3.41417	7.3e-12
400	BART1_0-p25165	HORVU3Hr1G108150	0	-3.41024	1.24e-05
401	BART1_0-p56714	HORVU7Hr1G114890	Hydroquinone glucosyltransferase	-3.40743	7.77e-12
402	BART1_0-p13596	HORVU2Hr1G090400	0	-3.40521	3.03e-15
403	BART1_0-p43390	HORVU6Hr1G023760	Tyrosine-sulfated glycopeptide receptor 1	-3.40394	0.000460175
404	BART1_0-p06545	HORVU1Hr1G093220	Pentatricopeptide repeat-containing protein, mitochondrial	-3.40286	3.49e-13
405	BART1_0-p54504	HORVU7Hr1G086690	Beta-galactosidase	-3.40171	8.04e-05
406	BART1_0-p27171	HORVU4Hr1G015260	Chlorophyll a-b binding protein, chloroplastic	-3.40107	3.27e-14
407	BART1_0-p31389	HORVU4Hr1G081020	Putative reverse transcriptase	-3.39828	6.15e-07
408	BART1_0-p17619	HORVU3Hr1G007960	Putative glutamine amidotransferase	-3.39726	0.000143433
409	BART1_0-p39161	HORVU5Hr1G096630	Disease resistance protein RPM1	-3.39173	2.12e-07
410	BART1_0-p27355	HORVU4Hr1G018230	WW domain-containing oxidoreductase	-3.38545	6.92e-13
411	BART1_0-p04785	HORVU1Hr1G070190	Putative major facilitator superfamily domain-containing protein	-3.38507	1.01e-12
412	BART1_0-p18317	HORVU3Hr1G016490	Alliin lyase 1	-3.38031	4.16e-08
413	BART1_0-p06482	HORVU1Hr1G092440	p-loop containing nucleoside triphosphate hydrolase superfamily protein	-3.3637	2.32e-08
414	BART1_0-p38866	HORVU5Hr1G093310	Stress-responsive bHLH transcription factor	-3.36254	1.58e-13
415	BART1_0-p51577	HORVU7Hr1G042390	Gibberellin-regulated protein 6	-3.36245	8.54e-08
416	BART1_0-p38728	HORVU5Hr1G091820	Protein TRANSPARENT TESTA 12	-3.36105	1.05e-05
417	BART1_0-p13704	HORVU2Hr1G091800	0	-3.36063	5.77e-12
418	BART1_0-p13704	HORVU2Hr1G091800	0	-3.36063	5.77e-12
419	BART1_0-p20587	HORVU3Hr1G049970	BHLH transcription factor	-3.35939	3.01e-08
420	BART1_0-p36755	HORVU5Hr1G066280	Chlorophyll a-b binding protein, chloroplastic	-3.35762	1.2e-15
421	BART1_0-p03586	HORVU1Hr1G054020	Proton-dependent oligopeptide transporter	-3.35276	7.74e-12
422	BART1_0-p04076	HORVU1Hr1G060960	Pyrimidine-specific ribonucleoside hydrolase rihB	-3.35191	3.21e-12
423	BART1_0-p37259	HORVU5Hr1G073170	transcription factor bHLH130-like	-3.3488	8.95e-10
424	BART1_0-p30915	HORVU4Hr1G074530	Amine oxidase	-3.34069	7.18e-11
425	BART1_0-p25049	HORVU3Hr1G106880	TRAF transcription factor	-3.34039	6.9e-05
426	BART1_0-p22422	HORVU3Hr1G074240	Pentatricopeptide (PPR) repeat protein-like	-3.33984	5.27e-14
427	BART1_0-p01854	HORVU1Hr1G025390	Phosphoenolpyruvate/phosphate translocator 1, chloroplastic	-3.32732	2.26e-15
428	BART1_0-p38872	HORVU5Hr1G093410	Leucine Rich Repeat family protein, expressed	-3.31908	3.29e-06
429	BART1_0-p35445	HORVU5Hr1G047630	TRICHOME BIREFRINGENCE-LIKE 34	-3.31771	1.35e-06
430	BART1_0-p37811	HORVU5Hr1G079910	RING-H2 finger protein ATL8	-3.31192	0.000438949
431	BART1_0-p29496	HORVU4Hr1G054210	AMP-dependent synthetase/ligase	-3.30953	5.01e-16
432	BART1_0-p23117	HORVU3Hr1G083520	0	-3.30779	4.93e-09
433	BART1_0-p21077	HORVU3Hr1G056830	Putative glycerol-3-phosphate 1-O-acyltransferase	-3.30532	1.57e-11
434	BART1_0-p13529	HORVU2Hr1G089820	0	-3.30128	3.7e-09
435	BART1_0-p13461	HORVU2Hr1G089090	Ribosomal protein L14	-3.3009	2.49e-05
436	BART1_0-p13548	HORVU2Hr1G089940	Plasma membrane intrinsic protein 2	-3.29977	2.21e-09
437	BART1_0-p56195	HORVU7Hr1G108790	Ureide permease 5	-3.29703	1.58e-09
438	BART1_0-p11344	HORVU2Hr1G059780	P-loop containing nucleoside triphosphate hydrolase	-3.29456	2.83e-15
439	BART1_0-p01655	HORVU1Hr1G022020	Phospholipase A1-Igamma2, chloroplastic	-3.29007	0.00184986
440	BART1_0-p30092	HORVU4Hr1G062890	Nuclear transcription factor Y subunit C	-3.28799	8.04e-15
441	BART1_0-p01096	HORVU1Hr1G013740	Dihydrolipoyl dehydrogenase	-3.2873	4.3e-14
442	BART1_0-p33359	HORVU5Hr1G016600	Nucleoredoxin	-3.28403	0.000494298
443	BART1_0-p49923	HORVU7Hr1G021310	Gdsl esteraselipase apg	-3.2751	7.79e-07
444	BART1_0-p47261	HORVU6Hr1G083680	Glutamate receptor	-3.27253	0.00296444
445	BART1_0-p04666	HORVU1Hr1G068380	BRASSINOSTEROID INSENSITIVE 1-associated receptor kinase 1	-3.26278	0.000253007
446	BART1_0-p51207	HORVU7Hr1G037320	Long-chain-alcohol O-fatty-acyltransferase	-3.25711	6.48e-05
447	BART1_0-p21947	HORVU3Hr1G068650	p-glycoprotein homologue	-3.25671	9.05e-10
448	BART1_0-p21902	HORVU3Hr1G068200	Heavy metal-associated isoprenylated plant protein 26	-3.25227	4.16e-07
449	BART1_0-p18189	HORVU3Hr1G014590	Serine/threonine-protein phosphatase	-3.24967	2.14e-11
450	BART1_0-p05066	HORVU1Hr1G073700	0	-3.24482	0.00148962
451	BART1_0-p52107	HORVU7Hr1G050240	Serine/threonine-protein kinase UCNL	-3.23627	1.18e-06
452	BART1_0-p48951	HORVU7Hr1G007220	Sucrose synthase	-3.23173	4.33e-08
453	BART1_0-p52750	HORVU7Hr1G060130	Superoxide dismutase (Cu-Zn), chloroplastic	-3.23037	2.73e-11
454	BART1_0-p58894	HORVU0Hr1G018320	Beta-expansin 4	-3.22822	1.1e-09
455	BART1_0-p33528	HORVU5Hr1G018830	C2H2L domain class transcription factor	-3.21596	5.55e-13
456	BART1_0-p03708	HORVU1Hr1G055710	Ethylene-responsive transcription factor 5	-3.21381	1.42e-08
457	BART1_0-p30371	HORVU4Hr1G067020	Pollen caleosin	-3.21138	2.68e-12
458	BART1_0-p14302	HORVU2Hr1G098390	LRR receptor-like protein kinase 1	-3.20924	3.96e-13
459	BART1_0-p00406	HORVU1Hr1G004650	Purple acid phosphatase	-3.20523	2.49e-09
460	BART1_0-p11209	HORVU2Hr1G057700	Oxygen-evolving enhancer protein like	-3.20359	1.22e-14
461	BART1_0-p59908	HORVU0Hr1G033270	envelope membrane protein, chloroplastic	-3.19133	0.000130045
462	BART1_0-p22525	HORVU3Hr1G075870	Photosystem II reaction center W protein chloroplastic	-3.18628	4.29e-16
463	BART1_0-p37240	HORVU5Hr1G072780	Tonoplast dicarboxylate transporter-like	-3.18293	1.43e-05
464	BART1_0-p01123	HORVU1Hr1G014140	Putative Polycomb group protein ASXL3 (Fragment)	-3.1812	1.03e-12
465	BART1_0-p44051	HORVU6Hr1G033160	Chlorophyll a-b binding protein, chloroplastic	-3.17819	3.83e-17
466	BART1_0-p22948	HORVU3Hr1G081480	Benzoate carboxyl methyltransferase	-3.17283	3.66e-06
467	BART1_0-p34490	HORVU5Hr1G033540	Ribulose bisphosphate carboxylase small chain	-3.17254	1.58e-14
468	BART1_0-p42519	HORVU6Hr1G011960	Calcium-binding protein like	-3.17003	7.83e-12
469	BART1_0-p18192	HORVU3Hr1G014790	Thylakoid lumenal protein, chloroplastic	-3.16816	1.52e-13
470	BART1_0-p32037	HORVU4Hr1G089630	0	-3.16762	0.000850762
471	BART1_0-p06370	HORVU1Hr1G091130	Flavin-containing monooxygenase	-3.16096	5.44e-09
472	BART1_0-p13720	HORVU2Hr1G092070	Indole-3-acetic acid-induced protein ARG7	-3.15895	9.23e-13
473	BART1_0-p03583	HORVU1Hr1G054000	Nitrate/chlorate transporter	-3.15874	0.00151219
474	BART1_0-p21339	HORVU3Hr1G060640	Alpha/beta-Hydrolases superfamily protein	-3.1535	7.43e-07
475	BART1_0-p36848	HORVU5Hr1G067530	1-aminocyclopropane-1-carboxylate oxidase	-3.15339	1.22e-11
476	BART1_0-p30301	HORVU4Hr1G066000	Phytosulfokine peptide	-3.15324	3.04e-10
477	BART1_0-p41490	HORVU5Hr1G124870	Multidrug resistance protein	-3.15304	2.02e-07
478	BART1_0-p09845	HORVU2Hr1G037550	Tubulin alpha chain	-3.1483	1.26e-07
479	BART1_0-p39976	HORVU5Hr1G106550	Histone like	-3.14564	1.04e-10
480	BART1_0-p03133	HORVU1Hr1G047100	Aquaporin NIP	-3.13905	2.58e-06
481	BART1_0-p39005	HORVU5Hr1G095020	Peptide transporter PTR2	-3.1388	0.000428829
482	BART1_0-p55303	HORVU7Hr1G097670	Macrophage migration inhibitory factor isogeny	-3.13329	2.71e-16
483	BART1_0-p18986	HORVU3Hr1G025430	0	-3.12761	5.4e-13
484	BART1_0-p50550	HORVU7Hr1G028950	LOW QUALITY PROTEIN: protein NUCLEAR FUSION DEFECTIVE 4	-3.12414	1.64e-11
485	BART1_0-p19331	HORVU3Hr1G030250	Pre-neck appendage protein	-3.12341	2.31e-13
486	BART1_0-p31514	HORVU4Hr1G082740	Ring finger protein	-3.12337	7.8e-06
487	BART1_0-p05042	HORVU1Hr1G073170	LSD1-type zinc finger protein	-3.11418	1.14e-15
488	BART1_0-p57794	HORVU0Hr1G004830	Glyceraldehyde 3-phosphate dehydrogenase A subunit 2	-3.11085	8.42e-14
489	BART1_0-p02152	HORVU1Hr1G030750	Putative replication factor C subunit 2	-3.11058	8.16e-10
490	BART1_0-p59213	HORVU0Hr1G022520	Terpene cyclase/mutase family member	-3.10575	0.00260371
491	BART1_0-p06369	HORVU1Hr1G091170	EF-hand domain	-3.10342	0.000807509
492	BART1_0-p03454	HORVU1Hr1G051700	Cyanobacterial aminoacyl-tRNA synthetase	-3.0998	2.31e-13
493	BART1_0-p44759	HORVU6Hr1G046710	Copia protein (Fragment)	-3.09975	0.00947298
494	BART1_0-p54585	HORVU7Hr1G088140	Polyketide cyclase/dehydrase	-3.0993	0.000513256
495	BART1_0-p00384	HORVU1Hr1G004400	Chaperone DnaJ	-3.09908	2.28e-16
496	BART1_0-p43136	HORVU6Hr1G020050	CRS2-associated factor 2, mitochondrial	-3.09707	7.32e-14
497	BART1_0-p07958	HORVU2Hr1G013870	Omega-3 fatty acid desaturase (Fragment)	-3.09699	1.91e-14
498	BART1_0-p32069	HORVU4Hr1G089990	Peptidyl-prolyl cis-trans isomerase CYP28, chloroplastic	-3.0956	3.47e-14
499	BART1_0-p12538	HORVU2Hr1G076880	Putative proton-dependent oligopeptide transporter family, major facilitator superfamily	-3.09136	1.97e-09
500	BART1_0-p30502	HORVU4Hr1G069100	Beta-D-xylosidase	-3.08928	5.84e-08
501	BART1_0-p40702	HORVU5Hr1G115160	Anthranilate synthase alpha subunit	-3.089	2.06e-14
502	BART1_0-p12593	HORVU2Hr1G077650	Ferric reduction oxidase 7, chloroplastic-like	-3.08818	8.82e-13
503	BART1_0-p05382	HORVU1Hr1G078050	Alginate lyase	-3.08394	7e-06
504	BART1_0-p53755	HORVU7Hr1G076150	Carbohydrate kinase PfkB	-3.0836	2.2e-12
505	BART1_0-p54279	HORVU7Hr1G083690	Octamer-binding transcription factor	-3.08284	1.33e-09
506	BART1_0-p54588	HORVU7Hr1G088090	Homeobox protein ATH1	-3.08131	7.09e-06
507	BART1_0-p10113	HORVU2Hr1G041000	0	-3.0769	0.00284585
508	BART1_0-p27936	HORVU4Hr1G027050	L-ascorbate oxidase	-3.07629	0.00121804
509	BART1_0-p43236	HORVU6Hr1G021520	Peroxidase	-3.07557	9.04e-12
510	BART1_0-p39118	HORVU5Hr1G096260	UDP-glycosyltransferase	-3.07403	3.65e-09
511	BART1_0-p17798	HORVU3Hr1G009980	Asp domain-containing protein	-3.07311	9.23e-09
512	BART1_0-p34729	HORVU5Hr1G036930	NFU domain protein 3 isoform 5	-3.06932	0.000709092
513	BART1_0-p28385	HORVU4Hr1G034160	0	-3.06812	6.02e-07
514	BART1_0-p35603	HORVU5Hr1G050270	Cyclin delta-3	-3.06662	3.09e-05
515	BART1_0-p25591	HORVU3Hr1G113070	Protein COFACTOR ASSEMBLY OF COMPLEX C SUBUNIT B CCB3 chloroplastic	-3.06467	7.13e-13
516	BART1_0-p14978	HORVU2Hr1G105930	RNA recognition motif domain	-3.06388	2.32e-17
517	BART1_0-p51907	HORVU7Hr1G047000	Pyrophosphate--fructose 6-phosphate 1-phosphotransferase subunit alpha	-3.06362	5.16e-09
518	BART1_0-p32535	HORVU5Hr1G005420	NADH dehydrogenase subunit 4	-3.06242	1.04e-07
519	BART1_0-p04496	HORVU1Hr1G066250	Transcription factor bHLH112	-3.06195	3.31e-10
520	BART1_0-p30267	HORVU4Hr1G065340	Putative glycosyl hydrolase	-3.05599	2.18e-08
521	BART1_0-p26054	HORVU4Hr1G000780	Protein UPSTREAM OF FLC	-3.05303	9.82e-05
522	BART1_0-p02968	HORVU1Hr1G044770	Hydrolase, alpha/beta fold family protein, expressed	-3.04759	2.43e-06
523	BART1_0-p24378	HORVU3Hr1G098580	Oxoglutarate/iron-dependent dioxygenase	-3.04311	1.5e-08
524	BART1_0-p24382	HORVU3Hr1G098600	Oxoglutarate/iron-dependent dioxygenase	-3.04311	1.5e-08
525	BART1_0-p39257	HORVU5Hr1G097900	Myb-like DNA-binding domain, SHAQKYF class family protein, expressed	-3.03952	0.000372983
526	BART1_0-p36720	HORVU5Hr1G065740	Zinc finger-homeodomain transcription factor	-3.03864	3.39e-14
527	BART1_0-p21795	HORVU3Hr1G066960	Alpha/beta-Hydrolases superfamily protein	-3.03694	6.81e-12
528	BART1_0-p51872	HORVU7Hr1G046280	Thioredoxin domain-containing protein 17	-3.03591	3.55e-13
529	BART1_0-p27957	HORVU4Hr1G027260	Ribulose bisphosphate carboxylase activase B	-3.02869	1.41e-14
530	BART1_0-p48066	HORVU6Hr1G093680	Serine/threonine-protein kinase	-3.02857	4.64e-12
531	BART1_0-p16166	HORVU2Hr1G119740	0	-3.02773	2.42e-12
532	BART1_0-p48387	HORVU7Hr1G002210	Ferredoxin--NADP+ reductase	-3.02768	1.76e-15
533	BART1_0-p22258	HORVU3Hr1G072670	Transcription factor TCP4	-3.02728	2.97e-05
534	BART1_0-p27137	HORVU4Hr1G014900	Protein AUXIN-REGULATED GENE INVOLVED IN ORGAN SIZE	-3.02452	2.53e-09
535	BART1_0-p51868	HORVU7Hr1G046320	Chlorophyll a-b binding protein, chloroplastic	-3.0239	4.22e-15
536	BART1_0-p51893	HORVU7Hr1G046760	Groundhog protein 7	-3.01814	1.27e-06
537	BART1_0-p41008	HORVU5Hr1G119220	ATP-dependent zinc metalloprotease FTSH 5, mitochondrial	-3.01794	0.000212206
538	BART1_0-p12791	HORVU2Hr1G080350	Amino acid/polyamine transporter II	-3.01401	2.41e-09
539	BART1_0-p55187	HORVU7Hr1G096010	Peptide transporter PTR2	-3.01047	6.31e-13
540	BART1_0-p46529	HORVU6Hr1G073850	Stress-antifung domain-containing protein	-3.00761	0.00253449
541	BART1_0-p16918	HORVU3Hr1G000180	Transcription factor bHLH36	-3.00727	0.00914208
542	BART1_0-p14736	HORVU2Hr1G103130	Aminomethyltransferase, mitochondrial	-3.00699	1.31e-15
543	BART1_0-p26347	HORVU4Hr1G004260	Glutamine amidotransferase	-3.00577	9.14e-10
544	BART1_0-p35099	HORVU5Hr1G042390	LOW QUALITY PROTEIN: protein FAF-like, chloroplastic	-3.00405	3.84e-11
545	BART1_0-p46873	HORVU6Hr1G078660	Protein plant cadmium resistance 2	-3.00338	1.6e-05
546	BART1_0-p56105	HORVU7Hr1G107770	Putative post-transcriptional gene silencing PAZ-Argonaute family	-3.00167	2.05e-11
547	BART1_0-p26647	HORVU4Hr1G008200	Ascorbate-specific transmembrane electron transporter 1	-2.99955	1.5e-07
548	BART1_0-p00874	HORVU1Hr1G010400	Transmembrane protein	-2.99948	5.29e-06
549	BART1_0-p54430	HORVU7Hr1G085450	Double-strand break repair protein MRE11	-2.9963	0.000203885
550	BART1_0-p23003	HORVU3Hr1G082280	Amidophosphoribosyltransferase, putative	-2.99528	1.25e-12
551	BART1_0-p25357	HORVU3Hr1G110660	Cyanobacterial and plant NDH-1 subunit O	-2.98274	1.94e-16
552	BART1_0-p31526	HORVU4Hr1G082800	Chromosomal replication initiator protein DnaA (Fragment)	-2.97966	5.2e-15
553	BART1_0-p46616	HORVU6Hr1G075080	Peptidylprolyl isomerase	-2.97936	1.63e-14
554	BART1_0-p27256	HORVU4Hr1G016730	Serine carboxypeptidase-like clade II	-2.97491	2.1e-06
555	BART1_0-p15086	HORVU2Hr1G107180	LRR receptor-like serine/threonine-protein kinase EFR	-2.97319	4.08e-07
556	BART1_0-p41427	HORVU5Hr1G124120	Isopenicillin N synthase	-2.9729	1.02e-05
557	BART1_0-p05403	HORVU1Hr1G078160	P-loop containing nucleoside triphosphate hydrolase	-2.96575	9.61e-13
558	BART1_0-p06571	HORVU1Hr1G093560	Extracellular ribonuclease LE	-2.96468	0.000884309
559	BART1_0-p11406	HORVU2Hr1G060880	Mog1/PsbP, alpha/beta/alpha sandwich	-2.96213	6.27e-16
560	BART1_0-p07706	HORVU2Hr1G011250	0	-2.96185	2.32e-08
561	BART1_0-p45126	HORVU6Hr1G053590	Methylthioribose-1-phosphate isomerase	-2.95953	5.55e-07
562	BART1_0-p58431	HORVU0Hr1G012860	Cinnamyl alcohol dehydrogenase	-2.95743	2.89e-10
563	BART1_0-p15264	HORVU2Hr1G109330	WRKY transcription factor 146	-2.95717	0.000101714
564	BART1_0-p37172	HORVU5Hr1G071920	Photosystem I reaction center subunit V chloroplastic	-2.95573	2.74e-15
565	BART1_0-p12655	HORVU2Hr1G078580	Glutamate decarboxylase	-2.95133	0.00221909
566	BART1_0-p45485	HORVU6Hr1G058820	Phenylalanine ammonia-lyase	-2.94348	6.86e-08
567	BART1_0-p19891	HORVU3Hr1G038290	Peroxidase	-2.94203	0.000108434
568	BART1_0-p18921	HORVU3Hr1G024500	Tau class glutathione S-transferase	-2.9392	3.26e-08
569	BART1_0-p44636	HORVU6Hr1G044170	LRR receptor-like serine/threonine-protein kinase EFR	-2.93816	0.00702824
570	BART1_0-p60281	HORVU0Hr1G038250	Senescence regulator	-2.93003	6.12e-08
571	BART1_0-p38356	HORVU5Hr1G086670	Flavin-containing monooxygenase	-2.92986	1.16e-10
572	BART1_0-p46497	HORVU6Hr1G073100	Threonine endopeptidase	-2.92617	5.97e-10
573	BART1_0-p46110	HORVU6Hr1G067660	Secretory carrier-associated membrane protein 5	-2.92577	1.22e-14
574	BART1_0-p43468	HORVU6Hr1G024860	Tyrosine-sulfated glycopeptide receptor 1	-2.92215	2.16e-06
575	BART1_0-p57664	HORVU0Hr1G003230	SCL domain class transcription factor	-2.92199	1.59e-09
576	BART1_0-p18890	HORVU3Hr1G023910	0	-2.92022	1.99e-05
577	BART1_0-p34232	HORVU5Hr1G029060	Amino acid permease 6	-2.91882	3.13e-06
578	BART1_0-p35653	HORVU5Hr1G050990	Ribulose bisphosphate carboxylase small chain	-2.91627	2.13e-13
579	BART1_0-p03294	HORVU1Hr1G049430	0	-2.91597	5.74e-11
580	BART1_0-p21247	HORVU3Hr1G059220	BHLH transcription factor	-2.91111	5.16e-06
581	BART1_0-p45434	HORVU6Hr1G058340	ALOG domain transcriptional regulator family protein 4-2B	-2.9053	5.55e-08
582	BART1_0-p19774	HORVU3Hr1G036020	p-loop containing nucleoside triphosphate hydrolase superfamily protein	-2.90375	4.47e-11
583	BART1_0-p24379	HORVU3Hr1G098590	Histone-lysine N-methyltransferase, suvh protein, putative	-2.90215	0.00030781
584	BART1_0-p39960	HORVU5Hr1G106400	Alkaline phosphatase D	-2.90202	0.000559021
585	BART1_0-p00404	HORVU1Hr1G004720	Major facilitator superfamily domain, general substrate transporter	-2.90188	5.18e-11
586	BART1_0-p20004	HORVU3Hr1G039820	Peptide deformylase	-2.90058	0.0001583
587	BART1_0-p05313	HORVU1Hr1G077100	PLASMODESMATA CALLOSE-BINDING PROTEIN 2	-2.89697	1.07e-08
588	BART1_0-p44145	HORVU6Hr1G035300	U11/U12 small nuclear ribonucleoprotein 25 kDa protein (Fragment)	-2.89621	1.06e-05
589	BART1_0-p55358	HORVU7Hr1G098370	Xyloglucan endotransglucosylase/hydrolase	-2.89525	0.00265407
590	BART1_0-p55301	HORVU7Hr1G097660	Arylacetamide deacetylase	-2.89473	1.42e-12
591	BART1_0-p31976	HORVU4Hr1G088430	VAN3-binding protein (Fragment)	-2.89133	5.75e-05
592	BART1_0-p02444	HORVU1Hr1G035720	Ribulose bisphosphate carboxylase small chain	-2.88922	2.19e-13
593	BART1_0-p41541	HORVU5Hr1G125560	Disulfide oxidoreductase/ monooxygenase/ oxidoreductase	-2.88912	0.00101201
594	BART1_0-p55357	HORVU7Hr1G098400	Chlororespiratory reduction 42	-2.88808	1.5e-10
595	BART1_0-p54434	HORVU7Hr1G085650	Tyrosine-protein kinase	-2.88479	1.74e-08
596	BART1_0-p17813	HORVU3Hr1G010030	Repressor of RNA polymerase III transcription	-2.88452	3.83e-14
597	BART1_0-p48325	HORVU7Hr1G001300	Scarecrow-like protein 27	-2.88444	1.52e-12
598	BART1_0-p40216	HORVU5Hr1G109390	Acetyl-coenzyme A synthetase	-2.88249	0.00720371
599	BART1_0-p04147	HORVU1Hr1G061830	UPF0603 protein, chloroplastic	-2.88117	2.71e-16
600	BART1_0-p24140	HORVU3Hr1G095700	Metacaspase-1	-2.87573	1.1e-12
601	BART1_0-p45216	HORVU6Hr1G054910	Transcription factor	-2.87091	1.69e-08
602	BART1_0-p29364	HORVU4Hr1G052110	Serine/threonine protein kinase	-2.87085	3.93e-05
603	BART1_0-p04051	HORVU1Hr1G060620	Zinc finger protein, putative	-2.86779	2.59e-06
604	BART1_0-p47415	HORVU6Hr1G085710	Receptor protein kinase CLAVATA1	-2.86653	0.000453467
605	BART1_0-p31741	HORVU4Hr1G085800	0	-2.86488	6.67e-06
606	BART1_0-p30494	HORVU4Hr1G068930	DNA-directed RNA polymerase subunit beta	-2.86235	9.39e-13
607	BART1_0-p32097	HORVU4Hr1G090380	CAAX amino terminal protease	-2.85766	5.93e-17
608	BART1_0-p34444	HORVU5Hr1G032980	Fructose-bisphosphate aldolase	-2.8545	2.9e-13
609	BART1_0-p41459	HORVU5Hr1G124520	Rhodanese-like domain-containing protein	-2.85338	2.45e-12
610	BART1_0-p22957	HORVU3Hr1G081600	Leucine-rich receptor-like protein kinase family protein isoform 2	-2.85299	5.15e-05
611	BART1_0-p19141	HORVU3Hr1G027970	Tyrosine--tRNA ligase	-2.85296	2.44e-05
612	BART1_0-p51639	HORVU7Hr1G043250	Dof zinc finger protein 4	-2.85077	2.66e-14
613	BART1_0-p15125	HORVU2Hr1G107670	0	-2.85001	1.14e-05
614	BART1_0-p37784	HORVU5Hr1G079600	Disease resistance protein RPM1	-2.84908	6.22e-12
615	BART1_0-p33855	HORVU5Hr1G023430	Calmodulin-binding protein	-2.84906	2.43e-05
616	BART1_0-p52220	HORVU7Hr1G051760	Chaperone protein dnaJ-related	-2.84715	2.83e-15
617	BART1_0-p10115	HORVU2Hr1G041040	Vacuolar protein 8	-2.84543	0.000123593
618	BART1_0-p21691	HORVU3Hr1G065580	0	-2.84532	1.55e-15
619	BART1_0-p23607	HORVU3Hr1G089490	Concanavalin A-like lectin/glucanase, subgroup	-2.84414	1.01e-14
620	BART1_0-p56616	HORVU7Hr1G113890	Protein POLAR LOCALIZATION DURING ASYMMETRIC DIVISION AND REDISTRIBUTION	-2.84312	8.24e-10
621	BART1_0-p02924	HORVU1Hr1G043900	Chloroplast inner envelope protein (Fragment)	-2.84187	1.57e-11
622	BART1_0-p42159	HORVU6Hr1G006810	ER glycerol-phosphate acyltransferase	-2.83866	7.06e-12
623	BART1_0-p37485	HORVU5Hr1G075810	E3 ubiquitin-protein ligase RFWD2	-2.83733	0.000212176
624	BART1_0-p43892	HORVU6Hr1G031470	Octamer-binding transcription factor	-2.83586	1.68e-10
625	BART1_0-p00191	HORVU1Hr1G001890	Tubulin-folding cofactor E	-2.83431	5.84e-17
626	BART1_0-p05844	HORVU1Hr1G083810	65-kDa microtubule-associated protein 3	-2.83341	0.00269417
627	BART1_0-p49932	HORVU7Hr1G021440	Omega-hydroxypalmitate O-feruloyl transferase	-2.8328	0.000659991
628	BART1_0-p48888	HORVU7Hr1G008260	O-methyltransferase	-2.83251	0.000225528
629	BART1_0-p11106	HORVU2Hr1G056510	PPR containing plant-like protein	-2.83218	2.09e-07
630	BART1_0-p46513	HORVU6Hr1G073570	Endoglucanase	-2.83066	1.4e-06
631	BART1_0-p37589	HORVU5Hr1G077010	No apical meristem protein, expressed	-2.82608	8.68e-11
632	BART1_0-p43703	HORVU6Hr1G028710	Glucose-6-phosphate 1-dehydrogenase, chloroplastic	-2.82574	4.28e-15
633	BART1_0-p23041	HORVU3Hr1G082640	Pectin methyl esterase inhibitor	-2.8255	8.27e-06
634	BART1_0-p00082	HORVU1Hr1G000720	Transmembrane protein, putative	-2.82506	6.42e-15
635	BART1_0-p12758	HORVU2Hr1G080070	Aldose 1-epimerase	-2.82273	2.85e-10
636	BART1_0-p60215	HORVU0Hr1G037250	ATP synthase CF1 alpha subunit	-2.82174	2.14e-12
637	BART1_0-p31485	HORVU4Hr1G082470	Medium-chain-fatty-acid--CoA ligase	-2.82002	2.78e-07
638	BART1_0-p16747	HORVU2Hr1G126040	Secondary wall NAC master switch	-2.81761	0.000134793
639	BART1_0-p23157	HORVU3Hr1G083790	Porphobilinogen deaminase	-2.81148	5.57e-10
640	BART1_0-p38000	HORVU5Hr1G082160	O-acyltransferase WSD1	-2.81071	2.56e-06
641	BART1_0-p16294	HORVU2Hr1G121300	Serine/threonine-protein kinase	-2.80827	2.37e-09
642	BART1_0-p06544	HORVU1Hr1G092980	Extra-large guanine nucleotide-binding protein 1	-2.80416	0.00215594
643	BART1_0-p00938	HORVU1Hr1G011520	Glutamyl-tRNA reductase	-2.79427	8.51e-11
644	BART1_0-p52480	HORVU7Hr1G055890	Plastid-specific ribosomal protein 6	-2.79071	1.55e-15
645	BART1_0-p09526	HORVU2Hr1G033470	Histidine kinase 2/3/4	-2.79023	1.49e-09
646	BART1_0-p33165	HORVU5Hr1G013510	Hydroxysteroid dehydrogenase	-2.79016	0.0008057
647	BART1_0-p19348	HORVU3Hr1G030670	Membrane-associated kinase regulator	-2.78966	0.000587174
648	BART1_0-p14247	HORVU2Hr1G097670	Putative plastid-lipid-associated protein 11	-2.78948	9.34e-14
649	BART1_0-p22701	HORVU3Hr1G078550	BZIP transcription factor	-2.789	3.47e-05
650	BART1_0-p43617	HORVU6Hr1G027460	Tyrosyl-DNA phosphodiesterase	-2.78897	5.23e-09
651	BART1_0-p32104	HORVU4Hr1G090310	Phosphatidylinositol N-acetylglucosaminyltransferase subunit P	-2.78577	3.7e-07
652	BART1_0-p17730	HORVU3Hr1G009150	Photosystem I reaction center subunit XI chloroplastic	-2.78238	1.31e-15
653	BART1_0-p19845	HORVU3Hr1G037450	E3 ubiquitin-protein ligase RNF13	-2.78227	4.58e-05
654	BART1_0-p30928	HORVU4Hr1G074620	Amine oxidase	-2.78215	8.98e-11
655	BART1_0-p07301	HORVU2Hr1G006650	Flavone synthase II	-2.77943	3.9e-09
656	BART1_0-p11376	HORVU2Hr1G060010	Alpha-hydroxy acid dehydrogenase, FMN-dependent, Aldolase-type TIM barrel	-2.77874	7.32e-14
657	BART1_0-p32267	HORVU5Hr1G001580	Translation initiation factor IF-2-like	-2.77545	3.04e-05
658	BART1_0-p15897	HORVU2Hr1G116650	PPR containing plant-like protein	-2.77328	4.28e-15
659	BART1_0-p08569	HORVU2Hr1G021320	Secoisolariciresinol dehydrogenase	-2.77326	1.76e-05
660	BART1_0-p19085	HORVU3Hr1G027030	Basic endochitinase B	-2.77269	2.87e-06
661	BART1_0-p22956	HORVU3Hr1G081610	Serine/threonine protein kinase	-2.76925	2.23e-09
662	BART1_0-p54069	HORVU7Hr1G080950	WRKY transcription factor	-2.7687	0.00132076
663	BART1_0-p11737	HORVU2Hr1G065450	Flowering-promoting factor 1	-2.76863	2.47e-08
664	BART1_0-p25196	HORVU3Hr1G108540	Two-component response regulator ORR4	-2.76798	3.55e-13
665	BART1_0-p31770	HORVU4Hr1G086020	Dihydrodipicolinate reductase	-2.76664	8.69e-12
666	BART1_0-p19145	HORVU3Hr1G028000	GDSL esterase/lipase	-2.76465	1.45e-07
667	BART1_0-p58544	HORVU0Hr1G013800	Oligopeptide transporter	-2.76031	2.39e-08
668	BART1_0-p38885	HORVU5Hr1G093640	Auxin-responsive protein IAA17	-2.75864	0.00206215
669	BART1_0-p29673	HORVU4Hr1G056550	Phosphoinositide phospholipase C	-2.75537	4.37e-14
670	BART1_0-p36057	HORVU5Hr1G056670	Leucine rich repeat malectin kinase 1	-2.75519	3.77e-07
671	BART1_0-p37185	HORVU5Hr1G072030	NB-ARC domain-containing protein	-2.75397	0.000426065
672	BART1_0-p55294	HORVU7Hr1G097550	Glycosyltransferase	-2.75393	4.32e-09
673	BART1_0-p41438	HORVU5Hr1G124170	Serine/threonine-protein kinase	-2.74859	2.13e-10
674	BART1_0-p43117	HORVU6Hr1G019740	LINE-1 retrotransposable element ORF2 protein	-2.7467	7.25e-08
675	BART1_0-p15455	HORVU2Hr1G111300	Chloroplast glutamine synthetase (Fragment)	-2.74432	4.42e-14
676	BART1_0-p31209	HORVU4Hr1G078500	VQ motif-containing protein 9	-2.74296	7.35e-06
677	BART1_0-p18771	HORVU3Hr1G022350	RING/U-box superfamily protein	-2.73838	5.95e-06
678	BART1_0-p41308	HORVU5Hr1G122760	Aspartic proteinase nepenthesin-1	-2.73665	1.72e-05
679	BART1_0-p41471	HORVU5Hr1G124750	Cytokinin riboside 5'-monophosphate phosphoribohydrolase	-2.73338	7.81e-12
680	BART1_0-p28946	HORVU4Hr1G045210	Mitochodrial transcription termination factor	-2.73022	5.94e-15
681	BART1_0-p36975	HORVU5Hr1G069380	Heavy metal-associated isoprenylated protein 1	-2.72597	1.42e-10
682	BART1_0-p59776	HORVU0Hr1G031270	Photosystem II protein D1	-2.72445	0.00010184
683	BART1_0-p37320	HORVU5Hr1G073870	Bifunctional dihydroflavonol 4-reductase/flavanone 4-reductase	-2.72231	1.46e-07
684	BART1_0-p59228	HORVU0Hr1G022590	Leucine rich recepetor kinase	-2.72218	1.34e-13
685	BART1_0-p09312	HORVU2Hr1G030810	F-box-like domain-containing protein	-2.72194	0.00285916
686	BART1_0-p37690	HORVU5Hr1G078320	Anthocyanin-related membrane protein 1 (Anm1)-like	-2.71885	0.00258473
687	BART1_0-p36992	HORVU5Hr1G069480	Threonine--tRNA ligase	-2.71843	1.06e-13
688	BART1_0-p25496	HORVU3Hr1G112190	L-type lectin-domain containing receptor kinase IX.1	-2.71809	0.00360141
689	BART1_0-p07309	HORVU2Hr1G006720	Putative chromatin regulator PHD family	-2.71716	7.14e-08
690	BART1_0-p07309	HORVU2Hr1G006720	Putative chromatin regulator PHD family	-2.71716	7.14e-08
691	BART1_0-p30358	HORVU4Hr1G066860	Glutamine synthetase (Fragment)	-2.7169	6.1e-12
692	BART1_0-p23124	HORVU3Hr1G083480	Histone-lysine N-methyltransferase	-2.71427	1.81e-06
693	BART1_0-p06593	HORVU1Hr1G093780	Extracellular ribonuclease LE	-2.71326	7.47e-05
694	BART1_0-p41358	HORVU5Hr1G123120	Hydroxyproline-rich glycoprotein family protein	-2.71227	1.85e-06
695	BART1_0-p22507	HORVU3Hr1G075920	Putative cytokinin oxidase/dehydrogenase-like (Fragment)	-2.71045	1.52e-07
696	BART1_0-p34006	HORVU5Hr1G025560	Glutaredoxin-C1	-2.70842	2.04e-05
697	BART1_0-p34449	HORVU5Hr1G033140	Glutaredoxin-C1	-2.70842	2.04e-05
698	BART1_0-p40242	HORVU5Hr1G109710	Photosystem I reaction center subunit II	-2.70335	2.11e-14
699	BART1_0-p42667	HORVU6Hr1G013320	Disease resistance protein RPP13	-2.69875	1.46e-07
700	BART1_0-p09077	HORVU2Hr1G027670	HAD hydrolase, subfamily IA	-2.69829	0.00044093
701	BART1_0-p25240	HORVU3Hr1G109160	Non-hemolytic phospholipase C	-2.69198	3.29e-10
702	BART1_0-p35079	HORVU5Hr1G042220	Glycosyltransferase	-2.68689	0.00270325
703	BART1_0-p23616	HORVU3Hr1G089550	Ribonuclease 2	-2.67446	4.89e-12
704	BART1_0-p56673	HORVU7Hr1G114400	Putative receptor-like protein kinase	-2.67444	0.000205594
705	BART1_0-p42923	HORVU6Hr1G016740	Endoglucanase 11	-2.6721	1.38e-06
706	BART1_0-p03548	HORVU1Hr1G053120	Myosin heavy chain, cardiac muscle isoform-like	-2.66952	0.000437795
707	BART1_0-p01920	HORVU1Hr1G026650	Leucine-rich repeat-containing N-terminal	-2.66673	3.38e-07
708	BART1_0-p23163	HORVU3Hr1G084120	0	-2.66065	3.1e-07
709	BART1_0-p49787	HORVU7Hr1G019680	Polygalacturonase-1 non-catalytic subunit beta like	-2.65842	1.39e-05
710	BART1_0-p42650	HORVU6Hr1G013620	Transferase, transferring glycosyl groups	-2.65705	1.03e-15
711	BART1_0-p53774	HORVU7Hr1G076480	Non-lysosomal glucosylceramidase	-2.65394	2.08e-11
712	BART1_0-p05137	HORVU1Hr1G074900	0	-2.64982	0.0038619
713	BART1_0-p18058	HORVU3Hr1G013390	Serine/threonine-protein kinase	-2.64362	3.77e-07
714	BART1_0-p08097	HORVU2Hr1G015360	Wound-induced protein 1	-2.64039	8.44e-08
715	BART1_0-p41935	HORVU6Hr1G004090	RNA recognition motif containing protein	-2.63779	5.34e-10
716	BART1_0-p31355	HORVU4Hr1G080410	Cyclin-dependent kinase inhibitor	-2.63711	1.98e-07
717	BART1_0-p45248	HORVU6Hr1G055620	Short-chain dehydrogenase/reductase SDR	-2.63316	0.00220125
718	BART1_0-p36329	HORVU5Hr1G060460	Alphaalpha-trehalose-phosphate synthase (Fragment)	-2.6296	2.83e-06
719	BART1_0-p34851	HORVU5Hr1G038840	Pumilio homology domain family member 4	-2.62821	3.7e-15
720	BART1_0-p31077	HORVU4Hr1G076690	DNA primase (Fragment)	-2.62744	1.76e-09
721	BART1_0-p03484	HORVU1Hr1G052290	Expansin/pollen allergen	-2.6269	2.19e-05
722	BART1_0-p13367	HORVU2Hr1G087840	Ubiquinone/menaquinone biosynthesis methyltransferase	-2.62505	2.53e-12
723	BART1_0-p48299	HORVU7Hr1G001070	Acid beta-fructofuranosidase	-2.62497	5.39e-06
724	BART1_0-p03698	HORVU1Hr1G055560	Zinc finger MYND domain protein	-2.62316	3e-05
725	BART1_0-p55287	HORVU7Hr1G097210	Heavy metal transporter	-2.62282	2.72e-05
726	BART1_0-p39143	HORVU5Hr1G096490	Early nodulin-like protein 1	-2.62267	1.17e-09
727	BART1_0-p39143	HORVU5Hr1G096490	Early nodulin-like protein 1	-2.62267	1.17e-09
728	BART1_0-p14609	HORVU2Hr1G101730	Ascorbate peroxidase	-2.62172	1.63e-13
729	BART1_0-p37785	HORVU5Hr1G079610	NB-ARC domain containing protein	-2.62118	0.00012272
730	BART1_0-p26859	HORVU4Hr1G011100	ATP synthase subunit delta, chloroplastic	-2.62012	1.8e-13
731	BART1_0-p31511	HORVU4Hr1G082700	Glyceraldehyde-3-phosphate dehydrogenase B, chloroplastic	-2.61992	1.52e-12
732	BART1_0-p56640	HORVU7Hr1G114110	Lysosomal Pro-Xaa carboxypeptidase	-2.61789	1.64e-10
733	BART1_0-p30090	HORVU4Hr1G062920	DnaJ/Hsp40 cysteine-rich domain superfamily protein	-2.61601	6.06e-15
734	BART1_0-p04809	HORVU1Hr1G070450	Solute carrier family 39 (Zinc transporter), member 1/2/3	-2.61504	0.00336471
735	BART1_0-p20510	HORVU3Hr1G048520	Vacuolar-processing enzyme	-2.61488	5.99e-12
736	BART1_0-p39035	HORVU5Hr1G095340	0	-2.61276	1.72e-12
737	BART1_0-p33605	HORVU5Hr1G019650	Glycoside hydrolase	-2.61	9.24e-10
738	BART1_0-p13549	HORVU2Hr1G089950	0	-2.60932	1.27e-10
739	BART1_0-p38881	HORVU5Hr1G093460	VAN3-binding protein isoform B	-2.60599	6.62e-09
740	BART1_0-p03865	HORVU1Hr1G057860	Cytokinin dehydrogenase	-2.60431	4.75e-06
741	BART1_0-p05462	HORVU1Hr1G079150	Phospholipase D	-2.60249	1.88e-06
742	BART1_0-p54614	HORVU7Hr1G088560	Amino acid permease 6	-2.60201	2.21e-11
743	BART1_0-p57224	HORVU7Hr1G120960	Callose synthase 3	-2.60054	1.49e-06
744	BART1_0-p23061	HORVU3Hr1G082940	TRAM LAG1 and CLN8 (TLC) lipid-sensing domain containing protein	-2.59936	0.00391774
745	BART1_0-p27084	HORVU4Hr1G014010	Photosynthetic NDH subunit of subcomplex B	-2.59722	2.24e-16
746	BART1_0-p23441	HORVU3Hr1G087430	Interactor of constitutive active ROPs 3	-2.59624	8.45e-07
747	BART1_0-p33458	HORVU5Hr1G017910	B3 domain-containing protein	-2.59619	3.16e-06
748	BART1_0-p57237	HORVU7Hr1G121210	Myb family transcription factor	-2.59601	5.47e-12
749	BART1_0-p58425	HORVU0Hr1G012710	BTB/POZ domain-containing protein isoform A	-2.59546	1.33e-07
750	BART1_0-p26341	HORVU4Hr1G004160	Glucuronyl/N-acetylglucosaminyl transferase EXT2	-2.59182	6.34e-09
751	BART1_0-p47314	HORVU6Hr1G084290	Putative hexose transporter	-2.59067	0.00164673
752	BART1_0-p51392	HORVU7Hr1G039800	Glycosyltransferase	-2.58224	3.19e-05
753	BART1_0-p45107	HORVU6Hr1G053100	Phosphate transporter	-2.57958	1.29e-10
754	BART1_0-p13938	HORVU2Hr1G094350	0	-2.57843	1.09e-07
755	BART1_0-p22692	HORVU3Hr1G078420	Glutamate 5-kinase	-2.57838	1.29e-08
756	BART1_0-p23297	HORVU3Hr1G085520	Laccase	-2.57786	1.35e-06
757	BART1_0-p11381	HORVU2Hr1G060460	187-kDa microtubule-associated protein AIR9	-2.57605	1.41e-08
758	BART1_0-p44283	HORVU6Hr1G037700	Crocetin glucosyltransferase, chloroplastic	-2.57354	2.25e-05
759	BART1_0-p42003	HORVU6Hr1G005020	Transmembrane protein	-2.57227	5.19e-12
760	BART1_0-p27843	HORVU4Hr1G025770	Heavy metal-associated domain containing protein, expressed	-2.56926	0.000432505
761	BART1_0-p14163	HORVU2Hr1G096850	HAD-superfamily hydrolase subfamily IA, variant 3:Beta-phosphoglucomutasehydrolase	-2.56698	6.68e-13
762	BART1_0-p53718	HORVU7Hr1G075720	IQ motif, EF-hand binding site	-2.56672	2.31e-12
763	BART1_0-p10489	HORVU2Hr1G046370	Alpha crystallin/Hsp20 domain-containing protein	-2.56574	1.17e-09
764	BART1_0-p15279	HORVU2Hr1G109120	Extracellular invertase	-2.56515	3.27e-10
765	BART1_0-p08226	HORVU2Hr1G017300	Atypical CYS HIS rich thioredoxin 4	-2.56507	2.72e-11
766	BART1_0-p40463	HORVU5Hr1G112280	PMR5 N-terminal domain	-2.56496	2.01e-07
767	BART1_0-p56653	HORVU7Hr1G114120	Alpha/beta-Hydrolases superfamily protein isoform 1	-2.56393	1.02e-08
768	BART1_0-p22273	HORVU3Hr1G072860	Adenylosuccinate synthetase	-2.56377	9.57e-07
769	BART1_0-p18856	HORVU3Hr1G023400	Glycosyltransferase	-2.56232	5.94e-09
770	BART1_0-p41134	HORVU5Hr1G120630	Polyribonucleotide nucleotidyltransferase	-2.56186	2.72e-15
771	BART1_0-p52084	HORVU7Hr1G049860	LOW QUALITY PROTEIN: fasciclin-like arabinogalactan protein 7	-2.56037	6e-08
772	BART1_0-p37005	HORVU5Hr1G069730	Octamer-binding transcription factor	-2.5598	6.88e-08
773	BART1_0-p07431	HORVU2Hr1G008090	Lysine histidine transporter 1	-2.5588	5.07e-09
774	BART1_0-p31858	HORVU4Hr1G087230	Apyrase	-2.55818	9.2e-07
775	BART1_0-p44027	HORVU6Hr1G033290	0	-2.5565	1.88e-13
776	BART1_0-p16974	HORVU3Hr1G000870	Universal stress protein 21	-2.55536	1.67e-08
777	BART1_0-p36876	HORVU5Hr1G067480	65-kDa microtubule-associated protein 6	-2.55162	1.27e-10
778	BART1_0-p30203	HORVU4Hr1G064440	Phosphatidylinositol-bisphosphatase	-2.55077	3.97e-09
779	BART1_0-p16935	HORVU3Hr1G000350	Serine-threonine/tyrosine-protein kinase catalytic domain-containing protein	-2.54998	3.61e-12
780	BART1_0-p00677	HORVU1Hr1G008090	Phosphatidylinositol N-acetyglucosaminlytransferase subunit P-related	-2.54962	7.5e-06
781	BART1_0-p41285	HORVU5Hr1G122540	5-epiaristolochene 1,3-dihydroxylase	-2.54607	3.39e-07
782	BART1_0-p53508	HORVU7Hr1G072900	0	-2.54472	1.34e-13
783	BART1_0-p56605	HORVU7Hr1G113760	LRR receptor-like serine/threonine-protein kinase EFR	-2.54282	5.22e-07
784	BART1_0-p45559	HORVU6Hr1G059850	PAP-specific phosphatase mitochondrial-like	-2.54274	5.29e-13
785	BART1_0-p52192	HORVU7Hr1G051430	Concanavalin A-like lectin/glucanase superfamily	-2.54238	2.54e-08
786	BART1_0-p40706	HORVU5Hr1G115330	Large subunit ribosomal protein L18	-2.54193	4.77e-13
787	BART1_0-p13337	HORVU2Hr1G087460	Nuclear transcription factor Y subunit B	-2.54173	1.24e-07
788	BART1_0-p57033	HORVU7Hr1G118900	Serine/threonine-protein kinase	-2.54056	0.000134133
789	BART1_0-p02066	HORVU1Hr1G029280	Lachrymatory factor synthase	-2.53968	1.9e-08
790	BART1_0-p53664	HORVU7Hr1G074890	Succinate dehydrogenase [ubiquinone] iron-sulfur subunit, mitochondrial	-2.53832	1.66e-14
791	BART1_0-p08228	HORVU2Hr1G017310	Atypical CYS HIS rich thioredoxin 4	-2.53619	0.000722668
792	BART1_0-p29138	HORVU4Hr1G048560	Tubby-like F-box protein 3	-2.5349	2.31e-09
793	BART1_0-p48013	HORVU6Hr1G093020	50S ribosomal protein L9 chloroplastic	-2.53333	0.00113598
794	BART1_0-p20550	HORVU3Hr1G049370	Serine/threonine-protein kinase HT1 (Fragment)	-2.53328	3.88e-05
795	BART1_0-p54125	HORVU7Hr1G081770	Aquaporin	-2.53025	1.92e-09
796	BART1_0-p35172	HORVU5Hr1G043090	Signal transduction response regulator	-2.52923	2.46e-11
797	BART1_0-p27194	HORVU4Hr1G015640	Major facilitator superfamily domain, general substrate transporter	-2.52888	5.88e-07
798	BART1_0-p26558	HORVU4Hr1G007080	Peptidylprolyl isomerase	-2.52744	7.23e-14
799	BART1_0-p47383	HORVU6Hr1G085120	BAG-associated GRAM protein 1	-2.52171	1.93e-08
800	BART1_0-p56719	HORVU7Hr1G115040	Small subunit ribosomal protein S17	-2.52019	3.01e-15
801	BART1_0-p03426	HORVU1Hr1G051360	Amidophosphoribosyltransferase	-2.51945	3.22e-12
802	BART1_0-p39345	HORVU5Hr1G099020	0	-2.5159	2.76e-12
803	BART1_0-p41995	HORVU6Hr1G004860	Chloroplast stem-loop binding protein of 41 kDa a, chloroplastic	-2.51422	3.94e-12
804	BART1_0-p57644	HORVU0Hr1G002950	2-hydroxy-6-oxononadienedioate/2-hydroxy-6-oxononatrienedioate hydrolase	-2.51384	0.000188128
805	BART1_0-p09863	HORVU2Hr1G037700	Carboxyl-terminal peptidase	-2.51114	4.07e-05
806	BART1_0-p17921	HORVU3Hr1G011620	Serine/threonine protein kinase	-2.51091	4.33e-13
807	BART1_0-p09824	HORVU2Hr1G037360	0	-2.5088	2.94e-09
808	BART1_0-p41325	HORVU5Hr1G122860	Tropinone reductase 1	-2.50735	0.000186523
809	BART1_0-p23747	HORVU3Hr1G091140	Probable magnesium transporter	-2.50697	1.16e-16
810	BART1_0-p30741	HORVU4Hr1G072240	Lysine--tRNA ligase	-2.50454	4.34e-15
811	BART1_0-p02813	HORVU1Hr1G042360	Cytokinin dehydrogenase	-2.50285	0.000800029
812	BART1_0-p43959	HORVU6Hr1G032540	Protein kinase APK1A, chloroplastic	-2.50278	3.07e-09
813	BART1_0-p32103	HORVU4Hr1G090300	Ribose-phosphate diphosphokinase	-2.50143	4.03e-13
814	BART1_0-p03295	HORVU1Hr1G049420	Copper chaperone	-2.50119	9.32e-12
815	BART1_0-p37914	HORVU5Hr1G081060	Cytochrome P450 monooxygenase	-2.4996	5.12e-11
816	BART1_0-p18036	HORVU3Hr1G013180	Serine/threonine-protein kinase	-2.49908	0.0062432
817	BART1_0-p57516	HORVU0Hr1G001490	Photosystem I reaction center subunit VI like	-2.49725	1.76e-14
818	BART1_0-p38414	HORVU5Hr1G087860	RING-H2 finger protein ATL80	-2.49207	2.63e-07
819	BART1_0-p29720	HORVU4Hr1G057450	50S ribosomal protein L10 chloroplastic	-2.49083	3.3e-16
820	BART1_0-p34442	HORVU5Hr1G033050	Thioredoxin M-type, chloroplastic	-2.49046	2.27e-15
821	BART1_0-p05567	HORVU1Hr1G080500	Pentatricopeptide repeat-containing protein, chloroplastic	-2.48993	1.61e-10
822	BART1_0-p18353	HORVU3Hr1G017000	Tetratricopeptide repeat 6	-2.48844	1.44e-16
823	BART1_0-p56238	HORVU7Hr1G109380	Peptidylprolyl isomerase	-2.48735	2.22e-15
824	BART1_0-p12267	HORVU2Hr1G072890	Glucan endo-13-beta-glucosidase 14	-2.48446	7.35e-11
825	BART1_0-p36673	HORVU5Hr1G065200	DNA-3-methyladenine glycosylase I	-2.48237	0.000229122
826	BART1_0-p09502	HORVU2Hr1G032970	Probable 6-phosphogluconolactonase	-2.48171	3.99e-12
827	BART1_0-p54843	HORVU7Hr1G091490	Small GTPase superfamily	-2.47988	2.18e-07
828	BART1_0-p06527	HORVU1Hr1G092960	Putative amino acid transporter, transmembrane domain-containing protein	-2.47825	6.7e-08
829	BART1_0-p35327	HORVU5Hr1G045860	Nucleic acid binding protein	-2.475	3.58e-11
830	BART1_0-p44102	HORVU6Hr1G034620	Peroxiredoxin-2E, chloroplastic	-2.47419	1.28e-11
831	BART1_0-p31884	HORVU4Hr1G087610	Transcription factor bHLH35	-2.47046	0.00505604
832	BART1_0-p20148	HORVU3Hr1G042140	Fimbrin-2	-2.46949	1.04e-07
833	BART1_0-p46665	HORVU6Hr1G075840	Hexosyltransferase	-2.46901	4.79e-07
834	BART1_0-p23123	HORVU3Hr1G083470	Dehydration-induced protein ERD15	-2.46799	3.34e-12
835	BART1_0-p42414	HORVU6Hr1G010520	Natural killer cells antigen like	-2.46753	7.66e-16
836	BART1_0-p04999	HORVU1Hr1G072910	Rop guanine nucleotide exchange factor like	-2.46678	2.05e-05
837	BART1_0-p01550	HORVU1Hr1G020420	O-glucosyltransferase rumi	-2.46617	1.91e-09
838	BART1_0-p00986	HORVU1Hr1G012110	Putative carbohydrate kinase, FGGY	-2.46549	4.09e-11
839	BART1_0-p00988	HORVU1Hr1G012150	Putative carbohydrate kinase, FGGY	-2.46549	4.09e-11
840	BART1_0-p04573	HORVU1Hr1G067300	Phosphoglycerate kinase	-2.4642	7.43e-11
841	BART1_0-p34184	HORVU5Hr1G028290	SWIb domain-containing protein	-2.46253	4.66e-12
842	BART1_0-p39435	HORVU5Hr1G100140	Photosystem I reaction center subunit III like	-2.46246	8.6e-14
843	BART1_0-p05094	HORVU1Hr1G074180	RING-type E3 ubiquitin transferase	-2.46182	3.86e-08
844	BART1_0-p55140	HORVU7Hr1G095460	Arogenate dehydrogenase	-2.45995	3.67e-05
845	BART1_0-p13997	HORVU2Hr1G095080	Cytochrome P450 family protein, expressed	-2.45987	1.01e-09
846	BART1_0-p46637	HORVU6Hr1G075280	F-type H+-transporting ATPase subunit delta	-2.4577	2.11e-14
847	BART1_0-p47530	HORVU6Hr1G086940	Bifunctional nuclease domain	-2.45618	2.32e-17
848	BART1_0-p07171	HORVU2Hr1G005060	ATP sulfurylase 2-like protein (Fragment)	-2.45599	4.29e-12
849	BART1_0-p07588	HORVU2Hr1G009850	U3 small nucleolar ribonucleoprotein IMP3	-2.45535	1.53e-14
850	BART1_0-p05260	HORVU1Hr1G076460	Non-symbiotic hemoglobin like	-2.45353	8.23e-11
851	BART1_0-p47783	HORVU6Hr1G090250	Ammonium transporter 1 member 2	-2.45321	7.12e-14
852	BART1_0-p11439	HORVU2Hr1G061190	amino acid permease 6	-2.45269	5.61e-10
853	BART1_0-p57450	HORVU0Hr1G000620	Chaperone protein dnaJ	-2.44907	1.8e-06
854	BART1_0-p51013	HORVU7Hr1G034430	Serine/threonine protein kinase	-2.44845	2.38e-08
855	BART1_0-p22919	HORVU3Hr1G081150	E3 ubiquitin-protein ligase	-2.44831	1.4e-14
856	BART1_0-p45488	HORVU6Hr1G058930	Plasma membrane intrinsic protein 2	-2.44556	2.52e-08
857	BART1_0-p12470	HORVU2Hr1G076010	Photosystem II oxygen-evolving enhancer protein 2	-2.43969	6.91e-10
858	BART1_0-p23254	HORVU3Hr1G085180	Transcription factor DIVARICATA like	-2.43747	6.05e-07
859	BART1_0-p13227	HORVU2Hr1G085910	CONSTANS-like protein (Fragment)	-2.43457	1.76e-15
860	BART1_0-p15250	HORVU2Hr1G109040	Myb family transcription factor PHL5	-2.43263	7.42e-07
861	BART1_0-p02996	HORVU1Hr1G045080	Isoleucine--tRNA ligase	-2.43262	4.05e-11
862	BART1_0-p13554	HORVU2Hr1G090150	Cytokinin dehydrogenase 1	-2.43034	0.000616342
863	BART1_0-p34180	HORVU5Hr1G028180	LIM domain-containing protein WLIM1-like	-2.4276	4.24e-10
864	BART1_0-p37856	HORVU5Hr1G080300	Dehydration-responsive element-binding protein 1	-2.42749	1.36e-11
865	BART1_0-p32877	HORVU5Hr1G009200	Chloroplast stem-loop binding protein like	-2.42683	3.54e-14
866	BART1_0-p30569	HORVU4Hr1G070070	Alpha/beta-Hydrolases superfamily protein	-2.42645	1.94e-13
867	BART1_0-p29784	HORVU4Hr1G058450	Ankyrin repeat-containing protein isoform A	-2.42544	2.13e-06
868	BART1_0-p16590	HORVU2Hr1G124350	0	-2.42401	2.64e-08
869	BART1_0-p05189	HORVU1Hr1G075580	Oxidative stress 3	-2.42127	4.29e-16
870	BART1_0-p40402	HORVU5Hr1G111640	50S ribosomal protein L17 chloroplastic	-2.41547	8.6e-14
871	BART1_0-p06259	HORVU1Hr1G089760	Mitochondrial/chloroplast ribosomal protein L12	-2.41505	9.74e-13
872	BART1_0-p29610	HORVU4Hr1G055750	Zinc finger, RING-type	-2.41265	0.00300929
873	BART1_0-p09936	HORVU2Hr1G038570	Putative reverse transcriptase	-2.41109	2.69e-11
874	BART1_0-p29339	HORVU4Hr1G051740	ARF-GAP domain 5	-2.41076	6.96e-12
875	BART1_0-p09809	HORVU2Hr1G036960	Chlorophyll a-b binding protein, chloroplastic	-2.40956	3.29e-13
876	BART1_0-p10301	HORVU2Hr1G043930	Beta-amylase	-2.40782	0.00985972
877	BART1_0-p18984	HORVU3Hr1G025610	Pentatricopeptide repeat-containing protein	-2.40743	6.85e-13
878	BART1_0-p41450	HORVU5Hr1G124380	Sigma 54 modulation protein/ribosomal protein S30EA	-2.40497	6.97e-09
879	BART1_0-p40588	HORVU5Hr1G113880	Photosystem I reaction center subunit IV A	-2.40441	3.92e-14
880	BART1_0-p46878	HORVU6Hr1G078740	Cyclin-dependent kinase inhibitor	-2.40309	3.16e-11
881	BART1_0-p30504	HORVU4Hr1G069070	0	-2.4025	4.07e-08
882	BART1_0-p55193	HORVU7Hr1G096110	Putative tetratricopeptide-like helical domain, DYW domain-containing protein	-2.39952	0.00990426
883	BART1_0-p02459	HORVU1Hr1G036120	Glycosyl transferase	-2.399	1.05e-10
884	BART1_0-p50510	HORVU7Hr1G028150	0	-2.3968	4.86e-09
885	BART1_0-p51295	HORVU7Hr1G038530	Pentatricopeptide repeat	-2.3943	2.8e-11
886	BART1_0-p18722	HORVU3Hr1G021810	Anthocyanidin 3-O-glucoside 5-O-glucosyltransferase	-2.39309	2.39e-07
887	BART1_0-p20835	HORVU3Hr1G053300	Concanavalin A-like lectin/glucanase, subgroup	-2.39195	1.81e-06
888	BART1_0-p18925	HORVU3Hr1G024190	Putative FBD-associated F-box protein	-2.39152	5.26e-14
889	BART1_0-p56990	HORVU7Hr1G118350	Heavy metal-associated isoprenylated plant protein 32	-2.39055	3.54e-10
890	BART1_0-p38491	HORVU5Hr1G088550	0	-2.3891	9.74e-13
891	BART1_0-p04764	HORVU1Hr1G069420	Putative DNA-binding pseudobarrel domain-containing protein	-2.38865	1.52e-06
892	BART1_0-p46739	HORVU6Hr1G076880	Glycine cleavage system H protein, mitochondrial	-2.38714	1e-10
893	BART1_0-p30876	HORVU4Hr1G073650	HSF-type DNA-binding domain containing protein, expressed	-2.38685	4.25e-11
894	BART1_0-p35427	HORVU5Hr1G047410	Orphans transcription factor	-2.38632	4.98e-09
895	BART1_0-p04082	HORVU1Hr1G061090	Secologanin synthase	-2.38095	4.31e-07
896	BART1_0-p26862	HORVU4Hr1G011250	0	-2.3784	4.47e-10
897	BART1_0-p08253	HORVU2Hr1G017450	Hydroxyproline-rich glycoprotein family protein	-2.37584	7.74e-12
898	BART1_0-p27624	HORVU4Hr1G022580	0	-2.37461	1.22e-11
899	BART1_0-p02995	HORVU1Hr1G045090	Transcription factor MYB36	-2.37426	0.0056163
900	BART1_0-p29934	HORVU4Hr1G060440	Digalactosyldiacylglycerol synthase	-2.3741	1.34e-16
901	BART1_0-p56855	HORVU7Hr1G116600	DUF177 domain-containing protein	-2.37352	1.76e-15
902	BART1_0-p48413	HORVU7Hr1G002460	0	-2.36976	2.4e-07
903	BART1_0-p59611	HORVU0Hr1G028970	NAC transcription factor	-2.36836	0.00304775
904	BART1_0-p08246	HORVU2Hr1G017460	NAC transcription factor	-2.36836	0.00304775
905	BART1_0-p17568	HORVU3Hr1G007280	Fatty acid hydroxylase	-2.36805	1.71e-13
906	BART1_0-p18133	HORVU3Hr1G014080	Omega-hydroxypalmitate O-feruloyl transferase	-2.36792	2.51e-07
907	BART1_0-p02917	HORVU1Hr1G043880	Receptor kinase	-2.36485	0.000704527
908	BART1_0-p18503	HORVU3Hr1G018820	0	-2.3648	1.29e-07
909	BART1_0-p20170	HORVU3Hr1G042550	Putative RNA-directed DNA polymerase	-2.36473	3.14e-08
910	BART1_0-p23641	HORVU3Hr1G089910	Trigger factor, ribosome-binding	-2.36457	8.75e-12
911	BART1_0-p30900	HORVU4Hr1G074320	Transmembrane protein, putative	-2.36218	6.81e-14
912	BART1_0-p55356	HORVU7Hr1G098390	Xyloglucan endotransglucosylase/hydrolase	-2.35629	6.51e-07
913	BART1_0-p31452	HORVU4Hr1G082000	Metal tolerance protein 1	-2.35615	0.000587203
914	BART1_0-p43798	HORVU6Hr1G030050	Protein GLUTAMINE DUMPER 3 like	-2.34884	1.58e-05
915	BART1_0-p08310	HORVU2Hr1G018390	Peroxidase	-2.3476	2.43e-07
916	BART1_0-p22154	HORVU3Hr1G071220	DNA mismatch repair protein like	-2.34638	0.00212217
917	BART1_0-p40240	HORVU5Hr1G109680	Carboxyl-terminal peptidase	-2.346	3.85e-08
918	BART1_0-p39346	HORVU5Hr1G099030	Leucine carboxyl methyltransferase	-2.34498	2.75e-12
919	BART1_0-p04151	HORVU1Hr1G062130	Concanavalin A-like lectin/glucanase domain-containing protein	-2.34484	4.11e-06
920	BART1_0-p54661	HORVU7Hr1G089240	Translation initiation factor IF-2-like	-2.34427	0.000111052
921	BART1_0-p53854	HORVU7Hr1G077740	Ferredoxin, chloroplastic	-2.34217	1.45e-15
922	BART1_0-p10635	HORVU2Hr1G048870	Receptor like protein 4	-2.34076	2.78e-10
923	BART1_0-p05872	HORVU1Hr1G083920	Oligopeptide transporter 7	-2.33732	1.55e-05
924	BART1_0-p15536	HORVU2Hr1G112650	Associate of C-myc	-2.33698	0.000311378
925	BART1_0-p03619	HORVU1Hr1G054060	QWRF motif-containing protein 7	-2.33467	1e-07
926	BART1_0-p34110	HORVU5Hr1G027130	0	-2.33252	3.17e-06
927	BART1_0-p26926	HORVU4Hr1G011500	Glycine hydroxymethyltransferase	-2.33121	1.57e-15
928	BART1_0-p37252	HORVU5Hr1G073050	Peptidylprolyl isomerase	-2.33102	6.27e-16
929	BART1_0-p40200	HORVU5Hr1G109290	Calcium-dependent protein kinase	-2.33045	7.33e-14
930	BART1_0-p21054	HORVU3Hr1G056580	0	-2.3294	2.12e-15
931	BART1_0-p09136	HORVU2Hr1G028580	Anthocyanidin 5,3-O-glucosyltransferase	-2.3276	8.44e-08
932	BART1_0-p00313	HORVU1Hr1G003230	Carbohydrate transporter/ sugar porter/ transporter	-2.32728	0.00696599
933	BART1_0-p42444	HORVU6Hr1G010780	Peptide transporter PTR2	-2.32569	2.67e-06
934	BART1_0-p60388	HORVU0Hr1G039750	XYPPX repeat protein	-2.32215	6.45e-12
935	BART1_0-p07848	HORVU2Hr1G012760	Amine oxidase	-2.32127	3.71e-11
936	BART1_0-p33035	HORVU5Hr1G011780	Transcription factor PIF3	-2.31928	7.92e-08
937	BART1_0-p19520	HORVU3Hr1G032490	Triose phosphate/phosphate translocator TPT chloroplastic	-2.3185	4.62e-13
938	BART1_0-p40885	HORVU5Hr1G117670	tRNA-specific adenosine deaminase, chloroplastic	-2.31551	6.04e-07
939	BART1_0-p40912	HORVU5Hr1G118060	Harpin-induced protein	-2.3124	0.00292628
940	BART1_0-p40912	HORVU5Hr1G118060	Harpin-induced protein	-2.3124	0.00292628
941	BART1_0-p47495	HORVU6Hr1G086800	Serine-rich protein	-2.31203	1.62e-06
942	BART1_0-p05570	HORVU1Hr1G080520	Choline/ethanolamine kinase	-2.30765	5.49e-05
943	BART1_0-p45736	HORVU6Hr1G062320	Methylglutaconyl-CoA hydratase	-2.30675	0.000297657
944	BART1_0-p18376	HORVU3Hr1G017330	Bidirectional amino acid transporter 1	-2.30539	1.57e-09
945	BART1_0-p06165	HORVU1Hr1G088440	ATP binding protein	-2.30499	0.000289964
946	BART1_0-p39817	HORVU5Hr1G104840	L-type lectin-domain containing receptor kinase IV.1	-2.30445	7.57e-08
947	BART1_0-p54211	HORVU7Hr1G082590	Riboflavin kinase	-2.30153	1.39e-13
948	BART1_0-p14991	HORVU2Hr1G106240	S-norcoclaurine synthase	-2.30117	3.62e-08
949	BART1_0-p43803	HORVU6Hr1G030080	Zinc finger protein like	-2.30031	3.06e-13
950	BART1_0-p19152	HORVU3Hr1G028060	GDSL esterase/lipase	-2.30025	4.72e-06
951	BART1_0-p54242	HORVU7Hr1G083120	Chromo domain-containing protein LHP1	-2.3002	0.00736805
952	BART1_0-p44230	HORVU6Hr1G036840	Stabilizer of iron transporter SufD / Polynucleotidyl transferase isoform 1	-2.29977	4.48e-05
953	BART1_0-p15483	HORVU2Hr1G111840	Glutathione S-transferase, N-terminal domain containing protein, expressed	-2.29546	8.39e-13
954	BART1_0-p47955	HORVU6Hr1G092210	LRR receptor-like serine/threonine-protein kinase EFR	-2.29505	2.6e-08
955	BART1_0-p44511	HORVU6Hr1G041610	Rop guanine nucleotide exchange factor like	-2.29423	0.00943661
956	BART1_0-p45874	HORVU6Hr1G064140	Plasma membrane MIP protein (Fragment)	-2.29373	2.71e-14
957	BART1_0-p16748	HORVU2Hr1G126080	Secondary wall NAC master switch	-2.29369	0.000764556
958	BART1_0-p36792	HORVU5Hr1G066750	C2H2L domain class transcription factor	-2.29215	5.31e-06
959	BART1_0-p40685	HORVU5Hr1G114990	TPT domain-containing protein	-2.29073	1.02e-13
960	BART1_0-p51836	HORVU7Hr1G045940	Jasmonate O-methyltransferase	-2.28985	0.00484249
961	BART1_0-p47499	HORVU6Hr1G086860	0	-2.28957	3.51e-08
962	BART1_0-p16013	HORVU2Hr1G118100	Putative heavy metal-associated domain, HMA	-2.28707	5.69e-07
963	BART1_0-p26535	HORVU4Hr1G006850	Phospholipase	-2.28701	0.00352646
964	BART1_0-p12821	HORVU2Hr1G080770	Serine/threonine protein kinase	-2.28621	4.28e-07
965	BART1_0-p24235	HORVU3Hr1G096650	Photosynthetic NDH subunit of subcomplex B	-2.28595	2.77e-16
966	BART1_0-p30749	HORVU4Hr1G072310	3-hydroxybenzoate 6-hydroxylase 1	-2.28249	4.65e-05
967	BART1_0-p40221	HORVU5Hr1G109440	Glyoxalase I (Fragment)	-2.28247	1.96e-14
968	BART1_0-p50829	HORVU7Hr1G032340	Pectinesterase	-2.27973	6.42e-05
969	BART1_0-p48372	HORVU7Hr1G002050	Keratin-associated protein 5-4	-2.27958	5.87e-09
970	BART1_0-p26659	HORVU4Hr1G008440	65-kDa microtubule-associated protein 6	-2.27835	0.000148051
971	BART1_0-p45482	HORVU6Hr1G058940	Serine/threonine protein kinase	-2.27692	5.07e-07
972	BART1_0-p56518	HORVU7Hr1G112910	ATP binding protein	-2.27601	1e-06
973	BART1_0-p39724	HORVU5Hr1G103730	Aspartate/glutamate/uridylate kinase	-2.27599	7.13e-08
974	BART1_0-p38247	HORVU5Hr1G085500	Rop guanine nucleotide exchange factor like	-2.27299	1.88e-05
975	BART1_0-p42541	HORVU6Hr1G012170	(+)-delta-cadinene synthase	-2.27029	0.00700692
976	BART1_0-p17077	HORVU3Hr1G001680	0	-2.26932	2.89e-06
977	BART1_0-p23267	HORVU3Hr1G085270	Chloroplast sedoheptulose-1,7-bisphosphatase (Fragment)	-2.26671	2.3e-13
978	BART1_0-p31447	HORVU4Hr1G081810	0	-2.26664	2.73e-06
979	BART1_0-p22715	HORVU3Hr1G078780	50S ribosomal protein L34 chloroplastic	-2.26614	5.98e-13
980	BART1_0-p30975	HORVU4Hr1G075160	Ribonuclease p	-2.26546	9.74e-14
981	BART1_0-p05231	HORVU1Hr1G076120	Plant-specific domain TIGR01615 family protein expressed	-2.26384	1.4e-07
982	BART1_0-p47384	HORVU6Hr1G085170	Chloroplast photosystem II PsbR	-2.26253	1.57e-15
983	BART1_0-p04763	HORVU1Hr1G069400	Putative LRR receptor-like serine/threonine-protein kinase	-2.26243	7.32e-12
984	BART1_0-p50756	HORVU7Hr1G031650	Major facilitator superfamily protein	-2.26207	4.4e-07
985	BART1_0-p29359	HORVU4Hr1G052000	Mitochondrial lipoyltransferase	-2.26168	9.34e-12
986	BART1_0-p05753	HORVU1Hr1G082670	RAV transcription factor	-2.26089	8.02e-07
987	BART1_0-p05753	HORVU1Hr1G082670	RAV transcription factor	-2.26089	8.02e-07
988	BART1_0-p35206	HORVU5Hr1G044330	F-box domain	-2.25968	1.47e-05
989	BART1_0-p10457	HORVU2Hr1G045970	Integrator complex subunit 2	-2.25684	0.000157654
990	BART1_0-p35377	HORVU5Hr1G046250	Zinc finger, RING/FYVE/PHD-type	-2.25655	2.28e-10
991	BART1_0-p35979	HORVU5Hr1G055560	Solute carrier family 23 member 2	-2.25502	4.2e-09
992	BART1_0-p27453	HORVU4Hr1G019560	Fructose-bisphosphate aldolase	-2.25402	1.08e-14
993	BART1_0-p22951	HORVU3Hr1G081570	Amino acid transporter	-2.25253	0.000247497
994	BART1_0-p48981	HORVU7Hr1G009380	Aspartyl protease AED1	-2.24964	8.66e-06
995	BART1_0-p45706	HORVU6Hr1G061840	Putative glycine-rich cell wall structural protein 1	-2.24911	4.25e-12
996	BART1_0-p34508	HORVU5Hr1G033940	Alpha,alpha-trehalose-phosphate synthase	-2.24863	6.74e-06
997	BART1_0-p52684	HORVU7Hr1G058940	RNA-binding protein chloroplast	-2.248	9.74e-13
998	BART1_0-p03925	HORVU1Hr1G058630	F-box domain	-2.24655	5.92e-10
999	BART1_0-p47890	HORVU6Hr1G091630	Phenolic glucoside malonyltransferase 2	-2.24615	7.28e-09
1000	BART1_0-p21011	HORVU3Hr1G055910	DNA-binding WRKY	-2.24534	0.000663557
1001	BART1_0-p14613	HORVU2Hr1G101470	Structure-specific endonuclease subunit SLX1	-2.24434	1.46e-09
1002	BART1_0-p29026	HORVU4Hr1G046610	Heavy metal-associated isoprenylated plant protein 32	-2.24337	1.6e-07
1003	BART1_0-p03251	HORVU1Hr1G048760	ARMADILLO BTB ARABIDOPSIS PROTEIN 1	-2.24001	3.64e-08
1004	BART1_0-p50319	HORVU7Hr1G025620	VHS domain-containing protein/GAT domain-containing protein	-2.23811	6.93e-13
1005	BART1_0-p23991	HORVU3Hr1G093990	Cardiolipin-specific phospholipase	-2.23764	1.88e-13
1006	BART1_0-p16996	HORVU3Hr1G001080	SKIP interacting protein 34	-2.23525	0.000178858
1007	BART1_0-p48199	HORVU6Hr1G095330	Target SNARE coiled-coil domain	-2.23439	4.51e-05
1008	BART1_0-p48339	HORVU7Hr1G001570	Glycosyltransferase	-2.22893	4.59e-05
1009	BART1_0-p01598	HORVU1Hr1G021150	Glutathione S-transferase	-2.22865	0.00081921
1010	BART1_0-p51567	HORVU7Hr1G042160	Threonine endopeptidase	-2.22743	1.97e-13
1011	BART1_0-p23126	HORVU3Hr1G083550	Coniferyl-alcohol glucosyltransferase	-2.22717	4e-08
1012	BART1_0-p51352	HORVU7Hr1G039140	Glutathione S-transferase	-2.22672	6.61e-11
1013	BART1_0-p52784	HORVU7Hr1G060700	Spermatogenesis-associated protein 24	-2.22477	1.88e-06
1014	BART1_0-p04822	HORVU1Hr1G070640	RING-H2 finger protein ATL66	-2.22464	8.12e-05
1015	BART1_0-p15123	HORVU2Hr1G107630	Putative glycoside hydrolase family 3	-2.22375	2.26e-11
1016	BART1_0-p58645	HORVU0Hr1G015230	NBS-LRR protein (Fragment)	-2.2214	1.93e-05
1017	BART1_0-p38988	HORVU5Hr1G094770	Photosystem II D1 processing protein like	-2.22084	6.57e-11
1018	BART1_0-p00002	HORVU1Hr1G000040	50S ribosomal protein L28 chloroplastic	-2.21779	3.76e-13
1019	BART1_0-p39695	HORVU5Hr1G103440	Drought and salt tolerance protein	-2.21658	3.66e-10
1020	BART1_0-p45950	HORVU6Hr1G065360	Generic methyltransferase	-2.21635	1.11e-08
1021	BART1_0-p21735	HORVU3Hr1G066230	F-box/kelch-repeat protein	-2.21483	3.03e-15
1022	BART1_0-p57474	HORVU0Hr1G000900	0	-2.21437	2.11e-06
1023	BART1_0-p06366	HORVU1Hr1G091120	Plant-specific domain TIGR01570 family protein	-2.21026	1.85e-08
1024	BART1_0-p42031	HORVU6Hr1G005250	Fatty acid hydroperoxide lyase	-2.20853	1.35e-11
1025	BART1_0-p47094	HORVU6Hr1G081640	Senescence-associated subtilisin protease	-2.20686	0.000840791
1026	BART1_0-p52907	HORVU7Hr1G062930	Peptidyl-prolyl cis-trans isomerase, putative	-2.20656	1.38e-12
1027	BART1_0-p59205	HORVU0Hr1G022440	Bacterial transferase hexapeptide repeat	-2.20516	6.98e-14
1028	BART1_0-p48846	HORVU7Hr1G007900	4-hydroxyphenylacetaldehyde oxime monooxygenase	-2.20414	2.9e-08
1029	BART1_0-p10520	HORVU2Hr1G046740	Exosome component 10 (Fragment)	-2.20266	8.6e-14
1030	BART1_0-p19273	HORVU3Hr1G029670	Indole-3-acetic acid-amido synthetase	-2.20248	8.9e-11
1031	BART1_0-p57787	HORVU0Hr1G004840	Peroxidase	-2.20215	1.97e-09
1032	BART1_0-p52583	HORVU7Hr1G057280	Flavonoid 3' monooxygenase	-2.20076	1.53e-13
1033	BART1_0-p56107	HORVU7Hr1G107810	BTB/POZ/MATH-domains containing protein	-2.19543	7.33e-06
1034	BART1_0-p42040	HORVU6Hr1G005260	Serine/threonine protein kinase	-2.19338	0.000181983
1035	BART1_0-p18660	HORVU3Hr1G020580	Extracellular ribonuclease	-2.19294	7.73e-12
1036	BART1_0-p21994	HORVU3Hr1G069290	Chaperone protein dnaJ	-2.19223	6.48e-14
1037	BART1_0-p26162	HORVU4Hr1G002020	Amino acid permease family protein, expressed	-2.19082	9.74e-13
1038	BART1_0-p05609	HORVU1Hr1G080930	TPR repeat	-2.18858	5.72e-10
1039	BART1_0-p27041	HORVU4Hr1G013380	Seed specific protein Bn15D17A	-2.18754	5.19e-14
1040	BART1_0-p09818	HORVU2Hr1G037200	Lectin receptor-type kinase	-2.18593	0.0003988
1041	BART1_0-p06032	HORVU1Hr1G086400	Retrotransposon protein, putative, Ty3-gypsy subclass	-2.18559	0.000508992
1042	BART1_0-p36658	HORVU5Hr1G064970	Photosystem II CP47 reaction center protein	-2.18415	4.92e-06
1043	BART1_0-p31205	HORVU4Hr1G078410	Homeodomain-leucine zipper transcription factor TaHDZipI-1	-2.18263	8.51e-11
1044	BART1_0-p40056	HORVU5Hr1G107150	0	-2.1806	0.00112328
1045	BART1_0-p26371	HORVU4Hr1G004540	Calcium-dependent protein kinase	-2.18059	6.27e-06
1046	BART1_0-p40925	HORVU5Hr1G118070	Photosystem II reaction center PSB28 protein, chloroplastic	-2.1802	2.31e-12
1047	BART1_0-p22592	HORVU3Hr1G077260	Transcription factor bHLH112	-2.17874	9.41e-05
1048	BART1_0-p21692	HORVU3Hr1G065570	0	-2.17814	3.52e-10
1049	BART1_0-p55870	HORVU7Hr1G104490	Glutamate receptor 3.4	-2.17713	4.24e-11
1050	BART1_0-p41106	HORVU5Hr1G120290	Pentatricopeptide repeat-containing protein	-2.17438	0.00567544
1051	BART1_0-p27629	HORVU4Hr1G022630	Non-specific serine/threonine protein kinase	-2.17147	2.38e-08
1052	BART1_0-p26248	HORVU4Hr1G003040	LOW QUALITY PROTEIN: BTB/POZ domain and ankyrin repeat-containing protein NPR2	-2.17085	4.82e-11
1053	BART1_0-p11941	HORVU2Hr1G068450	Proton-coupled amino acid transporter 1	-2.16847	2.14e-09
1054	BART1_0-p05768	HORVU1Hr1G082890	Phospholipase D	-2.16729	3.41e-10
1055	BART1_0-p47707	HORVU6Hr1G089540	Bidirectional sugar transporter SWEET	-2.16623	4.24e-11
1056	BART1_0-p05202	HORVU1Hr1G075560	Thioredoxin H-type	-2.16561	8.99e-14
1057	BART1_0-p33859	HORVU5Hr1G023480	Calmodulin-binding protein	-2.16496	9.62e-05
1058	BART1_0-p15200	HORVU2Hr1G108110	Leucoanthocyanidin reductase	-2.16267	7.74e-06
1059	BART1_0-p15200	HORVU2Hr1G108110	Leucoanthocyanidin reductase	-2.16267	7.74e-06
1060	BART1_0-p30647	HORVU4Hr1G071040	Bacterial transferase hexapeptide repeat	-2.16192	1.88e-08
1061	BART1_0-p50509	HORVU7Hr1G028160	Somatic embryogenesis receptor kinase 1	-2.15843	1.56e-08
1062	BART1_0-p23536	HORVU3Hr1G088580	E3 ubiquitin-protein like	-2.15566	2.54e-14
1063	BART1_0-p16014	HORVU2Hr1G118080	Putative heavy metal-associated domain, HMA	-2.1539	0.00211317
1064	BART1_0-p38063	HORVU5Hr1G083230	Thaumatin	-2.15382	5.41e-07
1065	BART1_0-p37312	HORVU5Hr1G073740	Bifunctional dihydroflavonol 4-reductase/flavanone 4-reductase	-2.15236	0.00025829
1066	BART1_0-p49248	HORVU7Hr1G012690	Magnesium protoporphyrin IX methyltransferase chloroplastic	-2.15073	1.5e-12
1067	BART1_0-p42759	HORVU6Hr1G015130	HSP20 domain-containing protein	-2.15052	3.25e-11
1068	BART1_0-p54921	HORVU7Hr1G092460	Alpha/beta hydrolase fold	-2.14826	1.09e-06
1069	BART1_0-p33153	HORVU5Hr1G013260	Serine/threonine-protein kinase	-2.14817	2.45e-05
1070	BART1_0-p01001	HORVU1Hr1G012240	Putative MFS transporter, AGZA family, xanthine/uracil permease	-2.14764	3.97e-08
1071	BART1_0-p37514	HORVU5Hr1G076060	Auxin efflux carrier component	-2.14625	8.51e-08
1072	BART1_0-p23300	HORVU3Hr1G085480	Carbohydrate kinase PfkB	-2.14433	6.42e-09
1073	BART1_0-p42666	HORVU6Hr1G013290	Mitogen-activated protein kinase kinase 2-like protein (Fragment)	-2.14429	0.000630599
1074	BART1_0-p00765	HORVU1Hr1G009110	Geraniol 8-hydroxylase	-2.14417	3.78e-06
1075	BART1_0-p35679	HORVU5Hr1G051260	Proline-rich protein 4-like	-2.1434	1.24e-07
1076	BART1_0-p54386	HORVU7Hr1G084970	Stem cell self-renewal protein Piwi	-2.13903	5.52e-07
1077	BART1_0-p60387	HORVU0Hr1G039670	Protein DETOXIFICATION	-2.13894	1.06e-11
1078	BART1_0-p47351	HORVU6Hr1G084860	Purple acid phosphatase	-2.13883	7.6e-09
1079	BART1_0-p30720	HORVU4Hr1G071830	Protein phosphatase	-2.13881	5.47e-12
1080	BART1_0-p29390	HORVU4Hr1G052170	Arabinoxylan arabinofuranohydrolase	-2.13202	5.77e-11
1081	BART1_0-p54641	HORVU7Hr1G088890	Protodermal factor 1	-2.12791	1.74e-12
1082	BART1_0-p36078	HORVU5Hr1G056960	Hypersensitive-induced response protein-like protein 2	-2.12356	1.61e-06
1083	BART1_0-p46465	HORVU6Hr1G072740	Extracellular calcium sensing receptor	-2.12342	7.01e-15
1084	BART1_0-p02004	HORVU1Hr1G028170	Auxin-responsive protein IAA2	-2.123	0.000167202
1085	BART1_0-p54109	HORVU7Hr1G081510	Heat shock protein DnaJ	-2.12216	3.01e-11
1086	BART1_0-p26187	HORVU4Hr1G002290	Inactive protein RESTRICTED TEV MOVEMENT 2	-2.1206	0.00123949
1087	BART1_0-p22752	HORVU3Hr1G079180	Sigma factor binding protein 1, chloroplastic	-2.12012	5.76e-06
1088	BART1_0-p48766	HORVU7Hr1G006790	NBS-LRR	-2.11771	5.3e-05
1089	BART1_0-p01809	HORVU1Hr1G024400	Fructose-2 6-bisphosphatase	-2.11699	1.13e-12
1090	BART1_0-p54613	HORVU7Hr1G088510	Amino acid permease 1	-2.11653	3.4e-05
1091	BART1_0-p37979	HORVU5Hr1G081770	transcription factor MYB8	-2.1153	0.0057566
1092	BART1_0-p33805	HORVU5Hr1G022790	Purple acid phosphatase	-2.11247	1.51e-08
1093	BART1_0-p40284	HORVU5Hr1G110380	Purple acid phosphatase	-2.11247	1.51e-08
1094	BART1_0-p18435	HORVU3Hr1G018080	DNAJ heat shock N-terminal domain-containing protein	-2.11234	1.01e-06
1095	BART1_0-p27150	HORVU4Hr1G015040	START-like domain containing protein	-2.11035	0.000377641
1096	BART1_0-p02445	HORVU1Hr1G035730	Putative zinc finger, CCHC-type	-2.11002	1.34e-07
1097	BART1_0-p41845	HORVU6Hr1G002980	5-pentadecatrienyl resorcinol O-methyltransferase	-2.10918	2.89e-07
1098	BART1_0-p41845	HORVU6Hr1G002980	5-pentadecatrienyl resorcinol O-methyltransferase	-2.10918	2.89e-07
1099	BART1_0-p07558	HORVU2Hr1G009800	L-type lectin-domain containing receptor kinase VIII.1	-2.1081	0.000600848
1100	BART1_0-p27429	HORVU4Hr1G019420	0	-2.10628	4.58e-07
1101	BART1_0-p48864	HORVU7Hr1G008060	Disease resistance protein RGA2	-2.10619	3.77e-05
1102	BART1_0-p09532	HORVU2Hr1G033540	NAD-dependent epimerase/dehydratase	-2.10532	4.04e-11
1103	BART1_0-p27521	HORVU4Hr1G020850	Glucose-6-phosphate 1-epimerase	-2.10499	1.02e-12
1104	BART1_0-p55090	HORVU7Hr1G094870	Putative nepenthesin	-2.1049	2.47e-09
1105	BART1_0-p38427	HORVU5Hr1G087970	Protein PLASTID MOVEMENT IMPAIRED 1	-2.10478	8.95e-12
1106	BART1_0-p40226	HORVU5Hr1G109570	FBD-associated F-box protein	-2.10439	1.07e-07
1107	BART1_0-p43357	HORVU6Hr1G023040	Ternary complex factor MIP1-like	-2.10423	1.59e-07
1108	BART1_0-p40462	HORVU5Hr1G112340	Dihydroflavonol-4-reductase	-2.10147	5.56e-14
1109	BART1_0-p24831	HORVU3Hr1G104280	Leucoanthocyanidin dioxygenase	-2.09632	3.88e-05
1110	BART1_0-p15765	HORVU2Hr1G115080	S-norcoclaurine synthase	-2.09575	1.13e-12
1111	BART1_0-p26679	HORVU4Hr1G008210	Histidine kinase1	-2.09553	3.21e-13
1112	BART1_0-p35141	HORVU5Hr1G043140	Constitutive photomorphogenesis and dwarfism 2	-2.0939	6.48e-14
1113	BART1_0-p55291	HORVU7Hr1G097250	Peptidyl-prolyl cis-trans isomerase, cyclophilin-type family protein	-2.09138	2.26e-15
1114	BART1_0-p03407	HORVU1Hr1G051140	S-adenosyl-L-methionine-dependent methyltransferase	-2.08897	0.000433556
1115	BART1_0-p45916	HORVU6Hr1G064670	nitrate regulatory gene2 protein-like	-2.08674	0.000241538
1116	BART1_0-p33705	HORVU5Hr1G021340	Anaerobic nitric oxide reductase flavorubredoxin	-2.08589	2.23e-14
1117	BART1_0-p08894	HORVU2Hr1G025360	0	-2.08585	3.75e-07
1118	BART1_0-p24383	HORVU3Hr1G098610	Polygalacturonase inhibitor	-2.08585	0.000419608
1119	BART1_0-p14740	HORVU2Hr1G103180	Alpha-hydroxy acid dehydrogenase, FMN-dependent	-2.08479	6.81e-06
1120	BART1_0-p45711	HORVU6Hr1G061870	Cyclin	-2.08407	6.37e-11
1121	BART1_0-p57508	HORVU0Hr1G001070	Putative LRR receptor-like serine/threonine-protein kinase	-2.08226	0.000829896
1122	BART1_0-p05910	HORVU1Hr1G084560	Tropinone reductase 1	-2.08088	9.74e-13
1123	BART1_0-p46499	HORVU6Hr1G073180	S-adenosyl-L-methionine-dependent methyltransferases superfamily protein	-2.07965	2.21e-15
1124	BART1_0-p23694	HORVU3Hr1G090560	2-C-methyl-D-erythritol4-phosphatecytidylyltransferase	-2.07872	1.01e-13
1125	BART1_0-p31137	HORVU4Hr1G077610	Hexosyltransferase	-2.07642	9.09e-08
1126	BART1_0-p52525	HORVU7Hr1G056450	Translation initiation factor IF-2-like	-2.07634	5.45e-07
1127	BART1_0-p29822	HORVU4Hr1G058970	ATP synthase subunit b', chloroplastic	-2.07511	1.86e-14
1128	BART1_0-p15011	HORVU2Hr1G105390	Factor of DNA methylation 1	-2.07432	7.63e-07
1129	BART1_0-p05949	HORVU1Hr1G085160	Bile acid:sodium symporter	-2.07362	2.3e-07
1130	BART1_0-p29023	HORVU4Hr1G046590	Rapid alkalinization factor like	-2.0733	0.00180124
1131	BART1_0-p54754	HORVU7Hr1G090330	phosphatidylinositol/phosphatidylcholine transfer protein SFH9	-2.07323	1.01e-14
1132	BART1_0-p38542	HORVU5Hr1G089230	Fatty acyl-CoA reductase	-2.07307	0.00682755
1133	BART1_0-p31039	HORVU4Hr1G076170	Transmembrane protein, putative	-2.07228	2.16e-07
1134	BART1_0-p03339	HORVU1Hr1G050110	Abscisic acid receptor like	-2.07225	2.95e-10
1135	BART1_0-p13468	HORVU2Hr1G089050	Beta-glucosidase 1	-2.07124	6.76e-11
1136	BART1_0-p38883	HORVU5Hr1G093530	Pentatricopeptide repeat-containing protein chloroplastic	-2.07116	3.21e-13
1137	BART1_0-p02928	HORVU1Hr1G043820	Alpha-galactosidase	-2.07105	4.5e-15
1138	BART1_0-p32694	HORVU5Hr1G007340	Concanavalin A-like lectin/glucanase, subgroup	-2.06692	5e-08
1139	BART1_0-p03511	HORVU1Hr1G052530	Major facilitator superfamily	-2.06674	1.81e-05
1140	BART1_0-p50441	HORVU7Hr1G027770	Calcium-binding EF-hand	-2.06646	1.8e-08
1141	BART1_0-p53337	HORVU7Hr1G069710	ACT domain-containing protein DS12, chloroplastic	-2.06619	5.25e-14
1142	BART1_0-p55375	HORVU7Hr1G098510	Plant peroxidase	-2.06567	7.12e-10
1143	BART1_0-p30390	HORVU4Hr1G067320	Large subunit ribosomal protein L15	-2.06479	1.33e-12
1144	BART1_0-p05289	HORVU1Hr1G076710	Tryptamine 5-hydrolase	-2.06473	1.16e-07
1145	BART1_0-p13432	HORVU2Hr1G088570	Serine/threonine-protein kinase	-2.06434	0.000457974
1146	BART1_0-p57413	HORVU7Hr1G122750	Nuclear snf4	-2.06179	3.83e-17
1147	BART1_0-p05291	HORVU1Hr1G076690	Auxin response factor	-2.06114	0.000890078
1148	BART1_0-p04328	HORVU1Hr1G064750	Heavy-metal-associated domain-containing protein	-2.06097	1.35e-11
1149	BART1_0-p57619	HORVU0Hr1G002600	MATE efflux family protein ALF5	-2.06009	2.66e-10
1150	BART1_0-p48014	HORVU6Hr1G093030	Mitochondrial ribosomal protein L9	-2.05777	1.29e-13
1151	BART1_0-p18917	HORVU3Hr1G024400	Glyoxalase	-2.05764	0.000593012
1152	BART1_0-p23171	HORVU3Hr1G084170	Glucosidase	-2.05678	9.32e-07
1153	BART1_0-p03178	HORVU1Hr1G047720	Glycoprotein-N-acetylgalactosamine 3-beta-galactosyltransferase 1	-2.05665	2.12e-09
1154	BART1_0-p40899	HORVU5Hr1G117800	B3 domain-containing protein	-2.05234	7.79e-08
1155	BART1_0-p43179	HORVU6Hr1G020570	Dead box ATP-dependent RNA helicase, putative	-2.05169	1.57e-06
1156	BART1_0-p07987	HORVU2Hr1G013400	Pseudo-response regulator	-2.05147	3.17e-11
1157	BART1_0-p46174	HORVU6Hr1G068720	Carotenoid cleavage dioxygenase	-2.05106	1.71e-08
1158	BART1_0-p42356	HORVU6Hr1G009770	RNAligase	-2.05091	4.06e-09
1159	BART1_0-p12397	HORVU2Hr1G074940	0	-2.05062	5.59e-07
1160	BART1_0-p39054	HORVU5Hr1G095460	Oligopeptide transporter like	-2.05042	5.97e-10
1161	BART1_0-p39132	HORVU5Hr1G096340	UDP-glucuronosyl/UDP-glucosyltransferase	-2.05029	0.000128567
1162	BART1_0-p27520	HORVU4Hr1G020840	Glucose-6-phosphate 1-epimerase	-2.04896	5.37e-08
1163	BART1_0-p08755	HORVU2Hr1G023480	tRNA (Guanine(37)-N1)-methyltransferase	-2.04754	5.61e-15
1164	BART1_0-p12450	HORVU2Hr1G075690	Alkaline/neutral invertase CINV2	-2.04563	5.77e-06
1165	BART1_0-p12450	HORVU2Hr1G075690	Alkaline/neutral invertase CINV2	-2.04563	5.77e-06
1166	BART1_0-p47100	HORVU6Hr1G081670	Tyrosine aminotransferase	-2.04116	2.62e-13
1167	BART1_0-p29126	HORVU4Hr1G048440	RNA binding protein 1	-2.0409	3.44e-11
1168	BART1_0-p21503	HORVU3Hr1G063000	Wall-associated receptor kinase 2	-2.04048	4.67e-11
1169	BART1_0-p55253	HORVU7Hr1G096880	Auxin-induced protein 6B	-2.04012	3.51e-08
1170	BART1_0-p55320	HORVU7Hr1G097950	glucosidase 2 subunit beta	-2.04003	3.69e-11
1171	BART1_0-p16878	HORVU2Hr1G127490	Disease resistance protein RGA2	-2.03908	3.01e-11
1172	BART1_0-p35474	HORVU5Hr1G048240	Omega-3 fatty acid desaturase	-2.03863	9.93e-10
1173	BART1_0-p03450	HORVU1Hr1G051780	B3 domain-containing transcription factor NGA2	-2.03839	0.00298092
1174	BART1_0-p19647	HORVU3Hr1G034640	Endoplasmic reticulum mannosyl-oligosaccharide 1,2-alpha-mannosidase	-2.03786	5.76e-14
1175	BART1_0-p42546	HORVU6Hr1G012270	Putative terpene synthase	-2.03777	1.46e-06
1176	BART1_0-p15461	HORVU2Hr1G111540	Farnesyl pyrophosphate synthase	-2.03775	7.25e-13
1177	BART1_0-p46545	HORVU6Hr1G074120	Serine/threonine-protein kinase	-2.03662	5.62e-05
1178	BART1_0-p34038	HORVU5Hr1G025960	Acyl carrier protein	-2.03527	6.22e-12
1179	BART1_0-p47994	HORVU6Hr1G092750	Zinc finger protein ZAT5	-2.0351	3.18e-13
1180	BART1_0-p16089	HORVU2Hr1G118680	Histone-lysine N-methyltransferase PRDM9	-2.03488	8.71e-09
1181	BART1_0-p28921	HORVU4Hr1G044470	Tubulin alpha-6 chain	-2.03462	1.63e-12
1182	BART1_0-p39286	HORVU5Hr1G098370	Cytochrome c biogenesis protein CCS1, chloroplastic	-2.03297	6.24e-13
1183	BART1_0-p46685	HORVU6Hr1G076130	Coiled-coil domain-containing protein	-2.03097	5.53e-08
1184	BART1_0-p16697	HORVU2Hr1G125520	Flavonoid 3'-hydroxylase (Fragment)	-2.0301	0.000111925
1185	BART1_0-p22318	HORVU3Hr1G073230	Probable protein ABIL5	-2.02905	0.00958422
1186	BART1_0-p46887	HORVU6Hr1G078770	Methionine aminopeptidase	-2.02864	2.32e-13
1187	BART1_0-p51134	HORVU7Hr1G036460	Patatin-like protein 2	-2.02834	3.73e-06
1188	BART1_0-p03516	HORVU1Hr1G052780	Vacuolar acid trehalase	-2.02752	2.38e-13
1189	BART1_0-p41586	HORVU6Hr1G000080	Thiosulfate sulfurtransferase 18	-2.02676	5.93e-10
1190	BART1_0-p30253	HORVU4Hr1G065110	Putative metal tolerance protein C3	-2.02611	1.64e-13
1191	BART1_0-p03142	HORVU1Hr1G047220	Aldehyde 5-hydroxylase	-2.02503	5.05e-10
1192	BART1_0-p45977	HORVU6Hr1G065960	2-C-methyl-D-erythritol 2,4-cyclodiphosphate synthase, chloroplastic	-2.02302	1.13e-14
1193	BART1_0-p44637	HORVU6Hr1G044140	LRR receptor-like serine/threonine-protein kinase EFR (Fragment)	-2.01892	1.25e-05
1194	BART1_0-p42526	HORVU6Hr1G011760	Ribose 5-phosphate isomerase A	-2.0185	6.05e-11
1195	BART1_0-p00939	HORVU1Hr1G011530	Glutamyl-tRNA reductase	-2.01811	3.43e-13
1196	BART1_0-p29771	HORVU4Hr1G058150	FKBP-type peptidyl-prolyl cis-trans isomerase	-2.01593	1.08e-12
1197	BART1_0-p38888	HORVU5Hr1G093660	Non-specific serine/threonine protein kinase	-2.01446	9.93e-11
1198	BART1_0-p05978	HORVU1Hr1G085570	probable ubiquitin-conjugating enzyme E2 24 isoform X3	-2.01428	5.2e-13
1199	BART1_0-p14311	HORVU2Hr1G098610	Eukaryotic translation initiation factor 2c, putative	-2.01419	0.00132022
1200	BART1_0-p02832	HORVU1Hr1G042480	Pyridoxal phosphate (PLP)-dependent transferase superfamily protein	-2.01409	4.48e-12
1201	BART1_0-p28235	HORVU4Hr1G031770	General regulatory factor2	-2.01056	3.23e-07
1202	BART1_0-p19564	HORVU3Hr1G033550	Serine carboxypeptidase-like 26	-2.01034	0.00140843
1203	BART1_0-p34756	HORVU5Hr1G037440	Dynamin-like protein arc5	-2.0077	0.000376041
1204	BART1_0-p51882	HORVU7Hr1G046430	Rhoptry neck protein 2 (Fragment)	-2.00569	2.1e-06
1205	BART1_0-p53909	HORVU7Hr1G078480	Glucosamine-phosphate N-acetyltransferase	-2.00568	1.63e-12
1206	BART1_0-p03523	HORVU1Hr1G052860	Dual specificity phosphatase	-2.00554	1.74e-07
1207	BART1_0-p51278	HORVU7Hr1G038220	Silicon transporter	-2.00413	1.68e-10
1208	BART1_0-p57174	HORVU7Hr1G120490	4-hydroxy-4-methyl-2-oxoglutarate aldolase	-2.00289	2.31e-13
1209	BART1_0-p42094	HORVU6Hr1G005920	NADPH-dependent FMN reductase domain protein	-2.00192	9.68e-12
1210	BART1_0-p55983	HORVU7Hr1G105860	TATA-binding protein-associated factor	-2.00072	2e-16
1211	BART1_0-p36166	HORVU5Hr1G058300	Trehalose 6-phosphate phosphatase	-2.00005	9.37e-10
1212	BART1_0-p43983	HORVU6Hr1G032770	Putative substilisin-like protease-like protein (Fragment)	-1.99998	4.89e-09
1213	BART1_0-p12788	HORVU2Hr1G080240	Kinesin-1	-1.99916	1.59e-14
1214	BART1_0-p44141	HORVU6Hr1G035260	Structural constituent of ribosome	-1.99909	1.86e-14
1215	BART1_0-p07864	HORVU2Hr1G012710	Amine oxidase	-1.99855	2e-12
1216	BART1_0-p22840	HORVU3Hr1G080100	Stress responsive NAC transcription factor	-1.9978	0.00468831
1217	BART1_0-p14570	HORVU2Hr1G101370	RING/U-box superfamily protein	-1.99695	6.93e-14
1218	BART1_0-p23924	HORVU3Hr1G093140	Serine/threonine-protein kinase CTR1	-1.99545	1.19e-05
1219	BART1_0-p31707	HORVU4Hr1G085100	Cinnamyl alcohol dehydrogenase	-1.99533	1.38e-12
1220	BART1_0-p59004	HORVU0Hr1G019710	RBR-type E3 ubiquitin transferase	-1.99515	0.00575999
1221	BART1_0-p59004	HORVU0Hr1G019710	RBR-type E3 ubiquitin transferase	-1.99515	0.00575999
1222	BART1_0-p59004	HORVU0Hr1G019710	RBR-type E3 ubiquitin transferase	-1.99515	0.00575999
1223	BART1_0-p04342	HORVU1Hr1G064990	Premnaspirodiene oxygenase	-1.99501	1.48e-05
1224	BART1_0-p19620	HORVU3Hr1G034210	5-nucleotidase	-1.99201	6.13e-13
1225	BART1_0-p34747	HORVU5Hr1G037200	Aldehyde dehydrogenase	-1.99162	0.0018219
1226	BART1_0-p18155	HORVU3Hr1G014330	U-box domain-containing protein 33	-1.99015	2.93e-05
1227	BART1_0-p40381	HORVU5Hr1G111330	Transmembrane protein, putative	-1.98971	1.64e-13
1228	BART1_0-p25841	HORVU3Hr1G116450	Pectin acetylesterase	-1.98865	3.01e-09
1229	BART1_0-p31596	HORVU4Hr1G083800	Aspartate--tRNA ligase	-1.98845	4.2e-09
1230	BART1_0-p04737	HORVU1Hr1G069430	Serotonin N-acetyltransferase	-1.98536	9.19e-11
1231	BART1_0-p58465	HORVU0Hr1G013180	Tuliposide A-converting enzyme 1, chloroplastic	-1.98484	1.55e-11
1232	BART1_0-p37816	HORVU5Hr1G079950	Protein PLASTID MOVEMENT IMPAIRED like	-1.9829	2.18e-12
1233	BART1_0-p49389	HORVU7Hr1G014410	Phosphate-induced protein 1	-1.98159	5.71e-05
1234	BART1_0-p17371	HORVU3Hr1G005290	E3 ubiquitin-protein ligase	-1.98089	3.69e-06
1235	BART1_0-p06087	HORVU1Hr1G087320	Xyloglucan endotransglucosylase/hydrolase	-1.98082	3.31e-10
1236	BART1_0-p52510	HORVU7Hr1G056240	Peptidylprolyl isomerase	-1.9797	1.43e-14
1237	BART1_0-p58395	HORVU0Hr1G012230	GDSL esterase/lipase	-1.9784	9.8e-07
1238	BART1_0-p04054	HORVU1Hr1G060610	Deoxy xylulose synthase 1	-1.97663	9.67e-10
1239	BART1_0-p36458	HORVU5Hr1G062220	Polygalacturonase	-1.97558	4.69e-15
1240	BART1_0-p48994	HORVU7Hr1G009680	Leucine Rich Repeat family protein, expressed	-1.97504	0.00301011
1241	BART1_0-p10672	HORVU2Hr1G049560	Peptidylprolyl isomerase	-1.97497	2.86e-12
1242	BART1_0-p56193	HORVU7Hr1G108930	Magnesium-chelatase subunit ChlI, chloroplastic	-1.9747	3.73e-12
1243	BART1_0-p12031	HORVU2Hr1G069110	NAD(P)-binding Rossmann-fold superfamily protein	-1.9733	1.84e-15
1244	BART1_0-p48086	HORVU6Hr1G093820	Wall-associated receptor kinase 1	-1.97286	0.00034128
1245	BART1_0-p47642	HORVU6Hr1G088610	Linalool synthase, chloroplastic	-1.97222	1.9e-10
1246	BART1_0-p26591	HORVU4Hr1G007560	Ubiquitin-conjugating enzyme variant	-1.97009	1.01e-14
1247	BART1_0-p11308	HORVU2Hr1G059430	Glycosyl transferase	-1.96984	5.52e-14
1248	BART1_0-p57539	HORVU0Hr1G001760	Pentatricopeptide repeat-containing protein chloroplastic	-1.96906	6.18e-11
1249	BART1_0-p37908	HORVU5Hr1G080870	NC domain-containing protein-related	-1.96822	1.72e-08
1250	BART1_0-p20785	HORVU3Hr1G052550	Acyl-coenzyme A thioesterase 13-like	-1.96789	2.14e-08
1251	BART1_0-p45944	HORVU6Hr1G065250	Dof zinc finger protein 2	-1.96737	1.92e-09
1252	BART1_0-p50082	HORVU7Hr1G023100	Ubiquitin carboxyl-terminal hydrolase 40	-1.96546	1.27e-12
1253	BART1_0-p50082	HORVU7Hr1G023100	Ubiquitin carboxyl-terminal hydrolase 40	-1.96546	1.27e-12
1254	BART1_0-p35082	HORVU5Hr1G042160	Purple acid phosphatase	-1.96414	2.55e-12
1255	BART1_0-p41619	HORVU6Hr1G000620	Leaf ferredoxin-NADP reductase	-1.96401	7.88e-14
1256	BART1_0-p42970	HORVU6Hr1G017710	BZIP transcription factor	-1.96324	1e-11
1257	BART1_0-p19670	HORVU3Hr1G034880	Tetratricopeptide repeat (TPR)-like superfamily protein	-1.96306	2.31e-07
1258	BART1_0-p11808	HORVU2Hr1G066480	Ribose-5-phosphate isomerase	-1.96035	3.39e-05
1259	BART1_0-p35990	HORVU5Hr1G055850	Sugar/inositol transporter	-1.9601	3.66e-06
1260	BART1_0-p46634	HORVU6Hr1G075340	Transcription termination factor MTERF6, chloroplastic/mitochondrial	-1.95974	3.44e-11
1261	BART1_0-p34568	HORVU5Hr1G034810	Diphosphonucleotide phosphatase1	-1.95946	8.09e-11
1262	BART1_0-p54199	HORVU7Hr1G082720	Extra-large guanine nucleotide-binding protein 1	-1.95861	1.72e-05
1263	BART1_0-p31523	HORVU4Hr1G082710	Barley mlo defense gene homolog1	-1.95821	2.62e-09
1264	BART1_0-p23596	HORVU3Hr1G089370	Zygote defective protein 12 (Fragment)	-1.95774	7.24e-12
1265	BART1_0-p12140	HORVU2Hr1G071100	Trihelix transcription factor ASR3	-1.95586	3.45e-11
1266	BART1_0-p03038	HORVU1Hr1G045700	Benzyl alcohol O-benzoyltransferase	-1.95529	0.00195075
1267	BART1_0-p12803	HORVU2Hr1G080480	Plastid-specific 30S ribosomal protein 3	-1.9537	2.01e-11
1268	BART1_0-p01104	HORVU1Hr1G013900	0	-1.95329	2.51e-05
1269	BART1_0-p35812	HORVU5Hr1G053270	Rhodanese-like domain-containing protein 9 chloroplastic	-1.95283	1.19e-13
1270	BART1_0-p58935	HORVU0Hr1G018970	Transcription factor DIVARICATA	-1.95157	4.66e-12
1271	BART1_0-p03027	HORVU1Hr1G045590	Glutamyl-tRNA reductase	-1.9507	4.23e-11
1272	BART1_0-p27021	HORVU4Hr1G013180	RING-H2 finger protein ATL51	-1.94944	8.41e-08
1273	BART1_0-p17108	HORVU3Hr1G002350	Iron-deficiency induced receptor-like kinase	-1.94932	0.000162651
1274	BART1_0-p28248	HORVU4Hr1G032030	0	-1.94464	1.01e-07
1275	BART1_0-p09431	HORVU2Hr1G032320	Nuclear transcription factor Y subunit B	-1.94435	6.92e-09
1276	BART1_0-p30846	HORVU4Hr1G073480	IQ calmodulin-binding motif protein	-1.94128	1.2e-05
1277	BART1_0-p08898	HORVU2Hr1G025390	Gibberellin receptor GID1L2	-1.93878	7.83e-12
1278	BART1_0-p42558	HORVU6Hr1G012510	Zinc finger protein	-1.93869	3.8e-12
1279	BART1_0-p51693	HORVU7Hr1G043790	Protein kinase domain	-1.93853	6.5e-05
1280	BART1_0-p55448	HORVU7Hr1G099520	LRR receptor-like kinase	-1.93822	0.000434853
1281	BART1_0-p42905	HORVU6Hr1G016850	Chlorophyll a-b binding protein, chloroplastic	-1.93802	6.75e-06
1282	BART1_0-p38933	HORVU5Hr1G094180	FAD-dependent urate hydroxylase	-1.93786	0.000246919
1283	BART1_0-p39186	HORVU5Hr1G096930	Isoflavone 2'-hydroxylase	-1.93733	2.18e-10
1284	BART1_0-p54404	HORVU7Hr1G085350	Kelch repeat type 1	-1.93723	1.37e-11
1285	BART1_0-p23485	HORVU3Hr1G088020	Tetraketide alpha-pyrone reductase 1	-1.93637	1.05e-10
1286	BART1_0-p12050	HORVU2Hr1G069860	Mariner transposase	-1.93458	1.31e-06
1287	BART1_0-p49348	HORVU7Hr1G013600	Transketolase chloroplastic	-1.93305	2.36e-13
1288	BART1_0-p28034	HORVU4Hr1G028310	MYB transcription factor	-1.93279	2.64e-11
1289	BART1_0-p35563	HORVU5Hr1G049540	Retrotransposon protein, putative, unclassified	-1.93258	0.000113208
1290	BART1_0-p27106	HORVU4Hr1G014070	Tetrapyrrole-binding protein chloroplastic	-1.93224	3.48e-11
1291	BART1_0-p48032	HORVU6Hr1G093240	High-light-induced protein chloroplastic	-1.93104	1.64e-14
1292	BART1_0-p46026	HORVU6Hr1G066600	Pentatricopeptide repeat-containing protein	-1.9299	2.85e-11
1293	BART1_0-p52131	HORVU7Hr1G050560	Ethylene signal transcription factor	-1.92985	4.34e-10
1294	BART1_0-p21327	HORVU3Hr1G060310	Putative receptor-like protein kinase (Fragment)	-1.92813	7.25e-07
1295	BART1_0-p15958	HORVU2Hr1G117270	Pre-mRNA-splicing factor SYF2 (Fragment)	-1.92774	9.14e-06
1296	BART1_0-p26808	HORVU4Hr1G010360	Cathepsin B	-1.92773	8.51e-08
1297	BART1_0-p25218	HORVU3Hr1G108920	0	-1.92734	0.00194855
1298	BART1_0-p29137	HORVU4Hr1G048620	Hopanoid-associated sugar epimerase	-1.92724	3.86e-12
1299	BART1_0-p40996	HORVU5Hr1G119080	Putative tricorn protease	-1.92599	3.56e-06
1300	BART1_0-p23648	HORVU3Hr1G089990	RING zinc finger-containing protein	-1.92457	1.11e-07
1301	BART1_0-p00936	HORVU1Hr1G011430	Inosine/uridine-preferring nucleoside hydrolase domain-containing protein	-1.92296	1.42e-09
1302	BART1_0-p21587	HORVU3Hr1G064340	Protein PLASTID MOVEMENT IMPAIRED 2 like	-1.92241	6.06e-11
1303	BART1_0-p09609	HORVU2Hr1G034540	Nuclear pore complex protein like	-1.92237	7.55e-14
1304	BART1_0-p27217	HORVU4Hr1G016190	60S ribosomal protein L10	-1.92099	2.75e-13
1305	BART1_0-p44871	HORVU6Hr1G049510	NAD(P)H-quinone oxidoreductase subunit 2, chloroplastic	-1.92038	1.14e-05
1306	BART1_0-p29476	HORVU4Hr1G053940	Calvin cycle protein like	-1.91943	2.1e-12
1307	BART1_0-p54850	HORVU7Hr1G091520	Putative receptor-like protein kinase	-1.91759	1.52e-13
1308	BART1_0-p11844	HORVU2Hr1G066820	Carboxypeptidase	-1.91643	5.97e-09
1309	BART1_0-p10492	HORVU2Hr1G046420	Protein DETOXIFICATION	-1.91624	6.62e-07
1310	BART1_0-p08633	HORVU2Hr1G022100	Pentatricopeptide repeat-containing protein	-1.91289	7.62e-10
1311	BART1_0-p40475	HORVU5Hr1G112580	Protein synthesis inhibitor II	-1.91284	1.5e-07
1312	BART1_0-p16620	HORVU2Hr1G124740	Drug/metabolite transporter	-1.91272	0.00837082
1313	BART1_0-p21957	HORVU3Hr1G068970	Hexosyltransferase	-1.91231	0.000324535
1314	BART1_0-p58236	HORVU0Hr1G009910	Pyruvate dehydrogenase E1 component subunit beta	-1.91224	2e-16
1315	BART1_0-p22585	HORVU3Hr1G077040	Pentatricopeptide repeat-containing protein	-1.91216	3.09e-11
1316	BART1_0-p47075	HORVU6Hr1G081400	GTP binding protein, putative	-1.91193	7.16e-12
1317	BART1_0-p27029	HORVU4Hr1G013190	Glutamyl-tRNA(Gln) amidotransferase subunit A (Fragment)	-1.91109	0.0003026
1318	BART1_0-p20005	HORVU3Hr1G039790	50S ribosomal protein 5 chloroplastic	-1.91083	9.74e-13
1319	BART1_0-p30650	HORVU4Hr1G071050	30S ribosomal protein S10 alpha, chloroplastic	-1.91025	4.83e-15
1320	BART1_0-p26357	HORVU4Hr1G004210	Ferredoxin C 2, chloroplastic	-1.90967	7.01e-16
1321	BART1_0-p03965	HORVU1Hr1G059400	Translation initiation factor IF-2-like	-1.90659	3.37e-07
1322	BART1_0-p04988	HORVU1Hr1G072750	Uracil phosphoribosyltransferase	-1.90638	1.41e-11
1323	BART1_0-p32998	HORVU5Hr1G011400	Patatin group A-3	-1.90583	1.33e-11
1324	BART1_0-p03547	HORVU1Hr1G053130	Zinc finger, C3HC4 type family protein, expressed	-1.9058	1.28e-08
1325	BART1_0-p44742	HORVU6Hr1G046290	X-ray repair complementing defective repair in Chinese hamster cells 3	-1.90573	2.76e-08
1326	BART1_0-p12356	HORVU2Hr1G074280	Putative plastid lipid-associated protein/fibrillin	-1.90545	1.51e-11
1327	BART1_0-p07327	HORVU2Hr1G007080	Nuclear transport factor 2 (NTF2) family protein	-1.90393	3.09e-14
1328	BART1_0-p51654	HORVU7Hr1G043030	Serine/threonine protein kinase	-1.90365	3.86e-12
1329	BART1_0-p51390	HORVU7Hr1G039760	U-box domain-containing protein 41	-1.90341	3.55e-06
1330	BART1_0-p43955	HORVU6Hr1G032490	Glucan endo-1,3-beta-glucosidase 14	-1.90092	4.56e-10
1331	BART1_0-p42360	HORVU6Hr1G009350	Acylamino-acid-releasing enzyme like	-1.90026	4.6e-08
1332	BART1_0-p42360	HORVU6Hr1G009350	Acylamino-acid-releasing enzyme like	-1.90026	4.6e-08
1333	BART1_0-p02964	HORVU1Hr1G044680	Protochlorophyllide reductase B, chloroplastic	-1.90014	1.99e-11
1334	BART1_0-p58788	HORVU0Hr1G017160	Glutaredoxin	-1.90009	4.63e-06
1335	BART1_0-p57916	HORVU0Hr1G006070	Rust resistance kinase Lr10	-1.89988	0.000680862
1336	BART1_0-p17114	HORVU3Hr1G002400	Rust resistance kinase Lr10	-1.89988	0.000680862
1337	BART1_0-p17120	HORVU3Hr1G002470	Putative receptor-like protein kinase	-1.89988	0.000680862
1338	BART1_0-p05476	HORVU1Hr1G079270	Polyketide cyclase/dehydrase and lipid transport superfamily protein	-1.89894	7.94e-13
1339	BART1_0-p41781	HORVU6Hr1G002330	MADS-box transcription factor	-1.89774	2.91e-08
1340	BART1_0-p44049	HORVU6Hr1G033600	Lipoxygenase	-1.8977	2.58e-08
1341	BART1_0-p59825	HORVU0Hr1G031850	DNA binding protein	-1.8975	2.32e-14
1342	BART1_0-p16844	HORVU2Hr1G127250	Pentatricopeptide repeat-containing protein, mitochondrial	-1.8967	3.03e-15
1343	BART1_0-p43856	HORVU6Hr1G030910	0	-1.89491	4.12e-09
1344	BART1_0-p18373	HORVU3Hr1G017020	Serine/threonine protein kinase	-1.89392	1.19e-07
1345	BART1_0-p54602	HORVU7Hr1G088340	Acid phosphatase 1	-1.89375	1.54e-13
1346	BART1_0-p16073	HORVU2Hr1G118810	Dihydroorotase	-1.89305	4.12e-07
1347	BART1_0-p42848	HORVU6Hr1G015690	Tetratricopeptide-like helical domain-containing protein	-1.89085	6.67e-12
1348	BART1_0-p36215	HORVU5Hr1G058890	0	-1.8902	3.15e-11
1349	BART1_0-p18352	HORVU3Hr1G016990	Cellulose synthase, nucleotide-diphospho-sugar transferase	-1.88841	1.91e-10
1350	BART1_0-p26800	HORVU4Hr1G010430	Homeodomain protein JUBEL1	-1.88769	8.82e-12
1351	BART1_0-p20593	HORVU3Hr1G049900	Glyoxylate/succinic semialdehyde reductase	-1.88728	1.08e-14
1352	BART1_0-p40269	HORVU5Hr1G110100	Cytokinin synthase	-1.88724	0.000511027
1353	BART1_0-p29940	HORVU4Hr1G060630	Fructose-bisphosphatase	-1.88673	5.38e-12
1354	BART1_0-p56972	HORVU7Hr1G118130	Cytokinin oxidase/dehydrogenase	-1.88601	4.91e-08
1355	BART1_0-p56972	HORVU7Hr1G118130	Cytokinin oxidase/dehydrogenase	-1.88601	4.91e-08
1356	BART1_0-p49646	HORVU7Hr1G017950	Cytochrome P450 family protein, expressed	-1.88567	1.76e-09
1357	BART1_0-p30355	HORVU4Hr1G066870	Putative cytochrome P450-dependent fatty acid hydroxylase	-1.88523	2.35e-10
1358	BART1_0-p11257	HORVU2Hr1G058580	Calcium-dependent protein kinase, putative	-1.88447	0.00178393
1359	BART1_0-p05157	HORVU1Hr1G075120	Carboxymethylenebutenolidase like	-1.88431	5.42e-14
1360	BART1_0-p41128	HORVU5Hr1G120390	S-adenosyl-L-methionine-dependent methyltransferases superfamily protein isoform 2	-1.88259	5.1e-10
1361	BART1_0-p01651	HORVU1Hr1G021930	Villin headpiece	-1.88137	4.58e-06
1362	BART1_0-p43833	HORVU6Hr1G030150	Non-specific serine/threonine protein kinase	-1.88027	3.45e-10
1363	BART1_0-p22620	HORVU3Hr1G077660	Nuclear transport factor 2	-1.88001	8.73e-06
1364	BART1_0-p06016	HORVU1Hr1G086070	Auxin-responsive protein IAA17	-1.87913	3.04e-13
1365	BART1_0-p06555	HORVU1Hr1G093350	Ribulose-15 bisphosphate carboxylase/oxygenase large subunit	-1.87722	1.52e-10
1366	BART1_0-p55679	HORVU7Hr1G101810	50S ribosomal protein L24 chloroplastic	-1.87694	8.69e-12
1367	BART1_0-p18438	HORVU3Hr1G018110	U3 small nucleolar RNA-associated protein 23	-1.87647	6.24e-13
1368	BART1_0-p13020	HORVU2Hr1G083110	Methyltransferase type	-1.8755	9.74e-13
1369	BART1_0-p26812	HORVU4Hr1G010270	Insulin-degrading enzyme	-1.87466	1.52e-14
1370	BART1_0-p30627	HORVU4Hr1G070620	DUF862 domain-containing protein	-1.87454	2.43e-11
1371	BART1_0-p37840	HORVU5Hr1G080110	Glycoside hydrolase	-1.87442	0.00560662
1372	BART1_0-p35552	HORVU5Hr1G049370	Esterase/lipase/thioesterase family protein	-1.87415	3.61e-09
1373	BART1_0-p11419	HORVU2Hr1G061060	Transcription termination factor 2, mitochondrial	-1.87413	5.47e-15
1374	BART1_0-p46875	HORVU6Hr1G078480	Chlorophyll a-b binding protein, chloroplastic	-1.87412	5.08e-11
1375	BART1_0-p35144	HORVU5Hr1G043200	Strictosidine synthase	-1.87376	1.35e-07
1376	BART1_0-p54753	HORVU7Hr1G090340	Phosphatidylcholine:diacylglycerol cholinephosphotransferase 1	-1.87358	3.91e-09
1377	BART1_0-p24105	HORVU3Hr1G095400	Transcription factor TCP subgroup	-1.87164	5.52e-11
1378	BART1_0-p57827	HORVU0Hr1G005330	0	-1.8714	7.83e-12
1379	BART1_0-p58730	HORVU0Hr1G016260	Chlorophyll A-B binding protein	-1.8703	2.3e-14
1380	BART1_0-p02102	HORVU1Hr1G029920	Solute carrier family 50 (Sugar transporter)	-1.87001	2.37e-06
1381	BART1_0-p46092	HORVU6Hr1G067580	Homeodomain-like protein (Fragment)	-1.8684	7.12e-06
1382	BART1_0-p15182	HORVU2Hr1G108370	Organic cation/carnitine transporter 4	-1.8681	1.07e-07
1383	BART1_0-p15182	HORVU2Hr1G108370	Organic cation/carnitine transporter 4	-1.8681	1.07e-07
1384	BART1_0-p31726	HORVU4Hr1G084900	0	-1.86787	4.79e-11
1385	BART1_0-p04509	HORVU1Hr1G066530	22.3 kDa class VI heat shock protein isoform X2	-1.86676	9.47e-08
1386	BART1_0-p45990	HORVU6Hr1G066000	DNA binding protein	-1.86652	8.37e-14
1387	BART1_0-p06375	HORVU1Hr1G091230	ATP binding protein	-1.8654	4.87e-06
1388	BART1_0-p11728	HORVU2Hr1G065110	GDP-mannose-dependent alpha-mannosyltransferase	-1.86433	1.83e-11
1389	BART1_0-p43075	HORVU6Hr1G019230	Ribosomal RNA small subunit methyltransferase H	-1.86161	2.61e-09
1390	BART1_0-p56685	HORVU7Hr1G114510	BZIP transcription factor (Fragment)	-1.85994	4.01e-10
1391	BART1_0-p55209	HORVU7Hr1G096140	Thylakoid lumenal 16. protein, chloroplastic	-1.85858	2.53e-12
1392	BART1_0-p60313	HORVU0Hr1G038850	Mitogen-activated protein kinase kinase	-1.85781	2.53e-07
1393	BART1_0-p33822	HORVU5Hr1G022750	Photosystem II PsbP, oxygen evolving complex	-1.8578	1.08e-14
1394	BART1_0-p43980	HORVU6Hr1G032680	Peptidylprolyl isomerase	-1.85724	4.66e-13
1395	BART1_0-p43990	HORVU6Hr1G032270	Pentatricopeptide repeat-containing protein at2g35130-like protein	-1.85653	2.23e-13
1396	BART1_0-p04863	HORVU1Hr1G071180	Chaperone protein dnaJ	-1.85538	5.35e-10
1397	BART1_0-p51393	HORVU7Hr1G039810	Microtubule binding protein YTM1 (Contains WD40 repeats)	-1.85479	1.97e-09
1398	BART1_0-p30460	HORVU4Hr1G068560	0	-1.85458	0.00051584
1399	BART1_0-p26394	HORVU4Hr1G004990	Acyl-CoA thioesterase/ catalytic/ hydrolase, acting on ester bonds	-1.85366	4.41e-11
1400	BART1_0-p51229	HORVU7Hr1G037550	Mitochondrial transcription termination factor-like	-1.85345	2.24e-11
1401	BART1_0-p21461	HORVU3Hr1G061980	Transmembrane kinase	-1.85095	2.4e-11
1402	BART1_0-p54729	HORVU7Hr1G090100	Thiamine biosynthetic enzyme	-1.84942	2.42e-09
1403	BART1_0-p17234	HORVU3Hr1G003410	Tryptophan synthase alpha chain	-1.84838	7.81e-12
1404	BART1_0-p08250	HORVU2Hr1G017490	Nucleic acid binding protein	-1.84836	2.15e-10
1405	BART1_0-p41514	HORVU5Hr1G125200	Serine/threonine-protein phosphatase	-1.84746	1.21e-05
1406	BART1_0-p17457	HORVU3Hr1G006150	PAP fibrillin domain containing protein,expressed	-1.84718	3.42e-13
1407	BART1_0-p47631	HORVU6Hr1G088410	Putative LRR receptor-like serine/threonine-protein kinase	-1.84695	0.00502173
1408	BART1_0-p15491	HORVU2Hr1G112080	Sucrose transporter	-1.8467	3.15e-07
1409	BART1_0-p46711	HORVU6Hr1G076510	Matrix metalloproteinase 1	-1.84377	3.78e-09
1410	BART1_0-p47779	HORVU6Hr1G090470	Disease resistance protein RPM1	-1.84351	0.000129995
1411	BART1_0-p59777	HORVU0Hr1G031390	NAD(P)H-quinone oxidoreductase subunit 2, chloroplastic	-1.84346	1.63e-07
1412	BART1_0-p08913	HORVU2Hr1G025570	Stomatal closure-related actin-binding protein 1	-1.84237	0.000236238
1413	BART1_0-p58571	HORVU0Hr1G014030	Chitinase	-1.84099	1.37e-07
1414	BART1_0-p50344	HORVU7Hr1G026580	Putative transcriptional regulator	-1.83977	3.14e-11
1415	BART1_0-p54812	HORVU7Hr1G091180	ORPHANS transcription factor	-1.83971	2.84e-07
1416	BART1_0-p37148	HORVU5Hr1G071070	ribosomal RNA small subunit methyltransferase B isoform X3	-1.83914	2.18e-09
1417	BART1_0-p35864	HORVU5Hr1G053810	Ubiquitin-conjugating enzyme	-1.83894	4.07e-11
1418	BART1_0-p12317	HORVU2Hr1G073780	Chaperone protein ClpB1	-1.83861	0.0042353
1419	BART1_0-p13174	HORVU2Hr1G085300	Riboflavin kinase	-1.83806	5.37e-09
1420	BART1_0-p30385	HORVU4Hr1G067360	Beta-hexosaminidase	-1.83783	3.15e-11
1421	BART1_0-p45387	HORVU6Hr1G057680	E3 ubiquitin-protein ligase WAV3-like	-1.83628	0.00187665
1422	BART1_0-p45190	HORVU6Hr1G054420	Oxygen-dependent coproporphyrinogen-III oxidase	-1.83589	5.47e-12
1423	BART1_0-p46538	HORVU6Hr1G073980	Pollen-specific protein C13	-1.83587	5.01e-08
1424	BART1_0-p13581	HORVU2Hr1G090090	Putative homeodomain-like transcription factor superfamily protein	-1.83578	1.56e-08
1425	BART1_0-p30662	HORVU4Hr1G071250	Low affinity sulfate transporter like	-1.83497	9.74e-13
1426	BART1_0-p32527	HORVU5Hr1G005180	Permatin	-1.83464	7.75e-08
1427	BART1_0-p15876	HORVU2Hr1G116480	Heterogeneous nuclear ribonucleoprotein U-like protein 1	-1.83428	0.0031129
1428	BART1_0-p36902	HORVU5Hr1G068330	Abscisic acid 8'-hydroxylase 2 (Fragment)	-1.83403	1.18e-06
1429	BART1_0-p12623	HORVU2Hr1G077230	Anaphase-promoting complex subunit 7	-1.83333	8.24e-15
1430	BART1_0-p26581	HORVU4Hr1G007420	LOW QUALITY PROTEIN: zinc finger protein CONSTANS-LIKE 6-like	-1.83216	5.95e-13
1431	BART1_0-p14004	HORVU2Hr1G095070	Generic methyltransferase	-1.82844	8.26e-13
1432	BART1_0-p11389	HORVU2Hr1G060630	Cadmium-induced protein AS8	-1.82812	2.84e-06
1433	BART1_0-p51315	HORVU7Hr1G038300	Vacuolar amino acid transporter like	-1.82749	8.84e-12
1434	BART1_0-p12789	HORVU2Hr1G080260	Oxygen-evolving enhancer protein 3-1, chloroplastic	-1.82721	2.87e-14
1435	BART1_0-p04544	HORVU1Hr1G066910	0	-1.82525	2.41e-05
1436	BART1_0-p52593	HORVU7Hr1G057460	Beta-galactosidase	-1.82489	1.35e-05
1437	BART1_0-p56760	HORVU7Hr1G115210	Pyrophosphate-energized vacuolar membrane proton pump	-1.82467	1.88e-12
1438	BART1_0-p56760	HORVU7Hr1G115210	Pyrophosphate-energized vacuolar membrane proton pump	-1.82467	1.88e-12
1439	BART1_0-p52447	HORVU7Hr1G055330	Protein synthesis inhibitor II	-1.82448	8.07e-06
1440	BART1_0-p16896	HORVU2Hr1G127700	Histone-lysine N-methyltransferase	-1.82351	2.54e-08
1441	BART1_0-p18729	HORVU3Hr1G021750	TMS membrane protein/tumor differentially expressed protein containing protein	-1.82349	1.35e-08
1442	BART1_0-p26703	HORVU4Hr1G009060	PfkB family carbohydrate kinase	-1.82257	2.52e-10
1443	BART1_0-p27259	HORVU4Hr1G016770	Truncated alcohol dehydrogenase	-1.82164	2.66e-09
1444	BART1_0-p30134	HORVU4Hr1G063600	4-hydroxy-tetrahydrodipicolinate reductase 1, chloroplastic	-1.82131	1.03e-12
1445	BART1_0-p38464	HORVU5Hr1G088200	Carboxyl-terminal-processing protease	-1.82068	6.86e-14
1446	BART1_0-p19609	HORVU3Hr1G034100	Germin-like protein 5-1	-1.82047	0.000801465
1447	BART1_0-p36894	HORVU5Hr1G068280	Rho guanine nucleotide exchange factor 10-like protein	-1.81806	7.43e-08
1448	BART1_0-p43522	HORVU6Hr1G025730	NADPH-dependent alkenal/one oxidoreductase, chloroplastic	-1.81799	5.91e-10
1449	BART1_0-p22524	HORVU3Hr1G075850	ER degradation enhancer	-1.81791	1.66e-14
1450	BART1_0-p44872	HORVU6Hr1G049120	Ribosomal protein S2 (Fragment)	-1.81767	1.95e-05
1451	BART1_0-p11317	HORVU2Hr1G059370	Nucleotide-binding, alpha-beta plait	-1.81754	1.53e-13
1452	BART1_0-p46899	HORVU6Hr1G078960	WCRKC thioredoxin 1	-1.81727	6.1e-15
1453	BART1_0-p07624	HORVU2Hr1G010350	YL1 nuclear, C-terminal	-1.81703	6.98e-14
1454	BART1_0-p05220	HORVU1Hr1G075830	(Rice Genome Annotation Project) histidine-containing phosphotransfer protein 4	-1.81641	2.92e-06
1455	BART1_0-p40494	HORVU5Hr1G112710	Leucine-rich repeat family protein, putative, expressed	-1.81605	2.21e-11
1456	BART1_0-p21301	HORVU3Hr1G059840	1,4-dihydroxy-2-naphthoyl-CoA synthase	-1.81543	3.95e-13
1457	BART1_0-p41453	HORVU5Hr1G124430	Sigma 54 modulation protein/ribosomal protein S30EA	-1.81477	4.9e-09
1458	BART1_0-p03098	HORVU1Hr1G045670	Folylpolyglutamate synthase	-1.81447	4.67e-11
1459	BART1_0-p31672	HORVU4Hr1G084790	Naringenin,2-oxoglutarate 3-dioxygenase	-1.81347	0.00501641
1460	BART1_0-p54845	HORVU7Hr1G091560	0	-1.81337	9.24e-10
1461	BART1_0-p47016	HORVU6Hr1G080420	Sugar transporter ERD6-like 3	-1.81229	2.91e-06
1462	BART1_0-p37189	HORVU5Hr1G072120	NifU-like protein 3, chloroplastic (Fragment)	-1.81211	4.36e-13
1463	BART1_0-p51154	HORVU7Hr1G035870	Chaperonin-like RBCX protein 1 chloroplastic	-1.81141	1.76e-15
1464	BART1_0-p12466	HORVU2Hr1G075950	Octamer-binding transcription factor	-1.8105	9.53e-05
1465	BART1_0-p57147	HORVU7Hr1G120190	Photosystem II stability/assembly factor isoform 2	-1.80894	9.76e-10
1466	BART1_0-p48103	HORVU6Hr1G093940	Putative L-ascorbate peroxidase 7, chloroplastic	-1.8089	1.69e-09
1467	BART1_0-p39347	HORVU5Hr1G098890	Malate dehydrogenase	-1.80881	4.31e-16
1468	BART1_0-p39979	HORVU5Hr1G106610	Variant of histone H1	-1.80815	3.24e-09
1469	BART1_0-p46846	HORVU6Hr1G078290	50S ribosomal protein L29 chloroplastic	-1.80802	4.45e-11
1470	BART1_0-p43743	HORVU6Hr1G029360	Late embryogenesis abundant (LEA) hydroxyproline-rich glycoprotein family	-1.80572	4.44e-06
1471	BART1_0-p55107	HORVU7Hr1G095080	Pectinesterase inhibitor domain	-1.80495	0.00028361
1472	BART1_0-p27923	HORVU4Hr1G026800	0	-1.80422	2.38e-09
1473	BART1_0-p57003	HORVU7Hr1G118560	Cupredoxin	-1.80245	0.000231261
1474	BART1_0-p14165	HORVU2Hr1G096890	Glycosyltransferase	-1.802	3.46e-08
1475	BART1_0-p48213	HORVU6Hr1G095380	NAD-dependent epimerase/dehydratase	-1.80011	1.31e-15
1476	BART1_0-p14903	HORVU2Hr1G105240	Purine permease 21	-1.79964	6.05e-10
1477	BART1_0-p26987	HORVU4Hr1G012560	Thioredoxin	-1.79861	6.91e-10
1478	BART1_0-p21874	HORVU3Hr1G067910	Alliin lyase	-1.79646	4.54e-08
1479	BART1_0-p48109	HORVU6Hr1G094170	Disease resistance protein RPM1	-1.79471	2.25e-05
1480	BART1_0-p48109	HORVU6Hr1G094170	Disease resistance protein RPM1	-1.79471	2.25e-05
1481	BART1_0-p46194	HORVU6Hr1G068980	Basic helix-loop-helix transcription factor	-1.79341	0.000118569
1482	BART1_0-p14847	HORVU2Hr1G104640	RING-type E3 ubiquitin transferase	-1.79066	1.71e-13
1483	BART1_0-p20627	HORVU3Hr1G050440	Actin binding protein family	-1.78882	1.81e-10
1484	BART1_0-p22332	HORVU3Hr1G073480	Protein CURVATURE THYLAKOID 1C chloroplastic	-1.78786	1.77e-15
1485	BART1_0-p24100	HORVU3Hr1G095330	Auxin-repressed protein 1	-1.78769	7.35e-12
1486	BART1_0-p11807	HORVU2Hr1G066470	SecE/sec61-gamma protein transport protein	-1.78674	2.48e-14
1487	BART1_0-p35808	HORVU5Hr1G053230	RNA recognition motif domain	-1.78423	3.08e-12
1488	BART1_0-p60442	HORVU0Hr1G040200	7-hydroxymethyl chlorophyll a reductase chloroplastic	-1.7837	2.32e-14
1489	BART1_0-p59268	HORVU0Hr1G023210	Centromere specific histone 3	-1.78355	3.94e-07
1490	BART1_0-p35078	HORVU5Hr1G042080	Putative major facilitator superfamily	-1.78346	9.65e-09
1491	BART1_0-p19768	HORVU3Hr1G036040	Putative transposase	-1.78237	2.74e-07
1492	BART1_0-p50765	HORVU7Hr1G031700	Glutamate receptor 2.5	-1.78102	0.00501579
1493	BART1_0-p37789	HORVU5Hr1G079670	Glycosyltransferase	-1.78047	2.07e-08
1494	BART1_0-p38355	HORVU5Hr1G086630	Flavin-containing monooxygenase	-1.78041	4.36e-13
1495	BART1_0-p39547	HORVU5Hr1G100990	Tetratricopeptide repeat (TPR)-like superfamily protein	-1.77987	1.74e-10
1496	BART1_0-p09776	HORVU2Hr1G036510	Polyol transporter 5	-1.7784	9.66e-11
1497	BART1_0-p31411	HORVU4Hr1G081290	AMP-dependent synthetase/ligase	-1.77673	1.1e-09
1498	BART1_0-p16829	HORVU2Hr1G127130	Endonuclease 4	-1.77667	8.76e-12
1499	BART1_0-p11947	HORVU2Hr1G068630	0	-1.77473	9.45e-07
1500	BART1_0-p42594	HORVU6Hr1G012690	Small GTP-binding protein (Fragment)	-1.77451	8.73e-05
1501	BART1_0-p27383	HORVU4Hr1G018650	Dirigent protein (Fragment)	-1.77321	0.00117029
1502	BART1_0-p31043	HORVU4Hr1G076160	Acyl-CoA N-acyltransferase (NAT) superfamily protein	-1.77293	7.77e-15
1503	BART1_0-p53855	HORVU7Hr1G077750	Ferredoxin, chloroplastic	-1.77256	1.01e-13
1504	BART1_0-p41924	HORVU6Hr1G003940	Pto-interacting protein 1	-1.77194	0.000165546
1505	BART1_0-p50452	HORVU7Hr1G027910	Endonuclease, putative	-1.76991	5.82e-11
1506	BART1_0-p48570	HORVU7Hr1G003870	Membrane protein of ER body-like protein	-1.76889	0.000988663
1507	BART1_0-p12591	HORVU2Hr1G077760	Ethanolamine utilization eutQ	-1.76883	8.29e-12
1508	BART1_0-p45930	HORVU6Hr1G064820	Basic helix-loop-helix (BHLH) DNA-binding superfamily protein	-1.76868	0.000802921
1509	BART1_0-p27254	HORVU4Hr1G016510	NADPH-quinone oxidoreductase subunit T, chloroplastic	-1.76854	1.6e-11
1510	BART1_0-p50365	HORVU7Hr1G026770	F-box family protein-like	-1.76818	4.06e-10
1511	BART1_0-p37079	HORVU5Hr1G070680	3-isopropylmalate dehydratase large subunit like	-1.76746	1.29e-07
1512	BART1_0-p39282	HORVU5Hr1G098360	3-isopropylmalate dehydratase large subunit like	-1.76746	1.29e-07
1513	BART1_0-p32740	HORVU5Hr1G007890	CCAAT-binding transcription factor B	-1.76693	6.51e-08
1514	BART1_0-p34049	HORVU5Hr1G026160	Mitochondrial uncoupling protein 1	-1.76595	5.29e-07
1515	BART1_0-p53582	HORVU7Hr1G073860	2-succinylbenzoate--CoA ligase chloroplastic/peroxisomal	-1.76194	6.79e-11
1516	BART1_0-p14757	HORVU2Hr1G103490	Disease resistance protein RGA2	-1.76031	3.4e-06
1517	BART1_0-p57221	HORVU7Hr1G121100	Protein DETOXIFICATION	-1.75942	0.000394906
1518	BART1_0-p31809	HORVU4Hr1G086680	Putative E3 ubiquitin ligase	-1.75872	0.000654047
1519	BART1_0-p04826	HORVU1Hr1G070710	Gibberellin 3-beta-dioxygenase	-1.75804	4.3e-10
1520	BART1_0-p51566	HORVU7Hr1G042150	Carbon catabolite repressor protein 3	-1.75693	2.35e-05
1521	BART1_0-p17790	HORVU3Hr1G009940	Hexosyltransferase	-1.75644	3.16e-09
1522	BART1_0-p34923	HORVU5Hr1G040180	Harpin-induced protein 1 containing protein, expressed	-1.75575	2.27e-05
1523	BART1_0-p19334	HORVU3Hr1G030520	Putative sodium bile acid cotransporter protein	-1.75408	6.67e-11
1524	BART1_0-p21298	HORVU3Hr1G059850	L-type lectin-domain containing receptor kinase IX.1	-1.75361	2.86e-05
1525	BART1_0-p27265	HORVU4Hr1G016880	L-type lectin-domain containing receptor kinase IX.1	-1.75361	2.86e-05
1526	BART1_0-p17910	HORVU3Hr1G011560	Mitochondrial glycoprotein family protein	-1.75265	5.66e-09
1527	BART1_0-p52082	HORVU7Hr1G049870	Alanine-glyoxylate transaminase / serine-glyoxylate transaminase / serine-pyruvate transaminase	-1.75219	7.05e-11
1528	BART1_0-p17384	HORVU3Hr1G004820	Adenine nucleotide translocator	-1.75113	3.27e-14
1529	BART1_0-p13582	HORVU2Hr1G090100	Calcium ion binding protein, putative	-1.75102	3.55e-11
1530	BART1_0-p38958	HORVU5Hr1G094430	Putative inactive cadmium/zinc-transporting ATPase HMA3	-1.75025	3.05e-08
1531	BART1_0-p51611	HORVU7Hr1G042940	RING-H2 finger protein ATL52	-1.75013	0.00145251
1532	BART1_0-p11380	HORVU2Hr1G060510	187-kDa microtubule-associated protein AIR9	-1.74967	0.00826135
1533	BART1_0-p17574	HORVU3Hr1G006600	Cysteine-rich receptor-like protein kinase 26	-1.74904	2.55e-08
1534	BART1_0-p35455	HORVU5Hr1G047970	Putative peptide transporter	-1.74865	0.000146787
1535	BART1_0-p19483	HORVU3Hr1G032540	Pkinase domain-containing protein/LRR_1 domain-containing protein/LRRNT_2 domain-containing protein/LRR_4 domain-containing protein/LRR_8 domain-containing protein	-1.74757	1.47e-09
1536	BART1_0-p23442	HORVU3Hr1G087420	Methyladenine glycosylase	-1.74724	0.00404276
1537	BART1_0-p53752	HORVU7Hr1G076250	NAC transcription factor	-1.74546	4.17e-07
1538	BART1_0-p11532	HORVU2Hr1G062680	Two-component response regulator ARR1	-1.74422	8.28e-10
1539	BART1_0-p27641	HORVU4Hr1G022830	Non-specific lipid-transfer protein	-1.74391	3.35e-13
1540	BART1_0-p23623	HORVU3Hr1G089650	Rhodanese/Cell cycle control phosphatase superfamily protein	-1.74254	1.71e-13
1541	BART1_0-p30064	HORVU4Hr1G062440	Putative carboxy-lyase	-1.74251	0.000877098
1542	BART1_0-p36553	HORVU5Hr1G063420	Glutamate receptor	-1.74181	4.69e-07
1543	BART1_0-p15725	HORVU2Hr1G114720	Haloalkane dehalogenase	-1.74172	1.62e-14
1544	BART1_0-p09449	HORVU2Hr1G032400	Alpha/beta fold hydrolase	-1.74117	2.1e-14
1545	BART1_0-p26773	HORVU4Hr1G009980	Acetylornithine aminotransferase	-1.73932	3.83e-14
1546	BART1_0-p22718	HORVU3Hr1G078660	p-coumaroyl ester 3'-hydroxylases	-1.73815	0.000698022
1547	BART1_0-p42527	HORVU6Hr1G011790	Serine/threonine-protein kinase Nek2	-1.73753	0.00958715
1548	BART1_0-p05011	HORVU1Hr1G073050	Zinc finger, RING-CH-type	-1.73741	1.6e-05
1549	BART1_0-p09226	HORVU2Hr1G029720	Cation-transporting P-type ATPase	-1.73725	4.37e-14
1550	BART1_0-p36783	HORVU5Hr1G066020	No apical meristem (NAM) protein	-1.73708	2.74e-14
1551	BART1_0-p09211	HORVU2Hr1G029480	Non-specific lipid transfer protein-like 1	-1.73661	8.82e-07
1552	BART1_0-p43055	HORVU6Hr1G018830	Mitochondrial/chloroplast ribosomal protein L3	-1.73659	1.26e-11
1553	BART1_0-p49920	HORVU7Hr1G021290	Adenylate kinase	-1.73553	6.23e-13
1554	BART1_0-p05372	HORVU1Hr1G077820	Protein ADP-ribosyltransferase PARP3	-1.73502	5.37e-09
1555	BART1_0-p05559	HORVU1Hr1G080410	30S ribosomal protein S1, chloroplastic	-1.73486	3.42e-13
1556	BART1_0-p18927	HORVU3Hr1G024540	Germin-like protein subfamily 1 member 15	-1.7338	6.28e-10
1557	BART1_0-p36163	HORVU5Hr1G058240	Protein transport protein SEC31	-1.73279	1.1e-07
1558	BART1_0-p39073	HORVU5Hr1G095630	Mariner transposase	-1.73149	7.55e-12
1559	BART1_0-p33271	HORVU5Hr1G014170	BZIP transcription factor family protein, expressed	-1.7312	3.44e-07
1560	BART1_0-p53954	HORVU7Hr1G079190	Plastid-specific ribosomal protein 4	-1.73059	4.24e-12
1561	BART1_0-p53812	HORVU7Hr1G077170	Adenylate kinase chloroplastic	-1.72826	1.59e-11
1562	BART1_0-p58886	HORVU0Hr1G018170	Pentatricopeptide repeat	-1.72668	3.74e-08
1563	BART1_0-p46091	HORVU6Hr1G067620	Pentatricopeptide repeat	-1.72668	3.74e-08
1564	BART1_0-p53675	HORVU7Hr1G075040	Putative DNA-binding protein ESCAROLA	-1.72637	4.64e-07
1565	BART1_0-p22179	HORVU3Hr1G071530	50S ribosomal protein L13 chloroplastic	-1.72524	2.09e-11
1566	BART1_0-p29968	HORVU4Hr1G061070	Gastrula zinc finger xFG20-1	-1.72514	1.14e-07
1567	BART1_0-p35644	HORVU5Hr1G049080	0	-1.72336	0.000134849
1568	BART1_0-p02588	HORVU1Hr1G037650	Rubisco accumulation factor	-1.72279	6.65e-08
1569	BART1_0-p26997	HORVU4Hr1G012750	Adenine/guanine permease AZG	-1.72175	1.6e-05
1570	BART1_0-p20081	HORVU3Hr1G040880	F-box protein isoform C	-1.72062	1.34e-10
1571	BART1_0-p09170	HORVU2Hr1G028980	Phytoene dehydrogenase chloroplastic/chromoplastic	-1.72022	3.89e-10
1572	BART1_0-p51396	HORVU7Hr1G039780	0	-1.71956	2.66e-12
1573	BART1_0-p45957	HORVU6Hr1G065210	Transcription factor LHW	-1.71951	6.78e-09
1574	BART1_0-p18125	HORVU3Hr1G013960	WW domain-containing oxidoreductase	-1.71848	3.27e-11
1575	BART1_0-p30983	HORVU4Hr1G075200	Sucrose transport protein SUC3	-1.71809	1.64e-10
1576	BART1_0-p53158	HORVU7Hr1G067110	Ferredoxin-nitrite reductase	-1.71734	7.11e-14
1577	BART1_0-p36442	HORVU5Hr1G062000	0	-1.7169	1.19e-11
1578	BART1_0-p58044	HORVU0Hr1G007360	Chlorophyllide a oxygenase chloroplastic	-1.71596	7.25e-09
1579	BART1_0-p53526	HORVU7Hr1G073170	Multiple organellar RNA editing factor 9 chloroplastic	-1.7153	1.46e-13
1580	BART1_0-p14584	HORVU2Hr1G101720	Multiple organellar RNA editing factor 2 chloroplastic	-1.7146	4.61e-12
1581	BART1_0-p41469	HORVU5Hr1G124580	0	-1.71424	0.000111932
1582	BART1_0-p04787	HORVU1Hr1G070200	Isoleucine--tRNA ligase	-1.71118	2.87e-14
1583	BART1_0-p35255	HORVU5Hr1G044960	S-acyltransferase	-1.71077	0.00607421
1584	BART1_0-p39295	HORVU5Hr1G098320	Forkhead box protein like	-1.71044	5.34e-12
1585	BART1_0-p45412	HORVU6Hr1G058060	auxin-responsive protein SAUR32-like	-1.70985	0.000267141
1586	BART1_0-p54285	HORVU7Hr1G083720	Zinc transporter ZTP29 isoform B	-1.70926	0.000110557
1587	BART1_0-p51601	HORVU7Hr1G042740	NHL domain-containing protein	-1.70898	1.19e-05
1588	BART1_0-p18212	HORVU3Hr1G015080	Structure-specific endonuclease subunit SLX1	-1.70858	1.34e-09
1589	BART1_0-p05703	HORVU1Hr1G082020	Glycosyltransferase	-1.70817	1.21e-05
1590	BART1_0-p39549	HORVU5Hr1G101020	Putative ribose-5-phosphate isomerase-like protein	-1.70796	2.13e-13
1591	BART1_0-p22732	HORVU3Hr1G078940	Tubulin beta chain	-1.70676	3.06e-08
1592	BART1_0-p52163	HORVU7Hr1G051000	Plant intracellular ras-group-related LRR protein 4-like (Fragment)	-1.70616	3.13e-11
1593	BART1_0-p39572	HORVU5Hr1G101770	Putative LRR receptor-like serine/threonine-protein kinase	-1.70574	0.00727908
1594	BART1_0-p04249	HORVU1Hr1G063470	Nitrate transporter	-1.70543	1.21e-09
1595	BART1_0-p55362	HORVU7Hr1G098470	Zinc finger, RING/FYVE/PHD-type	-1.70476	7.87e-05
1596	BART1_0-p04882	HORVU1Hr1G071460	Serpin-ZX	-1.70382	2.02e-06
1597	BART1_0-p54394	HORVU7Hr1G085160	Cytokinin riboside 5'-monophosphate phosphoribohydrolase LOG	-1.70319	1.38e-08
1598	BART1_0-p57646	HORVU0Hr1G003000	Sulfotransferase	-1.70292	2.22e-11
1599	BART1_0-p39709	HORVU5Hr1G103380	Nuclear-interacting partner of ALK	-1.70268	2.41e-11
1600	BART1_0-p49882	HORVU7Hr1G020590	Iron-containing superoxide dismutase	-1.70248	2.72e-11
1601	BART1_0-p49706	HORVU7Hr1G018600	Large subunit ribosomal protein L10e	-1.70134	0.000826356
1602	BART1_0-p39970	HORVU5Hr1G106570	0	-1.69969	1.83e-05
1603	BART1_0-p53375	HORVU7Hr1G070640	0	-1.69891	8.88e-09
1604	BART1_0-p12215	HORVU2Hr1G072270	Auxin response factor	-1.6983	0.000200786
1605	BART1_0-p35842	HORVU5Hr1G053480	Tetratricopeptide repeat (TPR)-like superfamily protein	-1.69743	6.23e-09
1606	BART1_0-p34141	HORVU5Hr1G027710	IAA-amino acid hydrolase ILR1	-1.69681	3.11e-09
1607	BART1_0-p44963	HORVU6Hr1G051070	mTERF domain-containing protein 1, mitochondrial (Fragment)	-1.69634	7.45e-11
1608	BART1_0-p41617	HORVU6Hr1G000650	Glycerate dehydrogenase	-1.6953	3.39e-14
1609	BART1_0-p16112	HORVU2Hr1G119210	Flavonoid 3'-monooxygenase	-1.69405	7.13e-08
1610	BART1_0-p46522	HORVU6Hr1G073660	Diphosphoinositol polyphosphate phosphohydrolase	-1.6939	2.99e-10
1611	BART1_0-p52122	HORVU7Hr1G050530	Transcription factor bHLH130	-1.69329	7.97e-13
1612	BART1_0-p00759	HORVU1Hr1G009050	Soluble epoxide hydrolase	-1.69241	1.76e-07
1613	BART1_0-p47872	HORVU6Hr1G091440	Disease resistance protein RPM1	-1.69218	3.85e-07
1614	BART1_0-p24059	HORVU3Hr1G094900	Tonoplast intrinsic protein (Fragment)	-1.69209	4.84e-07
1615	BART1_0-p45123	HORVU6Hr1G053680	Elongation factor Tu	-1.69123	5.27e-12
1616	BART1_0-p06469	HORVU1Hr1G092290	Cysteine-rich receptor-like protein kinase 29	-1.69073	0.000106782
1617	BART1_0-p32569	HORVU5Hr1G005740	Phytoene synthase, chloroplastic	-1.69062	3.42e-13
1618	BART1_0-p29830	HORVU4Hr1G058590	Zinc finger, RING-type	-1.69034	1.4e-14
1619	BART1_0-p51553	HORVU7Hr1G042080	Zinc finger protein CONSTANS	-1.68917	4.75e-09
1620	BART1_0-p21462	HORVU3Hr1G062490	Ribosomal protein rpS20	-1.68794	5.47e-12
1621	BART1_0-p17431	HORVU3Hr1G005560	Putative tetratricopeptide-like helical domain, DYW domain-containing protein	-1.68764	5.37e-11
1622	BART1_0-p52624	HORVU7Hr1G058030	Hopanoid-associated sugar epimerase	-1.68583	4.88e-12
1623	BART1_0-p47864	HORVU6Hr1G091350	Disease resistance protein RPM1	-1.68502	2.29e-07
1624	BART1_0-p02772	HORVU1Hr1G041640	Cytokinin riboside 5'-monophosphate phosphoribohydrolase	-1.68374	0.000111521
1625	BART1_0-p53560	HORVU7Hr1G073510	Zinc finger, RING-type	-1.68253	2.2e-07
1626	BART1_0-p36610	HORVU5Hr1G064130	Pentatricopeptide repeat-containing protein chloroplastic	-1.68239	1.86e-10
1627	BART1_0-p17139	HORVU3Hr1G002560	Iron-deficiency induced receptor-like kinase	-1.68226	3.61e-06
1628	BART1_0-p05701	HORVU1Hr1G081980	Calcium homeostasis regulator	-1.68027	1.33e-13
1629	BART1_0-p19713	HORVU3Hr1G035650	Rapid alkalinization factor	-1.68004	4.37e-07
1630	BART1_0-p23169	HORVU3Hr1G084220	Class III chitinase (Fragment)	-1.67925	1.17e-05
1631	BART1_0-p04343	HORVU1Hr1G064970	Amino acid permease	-1.67906	2.63e-09
1632	BART1_0-p58094	HORVU0Hr1G007890	0	-1.67889	8.26e-05
1633	BART1_0-p16249	HORVU2Hr1G120830	Serine/threonine protein kinase	-1.67801	7.58e-07
1634	BART1_0-p59662	HORVU0Hr1G029660	Photosystem II protein D2	-1.67709	1.57e-08
1635	BART1_0-p38366	HORVU5Hr1G087250	Chlorophyll a-b binding protein, chloroplastic	-1.67701	1.07e-09
1636	BART1_0-p06149	HORVU1Hr1G088190	0	-1.6762	0.00296603
1637	BART1_0-p58854	HORVU0Hr1G017780	Disease resistance protein RPM1	-1.67499	0.000362528
1638	BART1_0-p39819	HORVU5Hr1G104850	L-type lectin-domain containing receptor kinase IV.1	-1.67321	1.07e-08
1639	BART1_0-p36219	HORVU5Hr1G059070	Serine/threonine-protein kinase PBS1-like protein (Fragment)	-1.67263	0.00110801
1640	BART1_0-p37953	HORVU5Hr1G081460	Class III endochitinase	-1.67215	1.89e-05
1641	BART1_0-p29920	HORVU4Hr1G060280	AT-hook motif nuclear-localized protein 20	-1.67113	2.6e-05
1642	BART1_0-p07660	HORVU2Hr1G010690	Ribulose bisphosphate carboxylase small chain	-1.67082	0.000699283
1643	BART1_0-p07660	HORVU2Hr1G010690	Ribulose bisphosphate carboxylase small chain	-1.67082	0.000699283
1644	BART1_0-p07660	HORVU2Hr1G010690	Ribulose bisphosphate carboxylase small chain	-1.67082	0.000699283
1645	BART1_0-p07660	HORVU2Hr1G010690	Ribulose bisphosphate carboxylase small chain	-1.67082	0.000699283
1646	BART1_0-p06234	HORVU1Hr1G089430	GTP-binding protein era	-1.67075	4.22e-10
1647	BART1_0-p15849	HORVU2Hr1G116210	Ubiquitinyl hydrolase 1	-1.67034	1.28e-10
1648	BART1_0-p40973	HORVU5Hr1G118820	Multidrug resistance protein, MATE family	-1.67019	8.33e-07
1649	BART1_0-p48282	HORVU7Hr1G000970	HXXXD-type acyl-transferase family protein	-1.66942	4.96e-05
1650	BART1_0-p46716	HORVU6Hr1G076490	Altered response to gravity (Arg1), plant, putative	-1.66874	1.16e-11
1651	BART1_0-p53934	HORVU7Hr1G078730	Plasma-membrane choline transporter family protein isoform 2	-1.66663	9.48e-08
1652	BART1_0-p41248	HORVU5Hr1G122070	Transferases, transferring glycosyl groups	-1.66535	2.93e-12
1653	BART1_0-p52115	HORVU7Hr1G050390	Putative tRNA (Cytidine(34)-2'-O)-methyltransferase	-1.66411	3.15e-08
1654	BART1_0-p55930	HORVU7Hr1G105460	Nuclear transcription factor Y subunit B	-1.66408	2.98e-08
1655	BART1_0-p41179	HORVU5Hr1G121090	Arginine decarboxylase	-1.66377	0.000337874
1656	BART1_0-p48096	HORVU6Hr1G093960	Transcription factor like	-1.66197	2.64e-11
1657	BART1_0-p29827	HORVU4Hr1G058930	Proton pump-interactor 1	-1.66048	1.19e-05
1658	BART1_0-p08240	HORVU2Hr1G017420	Hydroxyproline-rich glycoprotein family protein	-1.65991	1.46e-08
1659	BART1_0-p23239	HORVU3Hr1G084970	Tetratricopeptide repeat-containing domain	-1.65905	1.29e-05
1660	BART1_0-p48933	HORVU7Hr1G008800	Urease accessory protein UreH	-1.6569	6.37e-09
1661	BART1_0-p47517	HORVU6Hr1G087030	Calcineurin subunit B like	-1.65615	1.72e-12
1662	BART1_0-p21525	HORVU3Hr1G063460	Transcription factor RAX3	-1.65522	8.57e-05
1663	BART1_0-p36947	HORVU5Hr1G068990	Tuliposide A-converting enzyme 1, chloroplastic	-1.65459	5.59e-11
1664	BART1_0-p33933	HORVU5Hr1G024470	Elongation factor Ts, mitochondrial	-1.65371	2.28e-09
1665	BART1_0-p58175	HORVU0Hr1G009140	YlmG homolog protein 2 chloroplastic	-1.65282	9.28e-12
1666	BART1_0-p11683	HORVU2Hr1G064640	Taxadiene 5-alpha hydroxylase	-1.65178	0.00244772
1667	BART1_0-p13142	HORVU2Hr1G084750	Phosphoglycolate phosphatase	-1.6501	5.41e-10
1668	BART1_0-p49975	HORVU7Hr1G021080	zinc finger Ran-binding domain-containing protein 2	-1.64932	9.22e-07
1669	BART1_0-p36675	HORVU5Hr1G064580	Putative plus-end-directed kinesin ATPase	-1.64915	3.52e-07
1670	BART1_0-p21526	HORVU3Hr1G063280	D-glycerate 3-kinase chloroplastic	-1.64874	3.04e-11
1671	BART1_0-p52591	HORVU7Hr1G057410	MYB domain class transcription factor	-1.6482	9.69e-09
1672	BART1_0-p04940	HORVU1Hr1G072250	Class III chitinase	-1.64762	0.00255187
1673	BART1_0-p45976	HORVU6Hr1G065970	Pentatricopeptide (PPR) repeat-containing protein-like	-1.64747	0.00379752
1674	BART1_0-p26348	HORVU4Hr1G004270	tRNA/rRNA methyltransferase (SpoU) family protein	-1.64733	5.44e-08
1675	BART1_0-p35013	HORVU5Hr1G041400	Phytosulfokine-alpha 1	-1.64503	1.46e-07
1676	BART1_0-p24031	HORVU3Hr1G094600	HCP-like superfamily protein with MYND-type zinc finger	-1.64453	1.18e-07
1677	BART1_0-p35605	HORVU5Hr1G050180	Sodium/proton antiporter 1	-1.6425	1.56e-11
1678	BART1_0-p26715	HORVU4Hr1G009140	Carbohydrate kinase PfkB	-1.64234	3.39e-12
1679	BART1_0-p35171	HORVU5Hr1G043080	DNA-directed RNA polymerases I	-1.64209	1.53e-07
1680	BART1_0-p04224	HORVU1Hr1G063200	RNA polymerase II C-terminal domain phosphatase-like 4	-1.64133	0.000242444
1681	BART1_0-p58825	HORVU0Hr1G017530	0	-1.6406	1.03e-06
1682	BART1_0-p47685	HORVU6Hr1G089190	Phosphate transporter3	-1.6393	1.13e-07
1683	BART1_0-p11392	HORVU2Hr1G060650	Cadmium-induced protein	-1.63893	5.9e-12
1684	BART1_0-p26246	HORVU4Hr1G002470	Phenylalanine--tRNA ligase beta subunit	-1.63885	1.32e-06
1685	BART1_0-p22257	HORVU3Hr1G072730	RING-H2 finger protein ATL40	-1.63882	7.97e-06
1686	BART1_0-p11939	HORVU2Hr1G068460	Amino acid transporter ANT1	-1.63857	0.000271813
1687	BART1_0-p56650	HORVU7Hr1G114170	Large subunit ribosomal protein L35	-1.63825	1.44e-10
1688	BART1_0-p59834	HORVU0Hr1G031960	Lysine ketoglutarate reductase trans-splicing related 1	-1.63644	9.11e-05
1689	BART1_0-p00389	HORVU1Hr1G004560	Hipothetical protein (Fragment)	-1.63623	0.009539
1690	BART1_0-p57899	HORVU0Hr1G005900	Secologanin synthase	-1.63603	4.34e-06
1691	BART1_0-p20834	HORVU3Hr1G053290	Pentatricopeptide repeat-containing protein, chloroplastic	-1.6342	3.27e-12
1692	BART1_0-p03126	HORVU1Hr1G047030	Transposon protein, putative, unclassified	-1.63373	0.00144437
1693	BART1_0-p22972	HORVU3Hr1G081940	Chaperone protein dnaJ	-1.63361	1.46e-09
1694	BART1_0-p29972	HORVU4Hr1G060870	L-rhamnose-proton symporter like	-1.6331	5.06e-11
1695	BART1_0-p16010	HORVU2Hr1G118060	Heavy metal-associated isoprenylated plant protein 39	-1.63308	0.00125555
1696	BART1_0-p58793	HORVU0Hr1G017140	Phosphatidylethanolamine N-methyltransferase	-1.63228	2.74e-09
1697	BART1_0-p08636	HORVU2Hr1G022180	Retrovirus-related Pol polyprotein LINE-1	-1.63171	8.1e-10
1698	BART1_0-p14439	HORVU2Hr1G099770	Oxygen-dependent coproporphyrinogen-III oxidase, chloroplastic	-1.63164	2.11e-13
1699	BART1_0-p51931	HORVU7Hr1G047210	Phosphate transporter like	-1.6313	1.8e-06
1700	BART1_0-p54046	HORVU7Hr1G080530	MYB transcription factor-like	-1.63068	2.24e-06
1701	BART1_0-p47035	HORVU6Hr1G080870	C2H2L domain class transcription factor	-1.63059	0.000293979
1702	BART1_0-p35064	HORVU5Hr1G041980	0	-1.63037	0.000317753
1703	BART1_0-p26011	HORVU4Hr1G000240	Photosystem II oxygen-evolving enhancer protein 2	-1.62934	9.75e-14
1704	BART1_0-p60415	HORVU0Hr1G040210	Wall-associated receptor kinase 2	-1.62682	0.000677358
1705	BART1_0-p13725	HORVU2Hr1G092100	Receptor-like protein kinase-like	-1.62591	2.11e-07
1706	BART1_0-p34915	HORVU5Hr1G039960	Histone acetyltransferase HPA2 and related acetyltransferases	-1.62557	2.04e-12
1707	BART1_0-p16937	HORVU3Hr1G000390	Chloroplast 1-deoxy-D-xylulose-5-phosphate reductoisomerase	-1.62522	1.88e-12
1708	BART1_0-p18470	HORVU3Hr1G018390	LRR receptor-like serine/threonine-protein kinase GSO2	-1.62473	1.26e-05
1709	BART1_0-p09828	HORVU2Hr1G037250	4-alpha-glucanotransferase	-1.62448	0.00273227
1710	BART1_0-p05032	HORVU1Hr1G073300	0	-1.62435	1.9e-08
1711	BART1_0-p30629	HORVU4Hr1G070850	Transmembrane protein, putative	-1.62401	0.00246865
1712	BART1_0-p09996	HORVU2Hr1G039510	Cytochrome c6 chloroplastic	-1.624	1.46e-10
1713	BART1_0-p11105	HORVU2Hr1G056280	0	-1.62308	1.48e-07
1714	BART1_0-p18278	HORVU3Hr1G015620	Putative GTPase-activating protein	-1.6214	1.79e-11
1715	BART1_0-p35057	HORVU5Hr1G041950	Serine/threonine-protein kinase	-1.62104	5.53e-05
1716	BART1_0-p26995	HORVU4Hr1G012240	Adenylylsulfatase	-1.62101	6.48e-14
1717	BART1_0-p60344	HORVU0Hr1G039200	Serine/threonine-protein phosphatase 6 regulatory ankyrin repeat subunit B	-1.62049	3.9e-11
1718	BART1_0-p30109	HORVU4Hr1G063150	Clp amino terminal domain containing protein, expressed	-1.61963	4.25e-12
1719	BART1_0-p22021	HORVU3Hr1G069520	GTP-binding protein	-1.61936	1.13e-13
1720	BART1_0-p34415	HORVU5Hr1G032370	Nucleolar protein gar2-related isoform 1	-1.61897	1.02e-05
1721	BART1_0-p16177	HORVU2Hr1G119780	Disease resistance protein RPM1	-1.61759	4.29e-12
1722	BART1_0-p52244	HORVU7Hr1G052070	PPR domain-containing protein (Fragment)	-1.61703	8.78e-10
1723	BART1_0-p37280	HORVU5Hr1G073440	SBP transcription factor	-1.61548	6.42e-05
1724	BART1_0-p50223	HORVU7Hr1G023600	S-adenosylmethionine-dependent methyltransferase/ methyltransferase/ thiopurine S-methyltransferase	-1.61452	6.81e-12
1725	BART1_0-p42791	HORVU6Hr1G015420	0	-1.61429	5.28e-07
1726	BART1_0-p22432	HORVU3Hr1G074850	Methionyl-tRNA formyltransferase	-1.61374	2.96e-12
1727	BART1_0-p04643	HORVU1Hr1G068050	Formimidoyltetrahydrofolate cyclodeaminase	-1.61284	8.89e-07
1728	BART1_0-p12600	HORVU2Hr1G077410	Chaperonin Cpn	-1.61227	2.33e-12
1729	BART1_0-p06548	HORVU1Hr1G093250	Ribulose-15 bisphosphate carboxylase/oxygenase large subunit	-1.61219	2.96e-08
1730	BART1_0-p27841	HORVU4Hr1G025750	0	-1.61207	0.000247497
1731	BART1_0-p01714	HORVU1Hr1G022840	Peroxisomal membrane protein 2	-1.61192	2.86e-10
1732	BART1_0-p37801	HORVU5Hr1G079820	S-adenosyl-L-methionine-dependent methyltransferase	-1.611	8.29e-12
1733	BART1_0-p37803	HORVU5Hr1G079830	S-adenosyl-L-methionine-dependent methyltransferase	-1.611	8.29e-12
1734	BART1_0-p04729	HORVU1Hr1G069340	NADH dehydrogenase ubiquinone 1 alpha subcomplex subunit 1	-1.60984	0.00227275
1735	BART1_0-p23304	HORVU3Hr1G085720	BEL1-like homeodomain protein 9	-1.60946	0.00041616
1736	BART1_0-p52551	HORVU7Hr1G056770	NAD-dependent sorbitol dehydrogenase	-1.60813	2.11e-11
1737	BART1_0-p14277	HORVU2Hr1G098110	NUDIX hydrolase domain	-1.60744	2.41e-10
1738	BART1_0-p03015	HORVU1Hr1G045280	Ribosomal RNA small subunit methyltransferase H (Fragment)	-1.6068	5.85e-14
1739	BART1_0-p23274	HORVU3Hr1G085230	ATP synthase subunit b	-1.60634	1.96e-14
1740	BART1_0-p24672	HORVU3Hr1G101930	RNA recognition motif domain	-1.60473	0.00102593
1741	BART1_0-p54323	HORVU7Hr1G084230	4-hydroxyphenylacetaldehyde oxime monooxygenase	-1.60386	4.13e-09
1742	BART1_0-p38260	HORVU5Hr1G085710	Aquaporin NIP-type	-1.60373	3.44e-07
1743	BART1_0-p14694	HORVU2Hr1G102790	Serine/threonine protein kinase	-1.60265	0.00125561
1744	BART1_0-p18273	HORVU3Hr1G015850	Lipase, class 3	-1.60257	1.29e-09
1745	BART1_0-p54802	HORVU7Hr1G090830	von Willebrand factor, type A, Copine, Zinc finger, RING/FYVE/PHD-type	-1.60185	8.88e-07
1746	BART1_0-p35478	HORVU5Hr1G048300	Putative ATP-dependent Clp protease ATP-binding subunit	-1.60159	1.42e-08
1747	BART1_0-p46669	HORVU6Hr1G075870	RWP-RK domain protein	-1.6013	0.000294606
1748	BART1_0-p08762	HORVU2Hr1G023560	Magnesium-chelatase subunit ChlH chloroplastic	-1.59994	1.47e-07
1749	BART1_0-p45210	HORVU6Hr1G054770	Serine/threonine protein kinase	-1.59892	0.00309559
1750	BART1_0-p16063	HORVU2Hr1G118700	EMBRYO SURROUNDING FACTOR 1-like protein	-1.59862	0.00102769
1751	BART1_0-p15583	HORVU2Hr1G113330	DUF2930 domain-containing protein (Fragment)	-1.59811	2.16e-07
1752	BART1_0-p56878	HORVU7Hr1G116890	Chaperone protein dnaJ 11 chloroplastic	-1.59695	8.8e-10
1753	BART1_0-p13345	HORVU2Hr1G087510	Transmembrane protein, putative (DUF247)	-1.59689	3.79e-07
1754	BART1_0-p20019	HORVU3Hr1G039930	ACSF	-1.59646	6.95e-12
1755	BART1_0-p30964	HORVU4Hr1G075010	50S ribosomal protein L18, chloroplastic	-1.59517	1.23e-11
1756	BART1_0-p30374	HORVU4Hr1G067140	Resistance protein (Fragment)	-1.59502	4.41e-06
1757	BART1_0-p19801	HORVU3Hr1G036430	Bifunctional phosphatase chloroplastic	-1.5947	2.48e-14
1758	BART1_0-p57266	HORVU7Hr1G121500	Flavin-containing monooxygenase	-1.59395	3.37e-05
1759	BART1_0-p23673	HORVU3Hr1G090270	Rhodanese domain-containing protein-like	-1.5923	7.15e-11
1760	BART1_0-p11836	HORVU2Hr1G066970	NTP pyrophosphohydrolase MazG, putative catalytic core	-1.5916	2.8e-07
1761	BART1_0-p26250	HORVU4Hr1G002820	Type I inositol-1,4,5-trisphosphate 5-phosphatase CVP2	-1.59014	1.31e-08
1762	BART1_0-p21105	HORVU3Hr1G057240	Electron transporter	-1.58852	1.41e-11
1763	BART1_0-p01637	HORVU1Hr1G021760	BTB/POZ and MATH domain-containing protein 3	-1.58726	3.51e-07
1764	BART1_0-p08776	HORVU2Hr1G023770	GDSL esterase/lipase	-1.58617	2.57e-05
1765	BART1_0-p21908	HORVU3Hr1G068360	Pyridoxal phosphate phosphatase PHOSPHO2	-1.58602	0.00399189
1766	BART1_0-p22776	HORVU3Hr1G079470	Putative arabinosyltransferase ARAD1	-1.58556	0.000151182
1767	BART1_0-p03191	HORVU1Hr1G047570	Response to low sulfur protein, putative	-1.58555	3.73e-07
1768	BART1_0-p54849	HORVU7Hr1G091580	Transmembrane protein, putative	-1.58408	4.48e-12
1769	BART1_0-p59278	HORVU0Hr1G023470	Pentatricopeptide repeat-containing protein (Fragment)	-1.58408	1.11e-08
1770	BART1_0-p23565	HORVU3Hr1G088970	protein PLASTID TRANSCRIPTIONALLY ACTIVE 10-like	-1.5808	2.08e-09
1771	BART1_0-p39752	HORVU5Hr1G103990	Chemocyanin	-1.58074	0.0020466
1772	BART1_0-p34875	HORVU5Hr1G039210	Chaperone DnaJ-domain superfamily protein	-1.58062	2.74e-15
1773	BART1_0-p22057	HORVU3Hr1G069960	Zinc finger, RING-type	-1.57972	0.00131078
1774	BART1_0-p23185	HORVU3Hr1G084340	Transcription factor LG2	-1.5788	2.17e-08
1775	BART1_0-p49781	HORVU7Hr1G019510	Dormancyauxin associated	-1.57786	1.13e-13
1776	BART1_0-p06365	HORVU1Hr1G090990	Protein CHUP1 chloroplastic	-1.57735	1.02e-11
1777	BART1_0-p45681	HORVU6Hr1G061270	Aldehyde dehydrogenase	-1.57649	1.98e-07
1778	BART1_0-p49271	HORVU7Hr1G012840	GAGA-binding transcriptional activator	-1.576	1.26e-11
1779	BART1_0-p23514	HORVU3Hr1G088310	Calcium-binding protein 39	-1.57533	0.00124527
1780	BART1_0-p47446	HORVU6Hr1G086190	Chaperone DnaJ	-1.5748	1.81e-05
1781	BART1_0-p32130	HORVU4Hr1G090820	Xyloglucan endotransglucosylase/hydrolase	-1.57308	1.27e-06
1782	BART1_0-p38838	HORVU5Hr1G093090	High affinity cationic amino acid transporter 1	-1.57228	0.000838676
1783	BART1_0-p30330	HORVU4Hr1G066420	Mitogen-activated protein kinase kinase 4	-1.57219	1.28e-06
1784	BART1_0-p47717	HORVU6Hr1G089600	Bidirectional sugar transporter SWEET	-1.57186	4.4e-09
1785	BART1_0-p09751	HORVU2Hr1G036240	0	-1.57108	8.54e-10
1786	BART1_0-p18994	HORVU3Hr1G025820	Mitochondrial 2-oxoglutarate/malate translocator	-1.57097	8.84e-11
1787	BART1_0-p06017	HORVU1Hr1G086160	Cell number regulator 2	-1.57064	0.00791701
1788	BART1_0-p55218	HORVU7Hr1G096370	Mitochondrial import inner membrane translocase subunit tim-10 isoform 1	-1.5701	1.42e-08
1789	BART1_0-p11639	HORVU2Hr1G063730	glutamate--glyoxylate aminotransferase 2-like	-1.56998	1.03e-13
1790	BART1_0-p16385	HORVU2Hr1G118420	Winged helix-turn-helix DNA-binding domain containing protein	-1.569	2.95e-11
1791	BART1_0-p23631	HORVU3Hr1G089690	0	-1.56861	0.000412167
1792	BART1_0-p23282	HORVU3Hr1G085400	Steroid 5-alpha-reductase	-1.56809	0.00033676
1793	BART1_0-p37626	HORVU5Hr1G077520	Pentatricopeptide (PPR) repeat-containing protein-like	-1.56805	0.000241231
1794	BART1_0-p17986	HORVU3Hr1G012100	Receptor-like protein kinase	-1.56798	3.52e-09
1795	BART1_0-p50699	HORVU7Hr1G030780	Shikimate O-hydroxycinnamoyltransferase	-1.5659	8.8e-05
1796	BART1_0-p26702	HORVU4Hr1G009070	BTB/POZ domain-containing protein isoform 1	-1.56542	5.12e-11
1797	BART1_0-p25276	HORVU3Hr1G109540	U-box domain-containing protein 4	-1.5645	6.86e-07
1798	BART1_0-p41407	HORVU5Hr1G123880	MYB transcription factor	-1.564	9.45e-11
1799	BART1_0-p31108	HORVU4Hr1G077140	Pentatricopeptide repeat-containing protein	-1.5639	5.64e-13
1800	BART1_0-p17540	HORVU3Hr1G006320	Leucine--tRNA ligase chloroplastic/mitochondrial	-1.56357	1.87e-13
1801	BART1_0-p01980	HORVU1Hr1G027840	Harbinger transposase-derived nuclease	-1.56219	3.4e-11
1802	BART1_0-p37994	HORVU5Hr1G081750	DNA photolyase	-1.5605	5.06e-13
1803	BART1_0-p53939	HORVU7Hr1G078890	Undecaprenyl-diphosphatase	-1.5595	5.5e-09
1804	BART1_0-p29355	HORVU4Hr1G052070	F-box domain containing protein, expressed	-1.55855	6.28e-05
1805	BART1_0-p09432	HORVU2Hr1G032170	Leucine-rich repeat-containing protein	-1.5578	1.1e-11
1806	BART1_0-p55060	HORVU7Hr1G093590	0	-1.55679	1.95e-11
1807	BART1_0-p17085	HORVU3Hr1G001960	Tetratricopeptide repeat-containing domain	-1.55669	2.51e-12
1808	BART1_0-p27096	HORVU4Hr1G014270	Zygote defective protein 12 (Fragment)	-1.55662	6.81e-09
1809	BART1_0-p29225	HORVU4Hr1G050190	Basic leucine-zipper 52	-1.5562	0.000365802
1810	BART1_0-p23227	HORVU3Hr1G084750	Amino acid transporter, transmembrane	-1.55618	6.02e-08
1811	BART1_0-p31773	HORVU4Hr1G085960	Peroxisomal membrane protein like	-1.55611	5.48e-13
1812	BART1_0-p56950	HORVU7Hr1G116960	Chaperone protein dnaJ 11 chloroplastic	-1.55495	2.88e-11
1813	BART1_0-p26230	HORVU4Hr1G002700	Phosphoenolpyruvate carboxykinase [ATP]	-1.55428	2.12e-06
1814	BART1_0-p07646	HORVU2Hr1G010520	DSBA-like thioredoxin domain containing protein	-1.55121	0.0039731
1815	BART1_0-p29984	HORVU4Hr1G061160	Putative UDP-N-acetylglucosamine--peptide N-acetylglucosaminyltransferase SEC	-1.55113	1.63e-10
1816	BART1_0-p03205	HORVU1Hr1G048110	NADH-plastoquinone oxidoreductase subunit 4	-1.54686	0.00138199
1817	BART1_0-p46931	HORVU6Hr1G079600	1-aminocyclopropane-1-carboxylate oxidase	-1.54624	3.69e-06
1818	BART1_0-p25628	HORVU3Hr1G113790	Disease resistance protein RPP13	-1.54582	2.34e-06
1819	BART1_0-p18169	HORVU3Hr1G014470	Aldo-keto reductase	-1.54477	6.68e-06
1820	BART1_0-p16784	HORVU2Hr1G126540	Amidase	-1.5445	1.24e-07
1821	BART1_0-p04704	HORVU1Hr1G068790	ADP-ribosylation factor	-1.54275	3.45e-05
1822	BART1_0-p19219	HORVU3Hr1G029200	Phosphoenolpyruvate carboxylase	-1.5422	3.38e-11
1823	BART1_0-p60402	HORVU0Hr1G040070	BZR plant transcription factor	-1.54178	8.07e-08
1824	BART1_0-p14980	HORVU2Hr1G106020	0	-1.54159	1.46e-08
1825	BART1_0-p49700	HORVU7Hr1G018510	Putative S-adenosyl-L-methionine-dependent methyltransferase	-1.54119	1.38e-08
1826	BART1_0-p06474	HORVU1Hr1G092330	General substrate transporter	-1.53947	0.0012514
1827	BART1_0-p55219	HORVU7Hr1G096410	26s proteasome non-ATPase regulatory subunit	-1.53881	6.24e-06
1828	BART1_0-p00165	HORVU1Hr1G001770	Serine/threonine-protein kinase	-1.53812	1.43e-05
1829	BART1_0-p52204	HORVU7Hr1G051640	Ras guanine nucleotide exchange factor K	-1.5378	0.000166318
1830	BART1_0-p30129	HORVU4Hr1G063640	Armadillo repeat only 1	-1.53656	1.98e-09
1831	BART1_0-p30278	HORVU4Hr1G065650	Protein DETOXIFICATION	-1.5363	4.64e-06
1832	BART1_0-p54819	HORVU7Hr1G091270	NADH dehydrogenase [ubiquinone] 1 beta subcomplex subunit like	-1.53618	8.77e-13
1833	BART1_0-p25907	HORVU3Hr1G117370	Glutathione S-transferase	-1.5349	0.000216491
1834	BART1_0-p39051	HORVU5Hr1G095440	DUF423 domain-containing protein	-1.53188	7.6e-13
1835	BART1_0-p03657	HORVU1Hr1G054920	Zinc finger, RING-type	-1.53167	4.77e-09
1836	BART1_0-p39722	HORVU5Hr1G103790	Heparanase-like protein 3	-1.53163	7.7e-11
1837	BART1_0-p08366	HORVU2Hr1G019010	ABC transporter G family member 11-like protein (Fragment)	-1.53047	0.00943569
1838	BART1_0-p02542	HORVU1Hr1G037550	RNA-binding protein	-1.52927	1.12e-10
1839	BART1_0-p55265	HORVU7Hr1G097070	mRNA splicing factor ATP-dependent RNA helicase	-1.52881	0.00141312
1840	BART1_0-p16031	HORVU2Hr1G118200	Heavy metal-associated domain, HMA	-1.52698	0.00497247
1841	BART1_0-p39822	HORVU5Hr1G104700	NADP-specific glutamate dehydrogenase	-1.52647	3.93e-08
1842	BART1_0-p36678	HORVU5Hr1G065330	Cinnamoyl CoA reductase	-1.52622	7.93e-06
1843	BART1_0-p48386	HORVU7Hr1G002200	Auxin-induced protein 5NG4	-1.52605	1.74e-09
1844	BART1_0-p23400	HORVU3Hr1G087010	Argininosuccinate lyase	-1.52601	5.26e-07
1845	BART1_0-p41103	HORVU5Hr1G120250	Structural constituent of ribosome, putative	-1.52585	9.72e-11
1846	BART1_0-p16332	HORVU2Hr1G121480	Gamma-tubulin complex component	-1.52574	9.93e-06
1847	BART1_0-p32777	HORVU5Hr1G008340	Transcription factor PCF8	-1.52486	1.59e-05
1848	BART1_0-p40371	HORVU5Hr1G111290	Basic helix-loop-helix transcription factor	-1.52478	0.0083819
1849	BART1_0-p08452	HORVU2Hr1G020120	Sodium/calcium exchanger membrane region	-1.52471	1.81e-08
1850	BART1_0-p35515	HORVU5Hr1G048890	Carbamoyl-phosphate synthase small chain chloroplastic	-1.52449	2.29e-09
1851	BART1_0-p10555	HORVU2Hr1G047720	Duplicated homeodomain-like superfamily protein	-1.52419	1.43e-05
1852	BART1_0-p37027	HORVU5Hr1G070040	Blue copper	-1.524	0.00256495
1853	BART1_0-p15917	HORVU2Hr1G116680	Histidyl-tRNA synthetase	-1.52366	2.78e-12
1854	BART1_0-p17786	HORVU3Hr1G009790	Calcineurin B-like protein 8	-1.52237	9e-11
1855	BART1_0-p23569	HORVU3Hr1G088990	Putative membrane protein YuiD	-1.52152	2.66e-07
1856	BART1_0-p27880	HORVU4Hr1G026170	Serine/threonine-protein kinase	-1.51982	1.02e-10
1857	BART1_0-p10158	HORVU2Hr1G041610	Cytochrome b6-f complex iron-sulfur subunit, chloroplastic	-1.51914	2.92e-13
1858	BART1_0-p01051	HORVU1Hr1G013160	Mitochondrial import protein TIM	-1.51913	4.47e-11
1859	BART1_0-p01422	HORVU1Hr1G018720	0	-1.51876	7.87e-12
1860	BART1_0-p15062	HORVU2Hr1G106990	Cytochrome c biogenesis ATP-binding export protein CcmA	-1.51853	8.8e-07
1861	BART1_0-p19308	HORVU3Hr1G030020	Isopenicillin-N N-acyltransferase	-1.51713	1.47e-07
1862	BART1_0-p45477	HORVU6Hr1G058880	Cyclic nucleotide-gated ion channel 18	-1.51533	0.000148832
1863	BART1_0-p55147	HORVU7Hr1G095550	Prephenate dehydrogenase	-1.51447	2.95e-10
1864	BART1_0-p53890	HORVU7Hr1G078320	Late embryogenesis abundant protein, LEA-14	-1.5132	8.66e-06
1865	BART1_0-p21911	HORVU3Hr1G068370	Inorganic pyrophosphatase	-1.51254	0.00268626
1866	BART1_0-p27424	HORVU4Hr1G019460	Serine/threonine protein kinase	-1.51177	3.8e-09
1867	BART1_0-p37520	HORVU5Hr1G076100	(Protein-PII) uridylyltransferase	-1.51136	5.95e-11
1868	BART1_0-p19386	HORVU3Hr1G031130	Structure-specific endonuclease subunit SLX1	-1.51113	2.23e-12
1869	BART1_0-p53748	HORVU7Hr1G076070	Taxadienol acetyl transferase	-1.51095	1.4e-08
1870	BART1_0-p37745	HORVU5Hr1G078830	Trigger factor	-1.51071	2.69e-06
1871	BART1_0-p50276	HORVU7Hr1G025650	Leucoanthocyanidin dioxygenase	-1.50986	6.82e-12
1872	BART1_0-p45780	HORVU6Hr1G062850	Probably inactive leucine-rich repeat receptor-like protein kinase IMK2	-1.50951	0.000457744
1873	BART1_0-p00880	HORVU1Hr1G010490	ABC transporter membrane-spanning/permease subunit	-1.50859	3.31e-08
1874	BART1_0-p56939	HORVU7Hr1G117540	RNA pseudouridine synthase 2 chloroplastic	-1.50844	2.31e-12
1875	BART1_0-p47336	HORVU6Hr1G084640	Dihydrofolate reductase	-1.50726	8.84e-12
1876	BART1_0-p35168	HORVU5Hr1G043640	Calcium-transporting ATPase	-1.50711	1.9e-08
1877	BART1_0-p41482	HORVU5Hr1G124070	Clathrin adaptor complex small chain	-1.50575	4.45e-12
1878	BART1_0-p27586	HORVU4Hr1G021820	Rho GTPase-activating protein 1	-1.50565	5.25e-13
1879	BART1_0-p57283	HORVU7Hr1G121690	Putative serine/threonine-protein kinase NAK	-1.50453	1.29e-08
1880	BART1_0-p29226	HORVU4Hr1G050230	Pentatricopeptide repeat	-1.50447	2.03e-09
1881	BART1_0-p38442	HORVU5Hr1G088060	5-epiaristolochene 1,3-dihydroxylase	-1.50411	1.88e-06
1882	BART1_0-p58775	HORVU0Hr1G016930	p-loop containing nucleoside triphosphate hydrolase superfamily protein	-1.50399	3.61e-12
1883	BART1_0-p13597	HORVU2Hr1G090490	Serine carboxypeptidase-like 35	-1.5033	8.93e-05
1884	BART1_0-p10460	HORVU2Hr1G045620	Ankyrin repeat-containing domain	-1.50288	1.01e-10
1885	BART1_0-p27679	HORVU4Hr1G023300	Potassium transport system protein kup	-1.50113	1.24e-07
1886	BART1_0-p45263	HORVU6Hr1G055840	acetolactate synthase small subunit 1, chloroplastic-like isoform X2	-1.50066	1.53e-09
1887	BART1_0-p24232	HORVU3Hr1G096940	Beta-glucosidase 5	-1.5006	2.38e-09
1888	BART1_0-p28416	HORVU4Hr1G034670	Retrotransposon protein, putative, unclassified	-1.49909	1.11e-06
1889	BART1_0-p42305	HORVU6Hr1G009170	Sanguinarine reductase	-1.49829	2.31e-13
1890	BART1_0-p19818	HORVU3Hr1G037030	Phytochrome kinase substrate 1	-1.49748	6.38e-05
1891	BART1_0-p11933	HORVU2Hr1G068140	Protein DETOXIFICATION	-1.49693	7.91e-07
1892	BART1_0-p58865	HORVU0Hr1G017960	0	-1.49653	0.00202509
1893	BART1_0-p24236	HORVU3Hr1G096660	Phytosulfokine receptor (Fragment)	-1.49643	0.0077406
1894	BART1_0-p20655	HORVU3Hr1G050430	Lycopene-epsilon-cyclase	-1.49604	1.36e-11
1895	BART1_0-p43477	HORVU6Hr1G024940	0	-1.49442	0.000272354
1896	BART1_0-p08206	HORVU2Hr1G017100	Subtilisin-like protease	-1.49386	0.00483796
1897	BART1_0-p26816	HORVU4Hr1G010580	Pollen Ole e 1 allergen and extensin family protein	-1.49356	0.000544418
1898	BART1_0-p46986	HORVU6Hr1G080160	Ethylene receptor	-1.49313	7.94e-09
1899	BART1_0-p42633	HORVU6Hr1G013240	ATP-dependent protease La domain containing protein, expressed	-1.4904	1.1e-13
1900	BART1_0-p13922	HORVU2Hr1G094140	Ferric-chelate reductase	-1.48919	6.05e-05
1901	BART1_0-p23702	HORVU3Hr1G090690	Chlorophyll a-b binding protein, chloroplastic	-1.48891	2.16e-09
1902	BART1_0-p28468	HORVU4Hr1G035810	B3 domain-containing protein	-1.48702	0.00117684
1903	BART1_0-p21751	HORVU3Hr1G066380	RNA polymerase II transcriptional coactivator KELP	-1.48694	2.85e-11
1904	BART1_0-p52117	HORVU7Hr1G050430	0	-1.48656	6.38e-06
1905	BART1_0-p17864	HORVU3Hr1G010920	GDSL-like Lipase/Acylhydrolase family protein, expressed	-1.48609	0.00904185
1906	BART1_0-p23475	HORVU3Hr1G087930	Glutaredoxin domain-containing cysteine-rich protein 1	-1.48553	9.05e-07
1907	BART1_0-p40998	HORVU5Hr1G119100	0	-1.48549	1.27e-06
1908	BART1_0-p23451	HORVU3Hr1G087500	IQ motif, EF-hand binding site	-1.48437	3.49e-09
1909	BART1_0-p07426	HORVU2Hr1G007840	RuBisCO large subunit-binding protein subunit alpha like	-1.4842	2.17e-09
1910	BART1_0-p16549	HORVU2Hr1G123730	Phosphatidylserine decarboxylase	-1.48303	2.69e-12
1911	BART1_0-p59198	HORVU0Hr1G022380	Zinc finger protein CONSTANS-LIKE 4 (Fragment)	-1.48228	1.37e-09
1912	BART1_0-p04743	HORVU1Hr1G069530	Ubiquitin conjugating enzyme	-1.48204	5.37e-09
1913	BART1_0-p58558	HORVU0Hr1G013900	Alpha-hydroxy acid dehydrogenase, FMN-dependent	-1.48182	7.83e-13
1914	BART1_0-p16774	HORVU2Hr1G126470	Putative disease resistance protein RGA4	-1.48143	0.000212866
1915	BART1_0-p04669	HORVU1Hr1G068500	Proteasome endopeptidase complex	-1.4813	6.76e-11
1916	BART1_0-p50152	HORVU7Hr1G024210	AAA, ATPase associated with a variety of cellular activities-like	-1.48078	9.28e-12
1917	BART1_0-p56733	HORVU7Hr1G115200	Transmembrane protein, putative	-1.48031	0.000455062
1918	BART1_0-p41449	HORVU5Hr1G124210	PGR5-like protein 1A, chloroplastic	-1.48026	9.07e-14
1919	BART1_0-p13466	HORVU2Hr1G089030	Peptidoglycan binding domain containing protein	-1.47974	1.05e-12
1920	BART1_0-p15453	HORVU2Hr1G111440	Ribulose bisphosphate carboxylase/oxygenase activaseic	-1.47793	2.6e-09
1921	BART1_0-p18199	HORVU3Hr1G014770	Shikimate kinase, chloroplastic	-1.47727	2.02e-12
1922	BART1_0-p29619	HORVU4Hr1G055860	ATP binding protein	-1.47727	2.07e-10
1923	BART1_0-p56236	HORVU7Hr1G109340	Serine/threonine-protein kinase	-1.47726	2.07e-09
1924	BART1_0-p36687	HORVU5Hr1G065450	Basic helix-loop-helix transcription factor	-1.47602	5.67e-06
1925	BART1_0-p14345	HORVU2Hr1G098820	Metal-dependent hydrolase	-1.47592	3.05e-09
1926	BART1_0-p29949	HORVU4Hr1G060590	0	-1.47586	3.55e-10
1927	BART1_0-p58642	HORVU0Hr1G015220	Chloride channel protein CLC-b	-1.47555	0.00288224
1928	BART1_0-p29551	HORVU4Hr1G054850	DnaJ homolog subfamily B member 6-A	-1.47524	3.43e-09
1929	BART1_0-p56044	HORVU7Hr1G106960	ALOG domain transcriptional regulator family protein 7-6B	-1.47455	0.00460342
1930	BART1_0-p23707	HORVU3Hr1G090350	DNA binding protein	-1.47429	2e-11
1931	BART1_0-p58713	HORVU0Hr1G016150	RNA-binding (RRM/RBD/RNP motifs) family protein	-1.47267	6.47e-13
1932	BART1_0-p32763	HORVU5Hr1G008160	Peptidase S1	-1.46979	7.7e-12
1933	BART1_0-p18857	HORVU3Hr1G023390	F-box domain containing protein, expressed	-1.46769	1.23e-11
1934	BART1_0-p43658	HORVU6Hr1G028020	Peptidylprolyl isomerase	-1.46728	8.96e-12
1935	BART1_0-p34613	HORVU5Hr1G035300	0	-1.46723	4.36e-09
1936	BART1_0-p19417	HORVU3Hr1G031460	Auxin-responsive protein IAA17	-1.4665	7.7e-11
1937	BART1_0-p27939	HORVU4Hr1G027030	Isoamyl acetate-hydrolyzing esterase	-1.46647	1.07e-08
1938	BART1_0-p03103	HORVU1Hr1G046630	Valine--tRNA ligase mitochondrial 1	-1.46632	3.93e-05
1939	BART1_0-p51470	HORVU7Hr1G040430	Monocarboxylate transporter 1 (Fragment)	-1.46594	5.84e-11
1940	BART1_0-p58733	HORVU0Hr1G016560	ATP-dependent Clp protease ATP-binding subunit clpX	-1.46584	2.57e-11
1941	BART1_0-p06563	HORVU1Hr1G093430	0	-1.46559	2.67e-09
1942	BART1_0-p22449	HORVU3Hr1G075160	Mal d 1-associated protein	-1.46499	1.57e-07
1943	BART1_0-p55819	HORVU7Hr1G103870	Carbonic anhydrase	-1.46362	1.8e-09
1944	BART1_0-p55819	HORVU7Hr1G103870	Carbonic anhydrase	-1.46362	1.8e-09
1945	BART1_0-p42313	HORVU6Hr1G009280	Putative DEAD-box ATP-dependent RNA helicase 33	-1.46354	5.92e-15
1946	BART1_0-p17583	HORVU3Hr1G007580	Glycosyl-phosphatidyl inositol-anchored, plant	-1.46346	0.00263851
1947	BART1_0-p42852	HORVU6Hr1G016070	Bile acid:sodium symporter	-1.4634	1.19e-12
1948	BART1_0-p28605	HORVU4Hr1G038570	Small subunit ribosomal protein S5	-1.46319	2.89e-10
1949	BART1_0-p33045	HORVU5Hr1G011910	Classical arabinogalactan protein 5-like	-1.46111	9.48e-07
1950	BART1_0-p47308	HORVU6Hr1G084190	Alpha,alpha-trehalose-phosphate synthase	-1.4611	6.25e-06
1951	BART1_0-p47015	HORVU6Hr1G080410	Atherin	-1.45961	3.68e-08
1952	BART1_0-p18669	HORVU3Hr1G021120	probable WRKY transcription factor 13	-1.4582	0.00182696
1953	BART1_0-p43240	HORVU6Hr1G021150	Nuf2 family protein, expressed	-1.4581	1.45e-11
1954	BART1_0-p56014	HORVU7Hr1G106540	High pI alpha-glucosidase	-1.45782	8.97e-06
1955	BART1_0-p24946	HORVU3Hr1G105380	Phosphotransferase	-1.45762	2.34e-06
1956	BART1_0-p31685	HORVU4Hr1G084770	MADS-box transcription factor	-1.45716	1.2e-05
1957	BART1_0-p10047	HORVU2Hr1G039960	Putative STRUBBELIG family receptor protein kinase	-1.4565	1.1e-09
1958	BART1_0-p33766	HORVU5Hr1G022140	Boron transporter 1, putative, expressed	-1.45619	0.00353526
1959	BART1_0-p33766	HORVU5Hr1G022140	Boron transporter 1, putative, expressed	-1.45619	0.00353526
1960	BART1_0-p29348	HORVU4Hr1G051810	Ribonucleoside-diphosphate reductase subunit alpha like	-1.45615	1.64e-13
1961	BART1_0-p22191	HORVU3Hr1G071750	WRKY transcription factor	-1.45552	7.14e-10
1962	BART1_0-p13859	HORVU2Hr1G093220	Tetratricopeptide-like helical domain containing protein	-1.45524	9.61e-11
1963	BART1_0-p04871	HORVU1Hr1G071260	Nicotianamine aminotransferase B	-1.45451	0.00288214
1964	BART1_0-p34733	HORVU5Hr1G037120	Eukaryotic aspartyl protease family protein, expressed	-1.45301	9.22e-09
1965	BART1_0-p01850	HORVU1Hr1G024870	Glycerophosphodiester phosphodiesterase GDPD6	-1.45226	1.37e-05
1966	BART1_0-p58358	HORVU0Hr1G011600	0	-1.45135	0.000100417
1967	BART1_0-p30957	HORVU4Hr1G074980	HNH endonuclease	-1.45106	2.25e-11
1968	BART1_0-p27187	HORVU4Hr1G015310	Glucuronoxylan 4-O-methyltransferase 2	-1.45081	0.0079568
1969	BART1_0-p44597	HORVU6Hr1G043170	Transposon protein, putative, unclassified, expressed	-1.45078	1.02e-10
1970	BART1_0-p53249	HORVU7Hr1G068680	0	-1.45	5.49e-09
1971	BART1_0-p04233	HORVU1Hr1G063010	S-adenosylmethionine-dependent methyltransferase, putative	-1.44956	2.27e-12
1972	BART1_0-p39837	HORVU5Hr1G105080	Pentatricopeptide repeat-containing protein chloroplastic	-1.44951	1.98e-09
1973	BART1_0-p16797	HORVU2Hr1G126740	Basic endochitinase A	-1.44926	0.00778758
1974	BART1_0-p12388	HORVU2Hr1G074440	Serine/threonine-protein kinase	-1.44899	9.06e-08
1975	BART1_0-p17383	HORVU3Hr1G005420	Lecithin:cholesterol acyltransferase family protein, expressed	-1.44795	5.41e-10
1976	BART1_0-p02611	HORVU1Hr1G038560	Putative F-box domain-containing protein	-1.4477	1.05e-09
1977	BART1_0-p02834	HORVU1Hr1G042820	Fatty acid omega-hydroxylase	-1.44719	6.66e-12
1978	BART1_0-p40909	HORVU5Hr1G117990	Transcription factor TCP9	-1.44674	6.75e-09
1979	BART1_0-p52863	HORVU7Hr1G061990	Alpha/beta hydrolase domain-containing protein 17B isoform X1	-1.44652	4.35e-08
1980	BART1_0-p22906	HORVU3Hr1G080790	Ubiquitin conjugating enzyme	-1.44537	2.15e-13
1981	BART1_0-p38949	HORVU5Hr1G094370	Asparagine synthase	-1.44423	6.1e-11
1982	BART1_0-p08458	HORVU2Hr1G020210	E3 ubiquitin-protein ligase	-1.44407	1.82e-10
1983	BART1_0-p56716	HORVU7Hr1G114950	Carbonic anhydrase, chloroplastic	-1.44338	1.71e-06
1984	BART1_0-p09406	HORVU2Hr1G031990	PHD finger protein like	-1.44244	2.38e-13
1985	BART1_0-p10269	HORVU2Hr1G043330	Voltage dependent potassium channel	-1.44205	3.34e-05
1986	BART1_0-p11963	HORVU2Hr1G068960	Transcription factor FER-LIKE IRON DEFICIENCY-INDUCED TRANSCRIPTION FACTOR-like	-1.44155	0.00785886
1987	BART1_0-p07320	HORVU2Hr1G006770	ELMO/CED-12 family protein isoform 1	-1.4413	1.57e-05
1988	BART1_0-p54094	HORVU7Hr1G081310	Carboxypeptidase	-1.44129	1.35e-09
1989	BART1_0-p27219	HORVU4Hr1G016010	NB-ARC domain containing protein	-1.44042	1.2e-06
1990	BART1_0-p51328	HORVU7Hr1G038820	Nucleolysin TIA-1/TIAR	-1.43991	1.09e-12
1991	BART1_0-p20366	HORVU3Hr1G046060	Putative nucleotidyltransferase, Ribonuclease H	-1.43875	1.74e-06
1992	BART1_0-p03033	HORVU1Hr1G045520	Acyl-CoA-binding protein (Fragment)	-1.43838	4.66e-12
1993	BART1_0-p14576	HORVU2Hr1G101600	Maltose transporter	-1.43835	1.54e-07
1994	BART1_0-p18623	HORVU3Hr1G020420	DEAD-box ATP-dependent RNA helicase 39-like protein	-1.43775	1.57e-11
1995	BART1_0-p36812	HORVU5Hr1G067010	Octamer-binding transcription factor	-1.43633	0.000155181
1996	BART1_0-p10306	HORVU2Hr1G043770	Pentatricopeptide repeat-containing protein chloroplastic	-1.43517	1.07e-12
1997	BART1_0-p37227	HORVU5Hr1G072550	Nucleotide binding site/leucine rich repeat (NBS/LRR) kinase	-1.43476	0.000103868
[truncated: 1,022 more rows]

## Sheet: Table S1c
Table S1c. List of up-regulated genes in the hvd14_D vs hvd14_C comparison (log2FC ≥ 1, adjusted P value ≤ 0.01)
#	BaRT ID	HORVU ID	description	hvd14_D vs hvd14_C2
				log2FC	adj.pval
1	BART1_0-p51599	HORVU7Hr1G042790	Endoplasmic reticulum-adenine nucleotide transporter	12.4126	6.17e-07
2	BART1_0-p25670	HORVU3Hr1G114290	Lysine ketoglutarate reductase trans-splicing related 1	11.6393	4.7e-05
3	BART1_0-p02677	HORVU1Hr1G039830	CER1 protein, putative, expressed	10.6569	0.00661685
4	BART1_0-p54138	HORVU7Hr1G082040	Late embryogenesis abundant protein like	10.6555	0.00235003
5	BART1_0-p07853	HORVU2Hr1G012790	Transketolase-1 chloroplastic	10.6012	0.00291818
6	BART1_0-p17738	HORVU3Hr1G009360	Non-specific lipid-transfer protein Cw18	10.5769	0.00361431
7	BART1_0-p17738	HORVU3Hr1G009360	Non-specific lipid-transfer protein Cw18	10.5769	0.00361431
8	BART1_0-p38748	HORVU5Hr1G092120	late embryogenesis abundant protein-like	10.0752	0.00246486
9	BART1_0-p13755	HORVU2Hr1G092380	Lysine-specific demethylase	10.047	6.1e-05
10	BART1_0-p47279	HORVU6Hr1G083980	Late embryogenesis abundant	9.93786	1.11e-18
11	BART1_0-p30352	HORVU4Hr1G066810	High molecular mass early light-inducible protein HV58, chloroplastic	9.89891	0.000479237
12	BART1_0-p30117	HORVU4Hr1G063350	Small heat shock protein HSP	9.87723	0.00140911
13	BART1_0-p37835	HORVU5Hr1G080090	Serine carboxypeptidase-like 2	9.72955	0.00216896
14	BART1_0-p45785	HORVU6Hr1G062860	Cationic amino acid transporter 9 chloroplastic	9.72582	2.19e-05
15	BART1_0-p32105	HORVU4Hr1G090310	Ribose-phosphate diphosphokinase	9.71011	1.43e-08
16	BART1_0-p58162	HORVU0Hr1G008960	High molecular mass early light-inducible protein HV58, chloroplastic	9.67479	8.87e-10
17	BART1_0-p23589	HORVU3Hr1G089300	Dehydrin	9.51667	4.49e-05
18	BART1_0-p47292	HORVU6Hr1G084070	Late embryogenesis abundant	9.42432	2.52e-12
19	BART1_0-p50649	HORVU7Hr1G030160	Bidirectional sugar transporter SWEET	9.39676	3.96e-05
20	BART1_0-p32582	HORVU5Hr1G005910	Late embryogenesis abundant	9.33534	0.00709191
21	BART1_0-p30940	HORVU4Hr1G074750	Embryonic protein DC-8	9.17907	4.2e-05
22	BART1_0-p14535	HORVU2Hr1G101150	Xyloglucan endotransglucosylase/hydrolase	9.17605	1.68e-07
23	BART1_0-p58160	HORVU0Hr1G008950	Branched-chain-amino-acid aminotransferase	9.15164	4.02e-09
24	BART1_0-p02941	HORVU1Hr1G044310	Barwin-like endoglucanase	9.12581	1.31e-05
25	BART1_0-p35647	HORVU5Hr1G050950	Transmembrane protein	8.95859	0.00298231
26	BART1_0-p56485	HORVU7Hr1G112580	Putative HLH DNA-binding domain superfamily protein	8.92399	1.25e-07
27	BART1_0-p58997	HORVU0Hr1G019640	Myc-type, basic helix-loop-helix (BHLH) domain-containing protein	8.80978	8.37e-05
28	BART1_0-p19475	HORVU3Hr1G032410	Putative transcription factor OsGLK2 (Fragment)	8.79236	0.000189785
29	BART1_0-p57409	HORVU0Hr1G000340	methionine gamma-lyase-like	8.73203	0.00155439
30	BART1_0-p15543	HORVU2Hr1G112830	Endonuclease	8.60142	0.000663886
31	BART1_0-p29303	HORVU4Hr1G051010	Metalloenzyme	8.48652	5.58e-16
32	BART1_0-p50684	HORVU7Hr1G030670	Hydroxycinnamoyl-Coenzyme A shikimate/quinate hydroxycinnamoyltransferase	8.44797	1.46e-05
33	BART1_0-p36578	HORVU5Hr1G063660	Low molecular mass early light-inducible protein HV90, chloroplastic	8.41653	5.13e-05
34	BART1_0-p15307	HORVU2Hr1G109820	Zinc finger CCCH domain-containing protein 30	8.2174	0.00882003
35	BART1_0-p12111	HORVU2Hr1G070700	Glycerophosphodiester phosphodiesterase GDPD2	8.19046	5.12e-08
36	BART1_0-p38409	HORVU5Hr1G087730	RmlC-like jelly roll fold	8.15258	6.34e-15
37	BART1_0-p38318	HORVU5Hr1G086630	Flavin-containing monooxygenase	8.1425	1.23e-07
38	BART1_0-p48826	HORVU7Hr1G007690	Eukaryotic aspartyl protease family protein, expressed	8.12977	2.35e-05
39	BART1_0-p48833	HORVU7Hr1G007790	Eukaryotic aspartyl protease family protein, expressed	8.12977	2.35e-05
40	BART1_0-p28306	HORVU4Hr1G032860	0	8.03485	0.000144898
41	BART1_0-p38425	HORVU5Hr1G087940	Mediator of RNA polymerase II transcription subunit 8	8.03235	4.12e-08
42	BART1_0-p05477	HORVU1Hr1G079290	Late embryogenesis abundant protein 3	7.81709	6.69e-05
43	BART1_0-p50997	HORVU7Hr1G034630	Transcriptional activator	7.76072	0.00187272
44	BART1_0-p35307	HORVU5Hr1G045750	Actin depolymerizing factor	7.75096	0.000122795
45	BART1_0-p09272	HORVU2Hr1G030290	Inactive purple acid phosphatase	7.64316	2.67e-07
46	BART1_0-p58035	HORVU0Hr1G007340	Geranial reductase 1	7.63568	0.000122341
47	BART1_0-p00863	HORVU1Hr1G010210	Bidirectional sugar transporter SWEET	7.53306	0.000916248
48	BART1_0-p45084	HORVU6Hr1G053120	L-type lectin-domain containing receptor kinase IV.1	7.51682	4.64e-08
49	BART1_0-p19372	HORVU3Hr1G030770	p-loop containing nucleoside triphosphate hydrolase superfamily protein	7.51668	2.99e-10
50	BART1_0-p06684	HORVU1Hr1G094880	Flavonoid 3'-monooxygenase	7.34969	0.000110525
51	BART1_0-p35299	HORVU5Hr1G045650	NAC domain transcription factor	7.31438	5.68e-07
52	BART1_0-p60159	HORVU0Hr1G036550	Small-subunit processome, Utp	7.31037	0.000151917
53	BART1_0-p09270	HORVU2Hr1G030260	Inactive purple acid phosphatase	7.29771	2.86e-07
54	BART1_0-p26698	HORVU4Hr1G008990	Late embryogenesis abundant protein	7.27644	2.47e-06
55	BART1_0-p46635	HORVU6Hr1G075240	Pentatricopeptide repeat-containing protein, chloroplastic	7.24621	4.53e-05
56	BART1_0-p48298	HORVU7Hr1G001020	Beta-fructofuranosidase 1 (Fragment)	7.20983	0.00249464
57	BART1_0-p35535	HORVU5Hr1G048100	asparagine synthetase [glutamine-hydrolyzing]	7.18949	1.76e-05
58	BART1_0-p41106	HORVU5Hr1G120290	Pentatricopeptide repeat-containing protein	7.11176	4.2e-05
59	BART1_0-p07173	HORVU2Hr1G004720	Glycosyltransferase	7.08267	0.00179451
60	BART1_0-p34888	HORVU5Hr1G039560	Rho GTPase-activating protein 1	7.07443	1.43e-07
61	BART1_0-p51775	HORVU7Hr1G044990	Estradiol 17-beta-dehydrogenase 12-A	7.04194	0.000105317
62	BART1_0-p12191	HORVU2Hr1G071890	Desiccation-related protein PCC13-62	6.98366	1.06e-05
63	BART1_0-p44934	HORVU6Hr1G050750	Cellulose synthase	6.98342	0.00953737
64	BART1_0-p21252	HORVU3Hr1G059250	Ethylene-responsive transcription factor CRF4	6.92254	4.42e-06
65	BART1_0-p31069	HORVU4Hr1G076620	Agmatine coumaroyltransferase	6.91226	0.000104408
66	BART1_0-p56952	HORVU7Hr1G117880	Bifunctional monodehydroascorbate reductase and carbonic anhydrase nectarin-3	6.86777	0.000601309
67	BART1_0-p23309	HORVU3Hr1G085780	Aldo-keto reductase	6.83626	0.00116967
68	BART1_0-p38183	HORVU5Hr1G084820	Putrescine hydroxycinnamoyl transferase	6.80072	6.14e-06
69	BART1_0-p01026	HORVU1Hr1G012710	0	6.73825	1.95e-05
70	BART1_0-p05468	HORVU1Hr1G079280	Late embryogenesis abundant protein group 3 variant 1	6.67675	0.00032075
71	BART1_0-p22121	HORVU3Hr1G070850	Malic enzyme	6.64347	2e-13
72	BART1_0-p45725	HORVU6Hr1G062070	Sugar phosphate exchanger 2	6.63174	8.85e-05
73	BART1_0-p15337	HORVU2Hr1G110130	Oxoglutarate/iron-dependent dioxygenase	6.58755	9.87e-06
74	BART1_0-p04257	HORVU1Hr1G063710	Pectinesterase	6.57422	6.81e-07
75	BART1_0-p37666	HORVU5Hr1G077810	Beta-glucosidase 11	6.56353	3.31e-08
76	BART1_0-p37666	HORVU5Hr1G077810	Beta-glucosidase 11	6.56353	3.31e-08
77	BART1_0-p59224	HORVU0Hr1G022590	Premnaspirodiene oxygenase	6.53917	1.71e-05
78	BART1_0-p38935	HORVU5Hr1G094280	Leucoanthocyanidin dioxygenase	6.53172	0.00423382
79	BART1_0-p06743	HORVU2Hr1G000080	probable protein phosphatase 2C 75	6.51453	5.31e-08
80	BART1_0-p36890	HORVU5Hr1G068120	NKAP family protein isoform A	6.51321	0.00541173
81	BART1_0-p46692	HORVU6Hr1G076270	0	6.47544	6.84e-05
82	BART1_0-p31065	HORVU4Hr1G076550	Anthocyanin 5-aromatic acyltransferase	6.45995	0.000112597
83	BART1_0-p57832	HORVU0Hr1G005160	L-allo-threonine aldolase	6.45051	6.42e-13
84	BART1_0-p06035	HORVU1Hr1G086480	Ubiquitin-conjugating enzyme 1	6.44871	0.00153619
85	BART1_0-p16584	HORVU2Hr1G124300	Tau class glutathione S-transferase	6.407	2.98e-05
86	BART1_0-p07815	HORVU2Hr1G012250	O-acyltransferase WSD1	6.36979	7.38e-05
87	BART1_0-p18258	HORVU3Hr1G015710	GDSL esterase/lipase	6.3505	0.000136358
88	BART1_0-p09366	HORVU2Hr1G031400	SPX domain-containing protein 5	6.34933	3.56e-08
89	BART1_0-p28047	HORVU4Hr1G028720	Xyloglucan endotransglucosylase/hydrolase	6.31832	0.000685041
90	BART1_0-p36449	HORVU5Hr1G062130	0	6.30921	0.00132987
91	BART1_0-p33266	HORVU5Hr1G015010	Dihydroflavonol-4-reductase	6.27961	4.78e-05
92	BART1_0-p06397	HORVU1Hr1G091480	0	6.27598	6.65e-06
93	BART1_0-p32907	HORVU5Hr1G010330	Outer envelope pore protein like	6.25649	0.00337237
94	BART1_0-p06934	HORVU2Hr1G002440	Putrescine hydroxycinnamoyl transferase	6.19756	4.13e-05
95	BART1_0-p06934	HORVU2Hr1G002440	Putrescine hydroxycinnamoyl transferase	6.19756	4.13e-05
96	BART1_0-p55355	HORVU7Hr1G098330	Xyloglucan endotransglucosylase/hydrolase	6.17215	7.24e-06
97	BART1_0-p03863	HORVU1Hr1G057880	Eukaryotic peptide chain release factor subunit 1-2	6.14886	2.28e-16
98	BART1_0-p05467	HORVU1Hr1G079250	late embryogenesis abundant protein 1	6.12686	2.72e-05
99	BART1_0-p48484	HORVU7Hr1G003170	Late embryogenesis abundant protein	6.04498	1.93e-11
100	BART1_0-p23508	HORVU3Hr1G088270	Cysteine endopeptidase EP-A	6.00978	1.65e-05
101	BART1_0-p29227	HORVU4Hr1G050210	Bicupin, oxalate decarboxylase/oxidase	5.99921	0.00256952
102	BART1_0-p07086	HORVU2Hr1G004170	Chalcone synthase	5.97621	0.00109518
103	BART1_0-p59696	HORVU0Hr1G030200	Coatomer beta subunit	5.96106	0.00727303
104	BART1_0-p44838	HORVU6Hr1G048300	0	5.94999	0.00068016
105	BART1_0-p04810	HORVU1Hr1G070220	Alanine-glyoxylate aminotransferase, putative	5.92008	2.5e-08
106	BART1_0-p32190	HORVU5Hr1G000620	High molecular mass early light-inducible protein HV58, chloroplastic	5.841	7.86e-11
107	BART1_0-p21494	HORVU3Hr1G062900	O-acyltransferase WSD1	5.77809	7.48e-05
108	BART1_0-p23165	HORVU3Hr1G084210	Ferredoxin-6, chloroplastic	5.74116	0.00238562
109	BART1_0-p08412	HORVU2Hr1G019680	UDP glucose: flavonoid 3-O-glucosyltransferase	5.73943	7.12e-05
110	BART1_0-p39098	HORVU5Hr1G095840	Protein spinster like	5.73863	2.26e-09
111	BART1_0-p39109	HORVU5Hr1G096020	Protein spinster like	5.73863	2.26e-09
112	BART1_0-p50974	HORVU7Hr1G034260	Pathogenesis-related protein 1	5.7314	5.08e-08
113	BART1_0-p55610	HORVU7Hr1G101310	Plant synaptotagmin	5.70502	5.17e-12
114	BART1_0-p12707	HORVU2Hr1G079440	7-deoxyloganetin glucosyltransferase-like	5.67863	0.00178453
115	BART1_0-p34618	HORVU5Hr1G035420	Vesicle transport protein-like	5.67818	5.95e-05
116	BART1_0-p04799	HORVU1Hr1G070310	Aldo-keto reductase	5.63839	0.000898461
117	BART1_0-p17577	HORVU3Hr1G007500	Class I heat shock protein 1	5.6184	0.000240642
118	BART1_0-p33274	HORVU5Hr1G015040	Dihydroflavonol-4-reductase	5.60874	4.87e-06
119	BART1_0-p06311	HORVU1Hr1G090360	Orphans transcription factor (Fragment)	5.59261	5.2e-06
120	BART1_0-p10054	HORVU2Hr1G040400	B3 domain-containing transcription factor VAL3	5.59225	5.03e-05
121	BART1_0-p22616	HORVU3Hr1G077610	Putative alpha/Beta hydrolase fold protein	5.59001	1.59e-05
122	BART1_0-p08768	HORVU2Hr1G023590	Non-cyanogenic beta-glucosidase	5.56982	6.79e-06
123	BART1_0-p25083	HORVU3Hr1G107240	ERD (Early-responsive to dehydration stress) family protein (Fragment)	5.56951	7.3e-05
124	BART1_0-p51608	HORVU7Hr1G042900	Glycosyltransferase	5.5623	6.55e-07
125	BART1_0-p27157	HORVU4Hr1G015170	Small heat shock protein HSP	5.5596	1.87e-07
126	BART1_0-p10639	HORVU2Hr1G049100	0	5.5451	0.000385241
127	BART1_0-p28352	HORVU4Hr1G033650	Putative methyltransferase PMT2	5.53416	0.000282202
128	BART1_0-p50681	HORVU7Hr1G030660	Putative dehydrogenase	5.52439	0.000176092
129	BART1_0-p21703	HORVU3Hr1G065260	ABC transporter B family member 11	5.51065	0.00219326
130	BART1_0-p54527	HORVU7Hr1G087250	Plant L-ascorbate oxidase	5.50925	0.000100989
131	BART1_0-p15857	HORVU2Hr1G116250	Epoxide hydrolase 2	5.49802	2.06e-06
132	BART1_0-p53100	HORVU7Hr1G066320	0	5.49268	0.00156593
133	BART1_0-p50972	HORVU7Hr1G034230	Pathogenesis-related protein 1	5.48612	0.000271846
134	BART1_0-p40366	HORVU5Hr1G111140	Mitochondrial Rho GTPase	5.45733	7.28e-07
135	BART1_0-p36573	HORVU5Hr1G063630	Low molecular mass early light-inducible protein HV90, chloroplastic	5.45314	0.000687639
136	BART1_0-p22001	HORVU3Hr1G069320	WRKY transcription factor 5	5.45238	9.01e-05
137	BART1_0-p58171	HORVU0Hr1G009060	Triacylglycerol lipase	5.43573	1.98e-05
138	BART1_0-p48297	HORVU7Hr1G001030	Sucrose:fructan 6-fructosyltransferase (Fragment)	5.43161	7.85e-10
139	BART1_0-p54044	HORVU7Hr1G080460	Arogenate dehydrogenase 1 chloroplastic	5.42883	9.67e-06
140	BART1_0-p51777	HORVU7Hr1G045060	0	5.42662	0.000499174
141	BART1_0-p31416	HORVU4Hr1G081370	Mediator of RNA polymerase II transcription subunit 26	5.41235	0.00601573
142	BART1_0-p52741	HORVU7Hr1G059960	ATP-dependent DNA helicase	5.41178	0.00126967
143	BART1_0-p33796	HORVU5Hr1G022690	Transcription factor like	5.39002	2.53e-06
144	BART1_0-p23368	HORVU3Hr1G086510	Thaumatin	5.35329	6.57e-06
145	BART1_0-p21062	HORVU3Hr1G056560	Dihydroflavonol reductase	5.31557	0.00405312
146	BART1_0-p20859	HORVU3Hr1G053600	Thiol:disulfide interchange protein DsbD	5.31013	0.00855124
147	BART1_0-p06258	HORVU1Hr1G089730	Iron-sulfur cluster assembly protein 1	5.27656	1.63e-09
148	BART1_0-p23909	HORVU3Hr1G093160	Retrotransposon protein Ty1-copia subclass	5.26992	3.5e-06
149	BART1_0-p20801	HORVU3Hr1G052770	Calcium-binding protein CML	5.2641	0.000164469
150	BART1_0-p60389	HORVU0Hr1G039890	Receptor kinase	5.21541	1.68e-07
151	BART1_0-p37051	HORVU5Hr1G070400	ATP-binding cassette transporter, putative	5.19743	0.00066058
152	BART1_0-p47956	HORVU6Hr1G092470	Cytochrome P450 family 87 subfamily A polypeptide 6	5.19483	0.000207409
153	BART1_0-p48227	HORVU7Hr1G000040	Acid beta-fructofuranosidase	5.1819	0.000177667
154	BART1_0-p42417	HORVU6Hr1G010530	PHD finger protein 3	5.17688	0.000422345
155	BART1_0-p29595	HORVU4Hr1G055490	HAT family dimerisation domain containing protein	5.16252	0.00011214
156	BART1_0-p13439	HORVU2Hr1G088660	Plant seed peroxygenase	5.11624	1.8e-12
157	BART1_0-p26633	HORVU4Hr1G007610	Glutamine synthetase nodule isozyme	5.10526	4.69e-13
158	BART1_0-p57593	HORVU0Hr1G002320	0	5.05664	0.000113711
159	BART1_0-p51676	HORVU7Hr1G043690	UDP-glucose:2-hydroxyflavanone C-glucosyltransferase	5.05323	0.00188124
160	BART1_0-p51676	HORVU7Hr1G043690	UDP-glucose:2-hydroxyflavanone C-glucosyltransferase	5.05323	0.00188124
161	BART1_0-p01456	HORVU1Hr1G019380	Tryptamine hydroxycinnamoyl transferase	5.03688	8.76e-06
162	BART1_0-p17479	HORVU3Hr1G006440	Eukaryotic aspartyl protease family protein	5.02475	6.55e-09
163	BART1_0-p22685	HORVU3Hr1G078370	Bifunctional inhibitor/plant lipid transfer protein/seed storage helical domain	5.02014	0.000392792
164	BART1_0-p13563	HORVU2Hr1G090250	Wall-associated receptor kinase 5	5.0109	8.9e-05
165	BART1_0-p10888	HORVU2Hr1G053110	Zinc finger, CCHC-type	4.95174	0.00010799
166	BART1_0-p04667	HORVU1Hr1G068460	Histone-lysine N-methyltransferase H3 lysine-9 specific SUVH3	4.93522	2.97e-05
167	BART1_0-p12276	HORVU2Hr1G073210	0	4.92789	2.68e-06
168	BART1_0-p22056	HORVU3Hr1G069940	Putative Late embryogenesis abundant protein, LEA-14	4.92294	4.93e-05
169	BART1_0-p34757	HORVU5Hr1G037440	0	4.89603	2.32e-07
170	BART1_0-p46508	HORVU6Hr1G073540	NADH-ubiquinone reductase complex 1 MLRQ subunit	4.89457	0.000569506
171	BART1_0-p01634	HORVU1Hr1G021750	Translocator protein-like protein	4.8766	4.99e-05
172	BART1_0-p30110	HORVU4Hr1G063190	Early light-inducible protein ELIP	4.86204	1.4e-08
173	BART1_0-p58556	HORVU0Hr1G013950	G-box-binding factor 1	4.85808	6.68e-06
174	BART1_0-p22693	HORVU3Hr1G078360	Putative phosphodiesterase I	4.83697	1.2e-10
175	BART1_0-p15171	HORVU2Hr1G108290	Putative major facilitator, sugar transporter, major facilitator superfamily	4.81668	3.25e-09
176	BART1_0-p00154	HORVU1Hr1G001710	Phosphatidylserine decarboxylase	4.81561	2.37e-06
177	BART1_0-p49835	HORVU7Hr1G020190	Bifunctional monodehydroascorbate reductase and carbonic anhydrase nectarin-3	4.79495	1.55e-06
178	BART1_0-p03918	HORVU1Hr1G058520	Non-cyanogenic beta-glucosidase	4.78158	1.23e-11
179	BART1_0-p06004	HORVU1Hr1G085930	Secoisolariciresinol dehydrogenase	4.77343	3.26e-05
180	BART1_0-p40707	HORVU5Hr1G115310	Mannan endo-14-beta-mannosidase 7	4.74011	0.000253405
181	BART1_0-p43662	HORVU6Hr1G028140	Triacylglycerol lipase	4.73447	4.03e-05
182	BART1_0-p44021	HORVU6Hr1G033230	0	4.72313	0.000359695
183	BART1_0-p55353	HORVU7Hr1G098320	Xyloglucan endotransglucosylase/hydrolase	4.70583	0.00165122
184	BART1_0-p51456	HORVU7Hr1G040460	Pyruvate dehydrogenase E1 component subunit alpha	4.66426	1.74e-11
185	BART1_0-p36764	HORVU5Hr1G066460	GMP synthase	4.63631	2.64e-06
186	BART1_0-p34126	HORVU5Hr1G027400	Retrovirus-related Pol polyprotein from transposon TNT 1-94	4.63583	7.78e-05
187	BART1_0-p02918	HORVU1Hr1G043890	Aquaporin TIP	4.63373	0.000120597
188	BART1_0-p00041	HORVU1Hr1G000350	Jasmonate induced protein	4.62008	9.63e-08
189	BART1_0-p00041	HORVU1Hr1G000350	Jasmonate induced protein	4.62008	9.63e-08
190	BART1_0-p23315	HORVU3Hr1G085760	Delta-1-pyrroline-5-carboxylate synthase	4.60518	2.12e-12
191	BART1_0-p18475	HORVU3Hr1G018500	L-type lectin-domain containing receptor kinase IV.2	4.58417	2.67e-10
192	BART1_0-p18487	HORVU3Hr1G018610	L-type lectin-domain containing receptor kinase IV.2	4.58417	2.67e-10
193	BART1_0-p09982	HORVU2Hr1G039130	Putative PHD-finger domain containing protein family	4.58149	0.00271754
194	BART1_0-p01113	HORVU1Hr1G013870	Peptide-N4-(N-acetyl-beta-glucosaminyl)asparagine amidase A	4.57892	3.26e-05
195	BART1_0-p32863	HORVU5Hr1G008990	Wall-associated receptor kinase 3	4.57724	4.28e-05
196	BART1_0-p13967	HORVU2Hr1G094670	Subtilase	4.56035	0.000961972
197	BART1_0-p02410	HORVU1Hr1G035350	N-acetylglucosaminyl-phosphatidylinositol de-N-acetylase	4.55022	0.0063262
198	BART1_0-p29519	HORVU4Hr1G054420	MYB transcription factor	4.54249	2.69e-05
199	BART1_0-p54364	HORVU7Hr1G084920	Putative 2S globulin, Glycoside hydrolase, catalytic domain-containing protein	4.53132	7.86e-06
200	BART1_0-p12709	HORVU2Hr1G079420	Cytokinin-O-glucosyltransferase 2	4.53126	0.00375354
201	BART1_0-p09265	HORVU2Hr1G030220	Adaptor protein complex 4 subunit u	4.53034	2.26e-05
202	BART1_0-p57120	HORVU7Hr1G119900	0	4.50466	3.05e-05
203	BART1_0-p57120	HORVU7Hr1G119900	0	4.50466	3.05e-05
204	BART1_0-p40920	HORVU5Hr1G118020	Abscisic acid 8'-hydroxylase	4.50449	5.06e-08
205	BART1_0-p21979	HORVU3Hr1G069140	Histone acetyltransferase	4.5025	0.000177217
206	BART1_0-p47280	HORVU6Hr1G084010	Late embryogenesis abundant	4.49943	0.00275529
207	BART1_0-p34744	HORVU5Hr1G037360	WD repeat-containing protein 44-like	4.49394	3.31e-06
208	BART1_0-p51435	HORVU7Hr1G040140	Acyl-(Acyl-carrier-protein) desaturase, chloroplastic	4.46523	0.000501552
209	BART1_0-p38193	HORVU5Hr1G084980	Spermidine hydroxycinnamoyl transferase	4.44156	1.43e-05
210	BART1_0-p38193	HORVU5Hr1G084980	Spermidine hydroxycinnamoyl transferase	4.44156	1.43e-05
211	BART1_0-p35755	HORVU5Hr1G052360	GBF-interacting protein 1-like isoform X2	4.44018	0.0048934
212	BART1_0-p10200	HORVU2Hr1G042240	Cellulose synthase-like protein D3	4.43885	3.23e-07
213	BART1_0-p25832	HORVU3Hr1G116310	Cytochrome P450 monooxygenase	4.42272	0.00915384
214	BART1_0-p39484	HORVU5Hr1G100750	Putative LRR receptor-like serine/threonine-protein kinase isoform C	4.42203	0.00152536
215	BART1_0-p32812	HORVU5Hr1G009040	Retrovirus-related Pol polyprotein from transposon TNT 1-94 (Fragment)	4.41201	0.000110879
216	BART1_0-p20810	HORVU3Hr1G052880	Mitochondrial chaperone	4.40962	0.000115105
217	BART1_0-p36568	HORVU5Hr1G063590	Low molecular mass early light-inducible protein HV60, chloroplastic	4.39017	0.000285415
218	BART1_0-p27613	HORVU4Hr1G022280	Peroxidase	4.3827	6.21e-05
219	BART1_0-p46064	HORVU6Hr1G067170	Multidrug/pheromone exporter, ABC superfamily	4.3658	0.000299728
220	BART1_0-p16418	HORVU2Hr1G122590	Cannabidiolic acid synthase-like 2	4.36446	2.44e-07
221	BART1_0-p52165	HORVU7Hr1G051200	NADH-plastoquinone oxidoreductase subunit K	4.35631	0.00242137
222	BART1_0-p46140	HORVU6Hr1G068370	Growth-regulating factor	4.33708	0.000347811
223	BART1_0-p51571	HORVU7Hr1G042260	Flavonoid 3-monooxygenase	4.32766	1.79e-06
224	BART1_0-p31866	HORVU4Hr1G087430	60 kDa jasmonate-induced protein	4.30456	0.00378509
225	BART1_0-p35593	HORVU5Hr1G050100	Retrovirus-related Pol polyprotein from transposon TNT 1-94	4.28939	0.00238888
226	BART1_0-p44973	HORVU6Hr1G051290	ATP-dependent DNA helicase RecG	4.27963	0.00109772
227	BART1_0-p49814	HORVU7Hr1G020010	Cytochrome c oxidase subunit 1	4.26162	0.00474283
228	BART1_0-p27712	HORVU4Hr1G023740	Tyrosine-sulfated glycopeptide receptor 1	4.24462	0.000154392
229	BART1_0-p24778	HORVU3Hr1G103540	Arginine biosynthesis bifunctional protein ArgJ, chloroplastic	4.24408	0.002257
230	BART1_0-p02118	HORVU1Hr1G030060	Tellurite resistance protein tehA	4.23691	2.55e-10
231	BART1_0-p33205	HORVU5Hr1G014130	Tuliposide A-converting enzyme 1, chloroplastic	4.23016	6.4e-05
232	BART1_0-p08274	HORVU2Hr1G017760	Vacuolar-sorting receptor 1	4.22902	6.55e-07
233	BART1_0-p37169	HORVU5Hr1G071940	Cyanohydrin beta-glucosyltransferase	4.21306	2.06e-06
234	BART1_0-p21882	HORVU3Hr1G068010	Systemin receptor SR160 (Fragment)	4.21232	0.00025337
235	BART1_0-p08237	HORVU2Hr1G017370	NAC transcription factor	4.1784	1.29e-07
236	BART1_0-p35367	HORVU5Hr1G046480	Chalcone-flavonone isomerase family protein (Fragment)	4.16627	0.000149927
237	BART1_0-p40628	HORVU5Hr1G114350	DNA-directed RNA polymerase subunit	4.16172	0.00301268
238	BART1_0-p54391	HORVU7Hr1G085120	Succinylglutamate-semialdehyde dehydrogenase	4.15794	6.11e-11
239	BART1_0-p59276	HORVU0Hr1G023360	High molecular mass early light-inducible protein HV58, chloroplastic	4.15702	5.55e-06
240	BART1_0-p00218	HORVU1Hr1G002470	Rust resistance kinase Lr10 (Fragment)	4.15547	0.000139412
241	BART1_0-p00218	HORVU1Hr1G002470	Rust resistance kinase Lr10 (Fragment)	4.15547	0.000139412
242	BART1_0-p14122	HORVU2Hr1G096230	Amino acid transporter, transmembrane	4.14237	2.67e-07
243	BART1_0-p03404	HORVU1Hr1G051120	26S proteasome non-ATPase regulatory subunit 13 homolog A	4.11518	0.000136926
244	BART1_0-p58840	HORVU0Hr1G017760	Remorin	4.09042	0.000303543
245	BART1_0-p54595	HORVU7Hr1G088260	Myo-inositol oxygenase	4.08173	2.83e-09
246	BART1_0-p31546	HORVU4Hr1G083140	Small RNA degrading nuclease 1	4.07974	1.64e-07
247	BART1_0-p14216	HORVU2Hr1G097400	Guanine nucleotide-binding protein, beta subunit	4.07801	0.00413606
248	BART1_0-p58445	HORVU0Hr1G013010	Hexosyltransferase	4.07384	0.000392469
249	BART1_0-p24392	HORVU3Hr1G098730	Leucine-rich repeat (LRR) family protein	4.07313	5.44e-08
250	BART1_0-p46492	HORVU6Hr1G073300	3-ketoacyl-CoA synthase	4.06724	0.000254445
251	BART1_0-p15534	HORVU2Hr1G112580	Endonuclease	4.06697	1.54e-11
252	BART1_0-p17253	HORVU3Hr1G004050	MYB transcription factor	4.0404	0.00108405
253	BART1_0-p32009	HORVU4Hr1G089290	0	4.03865	0.000138455
254	BART1_0-p32009	HORVU4Hr1G089290	0	4.03865	0.000138455
255	BART1_0-p39897	HORVU5Hr1G105840	Asparagine synthase	4.03648	1.98e-08
256	BART1_0-p12891	HORVU2Hr1G081670	ATP-dependent 6-phosphofructokinase	4.03491	8.25e-09
257	BART1_0-p14536	HORVU2Hr1G101160	Xyloglucan endotransglucosylase/hydrolase	4.03361	6.91e-05
258	BART1_0-p58166	HORVU0Hr1G008980	Coenzyme PQQ biosynthesis protein	4.02111	0.000694508
259	BART1_0-p36745	HORVU5Hr1G066230	Superoxide dismutase	4.00719	1e-06
260	BART1_0-p12702	HORVU2Hr1G079270	Arylacetamide deacetylase	3.985	9.38e-05
261	BART1_0-p05212	HORVU1Hr1G075900	Shikimate O-hydroxycinnamoyltransferase	3.98331	7.16e-10
262	BART1_0-p34894	HORVU5Hr1G039730	Stearoyl-acyl-carrier-protein desaturase1	3.9716	0.000297308
263	BART1_0-p57569	HORVU0Hr1G002020	Heat stress transcription factor A-2e-like	3.96211	0.00720013
264	BART1_0-p21499	HORVU3Hr1G062940	O-acyltransferase WSD1	3.952	7.28e-12
265	BART1_0-p39317	HORVU5Hr1G098760	Premnaspirodiene oxygenase	3.94516	0.000139886
266	BART1_0-p22815	HORVU3Hr1G079900	Glycerophosphoryl diester phosphodiesterase	3.93868	1.21e-09
267	BART1_0-p01587	HORVU1Hr1G020870	Retrovirus-related Pol polyprotein from transposon TNT 1-94	3.93269	2.37e-06
268	BART1_0-p04262	HORVU1Hr1G063740	NAC transcription factor	3.91964	5.14e-14
269	BART1_0-p44550	HORVU6Hr1G041900	Putative nucleotidyltransferase, Ribonuclease H	3.89658	0.00901511
270	BART1_0-p23746	HORVU3Hr1G091210	S-norcoclaurine synthase	3.89038	6.82e-07
271	BART1_0-p30522	HORVU4Hr1G069340	Tetratricopeptide repeat protein 1	3.8859	3.51e-05
272	BART1_0-p29181	HORVU4Hr1G049500	Sucrose synthase	3.88132	5.62e-14
273	BART1_0-p29181	HORVU4Hr1G049500	Sucrose synthase	3.88132	5.62e-14
274	BART1_0-p54216	HORVU7Hr1G082830	1,4-alpha-glucan-branching enzyme 3, chloroplastic/amyloplastic	3.87635	7.23e-12
275	BART1_0-p54216	HORVU7Hr1G082830	1,4-alpha-glucan-branching enzyme 3, chloroplastic/amyloplastic	3.87635	7.23e-12
276	BART1_0-p15492	HORVU2Hr1G112120	0	3.87454	0.0023486
277	BART1_0-p32529	HORVU5Hr1G005230	0	3.87139	0.000233343
278	BART1_0-p24921	HORVU3Hr1G105400	Beta-glucanase	3.85667	0.000231831
279	BART1_0-p23094	HORVU3Hr1G082870	Mitochondrial inner membrane magnesium transporter mrs2	3.8554	3.42e-05
280	BART1_0-p32136	HORVU4Hr1G090850	Heat stress transcription factor C-1	3.83994	3.09e-09
281	BART1_0-p15982	HORVU2Hr1G117680	Serine/threonine-protein kinase	3.81711	5.07e-05
282	BART1_0-p29481	HORVU4Hr1G053980	Ocs element-binding factor 1	3.80792	0.000413945
283	BART1_0-p03779	HORVU1Hr1G056620	UDP-sulfoquinovose synthase chloroplastic	3.78728	3.61e-06
284	BART1_0-p34060	HORVU5Hr1G026250	CRIB domain	3.771	0.0025945
285	BART1_0-p21597	HORVU3Hr1G064470	Basic endochitinase A	3.76895	0.000877659
286	BART1_0-p26785	HORVU4Hr1G010150	[Protein-PII] uridylyltransferase	3.76643	2.28e-05
287	BART1_0-p02620	HORVU1Hr1G038780	Purine catabolism regulatory protein	3.76217	1.39e-15
288	BART1_0-p13228	HORVU2Hr1G085920	0	3.75672	3.64e-06
289	BART1_0-p54604	HORVU7Hr1G088210	ABC transporter	3.75296	1.18e-15
290	BART1_0-p56098	HORVU7Hr1G107670	Putative Myb family transcription factor	3.73664	0.00304346
291	BART1_0-p18323	HORVU3Hr1G016800	Xyloglucan endotransglucosylase/hydrolase	3.72125	0.000109296
292	BART1_0-p49240	HORVU7Hr1G012600	Xyloglucan endotransglucosylase/hydrolase	3.71362	8.94e-05
293	BART1_0-p36571	HORVU5Hr1G063620	Low molecular mass early light-inducible protein HV90, chloroplastic	3.70618	0.00204122
294	BART1_0-p45739	HORVU6Hr1G062430	Ethylene-responsive transcription factor 5	3.70372	6.28e-08
295	BART1_0-p10236	HORVU2Hr1G042830	Transposase	3.7015	0.000211132
296	BART1_0-p55352	HORVU7Hr1G098280	Xyloglucan endotransglucosylase/hydrolase	3.69185	0.000254501
297	BART1_0-p08453	HORVU2Hr1G020140	DNA binding protein, putative	3.68806	6.75e-12
298	BART1_0-p05779	HORVU1Hr1G082910	HB transcription factor (Fragment)	3.67001	7.92e-11
299	BART1_0-p03999	HORVU1Hr1G059950	Early-methionine-labelled polypeptide	3.66556	0.00220567
300	BART1_0-p38433	HORVU5Hr1G087880	Putative transporter	3.65982	1.06e-07
301	BART1_0-p29854	HORVU4Hr1G059260	Molecular chaperone DnaK	3.64724	6.47e-13
302	BART1_0-p17449	HORVU3Hr1G006100	0	3.64153	1.46e-05
303	BART1_0-p25359	HORVU3Hr1G110760	Nuclear movement family protein	3.64055	8.19e-06
304	BART1_0-p19328	HORVU3Hr1G030460	Endoplasmic reticulum-adenine nucleotide transporter	3.63492	9.35e-08
305	BART1_0-p04681	HORVU1Hr1G068530	UV radiation resistance-associated gene protein	3.6146	7.34e-08
306	BART1_0-p52389	HORVU7Hr1G054360	Glutamate-1-semialdehyde 2 1-aminomutase chloroplastic	3.6127	5.97e-06
307	BART1_0-p09459	HORVU2Hr1G032670	Glycerophosphoryl diester phosphodiesterase	3.60685	0.000101061
308	BART1_0-p35294	HORVU5Hr1G045570	Zinc transporter 5	3.5982	5.4e-06
309	BART1_0-p50248	HORVU7Hr1G025000	MRP-like ABC transporter-like	3.58992	2.29e-12
310	BART1_0-p03849	HORVU1Hr1G057630	Early-responsive to dehydration stress protein (ERD4)	3.58784	1.37e-05
311	BART1_0-p51605	HORVU7Hr1G042910	Anthocyanin 3'-O-beta-glucosyltransferase	3.58761	0.000286702
312	BART1_0-p03495	HORVU1Hr1G052430	Acidic endochitinase Q	3.5691	0.000353179
313	BART1_0-p33498	HORVU5Hr1G018470	Zinc finger protein 1	3.56514	0.000338012
314	BART1_0-p31768	HORVU4Hr1G086050	Putative 12-oxophytodienoate reductase (Fragment)	3.55053	2.54e-07
315	BART1_0-p46723	HORVU6Hr1G076660	GSDL-motif lipase	3.55048	0.000263629
316	BART1_0-p59983	HORVU0Hr1G034070	Nucleoside-triphosphatase (Fragment)	3.54461	0.00578926
317	BART1_0-p51030	HORVU7Hr1G035190	RNA ligase/cyclic nucleotide phosphodiesterase	3.53791	0.000115466
318	BART1_0-p38963	HORVU5Hr1G094490	Transmembrane BAX inhibitor motif-containing protein 4	3.52085	1.46e-05
319	BART1_0-p29549	HORVU4Hr1G054870	Pathogenesis-related protein 1	3.51815	8.42e-09
320	BART1_0-p29549	HORVU4Hr1G054870	Pathogenesis-related protein 1	3.51815	8.42e-09
321	BART1_0-p54225	HORVU7Hr1G082850	Glycoside hydrolase	3.51779	7.24e-12
322	BART1_0-p56149	HORVU7Hr1G108330	Homeobox prospero	3.51223	0.000827331
323	BART1_0-p04264	HORVU1Hr1G063800	ATP-dependent DNA helicase	3.50995	0.000218065
324	BART1_0-p44083	HORVU6Hr1G034250	STIP1 homology and U-box containing protein 1	3.50292	2.27e-05
325	BART1_0-p30108	HORVU4Hr1G063060	Ankyrin-3	3.48453	6.17e-05
326	BART1_0-p41585	HORVU6Hr1G000070	Rhodanese-like domain-containing protein 19 mitochondrial	3.47692	2.14e-09
327	BART1_0-p44104	HORVU6Hr1G034630	Nucleotide-diphospho-sugar transferases superfamily protein	3.46841	0.00131562
328	BART1_0-p51292	HORVU7Hr1G038340	Pentatricopeptide repeat-containing protein, mitochondrial	3.46331	2.42e-08
329	BART1_0-p41599	HORVU6Hr1G000480	Wall-associated receptor kinase 3	3.44733	2.75e-10
330	BART1_0-p47269	HORVU6Hr1G083720	Lysine histidine transporter 1	3.44659	1.46e-12
331	BART1_0-p23908	HORVU3Hr1G093140	Serine/threonine-protein kinase CTR1	3.44473	4.91e-07
332	BART1_0-p34984	HORVU5Hr1G040920	Heavy metal-associated domain containing protein, expressed	3.44085	0.00150396
333	BART1_0-p10774	HORVU2Hr1G051180	Cysteine-rich receptor-like protein kinase 10	3.439	0.00522657
334	BART1_0-p52682	HORVU7Hr1G059000	Fatty acyl-CoA reductase	3.42939	2.98e-05
335	BART1_0-p04375	HORVU1Hr1G065290	Beta-galactosidase	3.41768	0.00180059
336	BART1_0-p38488	HORVU5Hr1G088420	Histone-lysine N-methyltransferase	3.40966	7.51e-09
337	BART1_0-p09384	HORVU2Hr1G031530	ATP-dependent DNA helicase	3.40796	0.000367937
338	BART1_0-p03737	HORVU1Hr1G056150	CUB and sushi domain-containing protein 3	3.40005	6.44e-07
339	BART1_0-p33781	HORVU5Hr1G022440	0	3.39649	0.00011481
340	BART1_0-p00147	HORVU1Hr1G001660	Iron-deficiency induced receptor-like kinase	3.38644	1.15e-09
341	BART1_0-p25264	HORVU3Hr1G109430	Cysteine-rich receptor-like protein kinase 10	3.38594	0.00102512
342	BART1_0-p23495	HORVU3Hr1G088080	Cysteine endopeptidase EP-A	3.38527	2.42e-07
343	BART1_0-p21687	HORVU3Hr1G065390	ABC transporter B family member 4	3.38226	2.4e-05
344	BART1_0-p10295	HORVU2Hr1G043890	Xylanase inhibitor protein I	3.37208	3.08e-11
345	BART1_0-p53772	HORVU7Hr1G076510	Transposon Ty3-I Gag-Pol polyprotein (Fragment)	3.36933	2.15e-05
346	BART1_0-p30389	HORVU4Hr1G067430	DnaK protein, expressed	3.35986	1.49e-07
347	BART1_0-p15525	HORVU2Hr1G112400	GDSL esterase/lipase	3.35218	1.82e-06
348	BART1_0-p21838	HORVU3Hr1G067400	0	3.34477	0.00477526
349	BART1_0-p21838	HORVU3Hr1G067400	0	3.34477	0.00477526
350	BART1_0-p21838	HORVU3Hr1G067400	0	3.34477	0.00477526
351	BART1_0-p21838	HORVU3Hr1G067400	0	3.34477	0.00477526
352	BART1_0-p05696	HORVU1Hr1G081920	Glycosyltransferase	3.33917	0.000283264
353	BART1_0-p25566	HORVU3Hr1G113120	Pathogenesis-related protein 4	3.32541	0.00272602
354	BART1_0-p15362	HORVU2Hr1G110230	serine/threonine-protein kinase SAPK1 isoform X2	3.31789	1.29e-14
355	BART1_0-p04554	HORVU1Hr1G067080	High molecular mass early light-inducible protein HV58, chloroplastic	3.31761	5.35e-05
356	BART1_0-p31433	HORVU4Hr1G081590	Cysteine-rich receptor-like protein kinase 25	3.31383	7.74e-07
357	BART1_0-p21271	HORVU3Hr1G059500	Reverse transcriptase	3.31162	4.98e-05
358	BART1_0-p34137	HORVU5Hr1G027450	Transposon Ty3-I Gag-Pol polyprotein (Fragment)	3.30465	9.94e-07
359	BART1_0-p04711	HORVU1Hr1G069140	GRAS transcription factor	3.30205	1.72e-06
360	BART1_0-p11983	HORVU2Hr1G069080	Vacuolar amino acid transporter like	3.30095	8.02e-07
361	BART1_0-p38565	HORVU5Hr1G089280	Coatomer beta subunit	3.28846	1.16e-05
362	BART1_0-p17190	HORVU3Hr1G002980	Polyubiquitin	3.28223	1.6e-09
363	BART1_0-p13237	HORVU2Hr1G085940	DNA mismatch repair protein MSH3 isoform D	3.28167	8.49e-07
364	BART1_0-p49272	HORVU7Hr1G012910	Cell cycle regulated microtubule associated protein	3.27195	0.000117082
365	BART1_0-p17642	HORVU3Hr1G008310	0	3.2695	0.00291903
366	BART1_0-p22025	HORVU3Hr1G069600	Caleosin	3.26791	1.33e-05
367	BART1_0-p31859	HORVU4Hr1G087340	60 kDa jasmonate-induced protein	3.26425	0.000893072
368	BART1_0-p31859	HORVU4Hr1G087340	60 kDa jasmonate-induced protein	3.26425	0.000893072
369	BART1_0-p23919	HORVU3Hr1G093190	Subtilase	3.25538	0.000214905
370	BART1_0-p41863	HORVU6Hr1G003270	Glycosyltransferase	3.24764	2.58e-07
371	BART1_0-p01119	HORVU1Hr1G013840	Serinethreonine-protein kinase	3.24574	1.85e-10
372	BART1_0-p54860	HORVU7Hr1G091800	Germin-like protein 8-4	3.23517	0.0010409
373	BART1_0-p42522	HORVU6Hr1G012000	Nuclear pore localization protein NPL4	3.23144	0.000632554
374	BART1_0-p00797	HORVU1Hr1G009430	Single-stranded nucleic acid binding R3H protein	3.22981	2.63e-06
375	BART1_0-p35225	HORVU5Hr1G044510	Plastid 9-cis-epoxycarotenoid dioxygenase	3.22763	0.00290889
376	BART1_0-p48427	HORVU7Hr1G002750	Brassinosteroid-responsive RING-H2	3.2222	0.00058006
377	BART1_0-p31250	HORVU4Hr1G079030	Xyloglucan galactosyltransferase KATAMARI	3.21615	1.2e-06
378	BART1_0-p34998	HORVU5Hr1G041210	Leucine-rich repeat receptor-like protein kinase PXC1	3.20414	0.000420568
379	BART1_0-p44801	HORVU6Hr1G047560	Calcium-dependent lipid-binding family protein	3.19957	3.29e-05
380	BART1_0-p14860	HORVU2Hr1G104740	ATP-dependent DNA helicase	3.1978	1.91e-07
381	BART1_0-p04163	HORVU1Hr1G062190	Sister chromatid cohesion 1 protein 1	3.19424	6.24e-08
382	BART1_0-p38180	HORVU5Hr1G084750	Diaminopimelate decarboxylase 2 chloroplastic	3.18086	8.46e-06
383	BART1_0-p36569	HORVU5Hr1G063600	Spermidine synthase	3.17916	1.7e-06
384	BART1_0-p27207	HORVU4Hr1G015930	Cysteine-rich receptor-like protein kinase 10	3.17293	0.00341552
385	BART1_0-p60276	HORVU0Hr1G038220	High molecular mass early light-inducible protein HV58, chloroplastic	3.16989	0.0005138
386	BART1_0-p52748	HORVU7Hr1G060070	Isopenicillin N synthase	3.16935	1.19e-06
387	BART1_0-p41454	HORVU5Hr1G124450	Heavy metal-associated domain containing protein, expressed	3.15446	0.00729192
388	BART1_0-p36457	HORVU5Hr1G062090	Aldehyde dehydrogenase family 7 member A1 isoform B	3.15353	1.02e-14
389	BART1_0-p26222	HORVU4Hr1G002650	Thaumatin-like protein (Fragment)	3.14356	0.00197045
390	BART1_0-p17267	HORVU3Hr1G004140	Bowman-Birk type trypsin inhibitor	3.13892	1.26e-13
391	BART1_0-p46069	HORVU6Hr1G067200	Multidrug/pheromone exporter, ABC superfamily	3.13285	0.0014966
392	BART1_0-p25724	HORVU3Hr1G114990	Zinc transporter 2	3.1276	2.34e-07
393	BART1_0-p46871	HORVU6Hr1G078640	2-oxoglutarate (2OG) and Fe(II)-dependent oxygenase superfamily protein	3.11264	1.04e-08
394	BART1_0-p00656	HORVU1Hr1G007820	Cytokinin-O-glucosyltransferase 2	3.11137	3.96e-07
395	BART1_0-p58721	HORVU0Hr1G016370	Dehydration-responsive element binding protein 6	3.10484	4.03e-08
396	BART1_0-p22644	HORVU3Hr1G077930	Disulfide isomerase	3.09801	2.94e-13
397	BART1_0-p48330	HORVU7Hr1G001420	Phosphoenolpyruvate carboxylase kinase 2	3.09411	5.3e-05
398	BART1_0-p18494	HORVU3Hr1G018690	L-type lectin-domain containing receptor kinase IV.1	3.0917	4.43e-15
399	BART1_0-p31956	HORVU4Hr1G088540	Putative DNA helicase chromatin remodeling SNF2 family	3.07461	0.000127505
400	BART1_0-p29085	HORVU4Hr1G047690	Retrovirus-related Pol polyprotein from transposon TNT 1-94	3.07397	4.93e-05
401	BART1_0-p46019	HORVU6Hr1G066450	MYB-related transcription factor	3.0646	3.92e-09
402	BART1_0-p55546	HORVU7Hr1G100540	E3 ubiquitin-protein ligase BOI	3.06392	0.00105037
403	BART1_0-p22424	HORVU3Hr1G074950	Peroxidase	3.06117	0.00296875
404	BART1_0-p45682	HORVU6Hr1G061420	Nitrate reductase NADH dependent	3.05801	0.00463802
405	BART1_0-p07723	HORVU2Hr1G011450	0	3.04545	1.72e-05
406	BART1_0-p30911	HORVU4Hr1G074470	ER glycerol-phosphate acyltransferase	3.03612	7.26e-05
407	BART1_0-p30667	HORVU4Hr1G071210	High-affinity sulfate transporter HvST1	3.03467	0.000398786
408	BART1_0-p57388	HORVU0Hr1G000050	0	3.02739	5.51e-05
409	BART1_0-p22520	HORVU3Hr1G076060	Purple acid phosphatase	3.02682	9.64e-12
410	BART1_0-p08876	HORVU2Hr1G025090	Endonuclease/exonuclease/phosphatase family protein	3.01911	6.46e-07
411	BART1_0-p15129	HORVU2Hr1G107660	Sugar transport protein 5	3.01753	1.98e-08
412	BART1_0-p19622	HORVU3Hr1G034280	Rhodanese-like domain containing protein	3.01671	1.95e-06
413	BART1_0-p41371	HORVU5Hr1G123420	PAX3-and PAX7-binding protein 1	3.01496	0.000224447
414	BART1_0-p15471	HORVU2Hr1G111780	rust resistance kinase Lr10-like	3.00859	2.93e-07
415	BART1_0-p14190	HORVU2Hr1G097150	Glycerol-3-phosphate transporter 1	3.00634	4.97e-09
416	BART1_0-p31316	HORVU4Hr1G079970	Mitogen-activated protein kinase kinase 6-like (Fragment)	2.99743	0.00389756
417	BART1_0-p39753	HORVU5Hr1G103890	Aldehyde oxidase4	2.99518	2.14e-12
418	BART1_0-p03726	HORVU1Hr1G055930	Homeobox-leucine zipper protein HOX1	2.98442	9.68e-07
419	BART1_0-p29379	HORVU4Hr1G052350	Inactive glucose-6-phosphate 1-dehydrogenase 4, chloroplastic	2.97967	1.02e-14
420	BART1_0-p02973	HORVU1Hr1G044780	G protein coupled receptor	2.97442	2.26e-09
421	BART1_0-p33847	HORVU5Hr1G023290	0	2.94469	3.35e-05
422	BART1_0-p30496	HORVU4Hr1G068960	Glucan endo-1,3-beta-glucosidase 3	2.93184	6.78e-12
423	BART1_0-p54869	HORVU7Hr1G091860	Aromatic-L-amino-acid decarboxylase	2.93084	0.00178267
424	BART1_0-p03282	HORVU1Hr1G049230	Putative glutathione S-transferase GSTU6	2.92562	0.000155746
425	BART1_0-p21493	HORVU3Hr1G062920	0	2.91833	4.33e-07
426	BART1_0-p52696	HORVU7Hr1G059310	Ty3/gypsy retrotransposon protein (Fragment)	2.91214	2.37e-06
427	BART1_0-p49103	HORVU7Hr1G010790	ATP-dependent DNA helicase	2.90828	9.54e-07
428	BART1_0-p49103	HORVU7Hr1G010790	ATP-dependent DNA helicase	2.90828	9.54e-07
429	BART1_0-p53695	HORVU7Hr1G075350	Pleckstrin homology (PH) domain-containing protein	2.90713	1.57e-05
430	BART1_0-p29851	HORVU4Hr1G059270	Glyoxalase family protein, expressed	2.90623	0.00934665
431	BART1_0-p26026	HORVU4Hr1G000520	Beta-amylase	2.90073	2.28e-08
432	BART1_0-p19097	HORVU3Hr1G027240	Avr9/Cf-9 rapidly elicited protein	2.88092	5.43e-05
433	BART1_0-p23322	HORVU3Hr1G085890	Xenobiotic-transporting ATPase	2.87402	1.72e-12
434	BART1_0-p59166	HORVU0Hr1G022070	Putative receptor protein kinase ZmPK1	2.87247	1.01e-06
435	BART1_0-p03777	HORVU1Hr1G056570	Late embryogenesis abundant protein 19	2.87241	0.00886411
436	BART1_0-p20735	HORVU3Hr1G051820	Serine/threonine-protein kinase	2.86361	2.37e-06
437	BART1_0-p36419	HORVU5Hr1G061810	Serine/threonine-protein kinase	2.86361	2.37e-06
438	BART1_0-p37149	HORVU5Hr1G071080	Cellulose synthase-like protein E6	2.86297	2.82e-08
439	BART1_0-p53566	HORVU7Hr1G073640	Permease cytosine/purines uracil thiamine allantoin	2.86192	3.07e-12
440	BART1_0-p48175	HORVU6Hr1G095070	Protein SAWADEE HOMEODOMAIN HOMOLOG 2	2.85164	4.12e-05
441	BART1_0-p07919	HORVU2Hr1G013420	NEP1-interacting protein 2	2.84667	3.42e-07
442	BART1_0-p06852	HORVU2Hr1G001380	Peptide transporter PTR2	2.84198	0.000426522
443	BART1_0-p36341	HORVU5Hr1G060620	Glutathione-dependent formaldehyde-activating enzyme/centromere protein V	2.84141	2.63e-08
444	BART1_0-p04990	HORVU1Hr1G072780	Delta-1-pyrroline-5-carboxylate synthase B	2.82181	1.69e-14
445	BART1_0-p51891	HORVU7Hr1G046660	Phosphatidylethanolamine-binding protein PEBP	2.82013	9.89e-05
446	BART1_0-p29945	HORVU4Hr1G060670	WD-repeat protein, putative	2.81954	2.35e-10
447	BART1_0-p53331	HORVU7Hr1G070010	Cellulose synthase	2.8149	3.34e-08
448	BART1_0-p25858	HORVU3Hr1G116740	MYB transcription factor	2.80461	2.57e-10
449	BART1_0-p48449	HORVU7Hr1G002850	Pathogen-inducible alpha-dioxygenase	2.79713	3.27e-05
450	BART1_0-p47148	HORVU6Hr1G082080	flocculation protein FLO11	2.79526	0.00626059
451	BART1_0-p46302	HORVU6Hr1G070540	Fatty acid desaturase	2.78261	0.00341935
452	BART1_0-p17478	HORVU3Hr1G006450	Basic 7S globulin	2.77241	0.0094562
453	BART1_0-p07739	HORVU2Hr1G011580	Retrovirus-related Pol polyprotein from transposon TNT 1-94	2.76898	1.69e-06
454	BART1_0-p07739	HORVU2Hr1G011580	Retrovirus-related Pol polyprotein from transposon TNT 1-94	2.76898	1.69e-06
455	BART1_0-p42535	HORVU6Hr1G012090	Linalool synthase, chloroplastic	2.75596	0.00718361
456	BART1_0-p03272	HORVU1Hr1G049070	Glutathione S-transferase, N-terminal domain containing protein, expressed	2.75451	7.14e-09
457	BART1_0-p03270	HORVU1Hr1G049090	Glutathione S-transferase, N-terminal domain containing protein, expressed	2.75451	7.14e-09
458	BART1_0-p01436	HORVU1Hr1G019000	Zinc finger CCCH domain-containing protein 4	2.74418	0.000142303
459	BART1_0-p33660	HORVU5Hr1G020530	Mitogen-activated protein kinase kinase kinase	2.73601	3.17e-06
460	BART1_0-p14529	HORVU2Hr1G101090	Ras suppressor protein (Contains leucine-rich repeats)	2.73188	3.57e-09
461	BART1_0-p56099	HORVU7Hr1G107680	Myb-like DNA-binding domain, SHAQKYF class family protein	2.72583	9.68e-05
462	BART1_0-p54632	HORVU7Hr1G088730	Dentin sialophosphoprotein-like	2.72046	2.02e-12
463	BART1_0-p24503	HORVU3Hr1G099120	Serine/threonine-protein kinase CDL1-like	2.71754	8.66e-13
464	BART1_0-p35836	HORVU5Hr1G053550	Proton-coupled amino acid transporter 1	2.7175	7.39e-10
465	BART1_0-p39015	HORVU5Hr1G095120	Putative LRR receptor-like serine/threonine-protein kinase	2.71275	0.000193652
466	BART1_0-p10004	HORVU2Hr1G039640	NAC transcription factor	2.7121	1.21e-05
467	BART1_0-p03669	HORVU1Hr1G055190	Ribosomal protein-like	2.7112	3.69e-08
468	BART1_0-p13612	HORVU2Hr1G090670	Sulfotransferase	2.69826	0.000218852
469	BART1_0-p01628	HORVU1Hr1G021680	Indolin-2-one monooxygenase	2.69716	4.58e-10
470	BART1_0-p15587	HORVU2Hr1G113290	Putative isoaspartyl peptidase/L-asparaginase 2	2.69514	2.98e-08
471	BART1_0-p01521	HORVU1Hr1G020140	Dienelactone hydrolase family, putative	2.69497	2.15e-05
472	BART1_0-p21145	HORVU3Hr1G057510	Isoprenylcysteine alpha-carbonyl methylesterase ICME	2.68957	6.44e-09
473	BART1_0-p39024	HORVU5Hr1G095130	Beta-D-glucan exohydrolase isoenzyme ExoI	2.68807	1.19e-08
[truncated: 1,226 more rows]

## Sheet: Table S1d
Table S1d. List of down-regulated genes in the hvd14_D vs hvd14_C comparison (log2FC ≤ -1, adjusted P value ≤ 0.01)
[truncated: 2,399 more rows]

[truncated: 6 more sheets: Table S1e, Table S1f, Table S1g, Table S1h, Table S1i, Table S1j]
