# Supplementary material for: Multi-omics insights into the positive role of strigolactone perception in barley drought response
Source: BMC Plant Biol. 2023 Sep 22;23:445. doi: 10.1186/s12870-023-04450-1 (PMC10515045; doi:10.1186/s12870-023-04450-1)
Supplement: Supplementary file 3 — Additional file 3: Supplemental Data 2. Table S2a. List of up-regulated proteins in the WT_D vs WT_C comparison (log2FC ≥ 0.58, q-value ≤ 0.05). Table S2b. List of down-regulated proteins in the WT_D vs WT_C comparison (log2FC ≤ -0.58, q-value ≤ 0.05). Table S2c. List of up-regulated proteins in the hvd14_D vs hvd14_C comparison (log2FC ≥ 0.58, q-value ≤ 0.05). Table S2d. List of down-regulated proteins in the hvd14_D vs hvd14_C comparison (log2FC ≤ -0.58, q-value ≤ 0.05). Table S2e. List of proteins up-regulated by drought, only in WT (log2FC ≥ 0.58, q-value ≤ 0.05) - WT Drought Resposne Specific (WT DRS) proteins. Table S2f. List of proteins down-regulated by drought, only in WT (log2FC ≤ 0.58, q-value ≤ 0.05) - WT Drought Resposne Specific (WT DRS) proteins. Table S2g. List of proteins up-regulated by drought, only in hvd14 (log2FC ≥ 0.58, q-value ≤ 0.05) - hvd14 Drought Resposne Specific (hvd14 DRS) proteins. Table S2h. List of proteins down-regulated by drought, only in hvd14 (log2FC ≤ 0.58, q-value ≤ 0.05) - hvd14 Drought Resposne Specific (hvd14 DRS) proteins. Table S2i. List of proteins up-regulated by drought, in both genotypes: WT and hvd14 (log2FC ≥ 0.58, q-value ≤ 0.05). Table S2j. List of proteins down-regulated by drought, in both genotypes: WT and hvd14 (log2FC ≥ 0.58, q-value ≤ 0.05). [file 12870_2023_4450_MOESM3_ESM.xlsx]

## Sheet: read me
Supplemental Data 2
	Tab name	Description
	Table S2a	List of up-regulated proteins in the WT_D vs WT_C comparison (log2FC ≥ 0.58, q-value ≤ 0.05)
	Table S2b	List of down-regulated proteins in the WT_D vs WT_C comparison (log2FC ≤ -0.58, q-value ≤ 0.05)
	Table S2c	List of up-regulated proteins in the hvd14_D vs hvd14_C comparison (log2FC ≥ 0.58, q-value ≤ 0.05)
	Table S2d	List of down-regulated proteins in the hvd14_D vs hvd14_C comparison (log2FC ≤ -0.58, q-value ≤ 0.05)
	Table S2e	List of proteins up-regulated by drought, only in WT (log2FC ≥ 0.58, q-value ≤ 0.05) - WT Drought Resposne Specific (WT DRS) proteins
	Table S2f	List of proteins down-regulated by drought, only in WT (log2FC ≤ 0.58, q-value ≤ 0.05) - WT Drought Resposne Specific (WT DRS) proteins
	Table S2g	List of proteins up-regulated by drought, only in hvd14 (log2FC ≥ 0.58, q-value ≤ 0.05) - hvd14 Drought Resposne Specific (hvd14 DRS) proteins
	Table S2h	List of proteins down-regulated by drought, only in hvd14 (log2FC ≤ 0.58, q-value ≤ 0.05) - hvd14 Drought Resposne Specific (hvd14 DRS) proteins
	Table S2i	List of proteins up-regulated by drought, in both genotypes: WT and hvd14 (log2FC ≥ 0.58, q-value ≤ 0.05)
	Table S2j	List of proteins down-regulated by drought, in both genotypes: WT and hvd14 (log2FC ≥ 0.58, q-value ≤ 0.05)

## Sheet: Table S2a
Table S2a. List of up-regulated proteins in the WT_D vs WT_C comparison (log2FC ≥ 0.58, q-value ≤ 0.05)
#	HORVU ID	description	WT_D vs WT_C2
			log2FC	q-value
1	HORVU5Hr1G087730	RmlC-like cupins superfamily protein	6.7548	0.00946667
2	HORVU4Hr1G051010	Phosphoglycerate mutase, 2,3-bisphosphoglycerate-independent	6.68639	0.008
3	HORVU3Hr1G030770	P-loop containing nucleoside triphosphate hydrolases superfamily protein	5.4984	0.00768182
4	HORVU3Hr1G020780	seed imbibition 2	5.01493	0
5	HORVU1Hr1G070690	PEBP (phosphatidylethanolamine-binding protein) family protein	5.00888	0.0202659
6	HORVU6Hr1G091890	aconitase 1	4.819	0.004
7	HORVU4Hr1G049500	sucrose synthase 3	4.6865	0.0163333
8	HORVU4Hr1G007220	plantacyanin	4.55321	0.0132824
9	HORVU4Hr1G087340	0	4.5481	0.0310705
10	HORVU6Hr1G000340	0	4.27792	0.0162876
11	HORVU1Hr1G000440	0	4.20076	0.0497152
12	HORVU3Hr1G037720	peroxiredoxin IIF	4.19293	0.00387879
13	HORVU4Hr1G087340	0	4.5481	0.0310705
14	HORVU1Hr1G043910	Plant basic secretory protein (BSP) family protein	4.10923	0.0165899
15	HORVU6Hr1G031480	aldehyde dehydrogenase 5F1	4.10268	0.0154348
16	HORVU2Hr1G077710	HSP20-like chaperones superfamily protein	4.00566	0.00887805
17	HORVU7Hr1G082040	Seed maturation protein	3.95882	0.0313636
18	HORVU7Hr1G080070	HAD superfamily, subfamily IIIB acid phosphatase	3.81375	0.00609524
19	HORVU3Hr1G112860	glutamate decarboxylase	3.79982	0.0152688
20	HORVU5Hr1G122350	GTP binding Elongation factor Tu family protein	3.76556	0.021192
21	HORVU3Hr1G117450	0	3.64992	0.0159196
22	HORVU2Hr1G081670	phosphofructokinase 2	3.62764	0.01
23	HORVU5Hr1G115100	GRAM domain family protein	3.55062	0.0163947
24	HORVU2Hr1G026840	tolB protein-related	3.46286	0.0195
25	HORVU6Hr1G041920	Metallopeptidase M24 family protein	3.42072	0.0185442
26	HORVU3Hr1G070850	NADP-malic enzyme 1	3.30224	0.0121967
27	HORVU3Hr1G007380	HSP20-like chaperones superfamily protein	3.29771	0.0182341
28	HORVU2Hr1G103150	0	3.29139	0.0166082
29	HORVU7Hr1G035450	Peptidase M20/M25/M40 family protein	3.23335	0.0465829
30	HORVU3Hr1G117440	0	3.20486	0.0230185
31	HORVU1Hr1G057460	Aldolase-type TIM barrel family protein	3.11754	0.0301935
32	HORVU1Hr1G052430	basic chitinase	3.0879	0
33	HORVU5Hr1G077810	beta glucosidase 11	3.0438	0.013831
34	HORVU5Hr1G077790	beta glucosidase 11	3.03364	0.0247383
35	HORVU3Hr1G067770	violaxanthin de-epoxidase-related	2.94022	0.00983784
36	HORVU4Hr1G007610	glutamine synthase clone F11	2.89974	0.0394729
37	HORVU2Hr1G074770	0	2.89023	0.0227781
38	HORVU4Hr1G022780	lipid transfer protein	2.87594	0.0335
39	HORVU4Hr1G054080	Mitochondrial import inner membrane translocase subunit Tim17/Tim22/Tim23 family protein	2.85921	0.0499218
40	HORVU3Hr1G105600	Glycosyl hydrolase superfamily protein	2.85655	0
41	HORVU4Hr1G063350	heat shock protein 21	2.83099	0.00457143
42	HORVU2Hr1G085270	homolog of carrot EP3-3 chitinase	2.79667	0.0174024
43	HORVU5Hr1G051970	osmotin 34	2.75759	0.00867925
44	HORVU5Hr1G012160	glutathione S-transferase zeta 1	2.75438	0.050103
45	HORVU4Hr1G059260	heat shock cognate protein 70-1	2.70709	0.0366904
46	HORVU3Hr1G009560	lipid transfer protein 4	2.70023	0.0167635
47	HORVU4Hr1G002510	Lactoylglutathione lyase / glyoxalase I family protein	2.65549	0.00847761
48	HORVU1Hr1G093660	0	2.64388	0.016764
49	HORVU6Hr1G083160	Inorganic H pyrophosphatase family protein	2.6434	0.0225575
50	HORVU3Hr1G068600	NADP-malic enzyme 3	2.64313	0.0159551
51	HORVU4Hr1G028720	xyloglucan endotransglucosylase/hydrolase 5	2.62697	0.00901961
52	HORVU7Hr1G117880	alpha carbonic anhydrase 5	2.62071	0.0128254
53	HORVU3Hr1G006150	0	2.55061	0.0127778
54	HORVU7Hr1G058310	Dihydroneopterin aldolase	2.49334	0.0216177
55	HORVU1Hr1G010130	GroES-like zinc-binding dehydrogenase family protein	2.41216	0.0217382
56	HORVU3Hr1G007500	HSP20-like chaperones superfamily protein	2.38303	0.00786047
57	HORVU3Hr1G006140	GDSL-like Lipase/Acylhydrolase superfamily protein	2.35709	0.00866667
58	HORVU5Hr1G103890	aldehyde oxidase 2	2.32011	0.025386
59	HORVU7Hr1G038690	0	2.29981	0.016262
60	HORVU4Hr1G005450	Protein of unknown function, DUF538	2.29263	0.0300435
61	HORVU7Hr1G028370	ACD1-like	2.25586	0.0157612
62	HORVU6Hr1G056570	temperature-induced lipocalin	2.24562	0.0167356
63	HORVU3Hr1G006440	Eukaryotic aspartyl protease family protein	2.23478	0.0097931
64	HORVU1Hr1G062030	basic chitinase	2.23136	0.0131382
65	HORVU2Hr1G012440	2-oxoacid dehydrogenases acyltransferase family protein	2.23095	0.00823188
66	HORVU5Hr1G045770	actin depolymerizing factor 11	2.22383	0.0313494
67	HORVU2Hr1G098660	Calcium-binding EF-hand family protein	2.21658	0.0136
68	HORVU3Hr1G009490	lipid transfer protein 4	2.20234	0.0134884
69	HORVU3Hr1G006450	Eukaryotic aspartyl protease family protein	2.17205	0.041331
70	HORVU2Hr1G043890	chitinase A	2.16162	0.00835294
71	HORVU5Hr1G096940	cytochrome P450, family 81, subfamily G, polypeptide 1	2.13703	0.0215637
72	HORVU5Hr1G047730	ferritin 4	2.11947	0.017265
73	HORVU5Hr1G085310	UDP-glucosyl transferase 71C4	2.05478	0.0163218
74	HORVU3Hr1G074220	chorismate mutase 3	2.03772	0.0166256
75	HORVU1Hr1G089830	NAD(P)-binding Rossmann-fold superfamily protein	2.03288	0.00996491
76	HORVU4Hr1G014230	0	2.02481	0.0233252
77	HORVU5Hr1G062090	aldehyde dehydrogenase 7B4	1.95436	0.0092
78	HORVU3Hr1G105630	Glycosyl hydrolase superfamily protein	1.95164	0.0153514
79	HORVU3Hr1G014120	hydroxyproline-rich glycoprotein family protein	1.94645	0.00556522
80	HORVU2Hr1G073680	Bifunctional inhibitor/lipid-transfer protein/seed storage 2S albumin superfamily protein	1.94495	0.034444
81	HORVU3Hr1G028810	SOUL heme-binding family protein	1.92041	0.0160452
82	HORVU2Hr1G104450	FAD-linked oxidases family protein	1.89787	0.048096
83	HORVU4Hr1G085050	purple acid phosphatase 27	1.88278	0.00901333
84	HORVU7Hr1G090410	polyamine oxidase 1	1.88073	0
85	HORVU4Hr1G005920	lipoxygenase 1	1.87592	0
86	HORVU6Hr1G029540	Uncharacterised conserved protein UCP015417, vWA	1.8734	0.0242642
87	HORVU7Hr1G089160	FAD-binding Berberine family protein	1.85723	0.0170736
88	HORVU5Hr1G082810	Papain family cysteine protease	1.82803	0.0215028
89	HORVU6Hr1G088160	oxidoreductase, zinc-binding dehydrogenase family protein	1.81948	0.0138919
90	HORVU6Hr1G008640	catalase 2	1.77463	0.00512
91	HORVU5Hr1G077140	Esterase/lipase/thioesterase family protein	1.73416	0.0135937
92	HORVU1Hr1G072780	delta 1-pyrroline-5-carboxylate synthase 2	1.7256	0
93	HORVU2Hr1G094510	FASCICLIN-like arabinogalactan-protein 10	1.71218	0.0388205
94	HORVU5Hr1G024160	Adenine nucleotide alpha hydrolases-like superfamily protein	1.71081	0.0133605
95	HORVU3Hr1G093350	selenium-binding protein 1	1.70854	0.00978723
96	HORVU1Hr1G049490	NAD(P)-binding Rossmann-fold superfamily protein	1.6866	0.0302051
97	HORVU7Hr1G001040	Glycosyl hydrolases family 32 protein	1.64984	0.00957895
98	HORVU2Hr1G123650	0	1.60438	0.0409544
99	HORVU1Hr1G024240	acyl-CoA oxidase 4	1.57589	0.0402124
100	HORVU7Hr1G047700	formate dehydrogenase	1.57477	0
101	HORVU2Hr1G115960	PLAT/LH2 domain-containing lipoxygenase family protein	1.56585	0.00492308
102	HORVU1Hr1G093780	ribonuclease 3	1.54304	0.00851852
103	HORVU0Hr1G012460	fibrillin	1.53596	0.0129391
104	HORVU2Hr1G088180	triglyceride lipases;triglyceride lipases	1.53251	0.0391314
105	HORVU7Hr1G079430	0	1.53147	0
106	HORVU7Hr1G079640	Class I glutamine amidotransferase-like superfamily protein	1.50717	0.0203077
107	HORVU4Hr1G002130	Homeodomain-like superfamily protein	1.50687	0.0307458
108	HORVU2Hr1G034040	Galactose mutarotase-like superfamily protein	1.49135	0.0432313
109	HORVU3Hr1G003050	glutamate decarboxylase	1.48077	0.00441379
110	HORVU3Hr1G106720	pyrroline-5- carboxylate (P5C) reductase	1.47782	0.0265253
111	HORVU3Hr1G006130	GDSL-like Lipase/Acylhydrolase superfamily protein	1.4742	0.0395579
112	HORVU5Hr1G117760	electron transfer flavoprotein alpha	1.45571	0.0130323
113	HORVU5Hr1G045750	actin depolymerizing factor 3	1.44843	0.0399004
114	HORVU5Hr1G012900	methylcrotonyl-CoA carboxylase alpha chain, mitochondrial / 3-methylcrotonyl-CoA carboxylase 1 (MCCA)	1.44786	0.0444698
115	HORVU4Hr1G063980	Senescence/dehydration-associated protein-related	1.44279	0.0164779
116	HORVU2Hr1G060710	NAD(P)-linked oxidoreductase superfamily protein	1.42079	0.00581818
117	HORVU6Hr1G031590	phosphorylcholine cytidylyltransferase	1.41074	0.0235134
118	HORVU3Hr1G030650	Late embryogenesis abundant protein	1.40799	0.049726
119	HORVU7Hr1G083910	glutathione S-transferase TAU 15	1.40536	0.00889474
120	HORVU5Hr1G034820	Thiamin diphosphate-binding fold (THDP-binding) superfamily protein	1.39829	0.04983
121	HORVU1Hr1G092150	serine carboxypeptidase-like 50	1.39806	0.0183569
122	HORVU2Hr1G079840	Lipase/lipooxygenase, PLAT/LH2 family protein	1.39462	0.0139291
123	HORVU6Hr1G087460	aldehyde dehydrogenase 10A8	1.39027	0.008875
124	HORVU5Hr1G002180	FAD/NAD(P)-binding oxidoreductase family protein	1.39014	0.0157778
125	HORVU3Hr1G024470	Embryo-specific protein 3, (ATS3)	1.37599	0.0121143
126	HORVU4Hr1G009990	ethylene-dependent gravitropism-deficient and yellow-green-like 3	1.37237	0.0196533
127	HORVU4Hr1G002650	osmotin 34	1.37029	0.0310062
128	HORVU7Hr1G038660	0	1.35717	0.0239714
129	HORVU3Hr1G030150	nodulin-related protein 1	1.3409	0.00931148
130	HORVU3Hr1G004140	0	1.33043	0.0103273
131	HORVU1Hr1G089360	aspartic proteinase A1	1.32963	0.0156
132	HORVU1Hr1G080320	aldehyde dehydrogenase 12A1	1.32053	0.0226025
133	HORVU3Hr1G069650	BURP domain-containing protein	1.31847	0.0125042
134	HORVU2Hr1G043900	chitinase A	1.31169	0.0229514
135	HORVU7Hr1G109180	VACUOLAR SORTING RECEPTOR 6	1.29339	0.0230151
136	HORVU3Hr1G024530	phospholipase D alpha 1	1.29284	0.0064
137	HORVU7Hr1G027860	limit dextrinase	1.27863	0.0231521
138	HORVU3Hr1G110330	alpha/beta-Hydrolases superfamily protein	1.2664	0.0131681
139	HORVU2Hr1G080970	aldehyde dehydrogenase 10A9	1.2663	0.0127244
140	HORVU4Hr1G057410	Thioredoxin superfamily protein	1.25291	0.0170429
141	HORVU5Hr1G070160	isoamylase 3	1.24575	0.0167748
142	HORVU7Hr1G033620	pathogenesis-related gene 1	1.24345	0.0208024
143	HORVU4Hr1G057890	0	1.2405	0
144	HORVU1Hr1G017570	aspartic proteinase A1	1.23361	0.00426667
145	HORVU5Hr1G062740	Protein of unknown function (DUF1350)	1.2313	0.018125
146	HORVU2Hr1G021110	copper/zinc superoxide dismutase 1	1.23021	0.00898876
147	HORVU1Hr1G002090	arginine decarboxylase 1	1.22146	0.0160774
148	HORVU3Hr1G038190	cystatin B	1.2161	0.0308776
149	HORVU1Hr1G043830	alpha-galactosidase 1	1.19872	0.0336031
150	HORVU5Hr1G073450	NAD(P)-binding Rossmann-fold superfamily protein	1.19544	0.00827273
151	HORVU5Hr1G103430	glutathione S-transferase TAU 24	1.1925	0.0490742
152	HORVU6Hr1G035610	Cyclase family protein	1.18752	0.0458693
153	HORVU2Hr1G073740	Protein of unknown function (DUF1279)	1.17353	0.00804762
154	HORVU2Hr1G109380	SERINE CARBOXYPEPTIDASE-LIKE 49	1.17328	0.0136389
155	HORVU7Hr1G037080	annexin 2	1.17269	0.00834568
156	HORVU7Hr1G057430	ascorbate peroxidase 3	1.15641	0.0162764
157	HORVU1Hr1G075160	NAD(P)-binding Rossmann-fold superfamily protein	1.13482	0.0317377
158	HORVU7Hr1G047990	NmrA-like negative transcriptional regulator family protein	1.12889	0.0155191
159	HORVU4Hr1G016810	alcohol dehydrogenase 1	1.11911	0.0465737
160	HORVU1Hr1G088840	alpha/beta-Hydrolases superfamily protein	1.11552	0.0142319
161	HORVU7Hr1G114960	S-adenosyl-L-methionine-dependent methyltransferases superfamily protein	1.11423	0.0135448
162	HORVU0Hr1G039090	Plastid-lipid associated protein PAP / fibrillin family protein	1.10769	0.016942
163	HORVU3Hr1G095760	delta(3,5),delta(2,4)-dienoyl-CoA isomerase 1	1.10592	0.0487873
164	HORVU3Hr1G092680	aldehyde dehydrogenase 2C4	1.1019	0.0187443
165	HORVU5Hr1G056040	CAP (Cysteine-rich secretory proteins, Antigen 5, and Pathogenesis-related 1 protein) superfamily protein	1.0965	0.0197757
166	HORVU0Hr1G000760	0	1.09482	0.0214423
167	HORVU5Hr1G084450	Thioredoxin superfamily protein	1.09462	0.0126606
168	HORVU5Hr1G046520	lipid transfer protein 3	1.0794	0.0195611
169	HORVU2Hr1G042270	Oxidoreductase, zinc-binding dehydrogenase family protein	1.07705	0.0082439
170	HORVU6Hr1G064620	cold-regulated 47	1.06958	0.0347652
171	HORVU1Hr1G085470	ARM repeat superfamily protein	1.06453	0.0316082
172	HORVU7Hr1G054230	Protein kinase superfamily protein	1.05746	0.031299
173	HORVU7Hr1G046410	Uncharacterised conserved protein (UCP030210)	1.05235	0.0301089
174	HORVU3Hr1G023370	ADPGLC-PPase large subunit	1.04855	0.0487122
175	HORVU1Hr1G063940	CYTOCHROME C-1	1.04844	0.00879121
176	HORVU7Hr1G093370	NAD(P)-binding Rossmann-fold superfamily protein	1.03969	0.0166718
177	HORVU6Hr1G077210	presequence protease 1	1.03435	0.00533333
178	HORVU3Hr1G108610	glycoside hydrolase family 2 protein	1.03245	0.0171478
179	HORVU4Hr1G001710	monodehydroascorbate reductase 1	1.02961	0.0168507
180	HORVU6Hr1G011990	0	1.02626	0.008
181	HORVU1Hr1G062110	alpha/beta-Hydrolases superfamily protein	1.01387	0.0168816
182	HORVU7Hr1G083550	Peroxidase superfamily protein	1.00906	0.0197468
183	HORVU2Hr1G117740	manganese superoxide dismutase 1	1.00729	0.00376471
184	HORVU4Hr1G004820	H(+)-ATPase 11	0.994104	0.0428062
185	HORVU2Hr1G059620	MD-2-related lipid recognition domain-containing protein / ML domain-containing protein	0.992376	0.00926027
186	HORVU3Hr1G067110	glycine decarboxylase P-protein 2	0.990932	0.00853333
187	HORVU3Hr1G015640	alkenal reductase	0.984428	0.0204512
188	HORVU7Hr1G080510	phosphoenolpyruvate carboxylase 3	0.972628	0.0159744
189	HORVU1Hr1G088140	urease accessory protein G	0.96661	0.0168649
190	HORVU5Hr1G100910	Aldolase-type TIM barrel family protein	0.963066	0.0130827
191	HORVU2Hr1G077230	Thioredoxin family protein	0.960802	0.0301407
192	HORVU4Hr1G059150	receptor-like protein kinase-related family protein	0.954777	0.0171969
193	HORVU2Hr1G087970	Isocitrate/isopropylmalate dehydrogenase family protein	0.952663	0.00952577
194	HORVU4Hr1G066230	allene oxide synthase	0.933704	0.00984615
195	HORVU6Hr1G076190	oxoprolinase 1	0.929585	0.0135
196	HORVU4Hr1G090780	0	0.923903	0.0126102
197	HORVU7Hr1G075700	VIRB2-interacting protein 2	0.918539	0.0394018
198	HORVU1Hr1G075530	xylem bark cysteine peptidase 3	0.914301	0.0168
199	HORVU5Hr1G001180	lipoxygenase 2	0.90461	0.00833333
200	HORVU7Hr1G074690	glyceraldehyde-3-phosphate dehydrogenase C subunit 1	0.904171	0.0111068
201	HORVU4Hr1G015570	Sucrose-phosphate synthase family protein	0.902235	0.01775
202	HORVU6Hr1G048410	phosphoenolpyruvate carboxylase 1	0.893427	0.0448684
203	HORVU7Hr1G052350	DNA repair ATPase-related	0.892061	0.0265297
204	HORVU1Hr1G088370	general control non-repressible 4	0.882658	0.0367327
205	HORVU6Hr1G091950	aconitase 3	0.880703	0.00795294
206	HORVU4Hr1G057210	ascorbate peroxidase 1	0.876274	0.00860215
207	HORVU7Hr1G058850	Cytochrome C1 family	0.87418	0.00777011
208	HORVU7Hr1G051600	Protein of unknown function (DUF1997)	0.860985	0.0178767
209	HORVU5Hr1G099820	citrate synthase 2	0.860924	0.0181733
210	HORVU4Hr1G013580	Serine protease inhibitor (SERPIN) family protein	0.852612	0.00811429
211	HORVU6Hr1G059550	serine carboxypeptidase-like 34	0.851185	0.0498696
212	HORVU4Hr1G076050	O-methyltransferase family protein	0.850306	0.0165166
213	HORVU3Hr1G028780	Protein of unknown function, DUF538	0.842636	0.0252308
214	HORVU2Hr1G071860	NAD(P)-binding Rossmann-fold superfamily protein	0.842003	0.0171294
215	HORVU2Hr1G120150	acyl activating enzyme 5	0.836271	0.0164053
216	HORVU4Hr1G090310	Phosphatidylinositol N-acetylglucosaminyltransferase, GPI19/PIG-P subunit	0.822924	0.0363233
217	HORVU1Hr1G005120	outer plastid envelope protein 16-1	0.814617	0.0399504
218	HORVU2Hr1G005320	arginase	0.813709	0.0206199
219	HORVU3Hr1G052510	Phosphorylase superfamily protein	0.812168	0.00474074
220	HORVU1Hr1G008250	beta-hexosaminidase 1	0.808634	0.0334914
221	HORVU6Hr1G089780	glutathione-disulfide reductase	0.805723	0.00916129
222	HORVU4Hr1G050810	Metallo-hydrolase/oxidoreductase superfamily protein	0.79413	0.0171961
223	HORVU3Hr1G067300	S-adenosyl-L-methionine-dependent methyltransferases superfamily protein	0.793928	0
224	HORVU5Hr1G033930	ubiquitin-protein ligase 1	0.792759	0.0205138
225	HORVU7Hr1G109280	Inositol monophosphatase family protein	0.791967	0.0172121
226	HORVU1Hr1G040560	UDP-glucose:glycoprotein glucosyltransferases;transferases, transferring hexosyl groups;transferases, transferring glycosyl groups	0.791586	0.0231406
227	HORVU2Hr1G060730	NAD(P)-linked oxidoreductase superfamily protein	0.790316	0.0182953
228	HORVU3Hr1G063590	ATP synthase alpha/beta family protein	0.787125	0.0499471
229	HORVU3Hr1G070630	6-phosphogluconate dehydrogenase family protein	0.786861	0.0137343
230	HORVU2Hr1G066920	NAD(P)-linked oxidoreductase superfamily protein	0.778433	0.0163956
231	HORVU6Hr1G004990	Tetratricopeptide repeat (TPR)-like superfamily protein	0.777281	0.0444108
232	HORVU3Hr1G093400	glycine-rich RNA-binding protein 4	0.775139	0.0447947
233	HORVU7Hr1G059130	Thioredoxin family protein	0.772425	0.0322311
234	HORVU5Hr1G006730	nitrilase-like protein 1	0.769981	0.0297269
235	HORVU5Hr1G082990	PLC-like phosphodiesterases superfamily protein	0.768192	0.0240286
236	HORVU5Hr1G093650	Primosome PriB/single-strand DNA-binding	0.767361	0.0451656
237	HORVU2Hr1G086080	6,7-dimethyl-8-ribityllumazine synthase / DMRL synthase / lumazine synthase / riboflavin synthase	0.76659	0.021591
238	HORVU3Hr1G085380	alpha-glucan phosphorylase 2	0.762154	0.0175309
239	HORVU7Hr1G072240	0	0.761658	0.0301288
240	HORVU5Hr1G061140	2-oxoacid dehydrogenases acyltransferase family protein	0.756031	0.03362
241	HORVU5Hr1G119180	DPP6 N-terminal domain-like protein	0.750519	0.00884615
242	HORVU2Hr1G072500	starch branching enzyme 2.2	0.744886	0.0172648
243	HORVU1Hr1G008120	dehydroascorbate reductase 2	0.744751	0.0189711
244	HORVU3Hr1G072320	GroES-like zinc-binding alcohol dehydrogenase family protein	0.738237	0.0295188
245	HORVU1Hr1G076470	gamma-glutamyl hydrolase 1	0.737146	0.0239145
246	HORVU7Hr1G033230	sucrose synthase 1	0.734371	0.0173171
247	HORVU2Hr1G098880	Pyridoxal phosphate (PLP)-dependent transferases superfamily protein	0.730774	0.0240861
248	HORVU5Hr1G000580	Sucrose-6F-phosphate phosphohydrolase family protein	0.727438	0.0425689
249	HORVU7Hr1G093020	Thioredoxin superfamily protein	0.726292	0.0196845
250	HORVU4Hr1G079330	Pheophorbide a oxygenase family protein with Rieske [2Fe-2S] domain	0.723869	0.0144267
251	HORVU5Hr1G014980	0	0.719692	0.0171915
252	HORVU7Hr1G113230	accelerated cell death 2 (ACD2)	0.713335	0.020977
253	HORVU2Hr1G021700	disproportionating enzyme 2	0.702709	0.0466494
254	HORVU2Hr1G038990	polygalacturonase inhibiting protein 1	0.700598	0.0128276
255	HORVU7Hr1G067620	0	0.696581	0.0168224
256	HORVU7Hr1G080510	phosphoenolpyruvate carboxylase 3	0.972628	0.0159744
257	HORVU7Hr1G045640	alpha/beta-Hydrolases superfamily protein	0.692766	0.0169302
258	HORVU2Hr1G083610	MA3 domain-containing protein	0.692661	0.00845
259	HORVU6Hr1G033350	fumarylacetoacetase, putative	0.684582	0.0188052
260	HORVU7Hr1G089290	aspartate aminotransferase 1	0.684032	0.0130526
261	HORVU0Hr1G013850	succinate dehydrogenase 1-1	0.681471	0.0498437
262	HORVU4Hr1G080820	Late embryogenesis abundant protein (LEA) family protein	0.679504	0.0243791
263	HORVU4Hr1G082040	catalase 2	0.67881	0
264	HORVU5Hr1G120230	Late embryogenesis abundant protein, group 2	0.674089	0.0168654
265	HORVU3Hr1G073230	mitochondrial HSO70 2	0.665701	0.00958333
266	HORVU2Hr1G036110	aldehyde dehydrogenase 11A3	0.660883	0.0220496
267	HORVU2Hr1G064550	PYRIMIDINE B	0.650303	0.0229
268	HORVU7Hr1G113270	basic chitinase	0.64653	0.0196422
269	HORVU1Hr1G081900	0	0.645487	0.0168047
270	HORVU7Hr1G010690	HAD superfamily, subfamily IIIB acid phosphatase	0.644119	0.0282044
271	HORVU4Hr1G090440	casein lytic proteinase B3	0.64325	0.0169038
272	HORVU6Hr1G084510	translocon at the inner envelope membrane of chloroplasts 55-II	0.638153	0.0153575
273	HORVU1Hr1G061210	methionine sulfoxide reductase B 2	0.634512	0.0300642
274	HORVU6Hr1G033980	Citrate synthase family protein	0.628889	0.0234398
275	HORVU5Hr1G020500	Protein of unknown function (DUF1118)	0.624182	0.0315438
276	HORVU5Hr1G119790	FAD/NAD(P)-binding oxidoreductase family protein	0.619158	0.0167847
277	HORVU3Hr1G022850	multidrug resistance-associated protein 6	0.618664	0.0226154
278	HORVU3Hr1G085420	alpha-glucan phosphorylase 2	0.610472	0.0228586
279	HORVU1Hr1G080590	DNA-damage-repair/toleration protein (DRT102)	0.609373	0.0179301
280	HORVU2Hr1G083940	0	0.606688	0.0234129
281	HORVU4Hr1G080640	aconitase 3	0.604553	0.0228377
282	HORVU7Hr1G056770	GroES-like zinc-binding alcohol dehydrogenase family protein	0.602333	0.0384444
283	HORVU7Hr1G076300	0	0.600752	0.0445762
284	HORVU7Hr1G054060	sulfite oxidase	0.596561	0.0301212
285	HORVU5Hr1G037160	stromal ascorbate peroxidase	0.595514	0.0225
286	HORVU5Hr1G025900	Cofactor-independent phosphoglycerate mutase	0.594633	0.0154375
287	HORVU2Hr1G114260	Actin-like ATPase superfamily protein	0.583588	0.0242019
288	HORVU5Hr1G040970	Aluminium induced protein with YGL and LRDR motifs	0.583126	0.0134015

## Sheet: Table S2b
Table S2b. List of down-regulated proteins in the WT_D vs WT_C comparison (log2FC ≤ -0.58, q-value ≤ 0.05)
#	HORVU ID	description	WT_D vs WT_C2
			log2FC	q-value
1	HORVU0Hr1G011450	Stress responsive A/B Barrel Domain	-5.28432	0.0496614
2	HORVU3Hr1G117590	0	-4.62164	0.00938889
3	HORVU2Hr1G009850	thylakoid lumen 15.0 kDa protein	-4.61553	0.0450909
4	HORVU2Hr1G029480	Bifunctional inhibitor/lipid-transfer protein/seed storage 2S albumin superfamily protein	-3.67327	0.0299738
5	HORVU4Hr1G069100	Glycosyl hydrolase family protein	-3.57069	0.0233548
6	HORVU7Hr1G007220	sucrose synthase 1	-3.27441	0.0166942
7	HORVU4Hr1G069480	Phototropic-responsive NPH3 family protein	-3.20919	0.0170291
8	HORVU4Hr1G056140	RAN binding protein 1	-3.17126	0.0441417
9	HORVU7Hr1G061850	Nuclear transport factor 2 (NTF2) family protein with RNA binding (RRM-RBD-RNP motifs) domain	-3.1627	0.00869565
10	HORVU4Hr1G004780	0	-3.09415	0.0275847
11	HORVU5Hr1G101740	OTU-like cysteine protease family protein	-3.05783	0.0429167
12	HORVU6Hr1G089250	chromomethylase 3	-2.99066	0.0161818
13	HORVU3Hr1G079890	cysteine synthase 26	-2.97414	0.0188664
14	HORVU1Hr1G051470	S-adenosyl-L-methionine-dependent methyltransferases superfamily protein	-2.87545	0.0355009
15	HORVU6Hr1G065380	MBOAT (membrane bound O-acyl transferase) family protein	-2.75228	0.0169014
16	HORVU2Hr1G046380	RNA-binding (RRM/RBD/RNP motifs) family protein	-2.72067	0
17	HORVU7Hr1G075760	D-arabinono-1,4-lactone oxidase family protein	-2.62679	0.0174233
18	HORVU4Hr1G079400	Protein of unknown function (DUF1997)	-2.6257	0.0189281
19	HORVU1Hr1G007790	cytochrome P450, family 71, subfamily A, polypeptide 22	-2.61691	0.0216517
20	HORVU0Hr1G019710	alpha/beta-Hydrolases superfamily protein	-2.54424	0.00752941
21	HORVU3Hr1G036860	Peroxidase superfamily protein	-2.5409	0.0156832
22	HORVU1Hr1G092860	adenine nucleotide transporter 1	-2.48845	0.0156825
23	HORVU4Hr1G053940	CP12 domain-containing protein 1	-2.4657	0.0228895
24	HORVU7Hr1G076150	pfkB-like carbohydrate kinase family protein	-2.37609	0.00808889
25	HORVU2Hr1G122180	Cyclopropane-fatty-acyl-phospholipid synthase	-2.34579	0.0202454
26	HORVU2Hr1G082540	0	-2.32676	0.00855696
27	HORVU2Hr1G119090	protochlorophyllide oxidoreductase A	-2.32648	0.00673684
28	HORVU5Hr1G028260	Minichromosome maintenance (MCM2/3/5) family protein	-2.28182	0.0311351
29	HORVU4Hr1G007260	0	-2.21755	0.0179342
30	HORVU2Hr1G038940	0	-2.166	0.00914286
31	HORVU7Hr1G001070	Glycosyl hydrolases family 32 protein	-2.16284	0.0276764
32	HORVU2Hr1G012040	DnaJ/Hsp40 cysteine-rich domain superfamily protein	-2.15568	0.0229574
33	HORVU1Hr1G004150	Serine protease inhibitor, potato inhibitor I-type family protein	-2.15481	0.0158659
34	HORVU1Hr1G083470	pfkB-like carbohydrate kinase family protein	-2.11922	0.0165511
35	HORVU7Hr1G094240	Phosphoribosyltransferase family protein	-2.08644	0.0366642
36	HORVU2Hr1G006030	rhomboid protein-related	-2.00943	0.0101429
37	HORVU7Hr1G027930	Raffinose synthase family protein	-1.98672	0.0167059
38	HORVU5Hr1G089970	senescence-associated gene 12	-1.90878	0.022801
39	HORVU3Hr1G107040	Ergosterol biosynthesis ERG4/ERG24 family	-1.84664	0.0275636
40	HORVU4Hr1G016730	serine carboxypeptidase-like 42	-1.77606	0.0426598
41	HORVU6Hr1G058820	PHE ammonia lyase 1	-1.75593	0.00711111
42	HORVU0Hr1G031700	aldehyde dehydrogenase 2C4	-1.68599	0.0400213
43	HORVU5Hr1G067530	ACC oxidase 2	-1.6744	0.0264644
44	HORVU1Hr1G007830	cytochrome P450, family 71, subfamily B, polypeptide 34	-1.66844	0.00842105
45	HORVU7Hr1G020920	Chalcone and stilbene synthase family protein	-1.66579	0.0167449
46	HORVU3Hr1G014790	thylakoid lumenal 17.9 kDa protein, chloroplast	-1.58994	0.0166394
47	HORVU4Hr1G088780	early nodulin-like protein 8	-1.53307	0.0189103
48	HORVU1Hr1G087570	FASCICLIN-like arabinogalactan 6	-1.53063	0.0175579
49	HORVU7Hr1G040740	CAP (Cysteine-rich secretory proteins, Antigen 5, and Pathogenesis-related 1 protein) superfamily protein	-1.48433	0.0481148
50	HORVU4Hr1G087740	tubulin beta 8	-1.47091	0.0327795
51	HORVU1Hr1G007900	cytochrome P450, family 79, subfamily B, polypeptide 2	-1.42883	0.0221471
52	HORVU5Hr1G088290	Octicosapeptide/Phox/Bem1p (PB1) domain-containing protein / tetratricopeptide repeat (TPR)-containing protein	-1.42844	0.0457938
53	HORVU4Hr1G076940	3-ketoacyl-CoA synthase 10	-1.41078	0.0151523
54	HORVU3Hr1G059470	plastidic pyruvate kinase beta subunit 1	-1.4094	0.0184189
55	HORVU4Hr1G059060	ARF-GAP domain 7	-1.33287	0.046374
56	HORVU5Hr1G109880	Protein of unknown function, DUF642	-1.304	0.021989
57	HORVU1Hr1G075900	HXXXD-type acyl-transferase family protein	-1.27342	0.00962712
58	HORVU2Hr1G005530	0	-1.26983	0.02144
59	HORVU3Hr1G030760	0	-1.25061	0.0389077
60	HORVU5Hr1G097150	Subtilase family protein	-1.21061	0.0226597
61	HORVU3Hr1G050290	Myosin family protein with Dil domain	-1.20053	0.0448214
62	HORVU2Hr1G014440	ubiquitin activating enzyme 2	-1.1508	0.0308142
63	HORVU3Hr1G116470	Pectinacetylesterase family protein	-1.14801	0.0152784
64	HORVU7Hr1G001010	0	-1.1285	0.044291
65	HORVU7Hr1G021180	ssDNA-binding transcriptional regulator	-1.11137	0.0156923
66	HORVU0Hr1G039250	binding	-1.09907	0.017472
67	HORVU5Hr1G051200	Octicosapeptide/Phox/Bem1p (PB1) domain-containing protein / tetratricopeptide repeat (TPR)-containing protein	-1.08422	0.0169508
68	HORVU0Hr1G018830	homolog of bacterial cytokinesis Z-ring protein FTSZ 1-1	-1.07942	0.039035
69	HORVU2Hr1G014020	0	-1.07686	0.0134054
70	HORVU6Hr1G006480	RNA-binding (RRM/RBD/RNP motifs) family protein	-1.07522	0.0388917
71	HORVU7Hr1G115040	ribosomal protein S17	-1.06582	0.0172394
72	HORVU6Hr1G055840	ACT domain-containing small subunit of acetolactate synthase protein	-1.05919	0.0497922
73	HORVU2Hr1G099350	Vacuolar ATPase assembly integral membrane protein VMA21-like domain	-1.0548	0.0465032
74	HORVU5Hr1G039210	Chaperone DnaJ-domain superfamily protein	-1.05415	0.0239417
75	HORVU1Hr1G078410	STT7 homolog STN7	-1.0422	0.0202048
76	HORVU2Hr1G029870	Class-II DAHP synthetase family protein	-1.03797	0.00860606
77	HORVU5Hr1G053950	aspartate kinase-homoserine dehydrogenase ii	-1.02781	0.0127179
78	HORVU3Hr1G082110	Sec14p-like phosphatidylinositol transfer family protein	-1.00535	0.0309434
79	HORVU5Hr1G000180	actin-12	-0.963844	0.0464984
80	HORVU6Hr1G084650	Tetratricopeptide repeat (TPR)-like superfamily protein	-0.950514	0.0176398
81	HORVU6Hr1G049360	ribosomal protein S18	-0.946478	0.0275011
82	HORVU1Hr1G081280	Tubulin/FtsZ family protein	-0.937405	0.0131818
83	HORVU2Hr1G098860	0	-0.910341	0.0171122
84	HORVU2Hr1G091680	Remorin family protein	-0.904957	0.0169961
85	HORVU7Hr1G090100	thiazole biosynthetic enzyme, chloroplast (ARA6) (THI1) (THI4)	-0.900291	0.0168809
86	HORVU5Hr1G098340	ribosomal protein S9	-0.876274	0.0207412
87	HORVU7Hr1G120030	cell elongation protein / DWARF1 / DIMINUTO (DIM)	-0.863262	0.0366217
88	HORVU5Hr1G123590	ARF-GAP domain 8	-0.852926	0.0140286
89	HORVU4Hr1G027260	rubisco activase	-0.830284	0.0091
90	HORVU2Hr1G105930	RNA-binding (RRM/RBD/RNP motifs) family protein	-0.828941	0.0101111
91	HORVU0Hr1G033730	photosystem II reaction center protein H	-0.825497	0.0464495
92	HORVU7Hr1G089700	Plant haem oxygenase (decyclizing) family protein	-0.822319	0.0444414
93	HORVU2Hr1G109850	IQ-domain 32	-0.818117	0.0430295
94	HORVU3Hr1G082280	GLN phosphoribosyl pyrophosphate amidotransferase 1	-0.81348	0.0309429
95	HORVU7Hr1G001030	Zinc finger (C3HC4-type RING finger) family protein	-0.80645	0.0169273
96	HORVU1Hr1G007720	UDP-glucosyl transferase 85A2	-0.798172	0.0179381
97	HORVU4Hr1G090300	Transcriptional coactivator/pterin dehydratase	-0.788294	0.0229579
98	HORVU7Hr1G001020	DPP6 N-terminal domain-like protein	-0.785093	0.00901587
99	HORVU2Hr1G050140	Pyruvate kinase family protein	-0.784481	0.0197143
100	HORVU6Hr1G049140	ribosomal protein S2	-0.783062	0.0394964
101	HORVU5Hr1G111310	ALBINA 1	-0.777945	0.00933333
102	HORVU1Hr1G044680	protochlorophyllide oxidoreductase A	-0.774208	0.016625
103	HORVU7Hr1G037420	binding	-0.774193	0.0176129
104	HORVU2Hr1G060010	Aldolase-type TIM barrel family protein	-0.762135	0.00873846
105	HORVU3Hr1G063050	NADH-dependent glutamate synthase 1	-0.760695	0.0412587
106	HORVU3Hr1G059810	0	-0.747467	0.0169048
107	HORVU0Hr1G026260	ribosomal protein S8	-0.745483	0.0171186
108	HORVU0Hr1G031420	ribosomal protein S7	-0.7453	0.0130189
109	HORVU2Hr1G121990	calreticulin 1a	-0.74511	0.0203891
110	HORVU3Hr1G073630	Tetratricopeptide repeat (TPR)-like superfamily protein	-0.739864	0.0274389
111	HORVU7Hr1G020150	chloroplast ribosomal protein S14	-0.73333	0.0128972
112	HORVU7Hr1G033900	chaperonin 20	-0.733185	0.0125455
113	HORVU3Hr1G029200	phosphoenolpyruvate carboxylase 3	-0.729033	0.0361883
114	HORVU4Hr1G082240	SPFH/Band 7/PHB domain-containing membrane-associated protein family	-0.724833	0.0263611
115	HORVU6Hr1G028050	hydroxymethylbilane synthase	-0.724382	0.0314125
116	HORVU1Hr1G016200	AMP-dependent synthetase and ligase family protein	-0.722486	0.039442
117	HORVU3Hr1G014590	SNF7 family protein	-0.702951	0.0124
118	HORVU7Hr1G035300	lysm domain GPI-anchored protein 1 precursor	-0.698793	0.0222077
119	HORVU4Hr1G023530	Ribosomal protein S5 domain 2-like superfamily protein	-0.697025	0.0266514
120	HORVU1Hr1G091820	DnaJ domain ;Myb-like DNA-binding domain	-0.692421	0.0429829
121	HORVU1Hr1G052470	glutathione S-transferase PHI 10	-0.689508	0.0201657
122	HORVU7Hr1G108580	glyceraldehyde-3-phosphate dehydrogenase of plastid 2	-0.685137	0.0155183
123	HORVU6Hr1G049270	ribosomal protein L23.1	-0.684004	0.0427329
124	HORVU6Hr1G093030	ribosomal protein L9	-0.679647	0.0205
125	HORVU2Hr1G096360	plasma membrane intrinsic protein 1;4	-0.677347	0.0102745
126	HORVU3Hr1G111760	RNA binding Plectin/S10 domain-containing protein	-0.674755	0.0377398
127	HORVU5Hr1G112850	2-oxoacid dehydrogenases acyltransferase family protein	-0.6738	0.0246009
128	HORVU5Hr1G098960	Tubulin/FtsZ family protein	-0.64924	0.0468058
129	HORVU2Hr1G010690	ribulose bisphosphate carboxylase small chain 1A	-0.647564	0.0302586
130	HORVU2Hr1G010690	ribulose bisphosphate carboxylase small chain 1A	-0.647564	0.0302586
131	HORVU6Hr1G011020	Histone superfamily protein	-0.642616	0.0229333
132	HORVU6Hr1G090170	Ribosomal protein L14p/L23e family protein	-0.642391	0.0407831
133	HORVU6Hr1G079030	temperature-induced lipocalin	-0.635677	0.01048
134	HORVU4Hr1G060970	ribosomal protein L4	-0.631786	0.0106939
135	HORVU6Hr1G073180	0	-0.63076	0.0331163
136	HORVU5Hr1G024470	elongation factor Ts family protein	-0.629047	0.0103762
137	HORVU5Hr1G111820	Ribosomal protein S26e family protein	-0.628782	0.0166667
138	HORVU2Hr1G002440	laccase 7	-0.628065	0.016813
139	HORVU2Hr1G020690	NOP56-like pre RNA processing ribonucleoprotein	-0.626892	0.00866667
140	HORVU5Hr1G094500	Histone superfamily protein	-0.613979	0.0167442
141	HORVU1Hr1G015560	HOPW1-1-interacting 1	-0.609886	0.0206804
142	HORVU5Hr1G072420	HEAT SHOCK PROTEIN 81.4	-0.607197	0.0175422
143	HORVU6Hr1G081460	heat shock cognate protein 70-1	-0.601789	0.0238838
144	HORVU2Hr1G003840	Amidase family protein	-0.600847	0.0164162
145	HORVU4Hr1G040950	Ribosomal protein L6 family	-0.598305	0.0298333
146	HORVU6Hr1G011260	Glycosyl hydrolases family 32 protein	-0.591288	0.0169822
147	HORVU5Hr1G053230	RNA-binding (RRM/RBD/RNP motifs) family protein	-0.591164	0.0310084
148	HORVU2Hr1G018820	ribosomal protein L18	-0.590445	0.0487848
149	HORVU4Hr1G072880	phosphoserine aminotransferase	-0.585526	0.0497394
150	HORVU5Hr1G075570	FASCICLIN-like arabinogalactan 2	-0.584137	0.0461468
151	HORVU5Hr1G009610	Ribosomal protein L36e family protein	-0.583746	0.03075
152	HORVU6Hr1G082060	chaperonin 20	-0.583548	0.0322954

## Sheet: Table S2c
Table S2c. List of up-regulated proteins in the hvd14_D vs hvd14_C comparison (log2FC ≥ 0.58, q-value ≤ 0.05)
#	HORVU ID	description	hvd14_D vs hvd14_C2
			log2FC	q-value
1	HORVU3Hr1G113120	pathogenesis-related 4	8.21643	0.0453981
2	HORVU3Hr1G007380	HSP20-like chaperones superfamily protein	8.03162	0.00881108
3	HORVU4Hr1G051010	Phosphoglycerate mutase, 2,3-bisphosphoglycerate-independent	6.84215	0.00101909
4	HORVU3Hr1G085760	delta1-pyrroline-5-carboxylate synthase 1	6.72375	0.00329736
5	HORVU5Hr1G087730	RmlC-like cupins superfamily protein	6.61747	0.00215047
6	HORVU1Hr1G070690	PEBP (phosphatidylethanolamine-binding protein) family protein	6.12097	0.0096308
7	HORVU4Hr1G059260	heat shock cognate protein 70-1	6.03959	0.00843764
8	HORVU2Hr1G005170	heat shock protein 90.1	5.72064	0.00670794
9	HORVU3Hr1G007500	HSP20-like chaperones superfamily protein	5.63669	0.0108089
10	HORVU5Hr1G076250	purple acid phosphatase 27	5.55228	0.00103449
11	HORVU3Hr1G020390	17.6 kDa class II heat shock protein	5.48276	0.003872
12	HORVU3Hr1G020500	17.6 kDa class II heat shock protein	5.47217	0.0100452
13	HORVU2Hr1G077710	HSP20-like chaperones superfamily protein	5.43665	0.00101909
14	HORVU3Hr1G113620	pathogenesis-related 4	5.39351	0.00269871
15	HORVU3Hr1G064470	basic chitinase	5.3012	0.00492758
16	HORVU4Hr1G049500	sucrose synthase 3	5.14147	0.0125909
17	HORVU7Hr1G082040	Seed maturation protein	5.12968	0.000556539
18	HORVU0Hr1G008960	Chlorophyll A-B binding family protein	4.93104	0.0030212
19	HORVU1Hr1G043910	Plant basic secretory protein (BSP) family protein	4.82457	0.00362607
20	HORVU6Hr1G000340	0	4.79969	0.0119989
21	HORVU3Hr1G077000	Adenine nucleotide alpha hydrolases-like superfamily protein	4.75848	0.0190795
22	HORVU3Hr1G030770	P-loop containing nucleoside triphosphate hydrolases superfamily protein	4.58099	0.00642676
23	HORVU5Hr1G115100	GRAM domain family protein	4.53275	0.003562
24	HORVU7Hr1G012850	histone H1-3	4.51168	0.0024303
25	HORVU2Hr1G103150	0	4.46236	0.00118442
26	HORVU1Hr1G079290	Late embryogenesis abundant protein (LEA) family protein	4.40782	0.00492758
27	HORVU6Hr1G091890	aconitase 1	4.27682	0.0041692
28	HORVU3Hr1G070850	NADP-malic enzyme 1	4.25498	0.0104077
29	HORVU5Hr1G051970	osmotin 34	4.21633	0.000822352
30	HORVU1Hr1G052430	basic chitinase	4.10307	0.0031346
31	HORVU6Hr1G031480	aldehyde dehydrogenase 5F1	3.95041	0.000822352
32	HORVU7Hr1G121860	basic chitinase	3.93473	0.020641
33	HORVU4Hr1G002510	Lactoylglutathione lyase / glyoxalase I family protein	3.90798	0.0024303
34	HORVU4Hr1G063350	heat shock protein 21	3.87382	0.00525169
35	HORVU2Hr1G081670	phosphofructokinase 2	3.74746	0.00908893
36	HORVU4Hr1G016810	alcohol dehydrogenase 1	3.73474	0.020641
37	HORVU2Hr1G085270	homolog of carrot EP3-3 chitinase	3.73346	0.00956198
38	HORVU7Hr1G035450	Peptidase M20/M25/M40 family protein	3.67504	0.00089535
39	HORVU2Hr1G042460	Adenine nucleotide alpha hydrolases-like superfamily protein	3.60894	0.0123245
40	HORVU6Hr1G079150	Adenine nucleotide alpha hydrolases-like superfamily protein	3.53021	0.00525169
41	HORVU4Hr1G005920	lipoxygenase 1	3.5158	0.000556539
42	HORVU3Hr1G020780	seed imbibition 2	3.50423	0.0155166
43	HORVU2Hr1G026840	tolB protein-related	3.48018	0.0125663
44	HORVU1Hr1G052430	basic chitinase	4.10307	0.0031346
45	HORVU5Hr1G110370	glycine-rich RNA-binding protein 3	3.34816	0.0114866
46	HORVU1Hr1G057460	Aldolase-type TIM barrel family protein	3.26461	0.00101909
47	HORVU5Hr1G056040	CAP (Cysteine-rich secretory proteins, Antigen 5, and Pathogenesis-related 1 protein) superfamily protein	3.23427	0.00412357
48	HORVU4Hr1G074750	late embryogenesis abundant domain-containing protein / LEA domain-containing protein	3.20502	0.00412357
49	HORVU4Hr1G087340	0	3.20192	0.00328759
50	HORVU6Hr1G083960	dehydrin family protein	3.20101	0.00113825
51	HORVU6Hr1G013710	Plant basic secretory protein (BSP) family protein	3.17398	0.0125663
52	HORVU1Hr1G062030	basic chitinase	3.1539	0.0030212
53	HORVU4Hr1G004820	H(+)-ATPase 11	3.15149	0.0102589
54	HORVU5Hr1G055360	ubiquitin-conjugating enzyme 36	3.14694	0.00715531
55	HORVU3Hr1G098660	catalytics	3.07858	0.0108718
56	HORVU4Hr1G002650	osmotin 34	3.03481	0.00188942
57	HORVU3Hr1G016860	Serine protease inhibitor, potato inhibitor I-type family protein	3.02693	0.0105387
58	HORVU5Hr1G103420	glutathione S-transferase TAU 25	3.01878	0.0429829
59	HORVU5Hr1G114500	0	3.01413	0.0112127
60	HORVU3Hr1G002280	sucrose phosphate synthase 1F	3.01367	0.00960759
61	HORVU1Hr1G070220	PYRIMIDINE 4	3.00399	0.00869236
62	HORVU3Hr1G105600	Glycosyl hydrolase superfamily protein	2.99914	0.0171622
63	HORVU5Hr1G077810	beta glucosidase 11	2.98388	0.00964336
64	HORVU3Hr1G112860	glutamate decarboxylase	2.95627	0.0179298
65	HORVU1Hr1G065150	0	2.92205	0.0457381
66	HORVU6Hr1G049480	structural constituent of ribosome	2.91885	0.0084787
67	HORVU4Hr1G089090	mitochondrial HSO70 2	2.88723	0.00739148
68	HORVU4Hr1G054080	Mitochondrial import inner membrane translocase subunit Tim17/Tim22/Tim23 family protein	2.78593	0.0319674
69	HORVU4Hr1G043300	general regulatory factor 7	2.77805	0.0211238
70	HORVU7Hr1G114960	S-adenosyl-L-methionine-dependent methyltransferases superfamily protein	2.75716	0.00674682
71	HORVU5Hr1G103890	aldehyde oxidase 2	2.75313	0.00101909
72	HORVU3Hr1G059030	0	2.71894	0.0299407
73	HORVU1Hr1G093660	0	2.70088	0.013651
74	HORVU2Hr1G098660	Calcium-binding EF-hand family protein	2.69178	0.00541164
75	HORVU3Hr1G108720	NADPH:quinone oxidoreductase	2.67245	0.00916943
76	HORVU3Hr1G068600	NADP-malic enzyme 3	2.64365	0.00254281
77	HORVU2Hr1G074770	0	2.63541	0.00141386
78	HORVU1Hr1G092670	0	2.63267	0.0227007
79	HORVU7Hr1G033620	pathogenesis-related gene 1	2.58748	0.000854607
80	HORVU1Hr1G067980	cystatin B	2.58491	0.00955932
81	HORVU4Hr1G067430	heat-shock protein 70T-2	2.54069	0.0109846
82	HORVU7Hr1G090410	polyamine oxidase 1	2.53882	0.000822352
83	HORVU5Hr1G106010	CAP (Cysteine-rich secretory proteins, Antigen 5, and Pathogenesis-related 1 protein) superfamily protein	2.5352	0.048106
84	HORVU1Hr1G076190	heat shock protein 101	2.53	0.000854607
85	HORVU3Hr1G014120	hydroxyproline-rich glycoprotein family protein	2.51638	0.00394267
86	HORVU4Hr1G028720	xyloglucan endotransglucosylase/hydrolase 5	2.49247	0.000822352
87	HORVU5Hr1G092150	Dehydrin family protein	2.49206	0.0369693
88	HORVU7Hr1G034230	PYR1-like 2	2.47576	0.0170024
89	HORVU3Hr1G094550	translocase of outer membrane 20-4	2.46122	0.0123029
90	HORVU3Hr1G117440	0	2.42054	0.0230636
91	HORVU1Hr1G062080	alpha/beta-Hydrolases superfamily protein	2.40824	0.0095271
92	HORVU5Hr1G120850	AMP-dependent synthetase and ligase family protein	2.40562	0.0182992
93	HORVU1Hr1G085470	ARM repeat superfamily protein	2.40012	0.00506312
94	HORVU4Hr1G007610	glutamine synthase clone F11	2.39749	0.0125663
95	HORVU1Hr1G007600	0	2.39191	0.0269835
96	HORVU4Hr1G064720	NAD(P)-linked oxidoreductase superfamily protein	2.36552	0.0146569
97	HORVU5Hr1G024160	Adenine nucleotide alpha hydrolases-like superfamily protein	2.36205	0.0213334
98	HORVU1Hr1G043830	alpha-galactosidase 1	2.35121	0.00118442
99	HORVU3Hr1G006130	GDSL-like Lipase/Acylhydrolase superfamily protein	2.33717	0.00191782
100	HORVU5Hr1G019030	Phosphofructokinase family protein	2.32771	0.0133189
101	HORVU5Hr1G062090	aldehyde dehydrogenase 7B4	2.31802	0.000822352
102	HORVU6Hr1G029540	Uncharacterised conserved protein UCP015417, vWA	2.31305	0.0453981
103	HORVU7Hr1G047700	formate dehydrogenase	2.29317	0.00149433
104	HORVU2Hr1G078570	NAD(P)-linked oxidoreductase superfamily protein	2.29102	0.0287563
105	HORVU5Hr1G047730	ferritin 4	2.28939	0.00478152
106	HORVU5Hr1G045770	actin depolymerizing factor 11	2.28566	0.0112726
107	HORVU3Hr1G009560	lipid transfer protein 4	2.28523	0.00528016
108	HORVU6Hr1G056570	temperature-induced lipocalin	2.26379	0.00188942
109	HORVU7Hr1G075700	VIRB2-interacting protein 2	2.25609	0.00328759
110	HORVU5Hr1G005290	osmotin 34	2.25442	0.00228919
111	HORVU3Hr1G006140	GDSL-like Lipase/Acylhydrolase superfamily protein	2.23731	0.00411112
112	HORVU3Hr1G023970	glutaredoxin 4	2.21163	0.0417169
113	HORVU1Hr1G072220	heat shock protein 70	2.20647	0.0193041
114	HORVU2Hr1G038960	photosystem II subunit R	2.18022	0.00359142
115	HORVU2Hr1G087050	0	2.14164	0.0109791
116	HORVU3Hr1G006440	Eukaryotic aspartyl protease family protein	2.13995	0.00145282
117	HORVU5Hr1G023720	0	2.12594	0.0041692
118	HORVU6Hr1G000180	TCP-1/cpn60 chaperonin family protein	2.12029	0.00988455
119	HORVU1Hr1G049490	NAD(P)-binding Rossmann-fold superfamily protein	2.11522	0.00989265
120	HORVU2Hr1G122660	Alternative oxidase family protein	2.10731	0.00395072
121	HORVU2Hr1G005590	heat stable protein 1	2.10461	0.0361439
122	HORVU5Hr1G034820	Thiamin diphosphate-binding fold (THDP-binding) superfamily protein	2.07992	0.020641
123	HORVU1Hr1G047030	cytochrome P450, family 87, subfamily A, polypeptide 6	2.01538	0.00838564
124	HORVU2Hr1G091830	plant VAP homolog 12	2.00471	0.0190795
125	HORVU4Hr1G014230	0	2.00086	0.0325396
126	HORVU1Hr1G089830	NAD(P)-binding Rossmann-fold superfamily protein	1.96407	0.00670794
127	HORVU1Hr1G087070	DNAJ heat shock family protein	1.96296	0.0107471
128	HORVU1Hr1G093780	ribonuclease 3	1.95125	0.00474659
129	HORVU1Hr1G072780	delta 1-pyrroline-5-carboxylate synthase 2	1.94003	0.00102362
130	HORVU3Hr1G105630	Glycosyl hydrolase superfamily protein	1.92702	0.0170187
131	HORVU6Hr1G069260	Adenine nucleotide alpha hydrolases-like superfamily protein	1.9258	0.0410335
132	HORVU5Hr1G117760	electron transfer flavoprotein alpha	1.92504	0.00944795
133	HORVU2Hr1G043890	chitinase A	1.92179	0.00101909
134	HORVU6Hr1G031590	phosphorylcholine cytidylyltransferase	1.91629	0.0199275
135	HORVU6Hr1G083050	lysine-ketoglutarate reductase/saccharopine dehydrogenase bifunctional enzyme	1.91325	0.0358721
136	HORVU0Hr1G000760	0	1.91202	0.0286498
137	HORVU3Hr1G004140	0	1.90879	0.00649115
138	HORVU0Hr1G012460	fibrillin	1.89668	0.00240243
139	HORVU7Hr1G028370	ACD1-like	1.88766	0.00243961
140	HORVU7Hr1G084920	0	1.86503	0.00474659
141	HORVU2Hr1G017400	NAC domain containing protein 100	1.86158	0.00715531
142	HORVU5Hr1G045750	actin depolymerizing factor 3	1.85332	0.00728166
143	HORVU5Hr1G012900	methylcrotonyl-CoA carboxylase alpha chain, mitochondrial / 3-methylcrotonyl-CoA carboxylase 1 (MCCA)	1.8365	0.0190795
144	HORVU3Hr1G117450	0	1.80573	0.00474561
145	HORVU1Hr1G010130	GroES-like zinc-binding dehydrogenase family protein	1.77756	0.0105485
146	HORVU5Hr1G103430	glutathione S-transferase TAU 24	1.75984	0.0173562
147	HORVU4Hr1G027740	O-Glycosyl hydrolases family 17 protein	1.75275	0.0476111
148	HORVU2Hr1G101980	alternative oxidase 1A	1.73484	0.0172312
149	HORVU3Hr1G072900	SGS domain-containing protein	1.67886	0.0239866
150	HORVU6Hr1G008640	catalase 2	1.67314	0.00157918
151	HORVU3Hr1G009490	lipid transfer protein 4	1.66335	0.0209789
152	HORVU7Hr1G090140	aspartic proteinase A1	1.64895	0.0269835
153	HORVU2Hr1G012440	2-oxoacid dehydrogenases acyltransferase family protein	1.63223	0.040836
154	HORVU7Hr1G055410	0	1.61077	0.0171967
155	HORVU5Hr1G074820	FAD-dependent oxidoreductase family protein	1.60412	0.0356229
156	HORVU3Hr1G038190	cystatin B	1.60221	0.00350616
157	HORVU4Hr1G057890	0	1.59752	0.00350616
158	HORVU5Hr1G077140	Esterase/lipase/thioesterase family protein	1.59447	0.0190795
159	HORVU7Hr1G038660	0	1.59214	0.0104077
160	HORVU1Hr1G008120	dehydroascorbate reductase 2	1.58318	0.00923312
161	HORVU4Hr1G063980	Senescence/dehydration-associated protein-related	1.57233	0.000822352
162	HORVU3Hr1G093350	selenium-binding protein 1	1.57222	0.00457529
163	HORVU1Hr1G080320	aldehyde dehydrogenase 12A1	1.56287	0.000822352
164	HORVU6Hr1G064620	cold-regulated 47	1.55428	0.0266606
165	HORVU2Hr1G067750	rotamase FKBP 1	1.4737	0.0102093
166	HORVU5Hr1G078000	0	1.46369	0.00362607
167	HORVU3Hr1G028810	SOUL heme-binding family protein	1.45261	0.00133185
168	HORVU7Hr1G087550	RNA-binding (RRM/RBD/RNP motifs) family protein	1.43879	0.0231985
169	HORVU3Hr1G003050	glutamate decarboxylase	1.43015	0.000872749
170	HORVU2Hr1G120530	pathogenesis-related 4	1.42079	0.0104358
171	HORVU3Hr1G099770	hydroxyethylthiazole kinase family protein	1.42064	0.0114861
172	HORVU2Hr1G034040	Galactose mutarotase-like superfamily protein	1.41608	0.0315789
173	HORVU7Hr1G037080	annexin 2	1.41327	0.000822352
174	HORVU7Hr1G021890	3-methylcrotonyl-CoA carboxylase	1.40731	0.013651
175	HORVU3Hr1G092680	aldehyde dehydrogenase 2C4	1.39635	0.00101909
176	HORVU3Hr1G024530	phospholipase D alpha 1	1.38428	0.00228919
177	HORVU2Hr1G080970	aldehyde dehydrogenase 10A9	1.37043	0.00247562
178	HORVU6Hr1G087460	aldehyde dehydrogenase 10A8	1.36092	0.00101909
179	HORVU2Hr1G117740	manganese superoxide dismutase 1	1.35398	0.00474659
180	HORVU3Hr1G030650	Late embryogenesis abundant protein	1.33854	0.043738
181	HORVU7Hr1G051070	Peptidase M20/M25/M40 family protein	1.33639	0.00391442
182	HORVU1Hr1G039870	cyanase	1.33531	0.0288262
183	HORVU2Hr1G109710	TLD-domain containing nucleolar protein	1.32879	0.0435678
184	HORVU6Hr1G074940	Lipase/lipooxygenase, PLAT/LH2 family protein	1.32434	0.00838564
185	HORVU7Hr1G074690	glyceraldehyde-3-phosphate dehydrogenase C subunit 1	1.3193	0.00687177
186	HORVU2Hr1G121030	Class I glutamine amidotransferase-like superfamily protein	1.30976	0.00474659
187	HORVU2Hr1G060710	NAD(P)-linked oxidoreductase superfamily protein	1.30902	0.00288448
188	HORVU4Hr1G057210	ascorbate peroxidase 1	1.28432	0.00834046
189	HORVU3Hr1G085680	RHO guanyl-nucleotide exchange factor 7	1.27407	0.00908893
190	HORVU2Hr1G045200	Glutathione S-transferase family protein	1.27019	0.00506675
191	HORVU5Hr1G084450	Thioredoxin superfamily protein	1.26842	0.0125537
192	HORVU2Hr1G079840	Lipase/lipooxygenase, PLAT/LH2 family protein	1.256	0.00444358
193	HORVU2Hr1G073680	Bifunctional inhibitor/lipid-transfer protein/seed storage 2S albumin superfamily protein	1.24693	0.0350965
194	HORVU3Hr1G106720	pyrroline-5- carboxylate (P5C) reductase	1.23341	0.00411884
195	HORVU5Hr1G073450	NAD(P)-binding Rossmann-fold superfamily protein	1.22349	0.00487562
196	HORVU1Hr1G017570	aspartic proteinase A1	1.2132	0.000893041
197	HORVU4Hr1G050810	Metallo-hydrolase/oxidoreductase superfamily protein	1.2102	0.0185338
198	HORVU7Hr1G079430	0	1.20946	0.00382708
199	HORVU5Hr1G085310	UDP-glucosyl transferase 71C4	1.20577	0.00809636
200	HORVU6Hr1G089780	glutathione-disulfide reductase	1.20556	0.00397908
201	HORVU3Hr1G097010	Glycosyl hydrolase superfamily protein	1.19898	0.00269871
202	HORVU5Hr1G062740	Protein of unknown function (DUF1350)	1.18784	0.0208472
203	HORVU6Hr1G000830	Plant thionin	1.1799	0.0453981
204	HORVU7Hr1G079640	Class I glutamine amidotransferase-like superfamily protein	1.17748	0.00350616
205	HORVU7Hr1G058580	Cytochrome P450 superfamily protein	1.17721	0.0134808
206	HORVU2Hr1G021110	copper/zinc superoxide dismutase 1	1.15254	0.00272442
207	HORVU1Hr1G057330	heteroglycan glucosidase 1	1.14853	0.00616886
208	HORVU3Hr1G090170	NAD(P)-binding Rossmann-fold superfamily protein	1.1401	0.0234734
209	HORVU6Hr1G088160	oxidoreductase, zinc-binding dehydrogenase family protein	1.13058	0.00904525
210	HORVU7Hr1G047990	NmrA-like negative transcriptional regulator family protein	1.12997	0.00847389
211	HORVU3Hr1G024470	Embryo-specific protein 3, (ATS3)	1.1261	0.00781241
212	HORVU3Hr1G030150	nodulin-related protein 1	1.12107	0.0128972
213	HORVU4Hr1G051320	hydroxyproline-rich glycoprotein family protein	1.10738	0.00328759
214	HORVU6Hr1G000510	lipoxygenase 2	1.09254	0.0128145
215	HORVU7Hr1G077750	2Fe-2S ferredoxin-like superfamily protein	1.08767	0.0356807
216	HORVU1Hr1G062110	alpha/beta-Hydrolases superfamily protein	1.07553	0.00995936
217	HORVU7Hr1G033230	sucrose synthase 1	1.05003	0.00215047
218	HORVU3Hr1G085130	Calcium-dependent lipid-binding (CaLB domain) family protein	1.04589	0.0322248
219	HORVU5Hr1G120230	Late embryogenesis abundant protein, group 2	1.01867	0.000872749
220	HORVU5Hr1G100910	Aldolase-type TIM barrel family protein	1.01713	0.0174056
221	HORVU7Hr1G085150	glyoxalase I homolog	1.00769	0.000854607
222	HORVU1Hr1G075530	xylem bark cysteine peptidase 3	0.99312	0.0412626
223	HORVU7Hr1G098320	Xyloglucan endotransglucosylase/hydrolase family protein	0.992466	0.0318053
224	HORVU3Hr1G072320	GroES-like zinc-binding alcohol dehydrogenase family protein	0.992022	0.0199666
225	HORVU6Hr1G013800	NAD(P)-linked oxidoreductase superfamily protein	0.991619	0.0358721
226	HORVU2Hr1G066920	NAD(P)-linked oxidoreductase superfamily protein	0.987314	0.00769191
227	HORVU5Hr1G070160	isoamylase 3	0.977694	0.0111928
228	HORVU6Hr1G027650	phytoene desaturation 1	0.974695	0.0146131
229	HORVU6Hr1G091950	aconitase 3	0.971281	0.000822352
230	HORVU2Hr1G040570	Pyruvate kinase family protein	0.944258	0.0030212
231	HORVU2Hr1G031260	RNA-binding (RRM/RBD/RNP motifs) family protein	0.93202	0.0216911
232	HORVU1Hr1G017050	Glutathione S-transferase family protein	0.931179	0.00452356
233	HORVU2Hr1G020270	xylose isomerase family protein	0.920527	0.00759302
234	HORVU4Hr1G085050	purple acid phosphatase 27	0.915276	0.00474659
235	HORVU2Hr1G098880	Pyridoxal phosphate (PLP)-dependent transferases superfamily protein	0.90835	0.0106884
236	HORVU1Hr1G002090	arginine decarboxylase 1	0.907866	0.0202171
237	HORVU2Hr1G087970	Isocitrate/isopropylmalate dehydrogenase family protein	0.907793	0.00730922
238	HORVU5Hr1G037160	stromal ascorbate peroxidase	0.899862	0.0130655
239	HORVU3Hr1G024170	FAD/NAD(P)-binding oxidoreductase	0.891199	0.0320746
240	HORVU4Hr1G001710	monodehydroascorbate reductase 1	0.885843	0.00465226
241	HORVU7Hr1G052350	DNA repair ATPase-related	0.884199	0.00848965
242	HORVU5Hr1G084490	Eukaryotic aspartyl protease family protein	0.876425	0.0145409
243	HORVU4Hr1G026030	Calcium-binding EF-hand family protein	0.871334	0.0190795
244	HORVU1Hr1G093620	Ribonuclease T2 family protein	0.858631	0.0178599
245	HORVU4Hr1G049590	fumarase 1	0.852846	0.0257473
246	HORVU2Hr1G103310	DC1 domain-containing protein	0.850471	0.00445331
247	HORVU6Hr1G020380	arabinose kinase	0.850033	0.0432727
248	HORVU7Hr1G089290	aspartate aminotransferase 1	0.850008	0.00359142
249	HORVU5Hr1G006730	nitrilase-like protein 1	0.841806	0.017756
250	HORVU3Hr1G088570	Aldolase superfamily protein	0.836565	0.00474561
251	HORVU3Hr1G069650	BURP domain-containing protein	0.83452	0.00522005
252	HORVU1Hr1G060090	tocopherol cyclase, chloroplast / vitamin E deficient 1 (VTE1) / sucrose export defective 1 (SXD1)	0.827414	0.0312635
253	HORVU7Hr1G011810	GDSL-like Lipase/Acylhydrolase superfamily protein	0.823498	0.0182109
254	HORVU3Hr1G073230	mitochondrial HSO70 2	0.820599	0.00474659
255	HORVU5Hr1G099820	citrate synthase 2	0.813023	0.00538081
256	HORVU5Hr1G055350	phosphoenolpyruvate carboxylase 1	0.809856	0.00102362
257	HORVU3Hr1G038050	DNA GYRASE B2	0.807882	0.0341009
258	HORVU2Hr1G010100	lactoylglutathione lyase family protein / glyoxalase I family protein	0.806257	0.00944795
259	HORVU7Hr1G072240	0	0.793829	0.00959869
260	HORVU5Hr1G041120	Pyruvate kinase family protein	0.792303	0.00881108
261	HORVU2Hr1G104450	FAD-linked oxidases family protein	0.78997	0.0358721
262	HORVU5Hr1G119180	DPP6 N-terminal domain-like protein	0.788027	0.00474659
263	HORVU4Hr1G059390	heat shock cognate protein 70-1	0.779922	0.0191087
264	HORVU7Hr1G038690	0	0.767794	0.00944795
265	HORVU4Hr1G076050	O-methyltransferase family protein	0.76268	0.00474659
266	HORVU5Hr1G116870	Mevalonate/galactokinase family protein	0.758141	0.00923312
267	HORVU6Hr1G066920	Peptidase M20/M25/M40 family protein	0.755083	0.044701
268	HORVU4Hr1G024050	NAD(P)-binding Rossmann-fold superfamily protein	0.753809	0.0387345
269	HORVU3Hr1G015640	alkenal reductase	0.749704	0.00113752
270	HORVU4Hr1G088610	GroES-like zinc-binding alcohol dehydrogenase family protein	0.749218	0.0231224
271	HORVU4Hr1G082040	catalase 2	0.749111	0.00763366
272	HORVU1Hr1G055520	peptide met sulfoxide reductase 4	0.745165	0.023059
273	HORVU6Hr1G012570	Cyclophilin-like peptidyl-prolyl cis-trans isomerase family protein	0.733921	0.0134357
274	HORVU4Hr1G027150	plant uncoupling mitochondrial protein 1	0.733725	0.0421308
275	HORVU4Hr1G015570	Sucrose-phosphate synthase family protein	0.727892	0.0179375
276	HORVU6Hr1G000640	hydroxypyruvate reductase	0.724133	0.0494213
277	HORVU2Hr1G125200	Peroxidase superfamily protein	0.717823	0.0084787
278	HORVU5Hr1G081460	chitinase A	0.709099	0.0184699
279	HORVU1Hr1G089360	aspartic proteinase A1	0.706882	0.0121321
280	HORVU7Hr1G067620	0	0.70348	0.0134845
281	HORVU7Hr1G083550	Peroxidase superfamily protein	0.7031	0.0121321
282	HORVU5Hr1G092570	0	0.695358	0.0319255
283	HORVU4Hr1G080640	aconitase 3	0.694271	0.0127611
284	HORVU1Hr1G077910	0	0.691904	0.0104943
285	HORVU5Hr1G014980	0	0.690998	0.0220043
286	HORVU1Hr1G075160	NAD(P)-binding Rossmann-fold superfamily protein	0.688639	0.0133189
287	HORVU1Hr1G090720	Lactate/malate dehydrogenase family protein	0.686806	0.0357009
288	HORVU5Hr1G000580	Sucrose-6F-phosphate phosphohydrolase family protein	0.682383	0.0453068
289	HORVU6Hr1G072870	RNA-binding (RRM/RBD/RNP motifs) family protein	0.681736	0.0103262
290	HORVU4Hr1G079330	Pheophorbide a oxygenase family protein with Rieske [2Fe-2S] domain	0.681684	0.00616886
291	HORVU6Hr1G077210	presequence protease 1	0.677017	0.00118442
292	HORVU5Hr1G061140	2-oxoacid dehydrogenases acyltransferase family protein	0.668734	0.0460843
293	HORVU5Hr1G077020	0	0.668579	0.0197134
294	HORVU7Hr1G113230	accelerated cell death 2 (ACD2)	0.662682	0.0471649
295	HORVU3Hr1G063590	ATP synthase alpha/beta family protein	0.650999	0.0418498
296	HORVU1Hr1G072250	0	0.648563	0.0277888
297	HORVU7Hr1G057430	ascorbate peroxidase 3	0.647688	0.018823
298	HORVU1Hr1G066240	flavodoxin-like quinone reductase 1	0.647646	0.00492758
299	HORVU6Hr1G033980	Citrate synthase family protein	0.645945	0.0318949
300	HORVU1Hr1G050340	dgd1 suppressor 1	0.644995	0.0199275
301	HORVU6Hr1G069570	RabGAP/TBC domain-containing protein	0.640898	0.0297499
302	HORVU4Hr1G013550	Serine protease inhibitor (SERPIN) family protein	0.637218	0.00730922
303	HORVU7Hr1G058850	Cytochrome C1 family	0.633249	0.0256016
304	HORVU2Hr1G122800	heat shock protein 70 (Hsp 70) family protein	0.627899	0.00838564
305	HORVU6Hr1G001690	RING/U-box superfamily protein	0.625879	0.0281861
306	HORVU7Hr1G072650	Dihydrolipoamide acetyltransferase, long form protein	0.625008	0.0358721
307	HORVU2Hr1G064550	PYRIMIDINE B	0.599699	0.0139915
308	HORVU7Hr1G045410	proteasome activating protein 200	0.59919	0.0198619
309	HORVU2Hr1G083610	MA3 domain-containing protein	0.598225	0.0121321
310	HORVU6Hr1G074440	annexin 7	0.591984	0.00725464
311	HORVU0Hr1G013850	succinate dehydrogenase 1-1	0.589224	0.0316034
312	HORVU5Hr1G033930	ubiquitin-protein ligase 1	0.588203	0.00492758
313	HORVU4Hr1G077240	40s ribosomal protein SA B	0.587135	0.00938812
314	HORVU4Hr1G090440	casein lytic proteinase B3	0.585114	0.0111225
315	HORVU3Hr1G085380	alpha-glucan phosphorylase 2	0.582371	0.010752

## Sheet: Table S2d
Table S2d. List of down-regulated proteins in the hvd14_D vs hvd14_C comparison (log2FC ≤ -0.58, q-value ≤ 0.05)
#	HORVU ID	description	hvd14_D vs hvd14_C2
			log2FC	q-value
1	HORVU4Hr1G088780	early nodulin-like protein 8	-4.82753	0.00487562
2	HORVU2Hr1G009850	thylakoid lumen 15.0 kDa protein	-4.6439	0.00157918
3	HORVU3Hr1G117590	0	-4.61561	0.000822352
4	HORVU4Hr1G012560	Thioredoxin z	-4.15726	0.043738
5	HORVU1Hr1G051470	S-adenosyl-L-methionine-dependent methyltransferases superfamily protein	-4.14263	0.00394267
6	HORVU4Hr1G048440	RNA-binding (RRM/RBD/RNP motifs) family protein	-3.90843	0.0184699
7	HORVU2Hr1G119050	protochlorophyllide oxidoreductase A	-3.87952	0.0286001
8	HORVU1Hr1G078410	STT7 homolog STN7	-3.76779	0.0378627
9	HORVU6Hr1G016750	0	-3.64741	0.0193041
10	HORVU5Hr1G089230	fatty acid reductase 1	-3.53504	0.0113866
11	HORVU5Hr1G067530	ACC oxidase 2	-3.52651	0.0322248
12	HORVU5Hr1G094770	photosystem II 11 kDa protein-related	-3.51383	0.0172245
13	HORVU6Hr1G058820	PHE ammonia lyase 1	-3.44201	0.000822352
14	HORVU7Hr1G007220	sucrose synthase 1	-3.18011	0.00671051
15	HORVU1Hr1G007830	cytochrome P450, family 71, subfamily B, polypeptide 34	-2.99181	0.022787
16	HORVU1Hr1G007840	cytochrome P450, family 76, subfamily C, polypeptide 4	-2.97985	0.0127402
17	HORVU3Hr1G018110	Protein phosphatase 2C family protein	-2.97477	0.0453981
18	HORVU3Hr1G067620	alpha-amylase-like 3	-2.9743	0.0125663
19	HORVU1Hr1G007790	cytochrome P450, family 71, subfamily A, polypeptide 22	-2.91976	0.00763366
20	HORVU5Hr1G115160	anthranilate synthase alpha subunit 1	-2.82907	0.0182992
21	HORVU0Hr1G017560	cytochrome P450, family 97, subfamily A, polypeptide 3	-2.7751	0.0173278
22	HORVU2Hr1G079180	0	-2.74391	0.0208472
23	HORVU3Hr1G110320	alpha/beta-Hydrolases superfamily protein	-2.7347	0.0232939
24	HORVU6Hr1G013670	cellulose synthase 1	-2.62185	0.0287563
25	HORVU7Hr1G020920	Chalcone and stilbene synthase family protein	-2.60402	0.0125537
26	HORVU4Hr1G069100	Glycosyl hydrolase family protein	-2.59945	0.00525169
27	HORVU0Hr1G000200	actin depolymerizing factor 4	-2.58961	0.000854607
28	HORVU7Hr1G001070	Glycosyl hydrolases family 32 protein	-2.57627	0.00956198
29	HORVU2Hr1G012040	DnaJ/Hsp40 cysteine-rich domain superfamily protein	-2.55419	0.0128972
30	HORVU1Hr1G091880	solanesyl diphosphate synthase 1	-2.54669	0.0421336
31	HORVU2Hr1G038940	0	-2.54446	0.0128145
32	HORVU2Hr1G032830	SPIRAL1-like2	-2.53478	0.00474659
33	HORVU4Hr1G011160	glycosyl hydrolase 9A1	-2.53247	0.0351032
34	HORVU1Hr1G007900	cytochrome P450, family 79, subfamily B, polypeptide 2	-2.40813	0.0140951
35	HORVU6Hr1G083660	Nuclear transport factor 2 (NTF2) family protein	-2.26726	0.0492519
36	HORVU6Hr1G073180	0	-2.26009	0.00506312
37	HORVU3Hr1G059470	plastidic pyruvate kinase beta subunit 1	-2.22695	0.00186878
38	HORVU1Hr1G050900	phospholipid/glycerol acyltransferase family protein	-2.17687	0.035312
39	HORVU4Hr1G059060	ARF-GAP domain 7	-2.17391	0.0479878
40	HORVU1Hr1G083470	pfkB-like carbohydrate kinase family protein	-2.12876	0.0104077
41	HORVU6Hr1G003300	nitrate reductase 1	-2.05632	0.00100597
42	HORVU4Hr1G069480	Phototropic-responsive NPH3 family protein	-2.03238	0.0157106
43	HORVU0Hr1G003890	APS reductase 3	-2.03103	0.00634255
44	HORVU2Hr1G104240	RmlC-like cupins superfamily protein	-2.00396	0.0471649
45	HORVU2Hr1G116910	diacylglycerol kinase 5	-1.91891	0.0286498
46	HORVU7Hr1G090100	thiazole biosynthetic enzyme, chloroplast (ARA6) (THI1) (THI4)	-1.89594	0.00252058
47	HORVU4Hr1G076940	3-ketoacyl-CoA synthase 10	-1.88658	0.00944795
48	HORVU7Hr1G100850	2-oxoglutarate (2OG) and Fe(II)-dependent oxygenase superfamily protein	-1.88238	0.00394267
49	HORVU2Hr1G029870	Class-II DAHP synthetase family protein	-1.87148	0.000822352
50	HORVU7Hr1G076150	pfkB-like carbohydrate kinase family protein	-1.86715	0.000854607
51	HORVU5Hr1G053950	aspartate kinase-homoserine dehydrogenase ii	-1.84436	0.00243961
52	HORVU5Hr1G094460	HXXXD-type acyl-transferase family protein	-1.80908	0.00617136
53	HORVU2Hr1G105930	RNA-binding (RRM/RBD/RNP motifs) family protein	-1.78395	0.00474659
54	HORVU5Hr1G097150	Subtilase family protein	-1.77739	0.0314837
55	HORVU2Hr1G013940	Mannose-binding lectin superfamily protein	-1.76589	0.0278201
56	HORVU2Hr1G111440	P-loop containing nucleoside triphosphate hydrolases superfamily protein	-1.74845	0.0161335
57	HORVU6Hr1G084650	Tetratricopeptide repeat (TPR)-like superfamily protein	-1.70267	0.000822352
58	HORVU3Hr1G116790	tonoplast intrinsic protein 1;3	-1.68766	0.0258236
59	HORVU3Hr1G084310	Ribosomal protein L1p/L10e family	-1.677	0.0109791
60	HORVU2Hr1G109120	Glycosyl hydrolases family 32 protein	-1.67207	0.0125663
61	HORVU5Hr1G084230	plasma membrane intrinsic protein 2	-1.66984	0.0156062
62	HORVU1Hr1G084160	syntaxin of plants 71	-1.66216	0.0182992
63	HORVU6Hr1G055840	ACT domain-containing small subunit of acetolactate synthase protein	-1.64866	0.00304021
64	HORVU4Hr1G079400	Protein of unknown function (DUF1997)	-1.64764	0.0397541
65	HORVU4Hr1G027970	selenium binding	-1.64116	0.0183556
66	HORVU3Hr1G014790	thylakoid lumenal 17.9 kDa protein, chloroplast	-1.63818	0.0320746
67	HORVU2Hr1G116390	Chalcone and stilbene synthase family protein	-1.61334	0.0274341
68	HORVU3Hr1G013400	Thioesterase superfamily protein	-1.60996	0.0234254
69	HORVU3Hr1G087090	Microsomal signal peptidase 12 kDa subunit (SPC12)	-1.52063	0.0139915
70	HORVU5Hr1G028290	SWIB/MDM2 domain superfamily protein	-1.50154	0.029786
71	HORVU1Hr1G073840	ferredoxin 3	-1.49405	0.00474659
72	HORVU3Hr1G014590	SNF7 family protein	-1.48957	0.0214164
73	HORVU5Hr1G120650	Nucleic acid-binding proteins superfamily	-1.47737	0.0101702
74	HORVU7Hr1G028540	cystathionine beta-lyase	-1.47559	0.0296599
75	HORVU4Hr1G003580	thiaminC	-1.46276	0.00328759
76	HORVU6Hr1G028050	hydroxymethylbilane synthase	-1.44942	0.00474659
77	HORVU6Hr1G011260	Glycosyl hydrolases family 32 protein	-1.43718	0.00328759
78	HORVU7Hr1G049860	FASCICLIN-like arabinoogalactan 7	-1.40234	0.00404674
79	HORVU1Hr1G032670	Pentatricopeptide repeat (PPR) superfamily protein	-1.37782	0.0270013
80	HORVU3Hr1G116470	Pectinacetylesterase family protein	-1.36632	0.00725464
81	HORVU6Hr1G063570	S-adenosylmethionine synthetase family protein	-1.34074	0.00954387
82	HORVU4Hr1G084830	plastid ribosomal protein l11	-1.32845	0.0240892
83	HORVU0Hr1G018830	homolog of bacterial cytokinesis Z-ring protein FTSZ 1-1	-1.30947	0.0166223
84	HORVU6Hr1G051650	PsbQ-like 2	-1.30141	0.00474659
85	HORVU4Hr1G090300	Transcriptional coactivator/pterin dehydratase	-1.30084	0.00768508
86	HORVU4Hr1G063150	Double Clp-N motif protein	-1.28504	0.0327796
87	HORVU6Hr1G072320	chlorsulfuron/imidazolinone resistant 1	-1.27891	0.00896792
88	HORVU6Hr1G049130	RNA polymerase subunit beta	-1.263	0.0119989
89	HORVU6Hr1G049130	RNA polymerase subunit beta	-1.263	0.0119989
90	HORVU6Hr1G030390	4-coumarate:CoA ligase 5	-1.26115	0.0266606
91	HORVU5Hr1G010860	pectin methylesterase 3	-1.25791	0.0030212
92	HORVU6Hr1G082060	chaperonin 20	-1.24341	0.00786319
93	HORVU7Hr1G033900	chaperonin 20	-1.22935	0.000854607
94	HORVU2Hr1G005530	0	-1.21281	0.0084787
95	HORVU7Hr1G096300	Aldolase superfamily protein	-1.21245	0.00362607
96	HORVU2Hr1G002440	laccase 7	-1.19902	0.00525169
97	HORVU6Hr1G049270	ribosomal protein L23.1	-1.19794	0.0102093
98	HORVU6Hr1G046420	RNA-metabolising metallo-beta-lactamase family protein	-1.19656	0.00415034
99	HORVU2Hr1G018430	Peroxidase superfamily protein	-1.19523	0.00392563
100	HORVU7Hr1G054060	sulfite oxidase	-1.19051	0.00215047
101	HORVU5Hr1G111310	ALBINA 1	-1.1892	0.00474659
102	HORVU6Hr1G019300	Aldolase superfamily protein	-1.18839	0.0473118
103	HORVU4Hr1G058150	0	-1.17653	0.00944795
104	HORVU6Hr1G085870	Endomembrane protein 70 protein family	-1.17566	0.0135713
105	HORVU4Hr1G048620	NAD(P)-binding Rossmann-fold superfamily protein	-1.17456	0.00651221
106	HORVU7Hr1G012690	magnesium-protoporphyrin IX methyltransferase	-1.17394	0.0432075
107	HORVU2Hr1G029350	P-loop containing nucleoside triphosphate hydrolases superfamily protein	-1.17221	0.00996979
108	HORVU1Hr1G044680	protochlorophyllide oxidoreductase A	-1.16291	0.0103262
109	HORVU4Hr1G005320	Protein of unknown function, DUF538	-1.15952	0.027833
110	HORVU3Hr1G014780	shikimate kinase like 1	-1.15947	0.00669192
111	HORVU7Hr1G091100	O-Glycosyl hydrolases family 17 protein	-1.14978	0.0127402
112	HORVU7Hr1G020150	chloroplast ribosomal protein S14	-1.14847	0.0057738
113	HORVU5Hr1G001180	lipoxygenase 2	-1.14383	0.00200882
114	HORVU7Hr1G089700	Plant haem oxygenase (decyclizing) family protein	-1.14201	0.0157512
115	HORVU4Hr1G058010	Ribosomal protein S24e family protein	-1.13524	0.0384867
116	HORVU7Hr1G093060	Insulinase (Peptidase family M16) family protein	-1.13247	0.00581619
117	HORVU1Hr1G050110	Polyketide cyclase/dehydrase and lipid transport superfamily protein	-1.13187	0.0231985
118	HORVU3Hr1G070610	tRNA/rRNA methyltransferase (SpoU) family protein	-1.12912	0.0234734
119	HORVU0Hr1G033730	photosystem II reaction center protein H	-1.12311	0.00474659
120	HORVU6Hr1G037310	NADH-Ubiquinone oxidoreductase (complex I), chain 5 protein	-1.11767	0.0127402
121	HORVU5Hr1G033180	Rubisco methyltransferase family protein	-1.11583	0.0190795
122	HORVU3Hr1G039930	dicarboxylate diiron protein, putative (Crd1)	-1.10918	0.00411112
123	HORVU6Hr1G050160	elongation factor family protein	-1.10304	0.000822352
124	HORVU6Hr1G050160	elongation factor family protein	-1.10304	0.000822352
125	HORVU3Hr1G029200	phosphoenolpyruvate carboxylase 3	-1.09409	0.00651221
126	HORVU2Hr1G059380	chloroplast RNA-binding protein 33	-1.09083	0.0134692
127	HORVU5Hr1G000180	actin-12	-1.08843	0.0435678
128	HORVU5Hr1G053230	RNA-binding (RRM/RBD/RNP motifs) family protein	-1.08667	0.00411112
129	HORVU3Hr1G021660	MAR binding filament-like protein 1	-1.08556	0.00118442
130	HORVU2Hr1G060010	Aldolase-type TIM barrel family protein	-1.08537	0.000854607
131	HORVU7Hr1G045680	trigger factor type chaperone family protein	-1.08328	0.00362607
132	HORVU5Hr1G030040	Protein of unknown function (DUF3411)	-1.08327	0.0244876
133	HORVU7Hr1G096250	high chlorophyll fluorescence phenotype 173	-1.08266	0.00497941
134	HORVU3Hr1G059840	enoyl-CoA hydratase/isomerase D	-1.07931	0.00474411
135	HORVU4Hr1G071050	alpha/beta-Hydrolases superfamily protein	-1.07685	0.0251707
136	HORVU4Hr1G053940	CP12 domain-containing protein 1	-1.076	0.0488686
137	HORVU7Hr1G037420	binding	-1.07575	0.0105387
138	HORVU6Hr1G076040	NDH dependent flow 6	-1.07529	0.0432075
139	HORVU1Hr1G075900	HXXXD-type acyl-transferase family protein	-1.06127	0.0030212
140	HORVU6Hr1G025110	Small GTP-binding protein	-1.05772	0.000835865
141	HORVU6Hr1G082710	UDP-glucosyl transferase 85A2	-1.05211	0.0244876
142	HORVU2Hr1G096360	plasma membrane intrinsic protein 1;4	-1.04737	0.0279329
143	HORVU5Hr1G096800	WRKY DNA-binding protein 4	-1.04555	0.00993514
144	HORVU5Hr1G030500	quinolinate synthase	-1.0344	0.0184699
145	HORVU2Hr1G098860	0	-1.03429	0.00581619
146	HORVU2Hr1G073150	Ribosomal protein S11 family protein	-1.02939	0.0400361
147	HORVU4Hr1G027260	rubisco activase	-1.02641	0.000556539
148	HORVU6Hr1G014500	Chlorophyll A-B binding family protein	-1.0237	0.0029452
149	HORVU1Hr1G064750	Heavy metal transport/detoxification superfamily protein	-1.0185	0.019045
150	HORVU2Hr1G010690	ribulose bisphosphate carboxylase small chain 1A	-1.0159	0.0201935
151	HORVU2Hr1G010690	ribulose bisphosphate carboxylase small chain 1A	-1.0159	0.0201935
152	HORVU5Hr1G024470	elongation factor Ts family protein	-1.01586	0.00392563
153	HORVU3Hr1G068300	ATP binding	-1.0112	0.00885888
154	HORVU4Hr1G050980	0	-1.00854	0.000835865
155	HORVU7Hr1G081510	DnaJ/Hsp40 cysteine-rich domain superfamily protein	-1.00518	0.0133189
156	HORVU6Hr1G049360	ribosomal protein S18	-1.00259	0.0223238
157	HORVU4Hr1G084410	Ribosomal L5P family protein	-0.999685	0.00524986
158	HORVU5Hr1G096370	UDP-glucose 6-dehydrogenase family protein	-0.995188	0.000822352
159	HORVU5Hr1G051200	Octicosapeptide/Phox/Bem1p (PB1) domain-containing protein / tetratricopeptide repeat (TPR)-containing protein	-0.99259	0.0183323
160	HORVU6Hr1G093030	ribosomal protein L9	-0.987858	0.0155804
161	HORVU7Hr1G058940	chloroplast RNA-binding protein 31B	-0.985161	0.0161747
162	HORVU4Hr1G087740	tubulin beta 8	-0.9692	0.00191782
163	HORVU2Hr1G001600	pyruvate dehydrogenase E1 alpha	-0.964712	0.00525169
164	HORVU0Hr1G012860	cinnamyl alcohol dehydrogenase 6	-0.962152	0.010752
165	HORVU2Hr1G091270	Glycosyl hydrolase family protein	-0.961813	0.0286498
166	HORVU2Hr1G023560	magnesium-chelatase subunit chlH, chloroplast, putative / Mg-protoporphyrin IX chelatase, putative (CHLH)	-0.960539	0.00186878
167	HORVU3Hr1G044530	CLP protease proteolytic subunit 3	-0.958857	0.0179375
168	HORVU1Hr1G081280	Tubulin/FtsZ family protein	-0.954144	0.00802266
169	HORVU5Hr1G109880	Protein of unknown function, DUF642	-0.953251	0.0211816
170	HORVU2Hr1G006030	rhomboid protein-related	-0.951794	0.0190795
171	HORVU3Hr1G083760	Subtilisin-like serine endopeptidase family protein	-0.948917	0.0201662
172	HORVU2Hr1G050140	Pyruvate kinase family protein	-0.945961	0.0422078
173	HORVU7Hr1G120030	cell elongation protein / DWARF1 / DIMINUTO (DIM)	-0.942429	0.00118442
174	HORVU5Hr1G098340	ribosomal protein S9	-0.938692	0.00643621
175	HORVU5Hr1G096390	Glycosyl transferase, family 35	-0.938589	0.0178599
176	HORVU7Hr1G107930	ribosomal protein L16	-0.933125	0.0105387
177	HORVU1Hr1G024400	TOXICOS EN LEVADURA 2	-0.925051	0.00609815
178	HORVU7Hr1G115040	ribosomal protein S17	-0.922583	0.0190465
179	HORVU2Hr1G092180	Translation elongation factor EFG/EF2 protein	-0.920677	0.00774169
180	HORVU2Hr1G115640	0	-0.919277	0.00215047
181	HORVU2Hr1G099220	N-acetylglucosamine-1-phosphate uridylyltransferase 1	-0.919163	0.0326396
182	HORVU7Hr1G000550	glycine-tRNA ligases	-0.91571	0.00492758
183	HORVU4Hr1G064710	Endomembrane protein 70 protein family	-0.915268	0.00634535
184	HORVU1Hr1G045280	0	-0.913641	0.00944795
185	HORVU3Hr1G082110	Sec14p-like phosphatidylinositol transfer family protein	-0.910343	0.00474659
186	HORVU0Hr1G031420	ribosomal protein S7	-0.907122	0.00469421
187	HORVU7Hr1G064050	Glutaredoxin family protein	-0.906006	0.0216095
188	HORVU3Hr1G055700	Uroporphyrinogen decarboxylase	-0.896324	0.00896792
189	HORVU5Hr1G098960	Tubulin/FtsZ family protein	-0.895777	0.0159221
190	HORVU5Hr1G055890	nudix hydrolase homolog 20	-0.891611	0.0148052
191	HORVU6Hr1G068720	nine-cis-epoxycarotenoid dioxygenase 4	-0.891279	0.0197276
192	HORVU6Hr1G075900	Pyridine nucleotide-disulphide oxidoreductase family protein	-0.890911	0.0030212
193	HORVU2Hr1G026340	Peptidase C15, pyroglutamyl peptidase I-like	-0.890436	0.0116393
194	HORVU2Hr1G089940	plasma membrane intrinsic protein 2	-0.885738	0.00366093
195	HORVU4Hr1G064380	purple acid phosphatase 3	-0.885017	0.0336195
196	HORVU6Hr1G062040	Ribosomal protein L19 family protein	-0.882486	0.020194
197	HORVU5Hr1G095130	Glycosyl hydrolase family protein	-0.878855	0.0182992
198	HORVU6Hr1G078290	Ribosomal L29 family protein	-0.876257	0.0119989
199	HORVU3Hr1G059810	0	-0.873787	0.00113825
200	HORVU7Hr1G040390	Alanyl-tRNA synthetase, class IIc	-0.873291	0.0120128
201	HORVU4Hr1G074810	D-ribulose-5-phosphate-3-epimerase	-0.871244	0.0288262
202	HORVU7Hr1G083490	acyl-CoA oxidase 3	-0.869205	0.0230636
203	HORVU2Hr1G109850	IQ-domain 32	-0.865999	0.00960759
204	HORVU6Hr1G053730	embryo defective 1745	-0.865797	0.01489
205	HORVU2Hr1G005060	Pseudouridine synthase/archaeosine transglycosylase-like family protein	-0.865408	0.0190465
206	HORVU2Hr1G065120	Aldolase-type TIM barrel family protein	-0.863457	0.0397541
207	HORVU7Hr1G107740	FtsH extracellular protease family	-0.862053	0.000872749
208	HORVU2Hr1G099770	Coproporphyrinogen III oxidase	-0.859663	0.00506591
209	HORVU1Hr1G015560	HOPW1-1-interacting 1	-0.859184	0.0224599
210	HORVU6Hr1G087000	glucuronidase 3	-0.847094	0.0388108
211	HORVU3Hr1G084250	chitinase A	-0.845781	0.0166223
212	HORVU5Hr1G032650	chloroplast heat shock protein 70-2	-0.843449	0.00474659
213	HORVU6Hr1G081850	Subtilase family protein	-0.842279	0.00465226
214	HORVU1Hr1G043900	translocon at the inner envelope membrane of chloroplasts 110	-0.842163	0.00362607
215	HORVU2Hr1G115000	Amidase family protein	-0.839218	0.0146541
216	HORVU2Hr1G003840	Amidase family protein	-0.83884	0.0262733
217	HORVU3Hr1G063050	NADH-dependent glutamate synthase 1	-0.836895	0.030956
218	HORVU3Hr1G063050	NADH-dependent glutamate synthase 1	-0.836895	0.030956
219	HORVU5Hr1G079950	plastid movement impaired1	-0.83606	0.00819828
220	HORVU2Hr1G074220	Pyridoxal phosphate (PLP)-dependent transferases superfamily protein	-0.831022	0.0104358
221	HORVU0Hr1G003270	photosystem II subunit QA	-0.829475	0.00328759
222	HORVU3Hr1G057090	carbonic anhydrase 2	-0.829311	0.00506312
223	HORVU6Hr1G084690	Translation initiation factor 3 protein	-0.828514	0.0197276
224	HORVU5Hr1G086610	lysm domain GPI-anchored protein 2 precursor	-0.826632	0.0120574
225	HORVU1Hr1G015490	0	-0.825928	0.0277888
226	HORVU5Hr1G091810	chloroplast RNA-binding protein 31B	-0.822437	0.00690064
227	HORVU0Hr1G026260	ribosomal protein S8	-0.820517	0.0286498
228	HORVU7Hr1G001030	Zinc finger (C3HC4-type RING finger) family protein	-0.81863	0.00838564
229	HORVU7Hr1G001030	Zinc finger (C3HC4-type RING finger) family protein	-0.81863	0.00838564
230	HORVU6Hr1G075080	FK506-binding protein 16-2	-0.818422	0.00671051
231	HORVU2Hr1G004980	NAD(P)-binding Rossmann-fold superfamily protein	-0.813522	0.00891917
232	HORVU4Hr1G049410	Uroporphyrinogen decarboxylase	-0.810019	0.0128972
233	HORVU3Hr1G062490	chloroplast 30S ribosomal protein S20, putative	-0.807079	0.00988455
234	HORVU4Hr1G084900	nascent polypeptide-associated complex subunit alpha-like protein 2	-0.806902	0.0179127
235	HORVU2Hr1G105830	Tetratricopeptide repeat (TPR)-like superfamily protein	-0.806808	0.0397541
236	HORVU6Hr1G063490	S-adenosylmethionine synthetase family protein	-0.805836	0.00345676
237	HORVU1Hr1G088920	chlorophyll A/B binding protein 1	-0.802876	0.0463868
238	HORVU1Hr1G016200	AMP-dependent synthetase and ligase family protein	-0.800858	0.0278201
239	HORVU2Hr1G072850	Tubulin/FtsZ family protein	-0.80051	0.0452702
240	HORVU1Hr1G063220	0	-0.79859	0.0128045
241	HORVU4Hr1G038570	Ribosomal protein S5 family protein	-0.795927	0.00129079
242	HORVU2Hr1G113460	Granulin repeat cysteine protease family protein	-0.795881	0.0030212
243	HORVU7Hr1G115540	Inorganic H pyrophosphatase family protein	-0.795771	0.0234734
244	HORVU7Hr1G058030	NAD(P)-binding Rossmann-fold superfamily protein	-0.793404	0.0084787
245	HORVU6Hr1G032270	Tetratricopeptide repeat (TPR)-like superfamily protein	-0.790993	0.0057738
246	HORVU7Hr1G107920	ribosomal protein L14	-0.789972	0.00587647
247	HORVU4Hr1G083210	tryptophan biosynthesis 1	-0.786919	0.00460964
248	HORVU6Hr1G049320	photosystem II reaction center protein E	-0.777935	0.00944795
249	HORVU2Hr1G071080	CLPC homologue 1	-0.773453	0.00243961
250	HORVU6Hr1G009430	GMP synthase (glutamine-hydrolyzing), putative / glutamine amidotransferase, putative	-0.77183	0.0364389
251	HORVU0Hr1G029960	RNA polymerase subunit alpha	-0.766676	0.00959869
252	HORVU5Hr1G021340	Rubredoxin-like superfamily protein	-0.765491	0.038905
253	HORVU2Hr1G056650	polyribonucleotide nucleotidyltransferase, putative	-0.759668	0.0267692
254	HORVU4Hr1G052470	ribosomal protein S1	-0.754581	0.0330564
255	HORVU0Hr1G004480	60S acidic ribosomal protein family	-0.745419	0.0121321
256	HORVU7Hr1G107870	NADPH dehydrogenases	-0.742544	0.00774306
257	HORVU2Hr1G038570	ribosome recycling factor, chloroplast precursor	-0.734943	0.00671051
258	HORVU6Hr1G049220	chloroplast ribosomal protein S4	-0.730677	0.0191132
259	HORVU6Hr1G054110	0	-0.729149	0.0152602
260	HORVU5Hr1G011100	Flavin containing amine oxidoreductase family	-0.728762	0.00449475
261	HORVU6Hr1G049480	structural constituent of ribosome	-0.726187	0.0172245
262	HORVU7Hr1G096140	chloroplast thylakoid lumen protein	-0.725138	0.0351032
263	HORVU5Hr1G051010	ribulose bisphosphate carboxylase small chain 1A	-0.724918	0.00786319
264	HORVU6Hr1G041020	Ribosomal protein L21	-0.724689	0.0248174
265	HORVU6Hr1G092280	Histone superfamily protein	-0.722458	0.00945547
266	HORVU7Hr1G001020	DPP6 N-terminal domain-like protein	-0.722126	0.00362607
267	HORVU5Hr1G075570	FASCICLIN-like arabinogalactan 2	-0.720661	0.0140336
268	HORVU6Hr1G035260	Ribosomal protein S21 family protein	-0.720261	0.0280451
269	HORVU3Hr1G113850	villin 4	-0.718111	0.00538572
270	HORVU6Hr1G075950	starch synthase 2	-0.710272	0.0252664
271	HORVU6Hr1G049140	ribosomal protein S2	-0.707071	0.0269835
272	HORVU6Hr1G073100	0	-0.704588	0.0356556
273	HORVU3Hr1G095330	ribosomal protein large subunit 27	-0.702923	0.0211107
274	HORVU1Hr1G087570	FASCICLIN-like arabinogalactan 6	-0.699318	0.041701
275	HORVU0Hr1G036480	NAD(P)H dehydrogenase subunit H	-0.698948	0.0155447
276	HORVU6Hr1G064460	geranylgeranyl reductase	-0.697094	0.034537
277	HORVU2Hr1G100470	Plastid-lipid associated protein PAP / fibrillin family protein	-0.696865	0.0338264
278	HORVU3Hr1G085480	fructokinase-like 1	-0.688391	0.00956198
279	HORVU3Hr1G038610	CLP protease R subunit 4	-0.683098	0.0140833
280	HORVU7Hr1G091650	ribosomal protein S19	-0.682184	0.0031346
281	HORVU5Hr1G109260	chlorophyll A/B binding protein 1	-0.679455	0.0286498
282	HORVU4Hr1G060970	ribosomal protein L4	-0.67268	0.0185338
283	HORVU4Hr1G005100	TUDOR-SN protein 1	-0.672005	0.0156062
284	HORVU6Hr1G049230	NADH dehydrogenase subunit J	-0.671768	0.00925378
285	HORVU7Hr1G082280	O-methyltransferase 1	-0.671099	0.0184315
286	HORVU1Hr1G072750	uracil phosphoribosyltransferase	-0.663967	0.0291393
287	HORVU5Hr1G054180	Glucose-6-phosphate/phosphate translocator-related	-0.661568	0.0156624
288	HORVU7Hr1G108580	glyceraldehyde-3-phosphate dehydrogenase of plastid 2	-0.660555	0.00786319
289	HORVU2Hr1G070570	photosystem II reaction center protein A	-0.66024	0.0184315
290	HORVU5Hr1G122170	Nascent polypeptide-associated complex NAC	-0.660109	0.0425417
291	HORVU6Hr1G009360	Peroxidase superfamily protein	-0.656918	0.0421308
292	HORVU1Hr1G087320	xyloglucan endotransglucosylase/hydrolase 25	-0.653891	0.0378542
293	HORVU1Hr1G089380	Subtilase family protein	-0.653643	0.0413471
294	HORVU0Hr1G029790	ribulose-bisphosphate carboxylases	-0.650078	0.0135818
295	HORVU1Hr1G051150	membrane protein, putative	-0.649099	0.0103262
296	HORVU1Hr1G068170	beta-6 tubulin	-0.648777	0.00538081
297	HORVU7Hr1G010290	Thioredoxin family protein	-0.648342	0.0084787
298	HORVU7Hr1G065990	proton gradient regulation 7	-0.647327	0.0105387
299	HORVU1Hr1G056510	0	-0.638279	0.0224087
300	HORVU4Hr1G052990	haloacid dehalogenase-like hydrolase family protein	-0.635822	0.0286498
301	HORVU4Hr1G069130	methionyl-tRNA synthetase / methionine--tRNA ligase / MetRS (cpMetRS)	-0.633293	0.00609815
302	HORVU7Hr1G006490	chaperonin 60 beta	-0.63203	0.00243961
303	HORVU4Hr1G085960	peroxin 11c	-0.63118	0.0223216
304	HORVU6Hr1G080750	nitrite reductase 1	-0.631119	0.0157106
305	HORVU6Hr1G054940	4-hydroxy-3-methylbut-2-enyl diphosphate synthase	-0.625845	0.00118442
306	HORVU5Hr1G101020	0	-0.622761	0.0149132
307	HORVU6Hr1G069190	monodehydroascorbate reductase 1	-0.622742	0.0191132
308	HORVU4Hr1G058840	arginine biosynthesis protein ArgJ family	-0.619703	0.00944795
309	HORVU5Hr1G072420	HEAT SHOCK PROTEIN 81.4	-0.619007	0.0179801
310	HORVU4Hr1G082700	glyceraldehyde-3-phosphate dehydrogenase B subunit	-0.617821	0.000822352
311	HORVU5Hr1G004580	photosystem II reaction center protein C	-0.617184	0.0104077
312	HORVU5Hr1G112850	2-oxoacid dehydrogenases acyltransferase family protein	-0.614134	0.0281861
313	HORVU2Hr1G007840	chaperonin-60alpha	-0.613605	0.00350616
314	HORVU1Hr1G042050	coatomer gamma-2 subunit, putative / gamma-2 coat protein, putative / gamma-2 COP, putative	-0.610865	0.0129362
315	HORVU6Hr1G063860	tripeptidyl peptidase ii	-0.609297	0.0452702
316	HORVU4Hr1G022930	elongation factor P (EF-P) family protein	-0.608454	0.0084787
317	HORVU6Hr1G076810	pyruvate dehydrogenase complex E1 alpha subunit	-0.60634	0.0422192
318	HORVU3Hr1G063280	0	-0.605497	0.00392563
319	HORVU5Hr1G039850	actin 7	-0.604912	0.0140951
320	HORVU3Hr1G083360	Inositol monophosphatase family protein	-0.602928	0.0128145
321	HORVU5Hr1G062310	chaperonin 20	-0.60284	0.0397541
322	HORVU2Hr1G057430	Ribosomal protein S19 family protein	-0.602539	0.0179375
323	HORVU7Hr1G030810	glutathione peroxidase 1	-0.602306	0.022787
324	HORVU5Hr1G070720	Chaperone protein htpG family protein	-0.601551	0.00538081
325	HORVU3Hr1G085270	sedoheptulose-bisphosphatase	-0.600021	0.00392563
326	HORVU3Hr1G096650	Protein of unknown function (DUF3754)	-0.596594	0.0378542
327	HORVU3Hr1G015620	0	-0.596153	0.0113348
328	HORVU4Hr1G000100	Major facilitator superfamily protein	-0.594419	0.00616886
329	HORVU2Hr1G121740	photosystem II reaction center protein D	-0.594276	0.00717026
330	HORVU0Hr1G020750	beta glucosidase 17	-0.59399	0.00474659
331	HORVU4Hr1G081170	glutathione S-transferase phi 12	-0.593315	0.0164256
332	HORVU5Hr1G067880	Pyridoxal phosphate (PLP)-dependent transferases superfamily protein	-0.590094	0.0351032
333	HORVU5Hr1G064700	ribosomal protein L23	-0.586956	0.0429829
334	HORVU7Hr1G121870	FtsH extracellular protease family	-0.583958	0.00474659
335	HORVU4Hr1G001710	monodehydroascorbate reductase 1	-0.580832	0.0178599
336	HORVU2Hr1G111640	H(+)-ATPase 2	-0.580395	0.00781241

## Sheet: Table S2e
Table S2e. List of proteins up-regulated by drought, only in WT (log2FC ≥ 0.58, q-value ≤ 0.05) - WT Drought Resposne Specific (WT DRS) proteins
#	HORVU ID	description	WT_D vs WT_C		GO terms
			log2FC	q-value
1	HORVU4Hr1G007220	plantacyanin	4.55321	0.0132824	copper ion binding;anther development;electron transfer activity;apoplast;integral component of membrane;electron transport chain;extracellular matrix;pollination;anchored component of plasma membrane;
2	HORVU1Hr1G000440	0	4.20076	0.0497152	0
3	HORVU3Hr1G037720	peroxiredoxin IIF	4.19293	0.00387879	peroxidase activity;response to oxidative stress;mitochondrial matrix;cellular oxidant detoxification;integral component of membrane;cellular response to stress;cell redox homeostasis;oxidation-reduction process;response to cadmium ion;peroxiredoxin activity;hydrogen peroxide catabolic process;
4	HORVU7Hr1G080070	HAD superfamily, subfamily IIIB acid phosphatase	3.81375	0.00609524	RNA phosphodiester bond hydrolysis, endonucleolytic;regulation of protein catabolic process;proteasome complex;acid phosphatase activity;plasma membrane;ubiquitin-dependent protein catabolic process;nucleic acid binding;RNA-DNA hybrid ribonuclease activity;DNA binding;nucleus;regulation of catalytic activity;integral component of membrane;cytosol;dephosphorylation;enzyme regulator activity;
5	HORVU5Hr1G122350	GTP binding Elongation factor Tu family protein	3.76556	0.021192	zinc ion binding;nucleotidyltransferase activity;oxidoreductase activity, acting on the CH-CH group of donors;response to cadmium ion;mRNA processing;translational elongation;GTP binding;ATP binding;translation elongation factor activity;GTPase activity;cell wall;mitochondrion;membrane;cytosol;oxidation-reduction process;cobalt ion binding;
6	HORVU6Hr1G041920	Metallopeptidase M24 family protein	3.42072	0.0185442	nucleic acid binding;proline dipeptidase activity;proteolysis;integral component of membrane;DNA integration;protein alkylation;manganese ion binding;aminopeptidase activity;methyltransferase activity;macromolecule methylation;
7	HORVU5Hr1G077790	beta glucosidase 11	3.03364	0.0247383	carbohydrate metabolic process;integral component of membrane;hydrolase activity, hydrolyzing O-glycosyl compounds;
8	HORVU3Hr1G067770	violaxanthin de-epoxidase-related	2.94022	0.00983784	chloroplast;metal ion binding;integral component of membrane;pollen development;violaxanthin de-epoxidase activity;oxidation-reduction process;magnesium chelatase activity;
9	HORVU4Hr1G022780	lipid transfer protein	2.87594	0.0335	monocarboxylic acid binding;cell morphogenesis involved in differentiation;seed trichome differentiation;lipid binding;magnesium ion binding;lipid transport;sucrose biosynthetic process;unidimensional cell growth;systemic acquired resistance;oxidoreductase activity;cell fate commitment;integral component of membrane;sucrose-phosphate phosphatase activity;killing of cells of other organism;oxidati…
10	HORVU5Hr1G012160	glutathione S-transferase zeta 1	2.75438	0.050103	aromatic compound catabolic process;hydroxyacylglutathione hydrolase activity;organic cyclic compound catabolic process;aromatic amino acid family metabolic process;drug catabolic process;erythrose 4-phosphate/phosphoenolpyruvate family amino acid catabolic process;cytoplasm;glutathione metabolic process;methylglyoxal catabolic process to D-lactate via S-lactoyl-glutathione;integral component of …
11	HORVU6Hr1G083160	Inorganic H pyrophosphatase family protein	2.6434	0.0225575	#N/A
12	HORVU7Hr1G117880	alpha carbonic anhydrase 5	2.62071	0.0128254	monodehydroascorbate reductase (NADH) activity;zinc ion binding;carbonate dehydratase activity;oxidation-reduction process;
13	HORVU3Hr1G006150	0	2.55061	0.0127778	GTP binding;chloroplast;translational termination;transferase activity, transferring glycosyl groups;retrograde vesicle-mediated transport, Golgi to endoplasmic reticulum;translation release factor activity;GTPase activity;integral component of membrane;structural molecule activity;nuclear-transcribed mRNA catabolic process, deadenylation-dependent decay;
14	HORVU7Hr1G058310	Dihydroneopterin aldolase	2.49334	0.0216177	protein deubiquitination;pyridoxal phosphate binding;zinc ion binding;dihydroneopterin aldolase activity;molybdenum ion binding;folic acid biosynthetic process;protein kinase activity;tetrahydrofolate biosynthetic process;protein phosphorylation;ubiquitin-dependent protein catabolic process;nucleic acid binding;ATP binding;integral component of membrane;thiol-dependent ubiquitinyl hydrolase activ…
15	HORVU4Hr1G005450	Protein of unknown function, DUF538	2.29263	0.0300435	#N/A
16	HORVU3Hr1G006450	Eukaryotic aspartyl protease family protein	2.17205	0.041331	xylan catabolic process;aspartic-type endopeptidase activity;proteolysis;hydrolase activity, acting on glycosyl bonds;
17	HORVU5Hr1G096940	cytochrome P450, family 81, subfamily G, polypeptide 1	2.13703	0.0215637	oxidoreductase activity, acting on paired donors, with incorporation or reduction of molecular oxygen;iron ion binding;proteolysis;integral component of membrane;response to karrikin;oxidation-reduction process;indole glucosinolate metabolic process;endoplasmic reticulum;cysteine-type peptidase activity;monooxygenase activity;plasma membrane;heme binding;
18	HORVU3Hr1G074220	chorismate mutase 3	2.03772	0.0166256	aromatic amino acid family biosynthetic process;protein homodimerization activity;chorismate metabolic process;indolalkylamine biosynthetic process;defense response to bacterium;tryptophan metabolic process;chorismate mutase activity;chloroplast;alpha-amino acid biosynthetic process;integral component of membrane;cellular oxidant detoxification;cytosol;L-ascorbate peroxidase activity;
19	HORVU7Hr1G089160	FAD-binding Berberine family protein	1.85723	0.0170736	FAD binding;oxidoreductase activity;oxidation-reduction process;
20	HORVU5Hr1G082810	Papain family cysteine protease	1.82803	0.0215028	nucleus;extracellular space;response to salt stress;proteolysis;endopeptidase activity;integral component of membrane;cysteine-type peptidase activity;cellular protein catabolic process;lytic vacuole;defense response to bacterium;lysosome;
21	HORVU2Hr1G094510	FASCICLIN-like arabinogalactan-protein 10	1.71218	0.0388205	exo-alpha-sialidase activity;hypoglycin A gamma-glutamyl transpeptidase activity;apoplast;integral component of membrane;leukotriene C4 gamma-glutamyl transferase activity;cell adhesion;plant-type cell wall;anchored component of plasma membrane;
22	HORVU7Hr1G001040	Glycosyl hydrolases family 32 protein	1.64984	0.00957895	#N/A
23	HORVU2Hr1G123650	0	1.60438	0.0409544	ATP binding;brassinosteroid mediated signaling pathway;protein kinase activity;protein phosphorylation;
24	HORVU1Hr1G024240	acyl-CoA oxidase 4	1.57589	0.0402124	fatty acid catabolic process;embryo development ending in seed dormancy;lysyl-tRNA aminoacylation;short-chain fatty acid metabolic process;phosphoric ester hydrolase activity;microbody;acyl-CoA dehydrogenase activity;nucleic acid binding;peroxisome;ATP binding;acyl-CoA oxidase activity;flavin adenine dinucleotide binding;lysine-tRNA ligase activity;integral component of membrane;cytosol;oxidation…
25	HORVU2Hr1G115960	PLAT/LH2 domain-containing lipoxygenase family protein	1.56585	0.00492308	chloroplast stroma;oxidoreductase activity, acting on single donors with incorporation of molecular oxygen, incorporation of two atoms of oxygen;long-chain fatty acid catabolic process;jasmonic acid biosynthetic process;'de novo' IMP biosynthetic process;glutamine metabolic process;response to wounding;response to jasmonic acid;plastid stroma;response to salicylic acid;phosphoribosylformylglycina…
26	HORVU2Hr1G088180	triglyceride lipases;triglyceride lipases	1.53251	0.0391314	chloroplast;response to heat;1-acyl-2-lysophosphatidylserine acylhydrolase activity;lipid metabolic process;integral component of membrane;phosphatidylserine 1-acylhydrolase activity;organic substance catabolic process;triglyceride lipase activity;phospholipase A1 activity;feruloyl esterase activity;hydrolase activity;
27	HORVU4Hr1G002130	Homeodomain-like superfamily protein	1.50687	0.0307458	drug binding;protein phosphorylation;chloroplast thylakoid membrane;nucleotide binding;ATP binding;chloroplast;3-oxoacyl-[acyl-carrier-protein] reductase (NADPH) activity;purine ribonucleoside triphosphate binding;carbohydrate derivative binding;oxidoreductase activity;carbonyl reductase (NADPH) activity;transmembrane transport;transmembrane transporter activity;protein kinase activity;fatty acid…
28	HORVU7Hr1G083910	glutathione S-transferase TAU 15	1.40536	0.00889474	anthocyanin-containing compound biosynthetic process;cytoplasm;glutathione metabolic process;glutathione transferase activity;
29	HORVU1Hr1G092150	serine carboxypeptidase-like 50	1.39806	0.0183569	proteolysis;integral component of membrane;serine-type carboxypeptidase activity;cellular protein catabolic process;vacuole;
30	HORVU5Hr1G002180	FAD/NAD(P)-binding oxidoreductase family protein	1.39014	0.0157778	copper ion binding;oxidoreductase activity;mitochondrion;oxidation-reduction process;isomerase activity;
31	HORVU4Hr1G009990	ethylene-dependent gravitropism-deficient and yellow-green-like 3	1.37237	0.0196533	proteolysis;integral component of membrane;peptidase activity;
32	HORVU2Hr1G043900	chitinase A	1.31169	0.0229514	xylan catabolic process;extracellular region;defense response;hydrolase activity, acting on glycosyl bonds;
33	HORVU7Hr1G109180	VACUOLAR SORTING RECEPTOR 6	1.29339	0.0230151	Golgi transport complex;ubiquitin protein ligase activity;regulation of transcription, DNA-templated;Golgi membrane;sequence-specific DNA binding;peptidase activity;protein targeting to vacuole;Golgi to vacuole transport;ubiquitin-dependent protein catabolic process;nucleus;trans-Golgi network;DNA-binding transcription factor activity;endosome;calcium ion binding;integral component of membrane;in…
34	HORVU7Hr1G027860	limit dextrinase	1.27863	0.0231521	chloroplast stroma;carbohydrate metabolic process;macromolecule catabolic process;metal ion binding;limit dextrinase activity;integral component of membrane;pullulanase activity;methyltransferase activity;carbohydrate binding;cellular catabolic process;cellular macromolecule biosynthetic process;methylation;
35	HORVU3Hr1G110330	alpha/beta-Hydrolases superfamily protein	1.2664	0.0131681	chloroplast;lipid metabolic process;organic substance catabolic process;hydrolase activity;
36	HORVU4Hr1G057410	Thioredoxin superfamily protein	1.25291	0.0170429	endodeoxyribonuclease activity, producing 3'-phosphomonoesters;antioxidant activity;drug binding;DNA catabolic process, endonucleolytic;DNA topoisomerase complex (ATP-hydrolyzing);cellular protein modification process;chromosome;DNA topological change;anion binding;magnesium ion binding;adenylate kinase activity;chloroplast;oxidoreductase activity;phosphorylation;DNA-dependent ATPase activity;DNA…
37	HORVU6Hr1G035610	Cyclase family protein	1.18752	0.0458693	arylformamidase activity;tryptophan catabolic process to kynurenine;extracellular region;
38	HORVU2Hr1G073740	Protein of unknown function (DUF1279)	1.17353	0.00804762	integral component of membrane;metal ion transmembrane transporter activity;metal ion transport;chloroplast thylakoid membrane;
39	HORVU2Hr1G109380	SERINE CARBOXYPEPTIDASE-LIKE 49	1.17328	0.0136389	seed trichome initiation;seed trichome elongation;proteolysis;integral component of membrane;serine-type carboxypeptidase activity;cytosol;cellular protein catabolic process;extracellular region;vacuole;
40	HORVU1Hr1G088840	alpha/beta-Hydrolases superfamily protein	1.11552	0.0142319	cytoplasm;lipid metabolic process;organic substance catabolic process;phospholipase A1 activity;extracellular region;
41	HORVU0Hr1G039090	Plastid-lipid associated protein PAP / fibrillin family protein	1.10769	0.016942	nucleus;thylakoid lumen;response to ozone;chloroplast envelope;integral component of membrane;plastoglobule;chloroplast organization;defense response to bacterium;plasma membrane;chloroplast thylakoid membrane;
42	HORVU3Hr1G095760	delta(3,5),delta(2,4)-dienoyl-CoA isomerase 1	1.10592	0.0487873	delta3,5-delta2,4-dienoyl-CoA isomerase activity;fatty acid catabolic process;FMN binding;oxidoreductase activity;mitochondrion;integral component of membrane;oxidation-reduction process;enoyl-CoA hydratase activity;transferase activity;microbody;lipid modification;
43	HORVU5Hr1G046520	lipid transfer protein 3	1.0794	0.0195611	lipid transport;integral component of membrane;lipid binding;
44	HORVU2Hr1G042270	Oxidoreductase, zinc-binding dehydrogenase family protein	1.07705	0.0082439	chloroplast outer membrane;oxidoreductase activity;integral component of membrane;oxidation-reduction process;
45	HORVU7Hr1G054230	Protein kinase superfamily protein	1.05746	0.031299	catalytic activity, acting on a protein;zinc ion binding;cellular protein modification process;protein kinase activity;intracellular protein transport;protein phosphorylation;ATP binding;endoplasmic reticulum to Golgi vesicle-mediated transport;phosphorylation;phosphotransferase activity, alcohol group as acceptor;kinase activity;plastoglobule;COPII vesicle coat;
46	HORVU7Hr1G046410	Uncharacterised conserved protein (UCP030210)	1.05235	0.0301089	polygalacturonase activity;pantothenate kinase activity;extracellular region;nucleus;carbohydrate metabolic process;metal ion binding;coenzyme A biosynthetic process;integral component of membrane;cytosol;phosphorylation;cell wall organization;phosphotransferase activity, alcohol group as acceptor;kinase activity;
47	HORVU3Hr1G023370	ADPGLC-PPase large subunit	1.04855	0.0487122	#N/A
48	HORVU1Hr1G063940	CYTOCHROME C-1	1.04844	0.00879121	electron transfer activity;Golgi apparatus;electron transport chain;vacuolar membrane;heme binding;protein binding;oxidative phosphorylation;metal ion binding;mitochondrion;gibberellic acid homeostasis;organelle envelope lumen;cytosol;aerobic respiration;respirasome;
49	HORVU7Hr1G093370	NAD(P)-binding Rossmann-fold superfamily protein	1.03969	0.0166718	response to cadmium ion;steroid biosynthetic process;chromosome;DNA topological change;response to water deprivation;nucleic acid binding;ATP binding;DNA binding;response to heat;coenzyme binding;response to abscisic acid;catalytic activity;integral component of membrane;oxidation-reduction process;
50	HORVU3Hr1G108610	glycoside hydrolase family 2 protein	1.03245	0.0171478	carbohydrate metabolic process;chloroplast;beta-galactosidase complex;proteolysis;integral component of membrane;cytosol;organic substance catabolic process;cysteine-type peptidase activity;carbohydrate binding;cellular catabolic process;beta-galactosidase activity;
51	HORVU6Hr1G011990	0	1.02626	0.008	GTP binding;translation initiation factor activity;chloroplast inner membrane;GTPase activity;integral component of membrane;chloroplast thylakoid;isoprenoid biosynthetic process;phosphorylation;translational initiation;transferase activity;
52	HORVU2Hr1G059620	MD-2-related lipid recognition domain-containing protein / ML domain-containing protein	0.992376	0.00926027	cell;sterol binding;RNA binding;intracellular sterol transport;integral component of membrane;membrane-bounded organelle;anchored component of membrane;
53	HORVU3Hr1G067110	glycine decarboxylase P-protein 2	0.990932	0.00853333	#N/A
54	HORVU7Hr1G080510	phosphoenolpyruvate carboxylase 3	0.972628	0.0159744	seed trichome initiation;drug binding;2-alkenal reductase [NAD(P)] activity;seed trichome elongation;ion binding;tricarboxylic acid cycle;protein kinase activity;protein phosphorylation;phosphoenolpyruvate carboxylase activity;phloem sucrose loading;chloroplast;adenyl ribonucleotide binding;leaf development;protein tetramerization;apoplast;membrane;cytosol;photosynthesis;metal ion transport;carbo…
55	HORVU1Hr1G088140	urease accessory protein G	0.96661	0.0168649	GTP binding;structural constituent of ribosome;nitrogen compound metabolic process;nickel cation binding;GTPase activity;membrane;gene expression;ribosome;primary metabolic process;positive regulation of urease activity;cellular macromolecule biosynthetic process;
56	HORVU2Hr1G077230	Thioredoxin family protein	0.960802	0.0301407	protein disulfide oxidoreductase activity;electron transfer activity;protein transport;Golgi membrane;electron transport chain;myosin XI tail binding;protein phosphorylation;vacuole;GTP binding;xylan biosynthetic process;endoplasmic reticulum membrane;nucleocytoplasmic transport;ATP binding;chloroplast;trans-Golgi network;GTPase activity;carbohydrate binding;GTP-dependent protein binding;intracel…
57	HORVU4Hr1G059150	receptor-like protein kinase-related family protein	0.954777	0.0171969	response to karrikin;integral component of membrane;extracellular region;
58	HORVU4Hr1G066230	allene oxide synthase	0.933704	0.00984615	oxygen binding;jasmonic acid biosynthetic process;oxidoreductase activity, acting on paired donors, with incorporation or reduction of molecular oxygen;chloroplast envelope;hydroperoxide dehydratase activity;response to wounding;response to jasmonic acid;allene oxide synthase activity;fatty acid biosynthetic process;monooxygenase activity;heme binding;chloroplast thylakoid membrane;nucleic acid b…
59	HORVU6Hr1G076190	oxoprolinase 1	0.929585	0.0135	cellular modified amino acid catabolic process;DNA integration;glutathione catabolic process;methyltransferase activity;translation;DNA binding;ATP binding;plasmodesma;peptide catabolic process;cofactor catabolic process;sulfur compound catabolic process;glutathione metabolic process;integral component of membrane;cytosol;5-oxoprolinase (ATP-hydrolyzing) activity;methylation;hydrolase activity;
60	HORVU4Hr1G090780	0	0.923903	0.0126102	#N/A
61	HORVU5Hr1G001180	lipoxygenase 2	0.90461	0.00833333	oxidoreductase activity, acting on single donors with incorporation of molecular oxygen, incorporation of two atoms of oxygen;jasmonic acid biosynthetic process;response to wounding;response to jasmonic acid;plastid stroma;response to fungus;response to herbivore;response to salicylic acid;circadian rhythm;plastid envelope;response to ethylene;response to cold;chloroplast;response to bacterium;pr…
62	HORVU6Hr1G048410	phosphoenolpyruvate carboxylase 1	0.893427	0.0448684	2-alkenal reductase [NAD(P)] activity;tricarboxylic acid cycle;response to cytokinin;phosphoenolpyruvate carboxylase activity;response to ammonium ion;chloroplast;actin binding;leaf development;apoplast;cytosol;photosynthesis;carbon fixation;response to nitrate;
63	HORVU1Hr1G088370	general control non-repressible 4	0.882658	0.0367327	ATPase activity;peptidyl-tyrosine phosphorylation;transmembrane transport;lyase activity;polygalacturonase activity;tRNA wobble uridine modification;mitochondrial outer membrane;extracellular region;ATP binding;carbohydrate metabolic process;protein tyrosine kinase activity;RNA binding;integral component of membrane;cytosol;oxidation-reduction process;cell wall organization;protein urmylation;tRN…
64	HORVU7Hr1G051600	Protein of unknown function (DUF1997)	0.860985	0.0178767	0
65	HORVU4Hr1G013580	Serine protease inhibitor (SERPIN) family protein	0.852612	0.00811429	#N/A
66	HORVU6Hr1G059550	serine carboxypeptidase-like 34	0.851185	0.0498696	proteolysis;integral component of membrane;serine-type carboxypeptidase activity;cellular protein catabolic process;plant-type cell wall;extracellular region;vacuole;
67	HORVU3Hr1G028780	Protein of unknown function, DUF538	0.842636	0.0252308	0
68	HORVU2Hr1G071860	NAD(P)-binding Rossmann-fold superfamily protein	0.842003	0.0171294	0
69	HORVU2Hr1G120150	acyl activating enzyme 5	0.836271	0.0164053	RNA phosphodiester bond hydrolysis, endonucleolytic;nucleic acid binding;catalytic activity;integral component of membrane;fatty acid metabolic process;microbody;
70	HORVU4Hr1G090310	Phosphatidylinositol N-acetylglucosaminyltransferase, GPI19/PIG-P subunit	0.822924	0.0363233	eukaryotic 48S preinitiation complex;eukaryotic translation initiation factor 3 complex;GTP binding;GPI anchor biosynthetic process;nucleus;translation initiation factor activity;DNA binding;formation of cytoplasmic translation initiation complex;eukaryotic 43S preinitiation complex;phosphatidylinositol N-acetylglucosaminyltransferase activity;integral component of membrane;translation initiation…
71	HORVU1Hr1G005120	outer plastid envelope protein 16-1	0.814617	0.0399504	porin activity;protein homodimerization activity;pore complex;response to wounding;response to jasmonic acid;amino acid transmembrane transporter activity;protein import into chloroplast stroma;vacuole;amino acid transmembrane transport;response to sucrose;chloroplast outer membrane;response to cold;response to glucose;ion transport;protein binding;etioplast membrane;
72	HORVU2Hr1G005320	arginase	0.813709	0.0206199	proline metabolic process;DNA integration;plastid stroma;methyltransferase activity;protein phosphorylation;metalloendopeptidase activity;N(6)-L-threonylcarbamoyladenine synthase activity;ATP binding;chloroplast;NAD binding;hydrolase activity, acting on carbon-nitrogen (but not peptide) bonds, in linear amidines;tyrosine metabolic process;ornithine metabolic process;protein dimerization activity;…
73	HORVU3Hr1G052510	Phosphorylase superfamily protein	0.812168	0.00474074	catalytic activity;nucleoside metabolic process;integral component of membrane;
74	HORVU1Hr1G008250	beta-hexosaminidase 1	0.808634	0.0334914	N-acetyl-beta-D-galactosaminidase activity;oxidoreductase activity, acting on paired donors, with incorporation or reduction of molecular oxygen;plant-type cell wall;beta-N-acetylhexosaminidase activity;vacuole;protein tyrosine/serine/threonine phosphatase activity;carbohydrate metabolic process;L-ascorbic acid binding;iron ion binding;protein tyrosine phosphatase activity;integral component of m…
75	HORVU3Hr1G067300	S-adenosyl-L-methionine-dependent methyltransferases superfamily protein	0.793928	0	chloroplast;integral component of membrane;methyltransferase activity;methylation;
76	HORVU7Hr1G109280	Inositol monophosphatase family protein	0.791967	0.0172121	chloroplast stroma;zinc ion binding;fructose 1,6-bisphosphate 1-phosphatase activity;fructose 6-phosphate metabolic process;organic substance biosynthetic process;protein alkylation;regulation of transcription, DNA-templated;cellular biosynthetic process;macromolecule methylation;magnesium ion binding;nucleic acid binding;carbohydrate metabolic process;DNA-binding transcription factor activity;sm…
77	HORVU1Hr1G040560	UDP-glucose:glycoprotein glucosyltransferases;transferases, transferring hexosyl groups;transferases, transferring glycosyl groups	0.791586	0.0231406	protein glycosylation;endoplasmic reticulum;unfolded protein binding;protein kinase activity;response to salicylic acid;UDP-glucose:glycoprotein glucosyltransferase activity;plant-type hypersensitive response;protein phosphorylation;intracellular organelle part;ATP binding;anthocyanin-containing compound metabolic process;peptidyl-asparagine modification;intracellular organelle lumen;UDP-glucosyl…
78	HORVU2Hr1G060730	NAD(P)-linked oxidoreductase superfamily protein	0.790316	0.0182953	oxidoreductase activity;6'-deoxychalcone synthase activity;metal ion binding;chloroplast envelope;integral component of membrane;oxidation-reduction process;plastoglobule;chloroplast thylakoid membrane;
79	HORVU3Hr1G070630	6-phosphogluconate dehydrogenase family protein	0.786861	0.0137343	NADP binding;NAD binding;oxidoreductase activity;mitochondrion;valine catabolic process;cytosol;oxidation-reduction process;
80	HORVU6Hr1G004990	Tetratricopeptide repeat (TPR)-like superfamily protein	0.777281	0.0444108	protein binding;SRP-dependent cotranslational protein targeting to membrane;pollen tube growth;cytoplasm;integral component of membrane;7S RNA binding;transferase activity;regulation of defense response;ribonucleoprotein complex;plasma membrane;microtubule;
81	HORVU3Hr1G093400	glycine-rich RNA-binding protein 4	0.775139	0.0447947	DNA repair;positive regulation of translation;double-stranded DNA binding;ribosome biogenesis;floral organ development;seed development;helicase activity;negative regulation of DNA-templated transcription, termination;single-stranded DNA binding;maturation of LSU-rRNA from tricistronic rRNA transcript (SSU-rRNA, 5.8S rRNA, LSU-rRNA);chloroplast;RNA binding;copper ion binding;cytosol;negative regu…
82	HORVU7Hr1G059130	Thioredoxin family protein	0.772425	0.0322311	ATPase activity;protein disulfide oxidoreductase activity;drug binding;electron transfer activity;DNA integration;electron transport chain;anion binding;protein phosphorylation;intracellular protein transport;membrane-bounded organelle;cell;nuclear export;amine metabolic process;copper ion binding;transferase activity, transferring phosphorus-containing groups;zinc ion binding;catalytic activity,…
83	HORVU5Hr1G082990	PLC-like phosphodiesterases superfamily protein	0.768192	0.0240286	nucleus;DNA repair;nucleic acid phosphodiester bond hydrolysis;DNA binding;zinc ion binding;lipid metabolic process;nuclease activity;lyase activity;DNA-(apurinic or apyrimidinic site) endonuclease activity;phosphoric diester hydrolase activity;phospholipase activity;
84	HORVU5Hr1G093650	Primosome PriB/single-strand DNA-binding	0.767361	0.0451656	DNA replication;integral component of membrane;single-stranded DNA binding;protein transport by the Tat complex;
85	HORVU2Hr1G086080	6,7-dimethyl-8-ribityllumazine synthase / DMRL synthase / lumazine synthase / riboflavin synthase	0.76659	0.021591	chloroplast stroma;6,7-dimethyl-8-ribityllumazine synthase activity;riboflavin biosynthetic process;electron transfer activity;electron transport chain;glucose-1-phosphate adenylyltransferase activity;riboflavin synthase complex;heme binding;glycogen biosynthetic process;metal ion binding;autophagy;integral component of membrane;ligase activity;
86	HORVU2Hr1G072500	starch branching enzyme 2.2	0.744886	0.0172648	chloroplast stroma;amylopectin biosynthetic process;embryo development ending in seed dormancy;amyloplast;cation binding;hydrolase activity, hydrolyzing O-glycosyl compounds;starch metabolic process;plastid;cellular response to light stimulus;glycogen biosynthetic process;chloroplast;1,4-alpha-glucan branching enzyme activity;cellular response to fructose stimulus;cellular response to glucose sti…
87	HORVU1Hr1G076470	gamma-glutamyl hydrolase 1	0.737146	0.0239145	delta DNA polymerase complex;transferase activity, transferring acyl groups;zinc ion binding;DNA replication;methylmalonate-semialdehyde dehydrogenase (acylating) activity;glutamine metabolic process;DNA integration;phospholipid metabolic process;vacuole;plasma membrane;tetrahydrofolylpolyglutamate metabolic process;nucleic acid binding;DNA-directed DNA polymerase activity;extracellular space;pro…
88	HORVU7Hr1G093020	Thioredoxin superfamily protein	0.726292	0.0196845	#N/A
89	HORVU2Hr1G021700	disproportionating enzyme 2	0.702709	0.0466494	heteropolysaccharide binding;glycogen metabolic process;starch binding;beta-maltose 4-alpha-glucanotransferase activity;integral component of membrane;cytosol;4-alpha-glucanotransferase activity;maltose catabolic process;hydrolase activity;
90	HORVU2Hr1G038990	polygalacturonase inhibiting protein 1	0.700598	0.0128276	specification of plant organ number;protein kinase activity;cysteine-type peptidase activity;transcription factor binding;extracellular region;protein phosphorylation;plasma membrane;regulation of timing of meristematic phase transition;ATP binding;perinuclear region of cytoplasm;plasmodesma;negative regulation of catalytic activity;enzyme inhibitor activity;flower development;intracellular membr…
91	HORVU7Hr1G045640	alpha/beta-Hydrolases superfamily protein	0.692766	0.0169302	peptidyl-tyrosine phosphorylation;transferase activity, transferring acyl groups;non-membrane spanning protein tyrosine kinase activity;hydrolase activity;microbody;
92	HORVU6Hr1G033350	fumarylacetoacetase, putative	0.684582	0.0188052	L-phenylalanine metabolic process;drug catabolic process;cell death;erythrose 4-phosphate/phosphoenolpyruvate family amino acid catabolic process;metal ion binding;homogentisate catabolic process;chaperone binding;integral component of membrane;cytosol;tyrosine catabolic process;fumarylacetoacetase activity;
93	HORVU4Hr1G080820	Late embryogenesis abundant protein (LEA) family protein	0.679504	0.0243791	#N/A
94	HORVU2Hr1G036110	aldehyde dehydrogenase 11A3	0.660883	0.0220496	cytoplasm;cytosol;oxidation-reduction process;oxidoreductase activity, acting on the aldehyde or oxo group of donors, NAD or NADP as acceptor;
95	HORVU7Hr1G113270	basic chitinase	0.64653	0.0196422	chitinase activity;cell wall macromolecule catabolic process;alpha-amylase activity;carbohydrate metabolic process;chitin binding;chitin catabolic process;integral component of membrane;alpha-amylase activity (releasing maltohexaose);killing of cells of other organism;extracellular region;defense response to fungus;polysaccharide binding;
96	HORVU1Hr1G081900	0	0.645487	0.0168047	UDP-glycosyltransferase activity;transferase activity, transferring hexosyl groups;intracellular membrane-bounded organelle;integral component of membrane;
97	HORVU7Hr1G010690	HAD superfamily, subfamily IIIB acid phosphatase	0.644119	0.0282044	serotonin biosynthetic process;pyridoxal phosphate binding;cellular amino acid metabolic process;indolalkylamine metabolic process;carboxy-lyase activity;
98	HORVU6Hr1G084510	translocon at the inner envelope membrane of chloroplasts 55-II	0.638153	0.0153575	plastid inner membrane;metal ion binding;integral component of membrane;chloroplast envelope;oxidation-reduction process;protein targeting to chloroplast;pheophorbide a oxygenase activity;chlorophyllide a oxygenase [overall] activity;2 iron, 2 sulfur cluster binding;
99	HORVU1Hr1G061210	methionine sulfoxide reductase B 2	0.634512	0.0300642	protein repair;chloroplast stroma;RNA splicing;solute:proton antiporter activity;embryo development ending in seed dormancy;double-stranded DNA binding;ribosome biogenesis;plastid rRNA transcription;Golgi apparatus;plastid stroma;cold acclimation;protein phosphorylation;methionine-R-sulfoxide reductase activity;chloroplast organization;plastid;GTP binding;potassium ion transport;ATP binding;respo…
100	HORVU5Hr1G020500	Protein of unknown function (DUF1118)	0.624182	0.0315438	nonphotochemical quenching;positive regulation of transcription, DNA-templated;response to karrikin;integral component of membrane;thylakoid membrane organization;granum;granum assembly;chloroplast thylakoid membrane;
101	HORVU5Hr1G119790	FAD/NAD(P)-binding oxidoreductase family protein	0.619158	0.0167847	GDP-dissociation inhibitor activity;peptidyl-serine modification;response to salt stress;retinol metabolic process;tRNA splicing, via endonucleolytic cleavage and ligation;protein phosphorylation;mRNA splicing, via spliceosome;ATP binding;chloroplast;RNA binding;translation elongation factor activity;oxidoreductase activity;regulation of catalytic activity;cytosol;peptidyl-threonine modification;…
102	HORVU3Hr1G022850	multidrug resistance-associated protein 6	0.618664	0.0226154	protein deubiquitination;ATPase activity;zinc ion binding;ATPase-coupled transmembrane transporter activity;transmembrane transport;embryo development ending in seed dormancy;2-alkenal reductase [NAD(P)] activity;cysteine-type endopeptidase activity;root hair elongation;plant-type vacuole;vacuolar membrane;translational elongation;ubiquitin-dependent protein catabolic process;thiol-dependent ubiq…
103	HORVU3Hr1G085420	alpha-glucan phosphorylase 2	0.610472	0.0228586	glycogen phosphorylase activity;pyridoxal phosphate binding;macromolecule catabolic process;energy reserve metabolic process;response to cadmium ion;hydrolase activity, hydrolyzing O-glycosyl compounds;cellular catabolic process;response to water deprivation;carbohydrate metabolic process;chloroplast;cellular macromolecule metabolic process;integral component of membrane;cytosol;SHG alpha-glucan …
104	HORVU1Hr1G080590	DNA-damage-repair/toleration protein (DRT102)	0.609373	0.0179301	carbohydrate metabolic process;response to cold;nucleus;DNA repair;pyridoxal phosphate binding;glycine biosynthetic process from serine;integral component of membrane;cytosol;glycine hydroxymethyltransferase activity;tetrahydrofolate interconversion;isomerase activity;
105	HORVU2Hr1G083940	0	0.606688	0.0234129	ATP binding;NADP binding;chloroplast;pentose-phosphate shunt;cytoplasm;integral component of membrane;cytosol;protein kinase activity;response to cadmium ion;glucose metabolic process;protein phosphorylation;glucose-6-phosphate dehydrogenase activity;
106	HORVU7Hr1G056770	GroES-like zinc-binding alcohol dehydrogenase family protein	0.602333	0.0384444	zinc ion binding;plasmodesma;mitochondrial membrane;oxidoreductase activity;integral component of membrane;cytosol;oxidation-reduction process;sulfotransferase activity;plasma membrane;
107	HORVU7Hr1G076300	0	0.600752	0.0445762	fumarate reductase complex;xylan biosynthetic process;mitochondrial respirasome;inner mitochondrial membrane protein complex;protein membrane anchor;integral component of membrane;tricarboxylic acid cycle;succinate dehydrogenase complex (ubiquinone);vacuolar membrane;outer membrane;plastid;
108	HORVU7Hr1G054060	sulfite oxidase	0.596561	0.0301212	chlorophyll metabolic process;sulfur compound metabolic process;molybdenum ion binding;sulfite oxidase activity;nitrate assimilation;microbody;molybdopterin cofactor binding;heme binding;oxidoreductase activity;mitochondrion;integral component of membrane;cytosol;oxidation-reduction process;response to sulfur dioxide;
109	HORVU5Hr1G025900	Cofactor-independent phosphoglycerate mutase	0.594633	0.0154375	DNA binding;RNA polymerase II C-terminal domain phosphoserine binding;metal ion binding;positive regulation of transcription, DNA-templated;catalytic activity;flower development;integral component of membrane;Cdc73/Paf1 complex;cytosol;negative regulation of flower development;2,3-bisphosphoglycerate-independent phosphoglycerate mutase activity;
110	HORVU2Hr1G114260	Actin-like ATPase superfamily protein	0.583588	0.0242019	glycerol-3-phosphate metabolic process;glycerol kinase activity;response to karrikin;triglyceride metabolic process;carbohydrate derivative biosynthetic process;defense response to bacterium;cellular catabolic process;carbohydrate metabolic process;ATP binding;alcohol catabolic process;response to molecule of bacterial origin;mitochondrion;polyol metabolic process;cytosol;phosphorylation;organoph…
111	HORVU5Hr1G040970	Aluminium induced protein with YGL and LRDR motifs	0.583126	0.0134015	nucleotide binding;peroxisome fission;catalytic activity, acting on a protein;integral component of peroxisomal membrane;protein dephosphorylation;integral component of membrane;RNA polymerase complex;DNA-templated transcription, initiation;asparagine synthase (glutamine-hydrolyzing) activity;plasma membrane;hydrolase activity;spliceosomal snRNP assembly;

## Sheet: Table Sf
Table S2f. List of proteins down-regulated by drought, only in WT (log2FC ≤ 0.58, q-value ≤ 0.05) - WT Drought Resposne Specific (WT DRS) proteins
#	HORVU ID	description	WT_D vs WT_C		GO terms
			log2FC	q-value
1	HORVU0Hr1G011450	Stress responsive A/B Barrel Domain	-5.28432	0.0496614	ubiquitin-protein transferase activity;transferase activity, transferring acyl groups;anaphase-promoting complex;integral component of membrane;ubiquitin-like protein ligase activity;cytosol;nucleolus;protein ubiquitination;ubiquitin-dependent protein catabolic process;
2	HORVU2Hr1G029480	Bifunctional inhibitor/lipid-transfer protein/seed storage 2S albumin superfamily protein	-3.67327	0.0299738	lipid transport;calcium ion binding;integral component of membrane;lipid binding;
3	HORVU4Hr1G056140	RAN binding protein 1	-3.17126	0.0441417	cell;cytoplasm;intracellular transport;GTPase activator activity;integral component of membrane;Ran GTPase binding;positive regulation of GTPase activity;nuclear pore;
4	HORVU7Hr1G061850	Nuclear transport factor 2 (NTF2) family protein with RNA binding (RRM-RBD-RNP motifs) domain	-3.1627	0.00869565	signal transduction;metal ion transmembrane transporter activity;lipid binding;protein kinase activity;response to hormone;protein phosphorylation;response to acid chemical;nucleus;ATP binding;RNA binding;response to abscisic acid;cellular response to organic substance;cellular response to endogenous stimulus;ice binding;integral component of membrane;cytosol;response to alcohol;response to lipid…
5	HORVU4Hr1G004780	0	-3.09415	0.0275847	0
6	HORVU5Hr1G101740	OTU-like cysteine protease family protein	-3.05783	0.0429167	thiol-dependent ubiquitin-specific protease activity;protein deubiquitination;ubiquitin-dependent ERAD pathway;
7	HORVU6Hr1G089250	chromomethylase 3	-2.99066	0.0161818	gene silencing;DNA methylation or demethylation;negative regulation of gene expression, epigenetic;catalytic activity, acting on DNA;protein alkylation;methyltransferase activity;protein kinase activity;chromatin binding;chromatin organization;protein phosphorylation;nucleus;DNA binding;ATP binding;DNA alkylation;negative regulation of transcription, DNA-templated;integral component of membrane;m…
8	HORVU3Hr1G079890	cysteine synthase 26	-2.97414	0.0188664	pyridoxal phosphate binding;lyase activity;protein glycosylation;Golgi apparatus part;plastid stroma;cysteine synthase activity;response to cytokinin;plastid part;chromoplast;ATP binding;chloroplast;plastid thylakoid;thylakoid lumen;endosome;RNA binding;apoplast;regulation of hydrogen peroxide metabolic process;zinc ion binding;transferase activity, transferring glycosyl groups;regulation of supe…
9	HORVU6Hr1G065380	MBOAT (membrane bound O-acyl transferase) family protein	-2.75228	0.0169014	transferase activity, transferring acyl groups;oxidoreductase activity, acting on paired donors, with incorporation or reduction of molecular oxygen;phospholipid biosynthetic process;endoplasmic reticulum;monooxygenase activity;organelle membrane;intracellular organelle part;plasma membrane;heme binding;iron ion binding;galactolipid biosynthetic process;nuclear outer membrane-endoplasmic reticulu…
10	HORVU2Hr1G046380	RNA-binding (RRM/RBD/RNP motifs) family protein	-2.72067	0	nucleus;RNA binding;integral component of membrane;mRNA processing;
11	HORVU7Hr1G075760	D-arabinono-1,4-lactone oxidase family protein	-2.62679	0.0174233	D-arabinono-1,4-lactone oxidase activity;FAD binding;hydrolase activity, acting on ester bonds;membrane;oxidation-reduction process;
12	HORVU0Hr1G019710	alpha/beta-Hydrolases superfamily protein	-2.54424	0.00752941	endoplasmic reticulum to Golgi vesicle-mediated transport;integral component of membrane;intracellular protein transport;2-hydroxyisoflavanone dehydratase activity;COPII vesicle coat;hydrolase activity;
13	HORVU3Hr1G036860	Peroxidase superfamily protein	-2.5409	0.0156832	generation of precursor metabolites and energy;protein disulfide oxidoreductase activity;electron transfer activity;cell redox homeostasis;extracellular region;hydrogen peroxide catabolic process;heme binding;peroxidase activity;cell;response to oxidative stress;metal ion binding;integral component of membrane;cellular oxidant detoxification;oxidation-reduction process;
14	HORVU1Hr1G092860	adenine nucleotide transporter 1	-2.48845	0.0156825	ATP binding;activation of MAPKK activity;integrin-mediated signaling pathway;transmembrane signaling receptor activity;integral component of membrane;protein kinase activity;peptidyl-tyrosine modification;protein phosphorylation;intracellular signal transduction;
15	HORVU2Hr1G122180	Cyclopropane-fatty-acyl-phospholipid synthase	-2.34579	0.0202454	RNA phosphodiester bond hydrolysis, endonucleolytic;nucleic acid binding;RNA-DNA hybrid ribonuclease activity;oxidoreductase activity;oxidation-reduction process;
16	HORVU2Hr1G082540	0	-2.32676	0.00855696	phosphoprotein phosphatase activity;ATP binding;protein dephosphorylation;microgametogenesis;integral component of membrane;phosphorylation;phosphotransferase activity, alcohol group as acceptor;kinase activity;
17	HORVU2Hr1G119090	protochlorophyllide oxidoreductase A	-2.32648	0.00673684	#N/A
18	HORVU5Hr1G028260	Minichromosome maintenance (MCM2/3/5) family protein	-2.28182	0.0311351	DNA replication initiation;pre-replicative complex assembly;double-strand break repair via break-induced replication;DNA strand elongation involved in DNA replication;sugar mediated signaling pathway;pollen development;MCM complex;intracellular organelle part;cell cycle;nucleus;DNA binding;ATP binding;DNA helicase activity;protein binding;cytoplasm;metal ion binding;DNA duplex unwinding;
19	HORVU4Hr1G007260	0	-2.21755	0.0179342	transmembrane transport;transmembrane transporter activity;integral component of membrane;chloroplast thylakoid membrane;
20	HORVU1Hr1G004150	Serine protease inhibitor, potato inhibitor I-type family protein	-2.15481	0.0158659	#N/A
21	HORVU7Hr1G094240	Phosphoribosyltransferase family protein	-2.08644	0.0366642	transferase activity, transferring glycosyl groups;ribonucleoside monophosphate biosynthetic process;purine nucleotide metabolic process;nucleotide biosynthetic process;nucleoside metabolic process;ribose phosphate diphosphokinase complex;5-phosphoribose 1-diphosphate biosynthetic process;plastid;magnesium ion binding;ATP binding;chloroplast;ribose phosphate diphosphokinase activity;integral comp…
22	HORVU7Hr1G027930	Raffinose synthase family protein	-1.98672	0.0167059	response to cold;response to oxidative stress;transferase activity, transferring glycosyl groups;chloroplast;plasmodesma;response to karrikin;raffinose family oligosaccharide biosynthetic process;integral component of membrane;mRNA binding;hydrolase activity;
23	HORVU5Hr1G089970	senescence-associated gene 12	-1.90878	0.022801	response to salt stress;oxidoreductase activity, acting on paired donors, with incorporation or reduction of molecular oxygen;anther wall tapetum development;cellular protein modification process;pollen development;cellular protein catabolic process;vacuole;GTP binding;ATP binding;iron ion binding;mannosylation;apoptotic process;negative regulation of endopeptidase activity;cytosol;phosphorylatio…
24	HORVU3Hr1G107040	Ergosterol biosynthesis ERG4/ERG24 family	-1.84664	0.0275636	oxidoreductase activity, acting on the CH-CH group of donors, NAD or NADP as acceptor;protein catabolic process;cholesterol metabolic process;Golgi apparatus;secondary alcohol biosynthetic process;plasma membrane;ATP binding;protein binding;sterol delta7 reductase activity;integral component of membrane;brassinosteroid biosynthetic process;oxidation-reduction process;intrinsic component of endopl…
25	HORVU4Hr1G016730	serine carboxypeptidase-like 42	-1.77606	0.0426598	metal ion binding;proteolysis;cell wall;integral component of membrane;serine-type carboxypeptidase activity;cellular protein catabolic process;vacuole;
26	HORVU0Hr1G031700	aldehyde dehydrogenase 2C4	-1.68599	0.0400213	ATP binding;phenylpropanoid biosynthetic process;oxidation-reduction process;protein kinase activity;protein phosphorylation;oxidoreductase activity, acting on the aldehyde or oxo group of donors, NAD or NADP as acceptor;
27	HORVU7Hr1G040740	CAP (Cysteine-rich secretory proteins, Antigen 5, and Pathogenesis-related 1 protein) superfamily protein	-1.48433	0.0481148	UDP-glycosyltransferase activity;integral component of plasma membrane;transferase activity, transferring hexosyl groups;transmembrane transport;intracellular membrane-bounded organelle;
28	HORVU5Hr1G088290	Octicosapeptide/Phox/Bem1p (PB1) domain-containing protein / tetratricopeptide repeat (TPR)-containing protein	-1.42844	0.0457938	peptidyl-prolyl cis-trans isomerase activity;RNA binding;RNA processing;adenosine deaminase activity;protein peptidyl-prolyl isomerization;transferase activity;
29	HORVU3Hr1G030760	0	-1.25061	0.0389077	endoplasmic reticulum membrane;integral component of membrane;transferase activity;
30	HORVU3Hr1G050290	Myosin family protein with Dil domain	-1.20053	0.0448214	leaf pavement cell development;myosin complex;fruit development;identical protein binding;peroxisome localization;actin filament organization;root hair elongation;trichome morphogenesis;motor activity;protein-containing complex binding;cell division;ATP binding;unidimensional cell growth;calmodulin binding;plasmodesma;actin binding;gynoecium development;root hair tip;integral component of membran…
31	HORVU2Hr1G014440	ubiquitin activating enzyme 2	-1.1508	0.0308142	nucleus;ATP binding;cytoplasm;cellular protein modification process;integral component of membrane;ubiquitin-like modifier activating enzyme activity;cellular response to DNA damage stimulus;
32	HORVU7Hr1G001010	0	-1.1285	0.044291	#N/A
33	HORVU7Hr1G021180	ssDNA-binding transcriptional regulator	-1.11137	0.0156923	DNA repair;negative regulation of chromosome organization;zinc ion binding;regulation of transcription, DNA-templated;response to fungus;regulation of DNA recombination;defense response;chloroplast nucleoid;single-stranded DNA binding;negative regulation of DNA recombination;plastid chromosome;nucleus;DNA-binding transcription factor activity;positive regulation of nucleic acid-templated transcri…
34	HORVU0Hr1G039250	binding	-1.09907	0.017472	nucleus;DNA repair;chloroplast;mitotic sister chromatid cohesion;mitochondrion;microsporogenesis;cytosol;chromatin;
35	HORVU2Hr1G014020	0	-1.07686	0.0134054	protein catabolic process;proteasome complex;peptidase activity;positive regulation of proteasomal protein catabolic process;microtubule-severing ATPase activity;positive regulation of RNA polymerase II transcriptional preinitiation complex assembly;ATP binding;nucleus;microtubule severing;plasmodesma;cytoplasm;cell wall;membrane;proteolysis;proteasome-activating ATPase activity;
36	HORVU6Hr1G006480	RNA-binding (RRM/RBD/RNP motifs) family protein	-1.07522	0.0388917	ATP binding;RNA binding;tail-anchored membrane protein insertion into ER membrane;transmembrane transport;oxidoreductase activity;proteolysis;integral component of membrane;serine-type carboxypeptidase activity;protein kinase activity;oxidation-reduction process;protein phosphorylation;
37	HORVU2Hr1G099350	Vacuolar ATPase assembly integral membrane protein VMA21-like domain	-1.0548	0.0465032	zinc ion binding;protein homodimerization activity;zinc ion transmembrane transporter activity;alkaloid metabolic process;organonitrogen compound biosynthetic process;vacuole;plasma membrane;endoplasmic reticulum membrane;vacuolar proton-transporting V-type ATPase complex assembly;cellular nitrogen compound biosynthetic process;lignin biosynthetic process;oxidoreductase activity;ER to Golgi trans…
38	HORVU5Hr1G039210	Chaperone DnaJ-domain superfamily protein	-1.05415	0.0239417	chloroplast;quinone binding;plastid thylakoid membrane;integral component of membrane;NAD(P)H dehydrogenase complex (plastoquinone);
39	HORVU2Hr1G091680	Remorin family protein	-0.904957	0.0169961	nucleus;galacturonate binding;plasmodesma;protein heterodimerization activity;metal ion binding;cell-cell signaling;integral component of membrane;cyclin-dependent protein serine/threonine kinase activity;regulation of cell cycle;metal ion transport;vacuole;plasma membrane;
40	HORVU5Hr1G123590	ARF-GAP domain 8	-0.852926	0.0140286	retrograde vesicle-mediated transport, Golgi to endoplasmic reticulum;GTPase activator activity;COPI coating of Golgi vesicle;Golgi membrane;positive regulation of GTPase activity;ATP binding;chloroplast;trans-Golgi network;endoplasmic reticulum to Golgi vesicle-mediated transport;response to abscisic acid;metal ion binding;integral component of membrane;cytosol;COPI vesicle coat;
41	HORVU3Hr1G082280	GLN phosphoribosyl pyrophosphate amidotransferase 1	-0.81348	0.0309429	chloroplast stroma;metal ion binding;cell wall;'de novo' IMP biosynthetic process;nucleoside metabolic process;cytosol;amidophosphoribosyltransferase activity;purine nucleobase biosynthetic process;iron-sulfur cluster binding;
42	HORVU1Hr1G007720	UDP-glucosyl transferase 85A2	-0.798172	0.0179381	UDP-glycosyltransferase activity;transferase activity, transferring hexosyl groups;transferase activity, transferring acyl groups other than amino-acyl groups;oxidoreductase activity, acting on the CH-OH group of donors, NAD or NADP as acceptor;NAD binding;intracellular membrane-bounded organelle;integral component of membrane;oxidation-reduction process;biosynthetic process;
43	HORVU2Hr1G121990	calreticulin 1a	-0.74511	0.0203891	protein body;calcium ion homeostasis;DNA packaging complex;response to salt stress;multicellular organism development;Golgi apparatus;chromosome;intracellular protein transport;vacuole;GTP binding;response to oxidative stress;plasmodesma;vesicle-mediated transport;endoplasmic reticulum unfolded protein response;protein heterodimerization activity;calcium ion binding;apoplast;cellular divalent ino…
44	HORVU3Hr1G073630	Tetratricopeptide repeat (TPR)-like superfamily protein	-0.739864	0.0274389	nucleus;cytosol;
45	HORVU4Hr1G082240	SPFH/Band 7/PHB domain-containing membrane-associated protein family	-0.724833	0.0263611	ATPase activity;protein metabolic process;Golgi apparatus;macromolecule biosynthetic process;structural constituent of cell wall;protein histidine kinase binding;vacuolar membrane;protein phosphorylation;ATP binding;chloroplast;plasmodesma;cellular macromolecule metabolic process;cytosol;phosphorylation;phosphotransferase activity, alcohol group as acceptor;COP9 signalosome;intracellular signal t…
46	HORVU7Hr1G035300	lysm domain GPI-anchored protein 1 precursor	-0.698793	0.0222077	peptidoglycan binding;immune response;aspartic-type endopeptidase activity;response to other organism;proteolysis;integral component of membrane;phosphatase activity;defense response;extracellular region;dephosphorylation;plasma membrane;anchored component of membrane;
47	HORVU4Hr1G023530	Ribosomal protein S5 domain 2-like superfamily protein	-0.697025	0.0266514	transferase activity, transferring hexosyl groups;structural constituent of ribosome;ribosome;translation;
48	HORVU1Hr1G091820	DnaJ domain ;Myb-like DNA-binding domain	-0.692421	0.0429829	DNA binding;nucleus;
49	HORVU1Hr1G052470	glutathione S-transferase PHI 10	-0.689508	0.0201657	response to oxidative stress;toxin catabolic process;glutathione binding;cytoplasm;glutathione metabolic process;intracellular membrane-bounded organelle;integral component of membrane;glutathione transferase activity;
50	HORVU3Hr1G111760	RNA binding Plectin/S10 domain-containing protein	-0.674755	0.0377398	glutaminyl-peptide cyclotransferase activity;protein kinase activity;cytosolic part;ribosomal small subunit assembly;ribosome;protein phosphorylation;intracellular organelle part;ATP binding;DNA binding;nucleus;structural constituent of ribosome;vesicle docking involved in exocytosis;peptidyl-pyroglutamic acid biosynthetic process, using glutaminyl-peptide cyclotransferase;integral component of m…
51	HORVU6Hr1G011020	Histone superfamily protein	-0.642616	0.0229333	#N/A
52	HORVU6Hr1G090170	Ribosomal protein L14p/L23e family protein	-0.642391	0.0407831	#N/A
53	HORVU6Hr1G079030	temperature-induced lipocalin	-0.635677	0.01048	heat acclimation;hyperosmotic salinity response;chitin binding;positive regulation of response to salt stress;response to paraquat;cellular sodium ion homeostasis;Golgi apparatus;lipid binding;cell outer membrane;vacuolar membrane;response to oxygen-containing compound;response to cytokinin;cytoplasmic side of plasma membrane;response to oxidative stress;plasmodesma;oxidoreductase activity;seed m…
54	HORVU5Hr1G111820	Ribosomal protein S26e family protein	-0.628782	0.0166667	cytosolic part;ribosome;superoxide dismutase activity;metalloendopeptidase activity;intracellular organelle part;translation;dioxygenase activity;structural constituent of ribosome;metal ion binding;removal of superoxide radicals;proteolysis;integral component of membrane;mRNA binding;oxidation-reduction process;metal ion transport;
55	HORVU2Hr1G020690	NOP56-like pre RNA processing ribonucleoprotein	-0.626892	0.00866667	box C/D snoRNP complex;nucleocytoplasmic transport;small-subunit processome;DNA binding;ATP binding;snoRNA binding;integral component of membrane;structural constituent of nuclear pore;protein kinase activity;protein phosphorylation;nuclear pore;
56	HORVU5Hr1G094500	Histone superfamily protein	-0.613979	0.0167442	#N/A
57	HORVU6Hr1G081460	heat shock cognate protein 70-1	-0.601789	0.0238838	heat shock protein binding;2-alkenal reductase [NAD(P)] activity;chaperone cofactor-dependent protein refolding;unfolded protein binding;protein refolding;response to virus;plasma membrane;ATPase activity, coupled;ATP binding;DNA binding;response to heat;chloroplast;protein folding chaperone;cytoplasm;intracellular membrane-bounded organelle;cell wall;integral component of membrane;cellular respo…
58	HORVU4Hr1G040950	Ribosomal protein L6 family	-0.598305	0.0298333	chloroplast stroma;zinc ion binding;embryo development ending in seed dormancy;chloroplast envelope;ribosome;microtubule-based movement;response to cytokinin;translation;microtubule binding;ubiquitin-dependent protein catabolic process;ATP binding;nucleus;microtubule motor activity;structural constituent of ribosome;membrane;rRNA binding;
59	HORVU2Hr1G018820	ribosomal protein L18	-0.590445	0.0487848	RNA binding;structural constituent of ribosome;integral component of membrane;cytosolic part;ribosome;intracellular organelle part;translation;
60	HORVU4Hr1G072880	phosphoserine aminotransferase	-0.585526	0.0497394	chloroplast stroma;nucleic acid phosphodiester bond hydrolysis;pyridoxal phosphate binding;protein homodimerization activity;chloroplast thylakoid;L-serine biosynthetic process;response to cadmium ion;response to cytokinin;nucleotide binding;nucleic acid binding;3'-5' exonuclease activity;nucleus;O-phospho-L-serine:2-oxoglutarate aminotransferase activity;cytosol;
61	HORVU5Hr1G009610	Ribosomal protein L36e family protein	-0.583746	0.03075	ATP binding;small-subunit processome;nucleus;structural constituent of ribosome;intracellular organelle lumen;integral component of membrane;protein kinase activity;cytosolic part;ribosome;protein phosphorylation;intracellular organelle part;translation;

## Sheet: Table S2g
Table S2g. List of proteins up-regulated by drought, only in hvd14 (log2FC ≥ 0.58, q-value ≤ 0.05) - hvd14 Drought Resposne Specific (hvd14 DRS) proteins
#	HORVU ID	description	hvd14_D vs hvd14_C		GO terms
			log2FC	q-value
1	HORVU3Hr1G113120	pathogenesis-related 4	8.21643	0.0453981	nucleic acid phosphodiester bond hydrolysis;chitin binding;host programmed cell death induced by symbiont;response to salt stress;multi-organism cellular process;plant-type vacuole;response to herbivore;response to virus;defense response to bacterium;response to ethylene;chitinase activity;RNA metabolic process;innate immune response;nuclease activity;integral component of membrane;killing of cel…
2	HORVU3Hr1G085760	delta1-pyrroline-5-carboxylate synthase 1	6.72375	0.00329736	ATP binding;glutamate 5-kinase activity;cytoplasm;integral component of membrane;glutamate-5-semialdehyde dehydrogenase activity;drug metabolic process;proline biosynthetic process;oxidation-reduction process;phosphorylation;
3	HORVU2Hr1G005170	heat shock protein 90.1	5.72064	0.00670794	#N/A
4	HORVU5Hr1G076250	purple acid phosphatase 27	5.55228	0.00103449	nucleic acid binding;metal ion binding;cell wall;integral component of membrane;dephosphorylation;extracellular region;acid phosphatase activity;hydrolase activity;
5	HORVU3Hr1G020390	17.6 kDa class II heat shock protein	5.48276	0.003872	response to salt stress;response to high light intensity;unfolded protein binding;response to hydrogen peroxide;protein folding;protein self-association;hyperosmotic response;heme binding;peroxidase activity;response to heat;cytoplasm;cellular oxidant detoxification;oxidation-reduction process;protein complex oligomerization;
6	HORVU3Hr1G020500	17.6 kDa class II heat shock protein	5.47217	0.0100452	response to salt stress;response to high light intensity;unfolded protein binding;response to hydrogen peroxide;protein folding;protein self-association;heme binding;peroxidase activity;response to heat;cytoplasm;cellular oxidant detoxification;oxidation-reduction process;protein complex oligomerization;
7	HORVU3Hr1G113620	pathogenesis-related 4	5.39351	0.00269871	#N/A
8	HORVU3Hr1G064470	basic chitinase	5.3012	0.00492758	cell wall macromolecule catabolic process;chitin binding;chitin catabolic process;protein kinase activity;extracellular region;protein phosphorylation;vacuole;chitinase activity;carbohydrate metabolic process;ATP binding;cell wall;integral component of membrane;killing of cells of other organism;beta-N-acetylglucosaminidase activity;defense response to fungus;polysaccharide binding;
9	HORVU0Hr1G008960	Chlorophyll A-B binding family protein	4.93104	0.0030212	positive regulation of seed germination;regulation of chlorophyll biosynthetic process;photosystem II;response to karrikin;photosystem I;thylakoid membrane;cellular response to far red light;plastid part;organelle membrane;organelle envelope;cellular response to blue light;response to cold;chloroplast;cellular response to red light;cellular response to UV-A;cellular response to heat;cellular resp…
10	HORVU3Hr1G077000	Adenine nucleotide alpha hydrolases-like superfamily protein	4.75848	0.0190795	cytosol;plasma membrane;
11	HORVU7Hr1G012850	histone H1-3	4.51168	0.0024303	nucleic acid phosphodiester bond hydrolysis;base-excision repair;nucleosome binding;chromosome condensation;cell redox homeostasis;nucleosome;nucleosome assembly;response to water deprivation;negative regulation of DNA recombination;peroxidase activity;DNA binding;nucleus;metal ion binding;endonuclease activity;negative regulation of chromatin silencing;cellular oxidant detoxification;DNA N-glyco…
12	HORVU1Hr1G079290	jasmonic acid metabolic process	4.40782	0.00492758	nucleus;positive regulation of response to water deprivation;integral component of membrane;bacteriocin transport;toxin transport;toxin transmembrane transporter activity;
13	HORVU7Hr1G121860	basic chitinase	3.93473	0.020641	chitinase activity;cell wall macromolecule catabolic process;carbohydrate metabolic process;chitin binding;chitin catabolic process;killing of cells of other organism;response to fungus;extracellular region;defense response;polysaccharide binding;
14	HORVU2Hr1G042460	Adenine nucleotide alpha hydrolases-like superfamily protein	3.60894	0.0123245	hydrolase activity;
15	HORVU6Hr1G079150	Adenine nucleotide alpha hydrolases-like superfamily protein	3.53021	0.00525169	response to cold;integral component of membrane;plasma membrane;
16	HORVU5Hr1G110370	glycine-rich RNA-binding protein 3	3.34816	0.0114866	determination of adult lifespan;protein transport;helicase activity;exocytosis;positive regulation of GTPase activity;single-stranded DNA binding;polytene chromosome;5'-3' exoribonuclease activity;chloroplast;RNA binding;copper ion binding;cytosol;RNA phosphodiester bond hydrolysis, exonucleolytic;nuclear chromosome;regulation of protein targeting;translational initiation;chromatin;plasma membran…
17	HORVU4Hr1G074750	late embryogenesis abundant domain-containing protein / LEA domain-containing protein	3.20502	0.00412357	0
18	HORVU6Hr1G083960	dehydrin family protein	3.20101	0.00113825	response to abscisic acid;cytosol;cold acclimation;response to water;
19	HORVU6Hr1G013710	Plant basic secretory protein (BSP) family protein	3.17398	0.0125663	RNA phosphodiester bond hydrolysis, endonucleolytic;RNA-DNA hybrid ribonuclease activity;DNA repair;ATP binding;proteolysis;integral component of membrane;protein kinase activity;peptidase activity;ribosome;protein phosphorylation;damaged DNA binding;
20	HORVU5Hr1G055360	ubiquitin-conjugating enzyme 36	3.14694	0.00715531	root epidermal cell differentiation;catalytic activity, acting on a protein;UBC13-MMS2 complex;D-ribose metabolic process;response to cadmium ion;carbohydrate phosphorylation;postreplication repair;plasma membrane;ubiquitin-dependent protein catabolic process;ATP binding;nucleus;protein binding;response to iron ion;integral component of membrane;protein K63-linked ubiquitination;cytosol;ubiquitin…
21	HORVU3Hr1G098660	catalytics	3.07858	0.0108718	catalytic activity;integral component of membrane;nucleoside monophosphate phosphorylation;
22	HORVU3Hr1G016860	Serine protease inhibitor, potato inhibitor I-type family protein	3.02693	0.0105387	#N/A
23	HORVU5Hr1G103420	glutathione S-transferase TAU 25	3.01878	0.0429829	protein homodimerization activity;cytoplasm;protein heterodimerization activity;glutathione metabolic process;glutathione transferase activity;protein-containing complex;response to herbicide;
24	HORVU5Hr1G114500	0	3.01413	0.0112127	toxin activity;rRNA N-glycosylase activity;defense response;negative regulation of translation;pathogenesis;
25	HORVU3Hr1G002280	sucrose phosphate synthase 1F	3.01367	0.00960759	disaccharide biosynthetic process;plasmodesma;pollen wall assembly;integral component of membrane;sucrose-phosphate synthase activity;cytosol;sucrose synthase activity;nectar secretion;sucrose metabolic process;plasma membrane;
26	HORVU1Hr1G070220	PYRIMIDINE 4	3.00399	0.00869236	chloroplast;pyridoxal phosphate binding;aromatic amino acid family biosynthetic process;protein binding;structural constituent of ribosome;transaminase activity;mitochondrion;photorespiration;3-deoxy-7-phosphoheptulonate synthase activity;chorismate biosynthetic process;large ribosomal subunit;translation;
27	HORVU1Hr1G065150	0	2.92205	0.0457381	#N/A
28	HORVU6Hr1G049480	structural constituent of ribosome	2.91885	0.0084787	#N/A
29	HORVU4Hr1G089090	mitochondrial HSO70 2	2.88723	0.00739148	heat shock protein binding;response to salt stress;2-alkenal reductase [NAD(P)] activity;unfolded protein binding;response to cadmium ion;protein folding;vacuolar membrane;response to virus;ATPase activity, coupled;ATP binding;response to heat;chloroplast;protein folding chaperone;mitochondrion;cell wall;cellular response to unfolded protein;oxidation-reduction process;misfolded protein binding;
30	HORVU3Hr1G059030	0	2.71894	0.0299407	#N/A
31	HORVU3Hr1G108720	NADPH:quinone oxidoreductase	2.67245	0.00916943	chloroplast stroma;FMN binding;response to salt stress;protein phosphorylation;response to cytokinin;defense response to bacterium;plasma membrane;magnesium ion binding;ATP binding;non-membrane spanning protein tyrosine kinase activity;oxidoreductase activity;integral component of membrane;cytosol;oxidation-reduction process;peptidyl-tyrosine modification;terpene synthase activity;
32	HORVU1Hr1G092670	0	2.63267	0.0227007	apoplast;response to high light intensity;integral component of membrane;response to wounding;response to desiccation;cytosol;defense response to fungus;plasma membrane;
33	HORVU1Hr1G067980	cystatin B	2.58491	0.00955932	nucleus;transcription coregulator activity;protein heterodimerization activity;integral component of membrane;regulation of nucleic acid-templated transcription;
34	HORVU4Hr1G067430	heat-shock protein 70T-2	2.54069	0.0109846	heat shock protein binding;2-alkenal reductase [NAD(P)] activity;response to high light intensity;chaperone cofactor-dependent protein refolding;unfolded protein binding;response to hydrogen peroxide;protein refolding;hydrolase activity, hydrolyzing O-glycosyl compounds;ATPase activity, coupled;ATP binding;carbohydrate metabolic process;response to heat;protein folding chaperone;cytoplasm;integra…
35	HORVU5Hr1G106010	CAP (Cysteine-rich secretory proteins, Antigen 5, and Pathogenesis-related 1 protein) superfamily protein	2.5352	0.048106	integral component of membrane;extracellular region;
36	HORVU1Hr1G076190	heat shock protein 101	2.53	0.000854607	chloroplast stroma;protein metabolic process;positive regulation of translation;chloroplast envelope;response to high light intensity;response to hydrogen peroxide;peptidase activity;protein unfolding;ATP binding;nucleus;cellular response to heat;protein binding;integral component of membrane;cytosol;
37	HORVU5Hr1G092150	Dehydrin family protein	2.49206	0.0369693	cellular response to salt;cellular response to extracellular stimulus;response to abscisic acid;response to wounding;cytosol;cellular response to stress;cold acclimation;cellular response to abiotic stimulus;cellular response to oxygen-containing compound;response to water;cellular response to acid chemical;
38	HORVU7Hr1G034230	PYR1-like 2	2.47576	0.0170024	response to salt stress;response to wounding;response to jasmonic acid;ribonuclease activity;response to salicylic acid;response to cytokinin;response to auxin;response to biotic stimulus;response to cold;RNA binding;response to external stimulus;multi-organism process;RNA phosphodiester bond hydrolysis;regulation of protein serine/threonine phosphatase activity;signaling receptor activity;respon…
39	HORVU3Hr1G094550	translocase of outer membrane 20-4	2.46122	0.0123029	ATP binding;carbohydrate metabolic process;regulation of protein kinase activity;integral component of membrane;phosphorylation;plant-type cell wall;protein kinase regulator activity;fatty acid biosynthetic process;kinase activity;nitrate assimilation;
40	HORVU1Hr1G062080	alpha/beta-Hydrolases superfamily protein	2.40824	0.0095271	peptidoglycan muralytic activity;metabolic process;integral component of membrane;hydrolase activity;
41	HORVU5Hr1G120850	AMP-dependent synthetase and ligase family protein	2.40562	0.0182992	long-chain fatty acid metabolic process;catalytic activity;chloroplast envelope;integral component of membrane;fatty acid elongation;fatty acid metabolic process;
42	HORVU1Hr1G007600	0	2.39191	0.0269835	#N/A
43	HORVU4Hr1G064720	NAD(P)-linked oxidoreductase superfamily protein	2.36552	0.0146569	response to iron ion starvation;3''-deamino-3''-oxonicotianamine reductase activity;alditol:NADP+ 1-oxidoreductase activity;cytosol;cellular response to zinc ion starvation;oxidation-reduction process;siderophore biosynthetic process;
44	HORVU5Hr1G019030	Phosphofructokinase family protein	2.32771	0.0133189	fructose 6-phosphate metabolic process;glycolytic process through fructose-6-phosphate;protein kinase activity;carbohydrate phosphorylation;protein phosphorylation;6-phosphofructokinase activity;ATP binding;response to glucose;diphosphate-fructose-6-phosphate 1-phosphotransferase activity;cytoplasm;metal ion binding;integral component of membrane;photosynthesis;
45	HORVU2Hr1G078570	NAD(P)-linked oxidoreductase superfamily protein	2.29102	0.0287563	response to iron ion starvation;oxidoreductase activity;prostanoid metabolic process;3''-deamino-3''-oxonicotianamine reductase activity;integral component of membrane;alditol:NADP+ 1-oxidoreductase activity;alkaloid metabolic process;cytosol;oxidation-reduction process;cellular response to zinc ion starvation;siderophore biosynthetic process;
46	HORVU5Hr1G005290	osmotin 34	2.25442	0.00228919	#N/A
47	HORVU3Hr1G023970	glutaredoxin 4	2.21163	0.0417169	glutathione disulfide oxidoreductase activity;DNA repair;protein disulfide oxidoreductase activity;iron-sulfur transferase activity;antioxidant activity;electron transfer activity;electron transport chain;phosphoric ester hydrolase activity;membrane-bounded organelle;cell;ATP binding;DNA duplex unwinding;oxidoreductase activity, acting on a sulfur group of donors, quinone or similar compound as a…
48	HORVU1Hr1G072220	heat shock protein 70	2.20647	0.0193041	heat shock protein binding;2-alkenal reductase [NAD(P)] activity;chaperone cofactor-dependent protein refolding;unfolded protein binding;protein refolding;response to virus;plasma membrane;ATPase activity, coupled;ATP binding;cellular response to heat;protein folding chaperone;cytoplasm;intracellular membrane-bounded organelle;cell wall;cellular response to unfolded protein;oxidation-reduction pr…
49	HORVU2Hr1G038960	photosystem II subunit R	2.18022	0.00359142	#N/A
50	HORVU2Hr1G087050	0	2.14164	0.0109791	endoplasmic reticulum to Golgi vesicle-mediated transport;cytoplasm;integral component of membrane;
51	HORVU5Hr1G023720	0	2.12594	0.0041692	protein phosphatase inhibitor activity;nucleus;abscisic acid-activated signaling pathway;negative regulation of phosphoprotein phosphatase activity;regulation of protein serine/threonine phosphatase activity;abscisic acid binding;cytoplasm;signaling receptor activity;defense response;
52	HORVU6Hr1G000180	TCP-1/cpn60 chaperonin family protein	2.12029	0.00988455	chaperone-mediated protein folding;ATP binding;response to cold;systemic acquired resistance;cell death;ribonucleoside binding;intracellular membrane-bounded organelle;apoplast;ribonucleoprotein complex;envelope;protein domain specific binding;transcription, DNA-templated;intracellular non-membrane-bounded organelle;unfolded protein binding;protein refolding;'de novo' protein folding;intracellula…
53	HORVU2Hr1G122660	Alternative oxidase family protein	2.10731	0.00395072	carotenoid biosynthetic process;ubiquinol:oxygen oxidoreductase activity;lipid binding;chloroplast part;plastid organization;thylakoid;alternative oxidase activity;lipid transport;plastid membrane;metal ion binding;integral component of membrane;oxidation-reduction process;chromoplast envelope;respirasome;organelle subcompartment;
54	HORVU2Hr1G005590	heat stable protein 1	2.10461	0.0361439	0
55	HORVU1Hr1G047030	cytochrome P450, family 87, subfamily A, polypeptide 6	2.01538	0.00838564	oxidoreductase activity, acting on paired donors, with incorporation or reduction of molecular oxygen;iron ion binding;membrane;oxidation-reduction process;monooxygenase activity;heme binding;
56	HORVU2Hr1G091830	plant VAP homolog 12	2.00471	0.0190795	endoplasmic reticulum membrane;nucleus;zinc ion binding;endoplasmic reticulum membrane organization;endoplasmic reticulum-plasma membrane tethering;integral component of membrane;cytosol;protein storage vacuole;plasma membrane;
57	HORVU1Hr1G087070	DNAJ heat shock family protein	1.96296	0.0107471	proton-transporting ATP synthase complex, catalytic core F(1);ATP binding;chloroplast;chaperone binding;integral component of membrane;cytosol;unfolded protein binding;protein folding;ATP biosynthetic process;proton-transporting ATP synthase activity, rotational mechanism;energy coupled proton transport, down electrochemical gradient;
58	HORVU6Hr1G069260	Adenine nucleotide alpha hydrolases-like superfamily protein	1.9258	0.0410335	#N/A
59	HORVU6Hr1G083050	lysine-ketoglutarate reductase/saccharopine dehydrogenase bifunctional enzyme	1.91325	0.0358721	lysine biosynthetic process;drug catabolic process;aspartate family amino acid catabolic process;oxidoreductase activity;cytoplasm;aspartate family amino acid biosynthetic process;integral component of membrane;response to karrikin;cytosol;lysine metabolic process;oxidation-reduction process;L-lysine catabolic process;
60	HORVU7Hr1G084920	0	1.86503	0.00474659	carbohydrate metabolic process;chitin binding;chitin catabolic process;metal ion binding;integral component of membrane;hydrolase activity, hydrolyzing O-glycosyl compounds;
61	HORVU2Hr1G017400	NAC domain containing protein 100	1.86158	0.00715531	nucleus;DNA binding;DNA-binding transcription factor activity;protein binding;regulation of chlorophyll catabolic process;integral component of membrane;positive regulation of cofactor metabolic process;regulation of transcription, DNA-templated;positive regulation of leaf senescence;plastid;positive regulation of tetrapyrrole catabolic process;
62	HORVU4Hr1G027740	O-Glycosyl hydrolases family 17 protein	1.75275	0.0476111	catalytic activity, acting on a protein;oxidoreductase activity, acting on paired donors, with incorporation or reduction of molecular oxygen;hydrolase activity, hydrolyzing O-glycosyl compounds;defense response;anchored component of plasma membrane;heme binding;carbohydrate metabolic process;fatty-acyl-CoA binding;iron ion binding;cell wall;integral component of membrane;oxidation-reduction proc…
63	HORVU2Hr1G101980	alternative oxidase 1A	1.73484	0.0172312	alternative oxidase activity;generation of precursor metabolites and energy;transmembrane transport;ubiquinol:oxygen oxidoreductase activity;transmembrane transporter activity;metal ion binding;mitochondrion;integral component of membrane;oxidation-reduction process;respirasome;organelle inner membrane;
64	HORVU3Hr1G072900	SGS domain-containing protein	1.67886	0.0239866	nucleic acid binding;tubulin binding;zinc ion binding;ubiquitin protein ligase binding;integral component of membrane;S100 protein binding;plasma membrane;
65	HORVU7Hr1G090140	aspartic proteinase A1	1.64895	0.0269835	myosin complex;aspartic-type endopeptidase activity;response to salt stress;protein catabolic process;vacuole;cellular metabolic process;response to cytokinin;motor activity;nucleus;DNA binding;ATP binding;protein binding;plasmodesma;lipid metabolic process;proteolysis;integral component of membrane;cytosol;intramolecular lyase activity;
66	HORVU7Hr1G055410	0	1.61077	0.0171967	nucleic acid binding;tryptophan synthase activity;zinc ion binding;transmembrane transport;RNA helicase activity;tryptophan biosynthetic process;transmembrane transporter activity;calcium ion binding;integral component of membrane;vacuole;
67	HORVU5Hr1G074820	FAD-dependent oxidoreductase family protein	1.60412	0.0356229	L-pipecolate oxidase activity;sarcosine oxidase activity;oxidation-reduction process;tetrahydrofolate metabolic process;
68	HORVU2Hr1G067750	rotamase FKBP 1	1.4737	0.0102093	chaperone-mediated protein folding;response to osmotic stress;response to wounding;phosphatidylinositol-3,5-bisphosphate binding;response to cadmium ion;protein peptidyl-prolyl isomerization;seed germination;response to cytokinin;peptidyl-prolyl cis-trans isomerase activity;response to heat;cellular heat acclimation;cytoplasm;intracellular membrane-bounded organelle;integral component of membrane…
69	HORVU5Hr1G078000	0	1.46369	0.00362607	integral component of membrane;endoplasmic reticulum;
70	HORVU7Hr1G087550	RNA-binding (RRM/RBD/RNP motifs) family protein	1.43879	0.0231985	signal transduction;helicase activity;ATP biosynthetic process;proton-transporting ATP synthase activity, rotational mechanism;proton-transporting ATP synthase complex, catalytic core F(1);ATP binding;NADP binding;RNA binding;cytoplasm;NAD binding;oxidoreductase activity;integral component of membrane;oxidation-reduction process;ribonucleoprotein complex;energy coupled proton transport, down elec…
71	HORVU2Hr1G120530	pathogenesis-related 4	1.42079	0.0104358	nucleic acid phosphodiester bond hydrolysis;chitin binding;host programmed cell death induced by symbiont;response to salt stress;multi-organism cellular process;plant-type vacuole;response to herbivore;extracellular region;response to virus;defense response to bacterium;response to ethylene;chitinase activity;RNA metabolic process;innate immune response;cell wall;nuclease activity;integral compo…
72	HORVU3Hr1G099770	hydroxyethylthiazole kinase family protein	1.42064	0.0114861	#N/A
73	HORVU7Hr1G021890	3-methylcrotonyl-CoA carboxylase	1.40731	0.013651	ATP binding;zinc ion binding;intracellular organelle lumen;methylcrotonoyl-CoA carboxylase complex;mitochondrion;leucine catabolic process;cell redox homeostasis;intracellular organelle part;ligase activity;cobalt ion binding;
74	HORVU7Hr1G051070	Peptidase M20/M25/M40 family protein	1.33639	0.00391442	zinc ion binding;response to zinc ion;RNA modification;cellular amino acid metabolic process;microtubule-based movement;aminoacylase activity;metallopeptidase activity;microtubule binding;ATP binding;microtubule motor activity;cytoplasm;intracellular membrane-bounded organelle;proteolysis;integral component of membrane;endomembrane system;
75	HORVU1Hr1G039870	cyanase	1.33531	0.0288262	cellular nitrogen compound catabolic process;DNA binding;identical protein binding;cyanate hydratase activity;response to salt stress;integral component of membrane;organonitrogen compound catabolic process;cytosol;cyanate metabolic process;
76	HORVU2Hr1G109710	TLD-domain containing nucleolar protein	1.32879	0.0435678	nucleus;ATP binding;DNA binding;transaminase activity;integral component of membrane;regulation of transcription, DNA-templated;protein serine/threonine kinase activity;protein phosphorylation;response to hormone;
77	HORVU6Hr1G074940	Lipase/lipooxygenase, PLAT/LH2 family protein	1.32434	0.00838564	viral RNA genome replication;catalase activity;RNA-directed 5'-3' RNA polymerase activity;transcription, RNA-templated;cellular oxidant detoxification;integral component of membrane;oxidation-reduction process;heme binding;
78	HORVU2Hr1G121030	Class I glutamine amidotransferase-like superfamily protein	1.30976	0.00474659	proteolysis;peptidase activity;
79	HORVU3Hr1G085680	RHO guanyl-nucleotide exchange factor 7	1.27407	0.00908893	integral component of membrane;Rho guanyl-nucleotide exchange factor activity;phosphorylation;kinase activity;
80	HORVU2Hr1G045200	Glutathione S-transferase family protein	1.27019	0.00506675	#N/A
81	HORVU3Hr1G097010	Glycosyl hydrolase superfamily protein	1.19898	0.00269871	carbohydrate metabolic process;integral component of membrane;hydrolase activity, hydrolyzing O-glycosyl compounds;
82	HORVU6Hr1G000830	Plant thionin	1.1799	0.0453981	response to bacterium;response to fungus;toxin activity;cytolysis in other organism;defense response;extracellular region;pathogenesis;
83	HORVU7Hr1G058580	Cytochrome P450 superfamily protein	1.17721	0.0134808	oxidoreductase activity, acting on paired donors, with incorporation or reduction of molecular oxygen;iron ion binding;integral component of membrane;oxidation-reduction process;monooxygenase activity;heme binding;
84	HORVU1Hr1G057330	heteroglycan glucosidase 1	1.14853	0.00616886	#N/A
85	HORVU3Hr1G090170	NAD(P)-binding Rossmann-fold superfamily protein	1.1401	0.0234734	oxidoreductase activity;oxidation-reduction process;
86	HORVU4Hr1G051320	hydroxyproline-rich glycoprotein family protein	1.10738	0.00328759	0
87	HORVU6Hr1G000510	lipoxygenase 2	1.09254	0.0128145	oxidoreductase activity, acting on single donors with incorporation of molecular oxygen, incorporation of two atoms of oxygen;jasmonic acid biosynthetic process;response to wounding;response to jasmonic acid;response to fungus;response to salicylic acid;circadian rhythm;response to ethylene;response to cold;chloroplast;response to abscisic acid;metal ion binding;oxylipin biosynthetic process;posi…
88	HORVU7Hr1G077750	2Fe-2S ferredoxin-like superfamily protein	1.08767	0.0356807	chloroplast;response to abiotic stimulus;protein binding;metal ion binding;electron transfer activity;integral component of membrane;ferredoxin metabolic process;photosynthesis;plastid stroma;electron transport chain;2 iron, 2 sulfur cluster binding;
89	HORVU3Hr1G085130	Calcium-dependent lipid-binding (CaLB domain) family protein	1.04589	0.0322248	transferase activity, transferring acyl groups;vesicle-mediated transport;RNA binding;integral component of membrane;phosphorylation;kinase activity;
90	HORVU7Hr1G085150	glyoxalase I homolog	1.00769	0.000854607	chloroplast stroma;response to fungus;lactoylglutathione lyase activity;hydrolase activity, hydrolyzing O-glycosyl compounds;response to oxygen-containing compound;response to stress;microtubule binding;dioxygenase activity;response to acid chemical;carbohydrate metabolic process;response to abiotic stimulus;thylakoid lumen;aflatoxin biosynthetic process;metal ion binding;methylglyoxal catabolic …
91	HORVU7Hr1G098320	Xyloglucan endotransglucosylase/hydrolase family protein	0.992466	0.0318053	apoplast;cell wall;integral component of membrane;cell wall organization;xyloglucan:xyloglucosyl transferase activity;hydrolase activity, hydrolyzing O-glycosyl compounds;xyloglucan metabolic process;cell wall biogenesis;
92	HORVU6Hr1G013800	NAD(P)-linked oxidoreductase superfamily protein	0.991619	0.0358721	#N/A
93	HORVU6Hr1G027650	phytoene desaturation 1	0.974695	0.0146131	aromatic compound catabolic process;identical protein binding;organic cyclic compound catabolic process;aromatic amino acid family metabolic process;drug catabolic process;erythrose 4-phosphate/phosphoenolpyruvate family amino acid metabolic process;alpha-amino acid catabolic process;ATP binding;nucleus;DNA binding;4-hydroxyphenylpyruvate dioxygenase activity;metal ion binding;integral component …
94	HORVU2Hr1G040570	Pyruvate kinase family protein	0.944258	0.0030212	magnesium ion binding;cellular response to insulin stimulus;pyruvate kinase activity;ATP binding;potassium ion binding;cytoplasm;glycolytic process;integral component of membrane;hydrolase activity, hydrolyzing O-glycosyl compounds;kinase activity;
95	HORVU2Hr1G031260	RNA-binding (RRM/RBD/RNP motifs) family protein	0.93202	0.0216911	nucleus;zinc ion binding;RNA binding;protein binding;integral component of membrane;cytosol;mRNA processing;plasma membrane;
96	HORVU1Hr1G017050	Glutathione S-transferase family protein	0.931179	0.00452356	glutathione binding;cytoplasm;glutathione metabolic process;integral component of membrane;glutathione transferase activity;protein-containing complex;response to salicylic acid;response to hydrogen peroxide;response to xenobiotic stimulus;response to herbicide;
97	HORVU2Hr1G020270	xylose isomerase family protein	0.920527	0.00759302	xylose isomerase activity;metal ion binding;integral component of membrane;regulation of transcription, DNA-templated;Golgi apparatus;endoplasmic reticulum;AP-5 adaptor complex;protein dimerization activity;vacuolar membrane;defense response to fungus;defense response to bacterium;D-xylose metabolic process;
98	HORVU3Hr1G024170	FAD/NAD(P)-binding oxidoreductase	0.891199	0.0320746	cytochrome-b5 reductase activity, acting on NAD(P)H;endoplasmic reticulum membrane;organelle outer membrane;response to salt stress;copper ion binding;mitochondrion;organelle envelope lumen;integral component of membrane;oxidation-reduction process;Golgi apparatus;plant-type cell wall;
99	HORVU5Hr1G084490	Eukaryotic aspartyl protease family protein	0.876425	0.0145409	nucleic acid binding;aspartic-type endopeptidase activity;protein catabolic process;proteolysis;integral component of membrane;intrinsic component of plasma membrane;plasma membrane;intrinsic component of membrane;anchored component of membrane;
100	HORVU4Hr1G026030	Calcium-binding EF-hand family protein	0.871334	0.0190795	calcium ion binding;proteolysis;integral component of membrane;response to symbiotic fungus;oxidation-reduction process;peptidase activity;cytochrome complex assembly;
101	HORVU1Hr1G093620	Ribonuclease T2 family protein	0.858631	0.0178599	RNA phosphodiester bond hydrolysis, endonucleolytic;RNA binding;integral component of membrane;extracellular region;ribonuclease T2 activity;RNA catabolic process;
102	HORVU4Hr1G049590	fumarase 1	0.852846	0.0257473	response to salt stress;tricarboxylic acid cycle;helicase activity;cold acclimation;fumarate hydratase activity;microtubule-based movement;fumarate metabolic process;cellulase activity;tricarboxylic acid cycle enzyme complex;pollen tube development;nitrate assimilation;microtubule binding;nucleic acid binding;ATP binding;response to oxidative stress;microtubule motor activity;protein binding;mala…
103	HORVU2Hr1G103310	DC1 domain-containing protein	0.850471	0.00445331	oxidoreductase activity, acting on a sulfur group of donors, NAD(P) as acceptor;disulfide oxidoreductase activity;zinc ion binding;antioxidant activity;pollen tube growth;pollen tube guidance;carnitine O-palmitoyltransferase activity;regulation of transcription, DNA-templated;cell redox homeostasis;lipid binding;response to cadmium ion;hydrolase activity, hydrolyzing O-glycosyl compounds;ubiquino…
104	HORVU6Hr1G020380	arabinose kinase	0.850033	0.0432727	protein dimerization activity;galactose metabolic process;carbohydrate phosphorylation;L-arabinokinase activity;galactose binding;galactokinase activity;ATP binding;nucleus;DNA binding;plasmodesma;cellular carbohydrate metabolic process;cytoplasm;integral component of membrane;cytosol;phosphorylation;
105	HORVU3Hr1G088570	Aldolase superfamily protein	0.836565	0.00474561	gluconeogenesis;transferase activity, transferring glycosyl groups;signal transduction;glycolytic process;protein phosphatase type 2A complex;regulation of phosphoprotein phosphatase activity;fructose-bisphosphate aldolase activity;root development;sucrose biosynthetic process;integral component of membrane;cytosol;response to anoxia;fructose 1,6-bisphosphate metabolic process;protein phosphatase…
106	HORVU1Hr1G060090	tocopherol cyclase, chloroplast / vitamin E deficient 1 (VTE1) / sucrose export defective 1 (SXD1)	0.827414	0.0312635	chlorophyll metabolic process;response to temperature stimulus;response to salt stress;chloroplast envelope;response to high light intensity;chloroplast thylakoid;tocopherol cyclase activity;fatty acid metabolic process;phloem sucrose loading;response to oxidative stress;xanthophyll metabolic process;vitamin E biosynthetic process;regulation of defense response;plastoglobule;isomerase activity;
107	HORVU7Hr1G011810	GDSL-like Lipase/Acylhydrolase superfamily protein	0.823498	0.0182109	hydrolase activity, acting on ester bonds;nucleus;DNA binding;integral component of membrane;
108	HORVU5Hr1G055350	phosphoenolpyruvate carboxylase 1	0.809856	0.00102362	drug binding;seed trichome initiation;seed trichome elongation;ion binding;cellular protein modification process;protein phosphorylation;phosphoenolpyruvate carboxylase activity;ATP binding;chloroplast;plasmodesma;leaf development;protein tetramerization;apoplast;cytosol;phosphorylation;metal ion transport;carbohydrate binding;phosphotransferase activity, alcohol group as acceptor;cellular respon…
109	HORVU3Hr1G038050	DNA GYRASE B2	0.807882	0.0341009	DNA binding;ATP binding;DNA-dependent ATPase activity;chloroplast;cytoskeleton organization;metal ion binding;mitochondrion;integral component of membrane;DNA topoisomerase II activity;DNA topological change;chromosome;microtubule binding;
110	HORVU2Hr1G010100	lactoylglutathione lyase family protein / glyoxalase I family protein	0.806257	0.00944795	#N/A
111	HORVU5Hr1G041120	Pyruvate kinase family protein	0.792303	0.00881108	magnesium ion binding;cellular response to insulin stimulus;pyruvate kinase activity;ATP binding;potassium ion binding;glycolytic process;membrane;integral component of membrane;cytosol;response to cadmium ion;kinase activity;plasma membrane;
112	HORVU4Hr1G059390	heat shock cognate protein 70-1	0.779922	0.0191087	Golgi apparatus;vacuolar membrane;response to virus;ATP binding;response to heat;chloroplast;protein folding chaperone;plasmodesma;apoplast;cytosol;cellular response to unfolded protein;misfolded protein binding;heat shock protein binding;response to high light intensity;response to karrikin;chaperone cofactor-dependent protein refolding;unfolded protein binding;response to cadmium ion;response t…
113	HORVU5Hr1G116870	Mevalonate/galactokinase family protein	0.758141	0.00923312	ATP binding;N-acetylgalactosamine kinase activity;cytoplasm;metal ion binding;hexose catabolic process;integral component of membrane;galactose metabolic process;carbohydrate phosphorylation;galactokinase activity;galactose binding;
114	HORVU6Hr1G066920	Peptidase M20/M25/M40 family protein	0.755083	0.044701	nucleus;arginine biosynthetic process;ornithine biosynthetic process;metal ion binding;RNA polymerase II regulatory region sequence-specific DNA binding;cytosol;protein dimerization activity;positive regulation of transcription by RNA polymerase II;hydrolase activity;
115	HORVU4Hr1G024050	NAD(P)-binding Rossmann-fold superfamily protein	0.753809	0.0387345	chloroplast stroma;1-phosphatidylinositol-3-phosphate 5-kinase activity;integral component of membrane;endosome membrane;phosphatidylinositol metabolic process;phosphorylation;lipid modification;
116	HORVU4Hr1G088610	GroES-like zinc-binding alcohol dehydrogenase family protein	0.749218	0.0231224	zinc ion binding;transmembrane transport;transmembrane transporter activity;response to high light intensity;protein kinase activity;extracellular region;protein phosphorylation;AU-rich element binding;ubiquitin-protein transferase activity;ATP binding;chloroplast;oxidoreductase activity;integral component of membrane;phosphatase activity;cytosol;cellular response to oxidative stress;oxidation-re…
117	HORVU1Hr1G055520	peptide met sulfoxide reductase 4	0.745165	0.023059	#N/A
118	HORVU6Hr1G012570	Cyclophilin-like peptidyl-prolyl cis-trans isomerase family protein	0.733921	0.0134357	chloroplast stroma;cytosolic ribosome;response to salt stress;Golgi apparatus;protein peptidyl-prolyl isomerization;protein histidine kinase binding;intracellular protein transport;protein phosphorylation;response to cytokinin;chloroplast thylakoid membrane;ATP binding;response to oxidative stress;chloroplast;thylakoid lumen;RNA binding;apoplast;cysteine biosynthetic process;Golgi-associated vesi…
119	HORVU4Hr1G027150	plant uncoupling mitochondrial protein 1	0.733725	0.0421308	photorespiration;proton transmembrane transport;amino acid transmembrane transporter activity;vacuolar membrane;ribosome;amino acid transmembrane transport;translation;chloroplast;mitochondrial membrane;plasmodesma;mitochondrial transport;structural constituent of ribosome;oxidative phosphorylation uncoupler activity;integral component of membrane;organelle inner membrane;
120	HORVU2Hr1G125200	Peroxidase superfamily protein	0.717823	0.0084787	#N/A
121	HORVU5Hr1G081460	chitinase A	0.709099	0.0184699	xylan catabolic process;extracellular region;defense response;hydrolase activity, acting on glycosyl bonds;
122	HORVU5Hr1G092570	0	0.695358	0.0319255	cell;protein disulfide oxidoreductase activity;electron transfer activity;cell redox homeostasis;electron transport chain;
123	HORVU1Hr1G077910	0	0.691904	0.0104943	ATP binding;endopeptidase inhibitor activity;hydrolase activity, acting on acid phosphorus-nitrogen bonds;proteolysis;integral component of membrane;cytosol;negative regulation of endopeptidase activity;peptidase activity;protein serine/threonine kinase activity;protein phosphorylation;plasma membrane;
124	HORVU1Hr1G090720	Lactate/malate dehydrogenase family protein	0.686806	0.0357009	#N/A
125	HORVU6Hr1G072870	RNA-binding (RRM/RBD/RNP motifs) family protein	0.681736	0.0103262	indole-3-glycerol-phosphate synthase activity;RNA binding;positive regulation of short-day photoperiodism, flowering;catalytic activity;integral component of membrane;ER membrane protein complex;cytosol;positive regulation of long-day photoperiodism, flowering;ribonucleoprotein complex;tryptophan metabolic process;mRNA polyadenylation;
126	HORVU5Hr1G077020	0	0.668579	0.0197134	protein homodimerization activity;mitochondrial mRNA modification;protein kinase activity;mRNA processing;protein phosphorylation;ATP binding;DNA binding;chloroplast;protein binding;mitochondrion;integral component of membrane;carbohydrate binding;cytidine to uridine editing;cobalt ion binding;
127	HORVU1Hr1G072250	0	0.648563	0.0277888	carbohydrate metabolic process;chitin binding;chitin catabolic process;metal ion binding;integral component of membrane;hydrolase activity, hydrolyzing O-glycosyl compounds;
128	HORVU1Hr1G066240	flavodoxin-like quinone reductase 1	0.647646	0.00492758	NAD(P)H dehydrogenase (quinone) activity;FMN binding;oxidation-reduction process;
129	HORVU1Hr1G050340	dgd1 suppressor 1	0.644995	0.0199275	galactolipid biosynthetic process;integral component of membrane;mitochondrial outer membrane;hydrogen peroxide biosynthetic process;
130	HORVU6Hr1G069570	RabGAP/TBC domain-containing protein	0.640898	0.0297499	activation of GTPase activity;GTPase activator activity;integral component of membrane;cytosol;intracellular protein transport;Rab GTPase binding;
131	HORVU4Hr1G013550	Serine protease inhibitor (SERPIN) family protein	0.637218	0.00730922	epithelial cell-cell adhesion;protein kinase activity;peptidase activity;nutrient reservoir activity;defense response;protein phosphorylation;peroxidase activity;ATP binding;extracellular space;serine-type endopeptidase inhibitor activity;proteolysis;integral component of membrane;cellular oxidant detoxification;negative regulation of endopeptidase activity;cytosol;oxidation-reduction process;
132	HORVU2Hr1G122800	heat shock protein 70 (Hsp 70) family protein	0.627899	0.00838564	ATPase activity;ATP binding;endoplasmic reticulum lumen;plant-type vacuole membrane;protein folding chaperone;cellular response to heat;mediator complex;cellular response to unfolded protein;endoplasmic reticulum chaperone complex;misfolded protein binding;heat shock protein binding;pollen tube growth;signal transduction;chaperone cofactor-dependent protein refolding;unfolded protein binding;prot…
133	HORVU6Hr1G001690	RING/U-box superfamily protein	0.625879	0.0281861	chloroplast stroma;zinc ion binding;generation of precursor metabolites and energy;NuA4 histone acetyltransferase complex;electron transfer activity;chloroplast envelope;5'-3' DNA helicase activity;ATP binding;R2TP complex;protein binding;double-stranded RNA binding;metal ion binding;DNA duplex unwinding;integral component of membrane;Ino80 complex;oxidation-reduction process;4 iron, 4 sulfur clu…
134	HORVU7Hr1G072650	Dihydrolipoamide acetyltransferase, long form protein	0.625008	0.0358721	ATP binding;transferase activity, transferring acyl groups;catalytic activity, acting on a protein;ATP generation from ADP;pyruvate dehydrogenase complex;mitochondrial matrix;carbohydrate catabolic process;integral component of membrane;pyruvate metabolic process;
135	HORVU7Hr1G045410	proteasome activating protein 200	0.59919	0.0198619	nucleus;DNA repair;peptidase activator activity;proteasome binding;lysine-acetylated histone binding;positive regulation of peptidase activity;integral component of membrane;cytosol;proteasome complex;proteasomal ubiquitin-independent protein catabolic process;
136	HORVU6Hr1G074440	annexin 7	0.591984	0.00725464	polysaccharide transport;response to salt stress;sucrose transport;pollen development;protein phosphorylation;response to water deprivation;thylakoid;endoplasmic reticulum membrane;response to cold;ATP binding;response to oxidative stress;response to heat;RNA binding;copper ion binding;calcium ion binding;intracellular membrane-bounded organelle;phloem unloading;mannosylation;apoplast;calcium ion…
137	HORVU4Hr1G077240	40s ribosomal protein SA B	0.587135	0.00938812	ATP binding;structural constituent of ribosome;cytosolic small ribosomal subunit;integral component of membrane;protein kinase activity;ribosomal small subunit assembly;protein phosphorylation;translation;
138	HORVU4Hr1G043300	general regulatory factor 7	0.477764	0.00525169	chloroplast stroma;protein phosphorylated amino acid binding;phospholipase A2 activity (consuming 1,2-dipalmitoylphosphatidylcholine);seed trichome elongation;cell communication;phospholipase A2 activity consuming 1,2-dioleoylphosphatidylethanolamine);Golgi apparatus;vacuole;ATP binding;plasmodesma;ubiquitin binding;protein heterodimerization activity;apoplast;cytosol;isomerase activity;protein d…
139	HORVU6Hr1G000640	hydroxypyruvate reductase	-0.547939	0.0244061	ubiquitin protein ligase activity;oxidoreductase activity, acting on the CH-OH group of donors, NAD or NADP as acceptor;embryo development ending in seed dormancy;poly(U) RNA binding;cellular response to water deprivation;microbody;oxidative photosynthetic carbon pathway;ubiquitin-dependent protein catabolic process;cellular response to light stimulus;nucleus;DNA binding;chloroplast;NAD binding;c…

## Sheet: Table S2h
Table S2h. List of proteins down-regulated by drought, only in hvd14 (log2FC ≤ 0.58, q-value ≤ 0.05) - hvd14 Drought Resposne Specific (hvd14 DRS) proteins
#	HORVU ID	description	hvd14_D vs hvd14_C		GO terms
			log2FC	q-value
1	HORVU4Hr1G012560	Thioredoxin z	-4.15726	0.043738	negative regulation of plant-type hypersensitive response;protein disulfide oxidoreductase activity;protein binding;cell death;protein-disulfide reductase activity;cell redox homeostasis;oxidation-reduction process;defense response;chloroplast nucleoid;plastid organization;thylakoid;
2	HORVU4Hr1G048440	RNA-binding (RRM/RBD/RNP motifs) family protein	-3.90843	0.0184699	3'-5' exonuclease activity;nucleus;nucleic acid phosphodiester bond hydrolysis;chloroplast;RNA binding;plastid thylakoid membrane;chloroplast rRNA processing;mRNA processing;ribonucleoprotein complex;seed germination;
3	HORVU2Hr1G119050	protochlorophyllide oxidoreductase A	-3.87952	0.0286001	chlorophyll biosynthetic process;transferase activity, transferring acyl groups;protein domain specific binding;DNA integration;plastid envelope;response to ethylene;nucleic acid binding;chloroplast;metal ion binding;plastid thylakoid membrane;integral component of membrane;photosynthesis;oxidation-reduction process;protochlorophyllide reductase activity;
4	HORVU6Hr1G016750	0	-3.64741	0.0193041	#N/A
5	HORVU5Hr1G089230	fatty acid reductase 1	-3.53504	0.0113866	alcohol-forming fatty acyl-CoA reductase activity;lipid metabolic process;integral component of membrane;oxidation-reduction process;fatty-acyl-CoA reductase (alcohol-forming) activity;suberin biosynthetic process;long-chain fatty-acyl-CoA metabolic process;
6	HORVU5Hr1G094770	photosystem II 11 kDa protein-related	-3.51383	0.0172245	DNA binding;ATP binding;DNA repair;DNA-dependent ATPase activity;photosystem II assembly;integral component of membrane;chloroplast thylakoid lumen;
7	HORVU1Hr1G007840	cytochrome P450, family 76, subfamily C, polypeptide 4	-2.97985	0.0127402	hydrolase activity, acting on ester bonds;oxidoreductase activity, acting on paired donors, with incorporation or reduction of molecular oxygen;iron ion binding;integral component of membrane;oxidation-reduction process;monooxygenase activity;heme binding;
8	HORVU3Hr1G018110	Protein phosphatase 2C family protein	-2.97477	0.0453981	chloroplast stroma;cellular response to light stimulus;phosphoprotein phosphatase activity;metal ion binding;protein dephosphorylation;integral component of membrane;thylakoid membrane organization;
9	HORVU3Hr1G067620	alpha-amylase-like 3	-2.9743	0.0125663	chloroplast stroma;drug catabolic process;macromolecule catabolic process;pectate lyase activity;regulation of transcription, DNA-templated;cellular catabolic process;alpha-amylase activity;carbohydrate metabolic process;nucleus;DNA binding;DNA-binding transcription factor activity;cellular macromolecule metabolic process;calcium ion binding;alpha-amylase activity (releasing maltohexaose);integra…
10	HORVU5Hr1G115160	anthranilate synthase alpha subunit 1	-2.82907	0.0182992	response to wounding;DNA integration;plastid stroma;auxin biosynthetic process;anthranilate synthase complex;anthranilate synthase activity;response to ethylene;nucleic acid binding;chloroplast;histone lysine methylation;tryptophan biosynthetic process;metal ion binding;histone-lysine N-methyltransferase activity;integral component of membrane;regulation of auxin biosynthetic process;lateral root…
11	HORVU0Hr1G017560	cytochrome P450, family 97, subfamily A, polypeptide 3	-2.7751	0.0173278	oxidoreductase activity, acting on paired donors, with incorporation or reduction of molecular oxygen;iron ion binding;chloroplast envelope;integral component of membrane;oxidation-reduction process;methyltransferase activity;xanthophyll biosynthetic process;monooxygenase activity;heme binding;methylation;
12	HORVU2Hr1G079180	0	-2.74391	0.0208472	#N/A
13	HORVU3Hr1G110320	alpha/beta-Hydrolases superfamily protein	-2.7347	0.0232939	chloroplast;lipid metabolic process;hydrolase activity;
14	HORVU6Hr1G013670	cellulose synthase 1	-2.62185	0.0287563	trans-Golgi network;metal ion binding;integral component of membrane;cellulose synthase (UDP-forming) activity;cellulose biosynthetic process;cell wall organization;plasma membrane;plant-type primary cell wall biogenesis;
15	HORVU0Hr1G000200	actin depolymerizing factor 4	-2.58961	0.000854607	actin binding;seed trichome elongation;actin filament depolymerization;actin cytoskeleton;integral component of membrane;protein dimerization activity;
16	HORVU1Hr1G091880	solanesyl diphosphate synthase 1	-2.54669	0.0421336	catalytic activity, acting on a protein;hydrolase activity, acting on acid phosphorus-nitrogen bonds;drug binding;ion binding;serine-type peptidase activity;isoprenoid biosynthetic process;intracellular organelle part;ubiquinone biosynthetic process;plastid;MAPK cascade;chloroplast;adenyl ribonucleotide binding;protein binding;metal ion binding;proteolysis;membrane;integral component of membrane;…
17	HORVU2Hr1G032830	SPIRAL1-like2	-2.53478	0.00474659	preprophase band;helicase activity;asparagine synthase (glutamine-hydrolyzing) activity;cortical microtubule organization;metalloendopeptidase activity;phragmoplast;cellular response to salt stress;spindle microtubule;ATP binding;anisotropic cell growth;unidimensional cell growth;asparagine biosynthetic process;proteolysis;integral component of membrane;cortical microtubule, transverse to long ax…
18	HORVU4Hr1G011160	glycosyl hydrolase 9A1	-2.53247	0.0351032	endoplasmic reticulum membrane;transferase activity, transferring hexosyl groups;integral component of membrane;cell wall organization;transferase activity;defense response;cellulose catabolic process;cellulase activity;
19	HORVU6Hr1G083660	Nuclear transport factor 2 (NTF2) family protein	-2.26726	0.0492519	0
20	HORVU1Hr1G050900	phospholipid/glycerol acyltransferase family protein	-2.17687	0.035312	#N/A
21	HORVU6Hr1G003300	nitrate reductase 1	-2.05632	0.00100597	nitrate reductase (NADPH) activity;FAD binding;cytochrome-b5 reductase activity, acting on NAD(P)H;nitrate reductase [NAD(P)H] activity;molybdenum ion binding;cytosol;oxidation-reduction process;nitric oxide biosynthetic process;nitrate reductase (NADH) activity;nitrate assimilation;molybdopterin cofactor binding;heme binding;
22	HORVU0Hr1G003890	APS reductase 3	-2.03103	0.00634255	hydrolase activity, acting on ester bonds;sulfate reduction;adenylyl-sulfate reductase activity;cell redox homeostasis;organelle part;sulfate assimilation;membrane-bounded organelle;cell;protein binding;metal ion binding;cysteine biosynthetic process;oxidoreductase activity, acting on a sulfur group of donors, disulfide as acceptor;4 iron, 4 sulfur cluster binding;
23	HORVU2Hr1G104240	RmlC-like cupins superfamily protein	-2.00396	0.0471649	apoplast;cell wall;integral component of membrane;manganese ion binding;nutrient reservoir activity;
24	HORVU2Hr1G116910	diacylglycerol kinase 5	-1.91891	0.0286498	#N/A
25	HORVU7Hr1G100850	2-oxoglutarate (2OG) and Fe(II)-dependent oxygenase superfamily protein	-1.88238	0.00394267	#N/A
26	HORVU5Hr1G094460	HXXXD-type acyl-transferase family protein	-1.80908	0.00617136	transferase activity, transferring acyl groups other than amino-acyl groups;
27	HORVU2Hr1G013940	Mannose-binding lectin superfamily protein	-1.76589	0.0278201	apoplast;integral component of membrane;carbohydrate binding;
28	HORVU2Hr1G111440	P-loop containing nucleoside triphosphate hydrolases superfamily protein	-1.74845	0.0161335	chloroplast stroma;nucleic acid binding;ATP binding;positive regulation of catalytic activity;DNA integration;integral component of membrane;ribulose-1,5-bisphosphate carboxylase/oxygenase activator activity;cell wall modification;chloroplast thylakoid membrane;hydrolase activity;
29	HORVU3Hr1G116790	tonoplast intrinsic protein 1;3	-1.68766	0.0258236	ATPase activity;urea transport;channel activity;ATPase-coupled transmembrane transporter activity;transmembrane transport;drug transport;cell morphogenesis involved in differentiation;vacuole organization;water transmembrane transporter activity;seed trichome differentiation;chloroplast envelope;cofactor transport;plant-type vacuole;vacuolar membrane;protein targeting to vacuole;storage vacuole;A…
30	HORVU3Hr1G084310	Ribosomal protein L1p/L10e family	-1.677	0.0109791	RNA binding;plasmodesma;structural constituent of ribosome;cytosolic ribosome;maturation of LSU-rRNA;large ribosomal subunit;nucleolus;plasma membrane;translation;polysomal ribosome;
31	HORVU2Hr1G109120	Glycosyl hydrolases family 32 protein	-1.67207	0.0125663	carbohydrate metabolic process;zinc ion binding;apoplast;cell wall;integral component of membrane;regulation of transcription, DNA-templated;sequence-specific DNA binding;hydrolase activity, hydrolyzing O-glycosyl compounds;
32	HORVU5Hr1G084230	plasma membrane intrinsic protein 2	-1.66984	0.0156062	channel activity;transmembrane transport;water transmembrane transporter activity;vacuole;protein heterotetramerization;plasma membrane;response to water deprivation;water transport;plasmodesma;protein binding;protein homotetramerization;integral component of membrane;protein-containing complex;hydrolase activity;
33	HORVU1Hr1G084160	syntaxin of plants 71	-1.66216	0.0182992	pteridine-containing compound metabolic process;membrane fusion;protein-DNA complex assembly;SNAP receptor activity;chromatin assembly or disassembly;SNARE binding;intracellular protein transport;establishment of protein localization to membrane;plasma membrane;DNA packaging;nucleus;nucleosome organization;plasmodesma;organelle fusion;vesicle organization;histone binding;vesicle docking;integral …
34	HORVU4Hr1G027970	selenium binding	-1.64116	0.0183556	0
35	HORVU2Hr1G116390	Chalcone and stilbene synthase family protein	-1.61334	0.0274341	transferase activity, transferring acyl groups other than amino-acyl groups;integral component of membrane;biosynthetic process;flavonoid metabolic process;fatty acid metabolic process;
36	HORVU3Hr1G013400	Thioesterase superfamily protein	-1.60996	0.0234254	protein homotetramerization;phylloquinone biosynthetic process;integral component of membrane;cytosol;1,4-dihydroxy-2-naphthoyl-CoA thioesterase activity;microbody;
37	HORVU3Hr1G087090	Microsomal signal peptidase 12 kDa subunit (SPC12)	-1.52063	0.0139915	#N/A
38	HORVU5Hr1G028290	SWIB/MDM2 domain superfamily protein	-1.50154	0.029786	0
39	HORVU1Hr1G073840	ferredoxin 3	-1.49405	0.00474659	electron transfer activity;etioplast stroma;electron transport chain;ribosome;response to light stimulus;GTP binding;chloroplast;protein binding;metal ion binding;GTPase activity;membrane;cytosol;2 iron, 2 sulfur cluster binding;Golgi vesicle transport;
40	HORVU5Hr1G120650	Nucleic acid-binding proteins superfamily	-1.47737	0.0101702	#N/A
41	HORVU7Hr1G028540	cystathionine beta-lyase	-1.47559	0.0296599	chloroplast stroma;pyridoxal phosphate binding;'de novo' L-methionine biosynthetic process;catalytic activity;L-cystine L-cysteine-lyase (deaminating);integral component of membrane;L-cysteine desulfhydrase activity;transsulfuration;cystathionine beta-lyase activity;cysteine-S-conjugate beta-lyase activity;cystathionine gamma-lyase activity;
42	HORVU4Hr1G003580	thiaminC	-1.46276	0.00328759	chloroplast stroma;thiamine-containing compound biosynthetic process;protein domain specific binding;zinc ion binding;ADP-ribose pyrophosphohydrolase activity;thiamine metabolic process;defense response;metalloendopeptidase activity;thiamine diphosphate biosynthetic process;pathogenesis;ATP binding;proteolysis;integral component of membrane;toxin activity;iron-sulfur cluster binding;rRNA N-glycos…
43	HORVU7Hr1G049860	FASCICLIN-like arabinoogalactan 7	-1.40234	0.00404674	seed trichome differentiation;cell adhesion;steryl-sulfatase activity;plant-type secondary cell wall biogenesis;response to cytokinin;response to stress;anchored component of plasma membrane;response to auxin;actin filament binding;response to gibberellin;response to abiotic stimulus;response to abscisic acid;integral component of membrane;actin filament bundle assembly;
44	HORVU1Hr1G032670	Pentatricopeptide repeat (PPR) superfamily protein	-1.37782	0.0270013	mitotic spindle assembly checkpoint;BAT3 complex;protein modification process;organelle assembly;drug binding;protein localization;structural molecule activity;cellular amino acid metabolic process;transcription-dependent tethering of RNA polymerase II gene DNA at nuclear periphery;chloroplast;cellular localization;arginine-tRNA ligase activity;carbohydrate derivative binding;autophagy;COPI-coate…
45	HORVU6Hr1G063570	S-adenosylmethionine synthetase family protein	-1.34074	0.00954387	ATP binding;metal ion binding;cytosol;protein kinase activity;S-adenosylmethionine biosynthetic process;protein phosphorylation;methionine adenosyltransferase activity;one-carbon metabolic process;
46	HORVU4Hr1G084830	plastid ribosomal protein l11	-1.32845	0.0240892	chloroplast;structural constituent of ribosome;membrane;proteolysis;serine-type endopeptidase activity;cytosolic part;ribosome;large ribosomal subunit rRNA binding;ribosomal large subunit assembly;intracellular organelle part;envelope;translation;
47	HORVU6Hr1G051650	PsbQ-like 2	-1.30141	0.00474659	plastid thylakoid lumen;chloroplast;electron transporter, transferring electrons within the cyclic electron transport pathway of photosynthesis activity;calcium ion binding;plastid thylakoid membrane;photosystem II oxygen evolving complex;photosynthesis;electron transport chain;nitrite reductase complex [NAD(P)H];extrinsic component of membrane;NAD(P)H dehydrogenase complex (plastoquinone);
48	HORVU4Hr1G063150	Double Clp-N motif protein	-1.28504	0.0327796	chloroplast stroma;nucleic acid binding;protein metabolic process;ATP binding;nucleus;transferase activity, transferring acyl groups other than amino-acyl groups;chloroplast envelope;integral component of membrane;peptidase activity;protein histidine kinase binding;thylakoid;
49	HORVU6Hr1G072320	chlorsulfuron/imidazolinone resistant 1	-1.27891	0.00896792	acetolactate synthase activity;chloroplast stroma;thiamine pyrophosphate binding;isoleucine biosynthetic process;magnesium ion binding;flavin adenine dinucleotide binding;valine biosynthetic process;integral component of membrane;lyase activity;response to herbicide;
50	HORVU6Hr1G049130	RNA polymerase subunit beta	-1.263	0.0119989	#N/A
51	HORVU6Hr1G030390	4-coumarate:CoA ligase 5	-1.26115	0.0266606	maturation of LSU-rRNA from tricistronic rRNA transcript (SSU-rRNA, 5.8S rRNA, LSU-rRNA);ATP binding;structural constituent of ribosome;integral component of membrane;phenylpropanoid metabolic process;cytosolic large ribosomal subunit;ligase activity;
52	HORVU5Hr1G010860	pectin methylesterase 3	-1.25791	0.0030212	pectin catabolic process;negative regulation of catalytic activity;enzyme inhibitor activity;aspartyl esterase activity;cell wall;integral component of membrane;lyase activity;extracellular region;cell wall modification;pectinesterase activity;
53	HORVU7Hr1G096300	Aldolase superfamily protein	-1.21245	0.00362607	chlorophyll metabolic process;protoporphyrinogen IX metabolic process;regulation of transcription, DNA-templated;plastid stroma;heme metabolic process;pigment biosynthetic process;porphobilinogen synthase activity;histone acetyltransferase activity;nucleus;chloroplast;porphyrin-containing compound biosynthetic process;transcription coregulator activity;metal ion binding;integral component of memb…
54	HORVU6Hr1G046420	RNA-metabolising metallo-beta-lactamase family protein	-1.19656	0.00415034	nucleic acid phosphodiester bond hydrolysis;endoplasmic reticulum;protein kinase activity;protein phosphorylation;chloroplast organization;response to light stimulus;beta-lactamase activity;longitudinal axis specification;5'-3' exonuclease activity;auxin transport;DNA binding;ATP binding;chloroplast;endonuclease activity;calcium ion binding;integral component of membrane;Golgi vesicle transport;
55	HORVU2Hr1G018430	Peroxidase superfamily protein	-1.19523	0.00392563	peroxidase activity;response to oxidative stress;metal ion binding;integral component of membrane;cellular oxidant detoxification;oxidation-reduction process;extracellular region;hydrogen peroxide catabolic process;heme binding;
56	HORVU7Hr1G054060	sulfite oxidase	-1.19051	0.00215047	chlorophyll metabolic process;sulfur compound metabolic process;molybdenum ion binding;sulfite oxidase activity;nitrate assimilation;microbody;molybdopterin cofactor binding;heme binding;oxidoreductase activity;mitochondrion;integral component of membrane;cytosol;oxidation-reduction process;response to sulfur dioxide;
57	HORVU6Hr1G019300	Aldolase superfamily protein	-1.18839	0.0473118	chlorophyll metabolic process;G protein-coupled receptor signaling pathway;protoporphyrinogen IX metabolic process;regulation of transcription, DNA-templated;plastid stroma;heme metabolic process;pigment biosynthetic process;ADP binding;plasma membrane;porphobilinogen synthase activity;histone acetyltransferase activity;nucleus;chloroplast;porphyrin-containing compound biosynthetic process;transc…
58	HORVU4Hr1G058150	0	-1.17653	0.00944795	integral component of membrane;chloroplast thylakoid membrane;isomerase activity;
59	HORVU6Hr1G085870	Endomembrane protein 70 protein family	-1.17566	0.0135713	DNA binding;trans-Golgi network;endosome;transmembrane transport;transmembrane transporter activity;protein localization to membrane;integral component of membrane;cytosol;Golgi membrane;cytoplasmic vesicle part;whole membrane;
60	HORVU4Hr1G048620	NAD(P)-binding Rossmann-fold superfamily protein	-1.17456	0.00651221	chlorophyll biosynthetic process;RNA phosphodiester bond hydrolysis, endonucleolytic;chloroplast envelope;chloroplast thylakoid;protein kinase activity;protein phosphorylation;divinyl chlorophyllide a 8-vinyl-reductase activity;nucleic acid binding;RNA-DNA hybrid ribonuclease activity;ATP binding;membrane;oxidation-reduction process;3,8-divinyl protochlorophyllide a 8-vinyl reductase activity;
61	HORVU7Hr1G012690	magnesium-protoporphyrin IX methyltransferase	-1.17394	0.0432075	chlorophyll biosynthetic process;chloroplast membrane;integral component of membrane;magnesium protoporphyrin IX methyltransferase activity;chloroplast thylakoid membrane;methylation;
62	HORVU2Hr1G029350	P-loop containing nucleoside triphosphate hydrolases superfamily protein	-1.17221	0.00996979	DNA repair;drug binding;DNA integration;intracellular protein transport;endoplasmic reticulum membrane;adenylate kinase activity;RNA-directed DNA polymerase activity;carbohydrate derivative binding;iron ion binding;intracellular membrane-bounded organelle;calcium ion binding;endonuclease activity, active with either ribo- or deoxyribonucleic acids and producing 5'-phosphomonoesters;phosphotransfe…
63	HORVU4Hr1G005320	Protein of unknown function, DUF538	-1.15952	0.027833	#N/A
64	HORVU3Hr1G014780	shikimate kinase like 1	-1.15947	0.00669192	#N/A
65	HORVU7Hr1G091100	O-Glycosyl hydrolases family 17 protein	-1.14978	0.0127402	#N/A
66	HORVU5Hr1G001180	lipoxygenase 2	-1.14383	0.00200882	oxidoreductase activity, acting on single donors with incorporation of molecular oxygen, incorporation of two atoms of oxygen;jasmonic acid biosynthetic process;response to wounding;response to jasmonic acid;plastid stroma;response to fungus;response to herbivore;response to salicylic acid;circadian rhythm;plastid envelope;response to ethylene;response to cold;chloroplast;response to bacterium;pr…
67	HORVU4Hr1G058010	Ribosomal protein S24e family protein	-1.13524	0.0384867	nucleic acid binding;hydrolase activity, acting on carbon-nitrogen (but not peptide) bonds;nitrogen compound metabolic process;integral component of membrane;
68	HORVU7Hr1G093060	Insulinase (Peptidase family M16) family protein	-1.13247	0.00581619	chloroplast stroma;metal ion binding;embryo development ending in seed dormancy;mitochondrion;proteolysis;endopeptidase activity;protein processing;protein maturation;peptidase activity;metallopeptidase activity;
69	HORVU1Hr1G050110	Polyketide cyclase/dehydrase and lipid transport superfamily protein	-1.13187	0.0231985	protein homodimerization activity;transferase activity, transferring acyl groups other than amino-acyl groups;regulation of protein serine/threonine phosphatase activity;signaling receptor activity;seed germination;plasma membrane;response to water deprivation;nucleus;protein phosphatase inhibitor activity;response to cold;abscisic acid-activated signaling pathway;abscisic acid binding;cytosol;ne…
70	HORVU3Hr1G070610	tRNA/rRNA methyltransferase (SpoU) family protein	-1.12912	0.0234734	RNA methyltransferase activity;RNA methylation;chloroplast;RNA binding;RNA processing;
71	HORVU6Hr1G037310	NADH-Ubiquinone oxidoreductase (complex I), chain 5 protein	-1.11767	0.0127402	quinone binding;NADH dehydrogenase (ubiquinone) activity;integral component of membrane;thylakoid membrane;ATP synthesis coupled electron transport;plastid;organelle subcompartment;
72	HORVU5Hr1G033180	Rubisco methyltransferase family protein	-1.11583	0.0190795	chloroplast stroma;catalytic activity, acting on a protein;protein alkylation;methyltransferase activity;methylation;peptidyl-lysine modification;
73	HORVU3Hr1G039930	dicarboxylate diiron protein, putative (Crd1)	-1.10918	0.00411112	chlorophyll biosynthetic process;protein-cysteine S-palmitoyltransferase activity;thylakoid membrane;regulation of tetrapyrrole metabolic process;magnesium-protoporphyrin IX monomethyl ester (oxidative) cyclase activity;plastid part;organelle membrane;chloroplast organization;chloroplast thylakoid membrane;organelle envelope;DNA binding;chloroplast inner membrane;chloroplast;protein binding;plast…
74	HORVU6Hr1G050160	elongation factor family protein	-1.10304	0.000822352	GTP binding;chloroplast stroma;nucleic acid binding;GTPase activity;regulation of gene expression;cytosol;response to reactive oxygen species;ribonucleoprotein complex;chloroplast RNA processing;translation;
75	HORVU2Hr1G059380	chloroplast RNA-binding protein 33	-1.09083	0.0134692	#N/A
76	HORVU3Hr1G021660	MAR binding filament-like protein 1	-1.08556	0.00118442	0
77	HORVU7Hr1G045680	trigger factor type chaperone family protein	-1.08328	0.00362607	chloroplast stroma;cell division;peptidyl-prolyl cis-trans isomerase activity;protein folding chaperone;ribosome binding;protein transport;chloroplast envelope;protein peptidyl-prolyl isomerization;protein folding;protein unfolding;cell cycle;
78	HORVU5Hr1G030040	Protein of unknown function (DUF3411)	-1.08327	0.0244876	chloroplast inner membrane;3-oxo-arachidoyl-CoA synthase activity;plant organ development;very-long-chain 3-ketoacyl-CoA synthase activity;3-oxo-lignoceronyl-CoA synthase activity;mitochondrion;3-oxo-cerotoyl-CoA synthase activity;proteolysis;integral component of membrane;serine-type endopeptidase activity;
79	HORVU7Hr1G096250	high chlorophyll fluorescence phenotype 173	-1.08266	0.00497941	chloroplast stroma;zinc ion binding;regulation of transcription, DNA-templated;farnesol dehydrogenase activity;thylakoid membrane;translational initiation;porphobilinogen synthase activity;nucleus;histone acetyltransferase activity;transcription coregulator activity;porphyrin-containing compound biosynthetic process;protein binding;photosystem II assembly;chloroplast membrane;histone acetylation;…
80	HORVU3Hr1G059840	enoyl-CoA hydratase/isomerase D	-1.07931	0.00474411	phosphatidylinositol phosphorylation;polygalacturonase activity;menaquinone biosynthetic process;extracellular region;GTP binding;peroxisome;ATP binding;carbohydrate metabolic process;1,4-dihydroxy-2-naphthoyl-CoA synthase activity;phosphatidylinositol-mediated signaling;phylloquinone biosynthetic process;integral component of membrane;cytosol;cell wall organization;kinase activity;isomerase acti…
81	HORVU4Hr1G071050	alpha/beta-Hydrolases superfamily protein	-1.07685	0.0251707	chloroplast stroma;serine O-acetyltransferase activity;protein N-linked glycosylation;ribosome;cysteine biosynthetic process from serine;nucleosome assembly;translation;nucleus;RNA binding;structural constituent of ribosome;mitochondrion;integral component of membrane;cytosol;feruloyl esterase activity;oligosaccharyltransferase I complex;
82	HORVU6Hr1G076040	NDH dependent flow 6	-1.07529	0.0432075	#N/A
83	HORVU6Hr1G025110	Small GTP-binding protein	-1.05772	0.000835865	RNA phosphodiester bond hydrolysis, endonucleolytic;hydrolase activity, acting on ester bonds;protein domain specific binding;positive regulation of translation;DNA integration;mitochondrial inner membrane;translation;GTP binding;RNA-DNA hybrid ribonuclease activity;chloroplast;translation elongation factor activity;mitochondrial matrix;GTPase activity;ribosome binding;integral component of membr…
84	HORVU6Hr1G082710	UDP-glucosyl transferase 85A2	-1.05211	0.0244876	UDP-glycosyltransferase activity;transferase activity, transferring hexosyl groups;intracellular membrane-bounded organelle;
85	HORVU5Hr1G096800	WRKY DNA-binding protein 4	-1.04555	0.00993514	nucleus;DNA-binding transcription factor activity;regulation of defense response to fungus;metal ion binding;transcription regulatory region DNA binding;regulation of transcription, DNA-templated;response to jasmonic acid;sequence-specific DNA binding;response to salicylic acid;negative regulation of defense response to bacterium;defense response;response to ethylene;
86	HORVU5Hr1G030500	quinolinate synthase	-1.0344	0.0184699	FAD binding;quinolinate biosynthetic process;protein homodimerization activity;electron transfer activity;NAD biosynthetic process;enzyme activator activity;electron transport chain;quinolinate synthetase A activity;chloroplast;mitochondrial intermembrane space;positive regulation of sulfur metabolic process;metal ion binding;positive regulation of catalytic activity;integral component of membran…
87	HORVU2Hr1G073150	Ribosomal protein S11 family protein	-1.02939	0.0400361	#N/A
88	HORVU6Hr1G014500	Chlorophyll A-B binding family protein	-1.0237	0.0029452	positive regulation of isoprenoid metabolic process;identical protein binding;regulation of protein kinase activity;photosystem II;regulation of vitamin E biosynthetic process;positive regulation of chlorophyll biosynthetic process;regulation of transcription, DNA-templated;positive regulation of vitamin metabolic process;regulation of phytol biosynthetic process;positive regulation of alcohol bi…
89	HORVU1Hr1G064750	Heavy metal transport/detoxification superfamily protein	-1.0185	0.019045	RNA phosphodiester bond hydrolysis, endonucleolytic;chloroplast stroma;chloroplast envelope;plastid stroma;ribosome;plastid envelope;response to cytokinin;chloroplast thylakoid membrane;nucleic acid binding;RNA-DNA hybrid ribonuclease activity;chloroplast;metal ion binding;plastid thylakoid membrane;metal ion transport;
90	HORVU3Hr1G068300	ATP binding	-1.0112	0.00885888	chloroplast stroma;ATP binding;metal ion binding;4 iron, 4 sulfur cluster binding;iron-sulfur cluster assembly;
91	HORVU4Hr1G050980	0	-1.00854	0.000835865	nucleus;chloroplast;identical protein binding;structural constituent of ribosome;oxidation-reduction process;ribosome;magnesium-protoporphyrin IX monomethyl ester (oxidative) cyclase activity;thylakoid;translation;
92	HORVU7Hr1G081510	DnaJ/Hsp40 cysteine-rich domain superfamily protein	-1.00518	0.0133189	chloroplast stroma;acetylglucosaminyltransferase activity;chaperone-mediated protein folding;polysome binding;Golgi apparatus;plasma membrane;chloroplast ribulose bisphosphate carboxylase complex assembly;protein folding chaperone;protein binding;metal ion binding;integral component of membrane;chaperone complex;isomerase activity;
93	HORVU4Hr1G084410	Ribosomal L5P family protein	-0.999685	0.00524986	chloroplast stroma;structural constituent of ribosome;membrane;chloroplast envelope;cytosolic part;ribosome;tRNA binding;rRNA binding;ribosomal large subunit assembly;response to cytokinin;translation;
94	HORVU5Hr1G096370	UDP-glucose 6-dehydrogenase family protein	-0.995188	0.000822352	nucleus;NAD binding;UDP-glucuronate biosynthetic process;polysaccharide biosynthetic process;UDP-glucose 6-dehydrogenase activity;glycosaminoglycan biosynthetic process;integral component of membrane;cytosol;oxidation-reduction process;
95	HORVU7Hr1G058940	chloroplast RNA-binding protein 31B	-0.985161	0.0161747	chloroplast stroma;phloem development;riboflavin biosynthetic process;RNA modification;DNA integration;3,4-dihydroxy-2-butanone-4-phosphate synthase activity;methyltransferase activity;chloroplast part;plastid stroma;cold acclimation;RNA stabilization;chloroplast thylakoid membrane;DNA-directed DNA polymerase activity;RNA binding;aspartyl esterase activity;DNA biosynthetic process;ribonucleoprote…
96	HORVU2Hr1G001600	pyruvate dehydrogenase E1 alpha	-0.964712	0.00525169	organelle envelope;vesicle-mediated transport;acetyl-CoA biosynthetic process from pyruvate;pyruvate dehydrogenase (acetyl-transferring) activity;intracellular membrane-bounded organelle;glycolytic process;double-stranded DNA binding;integral component of membrane;regulation of transcription, DNA-templated;oxidation-reduction process;cytoplasmic part;intracellular protein transport;
97	HORVU0Hr1G012860	cinnamyl alcohol dehydrogenase 6	-0.962152	0.010752	zinc ion binding;cinnamyl-alcohol dehydrogenase activity;lignin biosynthetic process;cytosol;oxidation-reduction process;sinapyl alcohol dehydrogenase activity;
98	HORVU2Hr1G091270	Glycosyl hydrolase family protein	-0.961813	0.0286498	cell wall macromolecule catabolic process;unfolded protein binding;cell redox homeostasis;hydrolase activity, hydrolyzing O-glycosyl compounds;vacuolar membrane;plant-type cell wall;extracellular region;protein folding;nucleic acid binding;carbohydrate metabolic process;ATP binding;chaperonin-containing T-complex;integral component of membrane;
99	HORVU2Hr1G023560	magnesium-chelatase subunit chlH, chloroplast, putative / Mg-protoporphyrin IX chelatase, putative (CHLH)	-0.960539	0.00186878	chlorophyll biosynthetic process;hydrolase activity, acting on carbon-nitrogen (but not peptide) bonds, in linear amides;catalytic complex;plastid stroma;ATP binding;chloroplast;plastid membrane;protein binding;mitochondrion;photosynthesis;magnesium chelatase activity;cobaltochelatase activity;organelle inner membrane;
100	HORVU3Hr1G044530	CLP protease proteolytic subunit 3	-0.958857	0.0179375	chloroplast stroma;zinc ion binding;serine-type endopeptidase activity;chloroplast envelope;chloroplast thylakoid;endopeptidase Clp complex;cellular protein catabolic process;ATP-dependent peptidase activity;chloroplast organization;regulation of timing of transition from vegetative to reproductive phase;proteolysis;plastid thylakoid membrane;integral component of membrane;cytosol;ATPase binding;
101	HORVU3Hr1G083760	Subtilisin-like serine endopeptidase family protein	-0.948917	0.0201662	2-alkenal reductase [NAD(P)] activity;proteolysis;apoplast;membrane;mucilage extrusion from seed coat;serine-type endopeptidase activity;mucilage metabolic process involved in seed coat development;protein maturation;oxidation-reduction process;plant-type cell wall;
102	HORVU5Hr1G096390	Glycosyl transferase, family 35	-0.938589	0.0178599	chloroplast stroma;glycogen phosphorylase activity;pyridoxal phosphate binding;identical protein binding;response to temperature stimulus;macromolecule catabolic process;energy reserve metabolic process;amyloplast;cellular catabolic process;response to water deprivation;carbohydrate metabolic process;cellular macromolecule metabolic process;integral component of membrane;cytosol;SHG alpha-glucan …
103	HORVU7Hr1G107930	ribosomal protein L16	-0.933125	0.0105387	#N/A
104	HORVU1Hr1G024400	TOXICOS EN LEVADURA 2	-0.925051	0.00609815	starch binding;regulation of carbon utilization;fructose 6-phosphate metabolic process;fructose 2,6-bisphosphate metabolic process;fructose metabolic process;fructose-2,6-bisphosphate 2-phosphatase activity;carbohydrate phosphorylation;plasma membrane;6-phosphofructo-2-kinase activity;ATP binding;integral component of membrane;cytosol;dephosphorylation;
105	HORVU2Hr1G092180	Translation elongation factor EFG/EF2 protein	-0.920677	0.00774169	ribosome disassembly;plastid stroma;translational initiation;translational elongation;plastid envelope;seed germination;chloroplast organization;GTP binding;ATP binding;translation initiation factor activity;chloroplast;translation elongation factor activity;GTPase activity;apoplast;mitochondrion;mitochondrial translation;
106	HORVU2Hr1G115640	0	-0.919277	0.00215047	carbohydrate metabolic process;cell wall macromolecule catabolic process;systemic acquired resistance;integral component of membrane;hydrolase activity, hydrolyzing O-glycosyl compounds;plant-type cell wall;extracellular region;
107	HORVU2Hr1G099220	N-acetylglucosamine-1-phosphate uridylyltransferase 1	-0.919163	0.0326396	embryo development ending in seed dormancy;UDP-N-acetylglucosamine metabolic process;pollen development;P-body;cation binding;embryo sac development;mRNA catabolic process;1,4-alpha-glucan branching enzyme activity;oxidoreductase activity;cytosol;negative regulation of translation;uridylyltransferase activity;2-alkenal reductase [NAD(P)] activity;nucleotide-sugar biosynthetic process;UDP-glucose …
108	HORVU7Hr1G000550	glycine-tRNA ligases	-0.91571	0.00492758	#N/A
109	HORVU4Hr1G064710	Endomembrane protein 70 protein family	-0.915268	0.00634535	protein modification process;pyridoxal phosphate binding;Golgi membrane;cytoplasmic vesicle part;vacuolar membrane;protein phosphorylation;ATP binding;trans-Golgi network;plasmodesma;endosome;phosphorylation;carboxy-lyase activity;cellular macromolecule biosynthetic process;cellular protein metabolic process;protein kinase activity;plant-type cell wall;ribosome;structural constituent of ribosome;…
110	HORVU1Hr1G045280	0	-0.913641	0.00944795	chloroplast stroma;structural molecule activity;chloroplast envelope;methyltransferase activity;cytoplasmic part;intracellular protein transport;membrane part;membrane coat;DNA-directed 5'-3' RNA polymerase activity;vesicle-mediated transport;protein binding;coated membrane;proton-transporting ATP synthase complex assembly;mitochondrion;integral component of membrane;RNA biosynthetic process;prot…
111	HORVU7Hr1G064050	Glutaredoxin family protein	-0.906006	0.0216095	hydrolase activity, acting on ester bonds;protein disulfide oxidoreductase activity;electron transfer activity;glutathione-disulfide reductase activity;thioredoxin-disulfide reductase activity;cell redox homeostasis;electron transport chain;chloroplast organization;membrane-bounded organelle;negative regulation of transcription by RNA polymerase II;cell;protein binding;metal ion binding;integral …
112	HORVU3Hr1G055700	Uroporphyrinogen decarboxylase	-0.896324	0.00896792	chloroplast stroma;chlorophyll biosynthetic process;chlorophyll metabolic process;protoporphyrinogen IX metabolic process;response to cadmium ion;protoporphyrinogen IX biosynthetic process;heme metabolic process;pigment biosynthetic process;vacuole;uroporphyrinogen decarboxylase activity;chloroplast;porphyrin-containing compound biosynthetic process;integral component of membrane;cytosol;
113	HORVU5Hr1G055890	nudix hydrolase homolog 20	-0.891611	0.0148052	thiamine diphosphokinase activity;chloroplast;structural constituent of ribosome;metal ion binding;integral component of membrane;phosphorylation;ribosome;kinase activity;hydrolase activity;translation;
114	HORVU6Hr1G068720	nine-cis-epoxycarotenoid dioxygenase 4	-0.891279	0.0197276	chloroplast stroma;sesquiterpenoid biosynthetic process;oxidoreductase activity, acting on single donors with incorporation of molecular oxygen, incorporation of two atoms of oxygen;abscisic acid biosynthetic process;abscisic acid metabolic process;tertiary alcohol biosynthetic process;apocarotenoid biosynthetic process;monocarboxylic acid biosynthetic process;9,9'-dicis-carotene:quinone oxidored…
115	HORVU6Hr1G075900	Pyridine nucleotide-disulphide oxidoreductase family protein	-0.890911	0.0030212	chlorophyll biosynthetic process;FAD binding;L-malate dehydrogenase activity;generation of precursor metabolites and energy;oxidoreductase activity, acting on the CH-CH group of donors, NAD or NADP as acceptor;geranylgeranyl diphosphate metabolic process;chloroplast envelope;phospholipid biosynthetic process;chloroplast thylakoid membrane;phytyl diphosphate metabolic process;carbohydrate metaboli…
116	HORVU2Hr1G026340	Peptidase C15, pyroglutamyl peptidase I-like	-0.890436	0.0116393	pyroglutamyl-peptidase activity;zinc ion binding;very long-chain fatty acid biosynthetic process;polygalacturonase activity;protein peptidyl-prolyl isomerization;carbohydrate metabolic process;peptidyl-prolyl cis-trans isomerase activity;plant organ development;proteolysis;integral component of membrane;cell differentiation;cytosol;isomerase activity;
117	HORVU2Hr1G089940	plasma membrane intrinsic protein 2	-0.885738	0.00366093	drug transport;water transmembrane transporter activity;vacuole;protein heterotetramerization;response to oxygen-containing compound;response to water deprivation;water transport;chloroplast;response to abiotic stimulus;plasmodesma;protein homotetramerization;mRNA binding;response to lipid;response to inorganic substance;channel activity;transmembrane transport;root hair elongation;cofactor trans…
118	HORVU4Hr1G064380	purple acid phosphatase 3	-0.885017	0.0336195	phosphate ion homeostasis;regulation of transcription, DNA-templated;response to hydrogen peroxide;extracellular region;vacuole;acid phosphatase activity;transcription factor complex;nucleus;DNA binding;DNA-binding transcription factor activity;metal ion binding;integral component of membrane;cellular trivalent inorganic anion homeostasis;cellular divalent inorganic anion homeostasis;cellular mon…
119	HORVU6Hr1G062040	Ribosomal protein L19 family protein	-0.882486	0.020194	chloroplast;structural constituent of ribosome;ribosome;rRNA binding;transferase activity;translation;
120	HORVU5Hr1G095130	Glycosyl hydrolase family protein	-0.878855	0.0182992	carbohydrate metabolic process;macromolecule catabolic process;integral component of membrane;gamma-tubulin binding;hydrolase activity, hydrolyzing O-glycosyl compounds;
121	HORVU6Hr1G078290	Ribosomal L29 family protein	-0.876257	0.0119989	structural constituent of ribosome;oxidoreductase activity, acting on paired donors, with incorporation or reduction of molecular oxygen;iron ion binding;chloroplast envelope;oxidation-reduction process;ribosome;chloroplast nucleoid;translation;heme binding;
122	HORVU7Hr1G040390	Alanyl-tRNA synthetase, class IIc	-0.873291	0.0120128	zinc ion binding;embryo development ending in seed dormancy;aminoacyl-tRNA editing activity;regulation of transcription, DNA-templated;plastid stroma;DNA-templated transcription, initiation;tRNA binding;tRNA modification;ATP binding;chloroplast;DNA-binding transcription factor activity;aminoacyl-tRNA metabolism involved in translational fidelity;alanine-tRNA ligase activity;alanyl-tRNA aminoacyla…
123	HORVU4Hr1G074810	D-ribulose-5-phosphate-3-epimerase	-0.871244	0.0288262	#N/A
124	HORVU7Hr1G083490	acyl-CoA oxidase 3	-0.869205	0.0230636	FAD binding;lipid homeostasis;microbody;GTP binding;peroxisome;acyl-CoA oxidase activity;fatty acid beta-oxidation;fatty acid binding;GTPase activity;medium-chain fatty acid metabolic process;integral component of membrane;cellulose synthase (UDP-forming) activity;cellulose biosynthetic process;
125	HORVU6Hr1G053730	embryo defective 1745	-0.865797	0.01489	inositol hexakisphosphate binding;protein kinase activity;protein phosphorylation;phospholipid binding;regulation of translational initiation;nuclear pore;ATP binding;chloroplast;regulation of translational termination;cytoplasm;integral component of membrane;translation initiation factor binding;poly(A)+ mRNA export from nucleus;
126	HORVU2Hr1G005060	Pseudouridine synthase/archaeosine transglycosylase-like family protein	-0.865408	0.0190465	chloroplast stroma;hydrogen sulfide biosynthetic process;cellular response to sulfate starvation;adenylylsulfate kinase activity;response to cadmium ion;sulfate adenylyltransferase (ATP) activity;sulfate assimilation;response to cytokinin;cellulase activity;plasma membrane;ATP binding;selenium compound metabolic process;integral component of membrane;cytosol;phosphorylation;cellulose catabolic pr…
127	HORVU2Hr1G065120	Aldolase-type TIM barrel family protein	-0.863457	0.0397541	amine-lyase activity;hydrolase activity, acting on ester bonds;pyridoxal phosphate biosynthetic process;chlorophyll metabolic process;hyperosmotic salinity response;protein homodimerization activity;response to lipid hydroperoxide;cellular amino acid metabolic process;plasma membrane;glutaminase activity;chloroplast;pyridoxine biosynthetic process;protein heterodimerization activity;integral comp…
128	HORVU7Hr1G107740	FtsH extracellular protease family	-0.862053	0.000872749	Golgi transport complex;multicellular organism development;chloroplast thylakoid;intracellular protein transport;thylakoid part;metalloendopeptidase activity;response to cytokinin;chloroplast organization;microtubule-severing ATPase activity;chloroplast thylakoid membrane;cell division;ATP binding;thylakoid lumen;photosystem I assembly;zinc ion binding;chloroplast envelope;response to high light …
129	HORVU2Hr1G099770	Coproporphyrinogen III oxidase	-0.859663	0.00506591	chloroplast stroma;chlorophyll metabolic process;protein homodimerization activity;protoporphyrinogen IX metabolic process;regulation of transcription, DNA-templated;heme metabolic process;pigment biosynthetic process;response to cytokinin;DNA binding;nucleus;DNA-binding transcription factor activity;porphyrin-containing compound biosynthetic process;coproporphyrinogen oxidase activity;apoplast;o…
130	HORVU6Hr1G087000	glucuronidase 3	-0.847094	0.0388108	0
131	HORVU3Hr1G084250	chitinase A	-0.845781	0.0166223	carbohydrate metabolic process;peptidoglycan muralytic activity;response to cold;transferase activity, transferring hexosyl groups;response to salt stress;integral component of membrane;response to wounding;response to light intensity;hydrolase activity, hydrolyzing O-glycosyl compounds;extracellular region;cellular response to water deprivation;pattern recognition receptor signaling pathway;
132	HORVU5Hr1G032650	chloroplast heat shock protein 70-2	-0.843449	0.00474659	plastid stroma;purine nucleobase biosynthetic process;thylakoid;ATP binding;response to cold;chloroplast;cellular response to heat;protein folding chaperone;phosphoribosylamine-glycine ligase activity;autophagy;plant organ development;apoplast;viral process;cellular response to unfolded protein;misfolded protein binding;heat shock protein binding;2-alkenal reductase [NAD(P)] activity;unfolded pro…
133	HORVU6Hr1G081850	Subtilase family protein	-0.842279	0.00465226	morphogenesis of a branching structure;transmembrane transport;leaf senescence;proteolysis;apoplast;serine-type endopeptidase activity;integral component of membrane;shoot axis formation;cytosol;plant-type cell wall;vacuolar membrane;metallopeptidase activity;
134	HORVU1Hr1G043900	translocon at the inner envelope membrane of chloroplasts 110	-0.842163	0.00362607	transferase activity, transferring glycosyl groups;endoplasmic reticulum;protein import into chloroplast stroma;protein folding;chloroplast organization;plastid envelope;metalloendopeptidase activity;heme binding;hydrogen peroxide catabolic process;peroxidase activity;response to oxidative stress;chloroplast;protein binding;metal ion binding;membrane;proteolysis;cellular oxidant detoxification;in…
135	HORVU2Hr1G115000	Amidase family protein	-0.839218	0.0146541	chloroplast stroma;ATPase-coupled transmembrane transporter activity;transmembrane transport;amidase activity;phosphoric ester hydrolase activity;regulation of transcription by RNA polymerase II;nucleic acid binding;ATP binding;glutamyl-tRNA(Gln) amidotransferase complex;glutaminyl-tRNAGln biosynthesis via transamidation;mitochondrion;integral component of membrane;mitochondrial translation;elong…
136	HORVU5Hr1G079950	plastid movement impaired1	-0.83606	0.00819828	abscisic acid homeostasis;regulation of abscisic acid-activated signaling pathway;response to osmotic stress;response to blue light;protein folding;cell;ATP binding;abscisic acid-activated signaling pathway;chloroplast relocation;oxidoreductase activity;membrane;nuclear migration along microfilament;oxidation-reduction process;regulation of seed germination;actin cytoskeleton organization;
137	HORVU2Hr1G074220	Pyridoxal phosphate (PLP)-dependent transferases superfamily protein	-0.831022	0.0104358	pyridoxal phosphate binding;ethanolamine metabolic process;integral component of membrane;cytosol;carboxylic acid metabolic process;transferase activity;plasma membrane;carboxy-lyase activity;
138	HORVU0Hr1G003270	photosystem II subunit QA	-0.829475	0.00328759	amylopectin maltohydrolase activity;photosystem II oxygen evolving complex;plastid stroma;electron transport chain;translational initiation;translation initiation factor activity;chloroplast;protein binding;thylakoid lumen;polysaccharide catabolic process;electron transporter, transferring electrons within the cyclic electron transport pathway of photosynthesis activity;beta-amylase activity;calc…
139	HORVU3Hr1G057090	carbonic anhydrase 2	-0.829311	0.00506312	#N/A
140	HORVU6Hr1G084690	Translation initiation factor 3 protein	-0.828514	0.0197276	ribosome disassembly;translational initiation;ribosome;chloroplast organization;plasma membrane;translation initiation factor activity;chloroplast;structural constituent of ribosome;metal ion binding;cytoplasm;ribosome binding;leaf development;cell wall;integral component of membrane;cellulose synthase (UDP-forming) activity;cellulose biosynthetic process;cell wall organization;
141	HORVU5Hr1G086610	lysm domain GPI-anchored protein 2 precursor	-0.826632	0.0120574	xenobiotic transmembrane transporter activity;chitin binding;transferase activity, transferring acyl groups;transmembrane transport;antiporter activity;protein kinase activity;protein phosphorylation;lytic transglycosylase activity;protein self-association;nucleobase-containing compound metabolic process;anchored component of plasma membrane;ATP binding;DNA binding;DNA helicase activity;plasmodes…
142	HORVU1Hr1G015490	0	-0.825928	0.0277888	carotenoid isomerase activity;carotenoid biosynthetic process;etioplast organization;oxidoreductase activity;chloroplast membrane;retinol metabolic process;oxidation-reduction process;
143	HORVU5Hr1G091810	chloroplast RNA-binding protein 31B	-0.822437	0.00690064	phloem development;RNA modification;chloroplast rRNA processing;chloroplast part;methyltransferase activity;cold acclimation;plastid stroma;mRNA processing;plastid envelope;RNA stabilization;RNA binding;innate immune response;plastid thylakoid membrane;ribonucleoprotein complex;methylation;
144	HORVU6Hr1G075080	FK506-binding protein 16-2	-0.818422	0.00671051	zinc ion binding;transcription, DNA-templated;protein peptidyl-prolyl isomerization;thylakoid part;protein folding;mRNA cleavage;chloroplast thylakoid membrane;dioxygenase activity;nucleic acid binding;peptidyl-prolyl cis-trans isomerase activity;chloroplast;plastid thylakoid;membrane;integral component of membrane;oxidation-reduction process;
145	HORVU2Hr1G004980	NAD(P)-binding Rossmann-fold superfamily protein	-0.813522	0.00891917	#N/A
146	HORVU4Hr1G049410	Uroporphyrinogen decarboxylase	-0.810019	0.0128972	chlorophyll metabolic process;potassium ion transmembrane transporter activity;potassium ion transmembrane transport;protoporphyrinogen IX metabolic process;plastid stroma;heme metabolic process;pigment biosynthetic process;mismatch repair;plastid envelope;response to cytokinin;sucrose metabolic process;uroporphyrinogen decarboxylase activity;ATP binding;chloroplast;porphyrin-containing compound …
147	HORVU3Hr1G062490	chloroplast 30S ribosomal protein S20, putative	-0.807079	0.00988455	chloroplast stroma;RNA binding;structural constituent of ribosome;membrane;proteolysis;chloroplast envelope;ribosome;proteasome assembly;metalloendopeptidase activity;translation;
148	HORVU4Hr1G084900	nascent polypeptide-associated complex subunit alpha-like protein 2	-0.806902	0.0179127	RNA phosphodiester bond hydrolysis, endonucleolytic;embryonic pattern specification;seed morphogenesis;cytokinesis by cell plate formation;RNA processing;helicase activity;mRNA cleavage involved in gene silencing;ATP binding;DNA binding;ribonuclease III activity;RNA binding;protein binding;virus induced gene silencing;cytoplasm;metal ion binding;flower development;rRNA catabolic process;integral …
149	HORVU2Hr1G105830	Tetratricopeptide repeat (TPR)-like superfamily protein	-0.806808	0.0397541	#N/A
150	HORVU6Hr1G063490	S-adenosylmethionine synthetase family protein	-0.805836	0.00345676	ATP binding;metal ion binding;cytosol;S-adenosylmethionine biosynthetic process;methionine adenosyltransferase activity;one-carbon metabolic process;
151	HORVU1Hr1G088920	chlorophyll A/B binding protein 1	-0.802876	0.0463868	photosynthesis, light harvesting;photosystem II;chloroplast envelope;photosystem I;regulation of transcription, DNA-templated;response to light stimulus;chloroplast thylakoid membrane;nucleic acid binding;DNA binding;DNA-binding transcription factor activity;metal ion binding;integral component of membrane;protein-chromophore linkage;chlorophyll binding;plastoglobule;
152	HORVU2Hr1G072850	Tubulin/FtsZ family protein	-0.80051	0.0452702	GTP binding;GTPase activity;
153	HORVU1Hr1G063220	0	-0.79859	0.0128045	GTP binding;chloroplast outer membrane;chloroplast inner membrane;negative regulation of plant-type hypersensitive response;transmembrane transport;transmembrane transporter activity;catalytic activity;integral component of membrane;thylakoid membrane organization;vegetative to reproductive phase transition of meristem;negative regulation of defense response to bacterium, incompatible interaction…
154	HORVU4Hr1G038570	Ribosomal protein S5 family protein	-0.795927	0.00129079	chloroplast stroma;mitotic spindle assembly checkpoint;response to antibiotic;chloroplast rRNA processing;response to cadmium ion;mitochondrial ribosome;protein kinase activity;protein phosphorylation;adaxial/abaxial pattern specification;plastid organization;translation;chloroplast thylakoid membrane;DNA binding;response to cold;nucleus;ATP binding;RNA binding;structural constituent of ribosome;…
155	HORVU2Hr1G113460	Granulin repeat cysteine protease family protein	-0.795881	0.0030212	RNA phosphodiester bond hydrolysis, endonucleolytic;cytoplasmic stress granule;response to salt stress;2-alkenal reductase [NAD(P)] activity;endopeptidase activity;P-body;cysteine-type peptidase activity;endoplasmic reticulum;cellular protein catabolic process;extracellular region;vacuole;nucleic acid binding;RNA-DNA hybrid ribonuclease activity;chloroplast;extracellular space;plasmodesma;protein…
156	HORVU7Hr1G115540	Inorganic H pyrophosphatase family protein	-0.795771	0.0234734	#N/A
157	HORVU7Hr1G058030	NAD(P)-binding Rossmann-fold superfamily protein	-0.793404	0.0084787	chloroplast stroma;cell wall macromolecule catabolic process;chitin binding;transferase activity, transferring glycosyl groups;chitin catabolic process;chloroplast thylakoid;thylakoid membrane;translational initiation;fucose metabolic process;divinyl chlorophyllide a 8-vinyl-reductase activity;chitinase activity;translation initiation factor activity;protein binding;coenzyme binding;photosystem I…
158	HORVU6Hr1G032270	Tetratricopeptide repeat (TPR)-like superfamily protein	-0.790993	0.0057738	chloroplast stroma;inositol biosynthetic process;cell communication;phosphatidylinositol phosphorylation;methyltransferase activity;inositol phosphate dephosphorylation;response to oxidative stress;inositol monophosphate 1-phosphatase activity;regulation of cellular process;detoxification;glycine decarboxylation via glycine cleavage system;cytosol;inositol monophosphate 3-phosphatase activity;ino…
159	HORVU7Hr1G107920	ribosomal protein L14	-0.789972	0.00587647	#N/A
160	HORVU4Hr1G083210	tryptophan biosynthesis 1	-0.786919	0.00460964	chloroplast stroma;magnesium ion binding;ATP binding;DNA binding;tryptophan biosynthetic process;chloroplast envelope;integral component of membrane;cytosol;anthranilate phosphoribosyltransferase activity;polysaccharide binding;
161	HORVU6Hr1G049320	photosystem II reaction center protein E	-0.777935	0.00944795	#N/A
162	HORVU2Hr1G071080	CLPC homologue 1	-0.773453	0.00243961	chloroplast stroma;protein metabolic process;regulation of chlorophyll biosynthetic process;plastid stroma;response to cytokinin;chloroplast organization;chloroplast thylakoid membrane;ATP binding;membrane protein complex;chloroplast;plastid inner membrane;cytosol;catalytic activity, acting on RNA;Tic complex;RNA phosphodiester bond hydrolysis, endonucleolytic;catalytic activity, acting on a prot…
163	HORVU6Hr1G009430	GMP synthase (glutamine-hydrolyzing), putative / glutamine amidotransferase, putative	-0.77183	0.0364389	glutamine metabolic process;serine-type endopeptidase activity;GMP biosynthetic process;hydrolase activity, hydrolyzing O-glycosyl compounds;GTP binding;ATP binding;carbohydrate metabolic process;GMP synthase (glutamine-hydrolyzing) activity;oxidoreductase activity;proteolysis;cytosol;pyrophosphatase activity;oxidation-reduction process;transferase activity;
164	HORVU0Hr1G029960	RNA polymerase subunit alpha	-0.766676	0.00959869	#N/A
165	HORVU5Hr1G021340	Rubredoxin-like superfamily protein	-0.765491	0.038905	chloroplast;DNA-directed 5'-3' RNA polymerase activity;iron ion binding;photosystem II assembly;electron transfer activity;integral component of membrane;plastid thylakoid membrane;regulation of transcription, DNA-templated;RNA biosynthetic process;electron transport chain;alkane catabolic process;
166	HORVU2Hr1G056650	polyribonucleotide nucleotidyltransferase, putative	-0.759668	0.0267692	chloroplast stroma;chlorophyll biosynthetic process;RNA phosphodiester bond hydrolysis, exonucleolytic;mitochondrial gene expression;tRNA processing;mitochondrial RNA catabolic process;ribosome biogenesis;tRNA metabolic process;mitochondrial RNA 3'-end processing;RNA processing;mRNA processing;rRNA processing;mRNA catabolic process;polyribonucleotide nucleotidyltransferase activity;3'-5'-exoribon…
167	HORVU4Hr1G052470	ribosomal protein S1	-0.754581	0.0330564	chloroplast stroma;nucleic acid binding;structural constituent of ribosome;membrane;ribosome;transferase activity;response to cytokinin;thylakoid;translation;
168	HORVU0Hr1G004480	60S acidic ribosomal protein family	-0.745419	0.0121321	#N/A
169	HORVU7Hr1G107870	NADPH dehydrogenases	-0.742544	0.00774306	#N/A
170	HORVU2Hr1G038570	ribosome recycling factor, chloroplast precursor	-0.734943	0.00671051	RNA phosphodiester bond hydrolysis, endonucleolytic;nucleic acid binding;RNA-DNA hybrid ribonuclease activity;RNA-directed DNA polymerase activity;RNA-dependent DNA biosynthetic process;
171	HORVU6Hr1G049220	chloroplast ribosomal protein S4	-0.730677	0.0191132	#N/A
172	HORVU6Hr1G054110	0	-0.729149	0.0152602	metal ion binding;signal transduction;peptide metabolic process;proteolysis;chloroplast envelope;chloroplast thylakoid;plastid thylakoid membrane;integral component of membrane;regulation of phosphoprotein phosphatase activity;protein phosphatase type 2A complex;metalloendopeptidase activity;protein phosphatase regulator activity;
173	HORVU5Hr1G011100	Flavin containing amine oxidoreductase family	-0.728762	0.00449475	oxidoreductase activity, acting on the CH-CH group of donors, oxygen as acceptor;chlorophyll biosynthetic process;protein binding;plastid inner membrane;protoporphyrinogen oxidase activity;chloroplast envelope;chloroplast thylakoid;plastid thylakoid membrane;integral component of membrane;oxidation-reduction process;protoporphyrinogen IX biosynthetic process;
174	HORVU7Hr1G096140	chloroplast thylakoid lumen protein	-0.725138	0.0351032	chloroplast stroma;chloroplast envelope;integral component of membrane;photosystem II repair;chloroplast thylakoid lumen;response to cytokinin;chloroplast thylakoid membrane;
175	HORVU5Hr1G051010	ribulose bisphosphate carboxylase small chain 1A	-0.724918	0.00786319	carbohydrate biosynthetic process;photorespiration;photosynthesis;oxidation-reduction process;carbon fixation;monooxygenase activity;ribulose-bisphosphate carboxylase activity;plastid;
176	HORVU6Hr1G041020	Ribosomal protein L21	-0.724689	0.0248174	chloroplast stroma;embryo development ending in seed dormancy;DNA integration;methyltransferase activity;protein phosphorylation;chloroplast organization;response to cold;ATP binding;RNA binding;calcium ion binding;transcription, RNA-templated;transferase activity, transferring phosphorus-containing groups;catalytic activity, acting on RNA;molybdopterin synthase complex;catalytic activity, acting…
177	HORVU6Hr1G092280	Histone superfamily protein	-0.722458	0.00945547	#N/A
178	HORVU6Hr1G035260	Ribosomal protein S21 family protein	-0.720261	0.0280451	structural constituent of ribosome;ribosome;translation;
179	HORVU3Hr1G113850	villin 4	-0.718111	0.00538572	cytoskeleton organization;root hair elongation;protein depolymerization;nucleosome;actin filament binding;DNA binding;nucleus;carbohydrate metabolic process;actin filament severing;response to abscisic acid;actin filament capping;cytoplasm;cytoplasmic streaming;protein heterodimerization activity;response to calcium ion;supramolecular fiber organization;actin filament bundle;integral component of…
180	HORVU6Hr1G075950	starch synthase 2	-0.710272	0.0252664	chloroplast;amylopectin biosynthetic process;starch biosynthetic process;starch synthase activity;amyloplast;glycogen (starch) synthase activity;integral component of membrane;alpha-1,4-glucan synthase activity;
181	HORVU6Hr1G073100	0	-0.704588	0.0356556	aminoacyl-tRNA ligase activity;integral component of membrane;chloroplast part;plastid stroma;plastid envelope;thylakoid;organelle subcompartment;
182	HORVU3Hr1G095330	ribosomal protein large subunit 27	-0.702923	0.0211107	chloroplast stroma;oxidoreductase activity, acting on paired donors, with incorporation or reduction of molecular oxygen;chloroplast envelope;ribosome;response to cytokinin;plastid;translation;heme binding;thylakoid;organelle envelope;structural constituent of ribosome;iron ion binding;mitochondrial matrix;mitochondrial protein complex;integral component of membrane;oxidation-reduction process;
183	HORVU0Hr1G036480	NAD(P)H dehydrogenase subunit H	-0.698948	0.0155447	#N/A
184	HORVU6Hr1G064460	geranylgeranyl reductase	-0.697094	0.034537	chlorophyll biosynthetic process;2-alkenal reductase [NAD(P)] activity;geranylgeranyl diphosphate metabolic process;phospholipid biosynthetic process;thylakoid membrane;isoprenoid biosynthetic process;fatty acid biosynthetic process;malonyl-CoA decarboxylase activity;chloroplast;plastid thylakoid;protein binding;molecular function regulator;metal ion binding;monoterpene metabolic process;integral…
185	HORVU2Hr1G100470	Plastid-lipid associated protein PAP / fibrillin family protein	-0.696865	0.0338264	#N/A
186	HORVU3Hr1G085480	fructokinase-like 1	-0.688391	0.00956198	zinc ion binding;etioplast organization;plastid-encoded plastid RNA polymerase complex;plastid transcription;regulation of transcription, DNA-templated;protein self-association;chloroplast organization;chloroplast nucleoid;nucleus;cellular carbohydrate metabolic process;phosphorylation;phosphotransferase activity, alcohol group as acceptor;kinase activity;
187	HORVU3Hr1G038610	CLP protease R subunit 4	-0.683098	0.0140833	chloroplast stroma;proteolysis;serine-type endopeptidase activity;chloroplast envelope;regulation of gene expression;integral component of membrane;endopeptidase Clp complex;cellular protein catabolic process;ATP-dependent peptidase activity;response to reactive oxygen species;ATPase binding;
188	HORVU7Hr1G091650	ribosomal protein S19	-0.682184	0.0031346	mitochondrial gene expression;photosystem I;ribosome;intracellular organelle part;plastid;translation;RNA binding;structural constituent of ribosome;intracellular organelle lumen;mitochondrion;integral component of membrane;photosynthesis;transferase activity;
189	HORVU5Hr1G109260	chlorophyll A/B binding protein 1	-0.679455	0.0286498	#N/A
190	HORVU4Hr1G005100	TUDOR-SN protein 1	-0.672005	0.0156062	nucleic acid phosphodiester bond hydrolysis;nucleus;RNA binding;metal ion binding;cytoplasm;nuclease activity;integral component of membrane;gene silencing by RNA;RISC complex;RNA catabolic process;
191	HORVU6Hr1G049230	NADH dehydrogenase subunit J	-0.671768	0.00925378	#N/A
192	HORVU7Hr1G082280	O-methyltransferase 1	-0.671099	0.0184315	endodeoxyribonuclease activity, producing 3'-phosphomonoesters;quercetin 3'-O-methyltransferase activity;DNA catabolic process, endonucleolytic;response to wounding;pollen development;seed development;chromosome;response to salicylic acid;embryo sac development;chiasma assembly;luteolin O-methyltransferase activity;ATP binding;plasmodesma;lignin biosynthetic process;melatonin biosynthetic process…
193	HORVU1Hr1G072750	uracil phosphoribosyltransferase	-0.663967	0.0291393	GTP binding;uracil phosphoribosyltransferase activity;chloroplast;protein domain specific binding;nucleoside metabolic process;integral component of membrane;uracil salvage;cytosol;plastid stroma;cellular response to phosphate starvation;developmental process;UMP salvage;
194	HORVU5Hr1G054180	Glucose-6-phosphate/phosphate translocator-related	-0.661568	0.0156624	phosphoenolpyruvate transmembrane transport;triose-phosphate transmembrane transporter activity;DNA repair;tRNA (adenine-N1-)-methyltransferase activity;triose-phosphate:phosphate antiporter activity;isocitrate metabolic process;Golgi apparatus;magnesium ion binding;ATP binding;tRNA (m1A) methyltransferase complex;NAD binding;DNA duplex unwinding;tRNA methylation;organelle inner membrane;phosphoe…
195	HORVU2Hr1G070570	photosystem II reaction center protein A	-0.66024	0.0184315	#N/A
196	HORVU5Hr1G122170	Nascent polypeptide-associated complex NAC	-0.660109	0.0425417	nascent polypeptide-associated complex;response to salt stress;integral component of membrane;cytosol;polysomal ribosome;
197	HORVU6Hr1G009360	Peroxidase superfamily protein	-0.656918	0.0421308	#N/A
198	HORVU1Hr1G087320	xyloglucan endotransglucosylase/hydrolase 25	-0.653891	0.0378542	apoplast;cell wall;integral component of membrane;cell wall organization;xyloglucan:xyloglucosyl transferase activity;hydrolase activity, hydrolyzing O-glycosyl compounds;xyloglucan metabolic process;plasma membrane;cell wall biogenesis;
199	HORVU1Hr1G089380	Subtilase family protein	-0.653643	0.0413471	extracellular space;proteolysis;serine-type endopeptidase activity;integral component of membrane;
200	HORVU0Hr1G029790	ribulose-bisphosphate carboxylases	-0.650078	0.0135818	magnesium ion binding;chloroplast;reductive pentose-phosphate cycle;photorespiration;oxidation-reduction process;monooxygenase activity;ribulose-bisphosphate carboxylase activity;
201	HORVU1Hr1G051150	membrane protein, putative	-0.649099	0.0103262	glycolate transmembrane transporter activity;transferase activity, transferring glycosyl groups;purine nucleotide biosynthetic process;photorespiration;glycerate transmembrane transporter activity;biosynthetic process;cellular response to water deprivation;glycerate transmembrane transport;chloroplast organization;lateral root development;GTP binding;chloroplast inner membrane;choline-phosphate c…
202	HORVU1Hr1G068170	beta-6 tubulin	-0.648777	0.00538081	cytoskeleton organization;response to salt stress;seed trichome differentiation;developmental growth involved in morphogenesis;arginyl-tRNA aminoacylation;mitotic cell cycle;microtubule;microtubule-based process;protein retention in ER lumen;GTP binding;response to cold;ATP binding;response to abiotic stimulus;arginine-tRNA ligase activity;tubulin complex;GTPase activity;intracellular membrane-bo…
203	HORVU7Hr1G010290	Thioredoxin family protein	-0.648342	0.0084787	cell;protein disulfide oxidoreductase activity;electron transfer activity;integral component of membrane;cell redox homeostasis;electron transport chain;organelle part;transferase activity;membrane-bounded organelle;
204	HORVU7Hr1G065990	proton gradient regulation 7	-0.647327	0.0105387	chlorophyll metabolic process;transferase activity, transferring glycosyl groups;post-embryonic development;plastid stroma;heme metabolic process;pigment biosynthetic process;photosynthetic electron transport chain;fucose metabolic process;chloroplast;plastid thylakoid;cofactor binding;cofactor biosynthetic process;protein membrane anchor;tetrapyrrole biosynthetic process;positive regulation of h…
205	HORVU1Hr1G056510	0	-0.638279	0.0224087	chloroplast stroma;regulation of translation;nucleus;RNA binding;structural constituent of ribosome;maturation of LSU-rRNA;cytosolic ribosome;chloroplast envelope;mitochondrial ribosome;large ribosomal subunit;translation;chloroplast thylakoid membrane;
206	HORVU4Hr1G052990	haloacid dehalogenase-like hydrolase family protein	-0.635822	0.0286498	chloroplast stroma;nonphotochemical quenching;ubiquitin protein ligase activity;protein polyubiquitination;chloroplast thylakoid;cell redox homeostasis;thylakoid membrane;riboflavin kinase activity;organelle part;beta-phosphoglucomutase activity;energy quenching;membrane-bounded organelle;cell;proteasome-mediated ubiquitin-dependent protein catabolic process;metal ion binding;membrane;integral co…
207	HORVU4Hr1G069130	methionyl-tRNA synthetase / methionine--tRNA ligase / MetRS (cpMetRS)	-0.633293	0.00609815	chloroplast stroma;ATP binding;methionine-tRNA ligase activity;metal ion binding;mitochondrion;methionyl-tRNA aminoacylation;integral component of membrane;plant ovule development;tRNA binding;
208	HORVU7Hr1G006490	chaperonin 60 beta	-0.63203	0.00243961	protein domain specific binding;transcription, DNA-templated;chaperone-mediated protein folding;intracellular non-membrane-bounded organelle;unfolded protein binding;protein refolding;'de novo' protein folding;mitochondrion organization;plasma membrane;organelle envelope;ATP binding;response to cold;DNA binding;systemic acquired resistance;cell death;DNA-directed 5'-3' RNA polymerase activity;rib…
209	HORVU4Hr1G085960	peroxin 11c	-0.63118	0.0223216	peroxisome fission;identical protein binding;regulation of transcription, DNA-templated;protein kinase activity;circadian rhythm;protein phosphorylation;rRNA (adenine-N6,N6-)-dimethyltransferase activity;ATP binding;DNA binding;nucleus;DNA-binding transcription factor activity;integral component of peroxisomal membrane;RNA binding;plasmodesma;oxidoreductase activity;regulation of peroxisome size;…
210	HORVU6Hr1G080750	nitrite reductase 1	-0.631119	0.0157106	chloroplast stroma;oxidoreductase activity;metal ion binding;apoplast;mitochondrion;membrane;cytosol;oxidation-reduction process;iron-sulfur cluster binding;response to nitrate;heme binding;nitrate assimilation;
211	HORVU6Hr1G054940	4-hydroxy-3-methylbut-2-enyl diphosphate synthase	-0.625845	0.00118442	chloroplast stroma;zinc ion binding;chloroplast envelope;systemic acquired resistance, salicylic acid mediated signaling pathway;4-hydroxy-3-methylbut-2-en-1-yl diphosphate synthase activity;response to bacterium;iron ion binding;double-stranded RNA binding;integral component of membrane;isopentenyl diphosphate biosynthetic process, methylerythritol 4-phosphate pathway;oxidation-reduction process…
212	HORVU5Hr1G101020	0	-0.622761	0.0149132	pentose-phosphate shunt, non-oxidative branch;ribose-5-phosphate isomerase activity;
213	HORVU6Hr1G069190	monodehydroascorbate reductase 1	-0.622742	0.0191132	peroxisomal membrane;nucleic acid binding;flavin adenine dinucleotide binding;oxidoreductase activity;integral component of membrane;chloroplast envelope;DNA integration;oxidation-reduction process;hydrogen peroxide catabolic process;
214	HORVU4Hr1G058840	arginine biosynthesis protein ArgJ family	-0.619703	0.00944795	glutamate N-acetyltransferase activity;chloroplast;arginine biosynthetic process;RNA binding;ornithine biosynthetic process;integral component of membrane;acetyl-CoA:L-glutamate N-acetyltransferase activity;plastid stroma;methione N-acyltransferase activity;
215	HORVU4Hr1G082700	glyceraldehyde-3-phosphate dehydrogenase B subunit	-0.617821	0.000822352	RNA phosphodiester bond hydrolysis;plastid stroma;response to cadmium ion;ribonuclease activity;protein kinase activity;mRNA processing;glucose metabolic process;protein phosphorylation;response to light stimulus;response to sucrose;response to cold;ATP binding;NADP binding;chloroplast;plastid membrane;protein binding;NAD binding;apoplast;stromule;reductive pentose-phosphate cycle;plastid thylako…
216	HORVU5Hr1G004580	photosystem II reaction center protein C	-0.617184	0.0104077	#N/A
217	HORVU2Hr1G007840	chaperonin-60alpha	-0.613605	0.00350616	ATPase activity;embryo development ending in seed dormancy;intracellular non-membrane-bounded organelle;unfolded protein binding;protein refolding;'de novo' protein folding;chloroplast organization;mitochondrion organization;thylakoid;organelle envelope;ATP binding;cytoplasm;intracellular membrane-bounded organelle;apoplast;membrane;ribonucleoprotein complex;
218	HORVU1Hr1G042050	coatomer gamma-2 subunit, putative / gamma-2 coat protein, putative / gamma-2 COP, putative	-0.610865	0.0129362	structural molecule activity;protein kinase activity;Golgi membrane;endoplasmic reticulum;endoplasmic reticulum-Golgi intermediate compartment;intracellular protein transport;protein phosphorylation;protein secretion;ATP binding;vesicle-mediated transport;integral component of membrane;COPI vesicle coat;transferase activity, transferring alkyl or aryl (other than methyl) groups;
219	HORVU6Hr1G063860	tripeptidyl peptidase ii	-0.609297	0.0452702	response to oxidative stress;chloroplast;glutathione peroxidase activity;cytosolic ribosome;tripeptidyl-peptidase activity;proteolysis;serine-type endopeptidase activity;cellular oxidant detoxification;integral component of membrane;aminopeptidase activity;oxidation-reduction process;vacuolar membrane;
220	HORVU4Hr1G022930	elongation factor P (EF-P) family protein	-0.608454	0.0084787	ATP binding;translation elongation factor activity;cytoplasm;intracellular membrane-bounded organelle;integral component of membrane;protein kinase activity;protein phosphorylation;translational elongation;intracellular organelle part;
221	HORVU6Hr1G076810	pyruvate dehydrogenase complex E1 alpha subunit	-0.60634	0.0422192	acetyl-CoA biosynthetic process from pyruvate;glycolytic process;response to cadmium ion;cytoplasmic part;regulation of nucleic acid-templated transcription;intracellular organelle part;thiamine pyrophosphate binding;protein targeting to mitochondrion;DNA binding;transcription factor complex;DNA-binding transcription factor activity;intracellular organelle lumen;pyruvate dehydrogenase (acetyl-tra…
222	HORVU3Hr1G063280	0	-0.605497	0.00392563	chloroplast stroma;chloroplast envelope;photorespiration;microtubule-severing ATPase activity;microtubule;microtubule binding;ATP binding;nucleus;microtubule severing;phosphorylation;cytoplasmic microtubule organization;phosphotransferase activity, alcohol group as acceptor;kinase activity;isomerase activity;
223	HORVU5Hr1G039850	actin 7	-0.604912	0.0140951	cytoskeleton organization;response to wounding;root hair elongation;structural constituent of cytoskeleton;nucleolus;seed germination;response to light stimulus;plasma membrane;response to auxin;cell division;organelle envelope;ATP binding;cytoskeleton;plasmodesma;protein binding;cytoplasm;cell wall;integral component of membrane;
224	HORVU3Hr1G083360	Inositol monophosphatase family protein	-0.602928	0.0128145	response to fructose;macromolecule catabolic process;fructose 1,6-bisphosphate 1-phosphatase activity;fructose 6-phosphate metabolic process;organic substance biosynthetic process;cellular biosynthetic process;cellular catabolic process;carbohydrate metabolic process;nucleus;small molecule biosynthetic process;response to abscisic acid;vesicle-mediated transport;cellular macromolecule metabolic p…
225	HORVU5Hr1G062310	chaperonin 20	-0.60284	0.0397541	#N/A
226	HORVU2Hr1G057430	Ribosomal protein S19 family protein	-0.602539	0.0179375	cytosolic ribosome;photosystem II;protein dimerization activity;Golgi apparatus;ribosomal small subunit assembly;chromosome;vacuolar membrane;nucleolus;plasma membrane;translation;polysomal ribosome;ATP binding;chloroplast;RNA binding;plasmodesma;structural constituent of ribosome;chromosome organization;integral component of membrane;small ribosomal subunit;photosynthesis;phosphorylation;kinase …
227	HORVU7Hr1G030810	glutathione peroxidase 1	-0.602306	0.022787	chloroplast stroma;chloroplast envelope;response to karrikin;RNA processing;positive regulation of defense response to insect;chloroplast thylakoid membrane;phospholipid-hydroperoxide glutathione peroxidase activity;response to oxidative stress;glutathione peroxidase activity;RNA binding;cellular oxidant detoxification;integral component of membrane;oxidation-reduction process;
228	HORVU5Hr1G070720	Chaperone protein htpG family protein	-0.601551	0.00538081	chloroplast stroma;protein homodimerization activity;response to salt stress;chloroplast envelope;unfolded protein binding;endoplasmic reticulum;protein import into chloroplast stroma;protein folding;vacuolar membrane;response to water deprivation;exocyst;ATP binding;response to heat;de-etiolation;perinuclear region of cytoplasm;mitochondrion;vesicle docking involved in exocytosis;cytosol;oxidati…
229	HORVU3Hr1G085270	sedoheptulose-bisphosphatase	-0.600021	0.00392563	0
230	HORVU3Hr1G096650	Protein of unknown function (DUF3754)	-0.596594	0.0378542	response to oxidative stress;chloroplast;plastid membrane;proteolysis;integral component of membrane;plastid thylakoid membrane;aminopeptidase activity;endoplasmic reticulum;plasma membrane;
231	HORVU3Hr1G015620	0	-0.596153	0.0113348	chloroplast stroma;pyridoxal phosphate binding;activation of GTPase activity;GTPase activator activity;lyase activity;cysteine synthase activity;intracellular protein transport;response to cytokinin;chromoplast;ATP binding;trans-Golgi network;endosome;RNA binding;copper ion binding;oxidoreductase activity;apoplast;zinc ion binding;pollen tube growth;chloroplast envelope;double fertilization formi…
232	HORVU4Hr1G000100	Major facilitator superfamily protein	-0.594419	0.00616886	nucleic acid binding;3-oxo-arachidoyl-CoA reductase activity;NADP-retinol dehydrogenase activity;oxidoreductase activity;integral component of membrane;retinol metabolic process;3-oxo-cerotoyl-CoA reductase activity;oxidation-reduction process;3-oxo-lignoceroyl-CoA reductase activity;3-oxo-behenoyl-CoA reductase activity;
233	HORVU2Hr1G121740	photosystem II reaction center protein D	-0.594276	0.00717026	#N/A
234	HORVU0Hr1G020750	beta glucosidase 17	-0.59399	0.00474659	carbohydrate metabolic process;chloroplast;response to salt stress;integral component of membrane;organonitrogen compound catabolic process;S-glycoside catabolic process;hydrolase activity, hydrolyzing O-glycosyl compounds;glycosinolate metabolic process;
235	HORVU4Hr1G081170	glutathione S-transferase phi 12	-0.593315	0.0164256	glutathione binding;cytoplasm;glutathione metabolic process;intracellular membrane-bounded organelle;integral component of membrane;glutathione transferase activity;
236	HORVU5Hr1G067880	Pyridoxal phosphate (PLP)-dependent transferases superfamily protein	-0.590094	0.0351032	RNA phosphodiester bond hydrolysis, exonucleolytic;pyridoxal phosphate binding;FMN binding;transaminase activity;P-body;biosynthetic process;L-kynurenine metabolic process;polyuridylation-dependent mRNA catabolic process;cysteine-S-conjugate beta-lyase activity;chloroplast;3'-5'-exoribonuclease activity;RNA binding;oxidoreductase activity;integral component of membrane;oxidation-reduction process…
237	HORVU5Hr1G064700	ribosomal protein L23	-0.586956	0.0429829	magnesium ion binding;chloroplast;reductive pentose-phosphate cycle;photorespiration;oxidation-reduction process;monooxygenase activity;ribulose-bisphosphate carboxylase activity;
238	HORVU7Hr1G121870	FtsH extracellular protease family	-0.583958	0.00474659	multicellular organism development;chloroplast thylakoid;thylakoid part;metalloendopeptidase activity;response to cytokinin;microtubule-severing ATPase activity;cell division;ATP binding;alpha-amylase activity;photosystem I assembly;serine-type exopeptidase activity;chloroplast envelope;response to high light intensity;serine-type endopeptidase activity;negative regulation of photosynthesis, ligh…
239	HORVU2Hr1G111640	H(+)-ATPase 2	-0.580395	0.00781241	drug binding;proton export across plasma membrane;proton-exporting ATPase activity, phosphorylative mechanism;lysyl-tRNA aminoacylation;ribosome;plasma membrane;mRNA splicing, via spliceosome;nucleic acid binding;nucleotide binding;ATP binding;regulation of intracellular pH;structural constituent of ribosome;purine ribonucleoside triphosphate binding;metal ion binding;cytoplasm;lysine-tRNA ligase…
240	HORVU4Hr1G001710	monodehydroascorbate reductase 1	0.885843	0.00465226	chloroplast stroma;peroxisomal part;chloroplast;DNA-binding transcription factor activity;oxidoreductase activity;calcium ion binding;phosphorelay signal transduction system;apoplast;cytosol;pyridoxine:NADP 4-dehydrogenase activity;aryl-alcohol dehydrogenase (NAD+) activity;monodehydroascorbate reductase (NADH) activity;chloroplast envelope;regulation of transcription, DNA-templated;microbody lum…
241	HORVU6Hr1G049480	structural constituent of ribosome	2.91885	0.0084787	#N/A

## Sheet: Table S2i
Table S2i. List of proteins up-regulated by drought, in both genotypes: WT and hvd14 (log2FC ≥ 0.58, q-value ≤ 0.05)
#	HORVU ID	description	WT_D vs WT_C		hvd14_D vs hvd14_C		GO terms
			log2FC	adj,pval	log2FC	adj,pval
1	HORVU5Hr1G087730	RmlC-like cupins superfamily protein	6.7548	0.00946667	6.61747	0.00215047	nutrient reservoir activity;
2	HORVU4Hr1G051010	Phosphoglycerate mutase, 2,3-bisphosphoglycerate-independent	6.68639	0.008	6.84215	0.00101909	glycolytic process;pollen development;response to cadmium ion;translational elongation;glucose catabolic process;plasmodesma;translation elongation factor activity;cytoplasm;cellular carbohydrate metabolic process;apoplast;integral component of membrane;phosphoglycerate mutase activity;manganese ion binding;stomatal movement;phosphorylation;kinase activity;
3	HORVU3Hr1G030770	P-loop containing nucleoside triphosphate hydrolases superfamily protein	5.4984	0.00768182	4.58099	0.00642676	ATPase activity;ATP binding;nucleus;microtubule severing;catalytic activity, acting on a protein;pollen sperm cell differentiation;integral component of membrane;hydrolase activity;
4	HORVU3Hr1G020780	seed imbibition 2	5.01493	0	3.50423	0.0155166	response to oxidative stress;galactinol-sucrose galactosyltransferase activity;transferase activity, transferring glycosyl groups;plasmodesma;raffinose alpha-galactosidase activity;raffinose family oligosaccharide biosynthetic process;response to karrikin;integral component of membrane;oligosaccharide catabolic process;raffinose metabolic process;
5	HORVU1Hr1G070690	PEBP (phosphatidylethanolamine-binding protein) family protein	5.00888	0.0202659	6.12097	0.0096308	integral component of membrane;phosphorylation;kinase activity;
6	HORVU6Hr1G091890	aconitase 1	4.819	0.004	4.27682	0.0041692	#N/A
7	HORVU4Hr1G049500	sucrose synthase 3	4.6865	0.0163333	5.14147	0.0125909	response to hypoxia;membrane;cytosol;response to mannitol;sucrose synthase activity;plant-type cell wall;seed maturation;starch metabolic process;sucrose metabolic process;response to water deprivation;
8	HORVU4Hr1G087340	0	4.5481	0.0310705	3.20192	0.00328759	metabolic process;toxin activity;rRNA N-glycosylase activity;defense response;negative regulation of translation;pathogenesis;
9	HORVU6Hr1G000340	0	4.27792	0.0162876	4.79969	0.0119989	#N/A
10	HORVU1Hr1G043910	Plant basic secretory protein (BSP) family protein	4.10923	0.0165899	4.82457	0.00362607	RNA phosphodiester bond hydrolysis, endonucleolytic;nucleic acid binding;RNA-DNA hybrid ribonuclease activity;ATP binding;proteolysis;integral component of membrane;protein kinase activity;peptidase activity;protein phosphorylation;
11	HORVU6Hr1G031480	aldehyde dehydrogenase 5F1	4.10268	0.0154348	3.95041	0.000822352	chloroplast stroma;cellular aldehyde metabolic process;response to salt;succinate-semialdehyde dehydrogenase [NAD(P)+] activity;7-methylguanosine RNA capping;gamma-aminobutyric acid catabolic process;methyltransferase activity;glutamate decarboxylation to succinate;response to light stimulus;succinate-semialdehyde dehydrogenase (NAD+) activity;response to cold;response to heat;copper ion binding;…
12	HORVU2Hr1G077710	HSP20-like chaperones superfamily protein	4.00566	0.00887805	5.43665	0.00101909	response to salt stress;endoplasmic reticulum;unfolded protein binding;response to hydrogen peroxide;protein serine/threonine kinase activity;protein folding;protein phosphorylation;protein self-association;intracellular organelle part;response to heat;intracellular organelle lumen;integral component of membrane;protein complex oligomerization;
13	HORVU7Hr1G082040	Seed maturation protein	3.95882	0.0313636	5.12968	0.000556539	nucleus;ATP binding;ATPase-coupled cation transmembrane transporter activity;metal ion binding;cation transmembrane transport;integral component of membrane;cytosol;plasma membrane;
14	HORVU3Hr1G112860	glutamate decarboxylase	3.79982	0.0152688	2.95627	0.0179298	glutamate metabolic process;pyridoxal phosphate binding;calmodulin binding;dicarboxylic acid catabolic process;glutamine family amino acid catabolic process;glutamate decarboxylase activity;cytosol;response to cadmium ion;transferase activity;
15	HORVU3Hr1G117450	0	3.64992	0.0159196	1.80573	0.00474561	integral component of membrane;
16	HORVU2Hr1G081670	phosphofructokinase 2	3.62764	0.01	3.74746	0.00908893	ATP binding;cytoplasm;metal ion binding;proteolysis;fructose 6-phosphate metabolic process;integral component of membrane;endopeptidase activity;serine-type peptidase activity;glycolytic process through fructose-6-phosphate;6-phosphofructokinase activity;plasma membrane;metallopeptidase activity;
17	HORVU5Hr1G115100	GRAM domain family protein	3.55062	0.0163947	4.53275	0.003562	maintenance of seed dormancy by absisic acid;embryo development ending in seed dormancy;integral component of membrane;regulation of transcription, DNA-templated;regulation of seed germination;seed germination;
18	HORVU2Hr1G026840	tolB protein-related	3.46286	0.0195	3.48018	0.0125663	#N/A
19	HORVU3Hr1G070850	NADP-malic enzyme 1	3.30224	0.0121967	4.25498	0.0104077	protein homooligomerization;malate dehydrogenase (decarboxylating) (NAD+) activity;response to cadmium ion;malate dehydrogenase (decarboxylating) (NADP+) activity;vacuolar membrane;plasma membrane;oxaloacetate decarboxylase activity;chloroplast;malate metabolic process;plasmodesma;NAD binding;metal ion binding;RNA-directed 5'-3' RNA polymerase activity;transcription, RNA-templated;apoplast;cell w…
20	HORVU3Hr1G007380	HSP20-like chaperones superfamily protein	3.29771	0.0182341	8.03162	0.00881108	#N/A
21	HORVU2Hr1G103150	0	3.29139	0.0166082	4.46236	0.00118442	negative regulation of catalytic activity;enzyme inhibitor activity;apoplast;
22	HORVU7Hr1G035450	Peptidase M20/M25/M40 family protein	3.23335	0.0465829	3.67504	0.00089535	zinc ion binding;response to zinc ion;DNA integration;cellular amino acid metabolic process;microtubule-based movement;aminoacylase activity;metallopeptidase activity;microtubule binding;nucleic acid binding;ATP binding;carbohydrate metabolic process;microtubule motor activity;hyalurononglucosaminidase activity;cytoplasm;intracellular membrane-bounded organelle;proteolysis;integral component of m…
23	HORVU3Hr1G117440	0	3.20486	0.0230185	2.42054	0.0230636	ATP binding;metal ion binding;protein kinase activity;ADP binding;metal ion transport;protein phosphorylation;
24	HORVU1Hr1G057460	Aldolase-type TIM barrel family protein	3.11754	0.0301935	3.26461	0.00101909	#N/A
25	HORVU1Hr1G052430	basic chitinase	3.0879	0	4.10307	0.0031346	cell wall macromolecule catabolic process;chitin binding;host programmed cell death induced by symbiont;chitin catabolic process;response to cadmium ion;extracellular region;vacuolar membrane;defense response;chitinase activity;carbohydrate metabolic process;response to biotic stimulus;response to external stimulus;immune response;integral component of membrane;cytosol;cellular response to stress…
26	HORVU5Hr1G077810	beta glucosidase 11	3.0438	0.013831	2.98388	0.00964336	carbohydrate metabolic process;cellular macromolecule metabolic process;macromolecule catabolic process;protein transport;integral component of membrane;response to karrikin;hydrolase activity, hydrolyzing O-glycosyl compounds;exocytosis;cellular catabolic process;exocyst;
27	HORVU4Hr1G007610	glutamine synthase clone F11	2.89974	0.0394729	2.39749	0.0125663	ATP binding;cytoplasm;seed trichome elongation;integral component of membrane;glutamine biosynthetic process;glutamate-ammonia ligase activity;
28	HORVU2Hr1G074770	0	2.89023	0.0227781	2.63541	0.00141386	nucleus;response to oxidative stress;response to aluminum ion;cytoplasm;regulation of transcription, DNA-templated;sequence-specific DNA binding;response to water deprivation;
29	HORVU4Hr1G054080	Mitochondrial import inner membrane translocase subunit Tim17/Tim22/Tim23 family protein	2.85921	0.0499218	2.78593	0.0319674	amino acid transmembrane transporter activity;integral component of chloroplast outer membrane;amino acid transmembrane transport;
30	HORVU3Hr1G105600	Glycosyl hydrolase superfamily protein	2.85655	0	2.99914	0.0171622	carbohydrate metabolic process;zinc ion binding;cellular macromolecule metabolic process;macromolecule catabolic process;integral component of membrane;response to fungus;hydrolase activity, hydrolyzing O-glycosyl compounds;defense response;cellular catabolic process;anchored component of plasma membrane;
31	HORVU4Hr1G063350	heat shock protein 21	2.83099	0.00457143	3.87382	0.00525169	ATP binding;response to heat;plastid-encoded plastid RNA polymerase complex;response to high light intensity;regulation of transcription, DNA-templated;protein kinase activity;response to hydrogen peroxide;protein phosphorylation;protein self-association;chloroplast organization;chloroplast nucleoid;chaperone complex;
32	HORVU2Hr1G085270	homolog of carrot EP3-3 chitinase	2.79667	0.0174024	3.73346	0.00956198	chitinase activity;cell wall macromolecule catabolic process;carbohydrate metabolic process;extracellular space;chitin binding;chitin catabolic process;integral component of membrane;response to fungus;defense response;polysaccharide binding;
33	HORVU5Hr1G051970	osmotin 34	2.75759	0.00867925	4.21633	0.000822352	#N/A
34	HORVU4Hr1G059260	heat shock cognate protein 70-1	2.70709	0.0366904	6.03959	0.00843764	heat shock protein binding;chaperone cofactor-dependent protein refolding;unfolded protein binding;protein refolding;response to virus;plasma membrane;ATPase activity, coupled;ATP binding;cellular response to heat;protein folding chaperone;cytoplasm;intracellular membrane-bounded organelle;cell wall;cellular response to unfolded protein;misfolded protein binding;
35	HORVU3Hr1G009560	lipid transfer protein 4	2.70023	0.0167635	2.28523	0.00528016	#N/A
36	HORVU4Hr1G002510	Lactoylglutathione lyase / glyoxalase I family protein	2.65549	0.00847761	3.90798	0.0024303	FAD binding;chloroplast;zinc ion binding;metal ion binding;electron transfer activity;response to high light intensity;lyase activity;methylmalonyl-CoA epimerase activity;electron transport chain;nitrogen fixation;2 iron, 2 sulfur cluster binding;hydrolase activity;
37	HORVU1Hr1G093660	0	2.64388	0.016764	2.70088	0.013651	RNA phosphodiester bond hydrolysis, endonucleolytic;zinc ion binding;lyase activity;response to wounding;extracellular region;plasma membrane;RNA catabolic process;anthocyanin-containing compound biosynthetic process;RNA binding;cell wall;integral component of membrane;cellular response to phosphate starvation;ribonuclease T2 activity;
38	HORVU3Hr1G068600	NADP-malic enzyme 3	2.64313	0.0159551	2.64365	0.00254281	protein homodimerization activity;protein homooligomerization;malate dehydrogenase (decarboxylating) (NAD+) activity;malate dehydrogenase (decarboxylating) (NADP+) activity;oxaloacetate decarboxylase activity;chloroplast;malate metabolic process;protein homotetramerization;NAD binding;metal ion binding;protein tetramerization;integral component of membrane;oxidation-reduction process;pyruvate met…
39	HORVU4Hr1G028720	xyloglucan endotransglucosylase/hydrolase 5	2.62697	0.00901961	2.49247	0.000822352	hydrolase activity, hydrolyzing O-glycosyl compounds;cell wall biogenesis;response to low light intensity stimulus;response to mechanical stimulus;response to auxin;chloroplast;unidimensional cell growth;plasmodesma;metal ion binding;apoplast;cell wall;membrane;cell wall organization;metal ion transport;xyloglucan:xyloglucosyl transferase activity;carbohydrate binding;xyloglucan metabolic process;
40	HORVU1Hr1G010130	GroES-like zinc-binding dehydrogenase family protein	2.41216	0.0217382	1.77756	0.0105485	zinc ion binding;generation of precursor metabolites and energy;formaldehyde catabolic process;oxidoreductase activity;integral component of membrane;cytosol;oxidation-reduction process;ethanol metabolic process;
41	HORVU3Hr1G007500	HSP20-like chaperones superfamily protein	2.38303	0.00786047	5.63669	0.0108089	response to heat;response to salt stress;cytoplasm;unfolded protein binding;response to hydrogen peroxide;protein folding;protein self-association;protein complex oligomerization;
42	HORVU3Hr1G006140	GDSL-like Lipase/Acylhydrolase superfamily protein	2.35709	0.00866667	2.23731	0.00411112	#N/A
43	HORVU5Hr1G103890	aldehyde oxidase 2	2.32011	0.025386	2.75313	0.00101909	DNA binding;zinc ion binding;
44	HORVU7Hr1G038690	0	2.29981	0.016262	0.767794	0.00944795	#N/A
45	HORVU7Hr1G028370	ACD1-like	2.25586	0.0157612	1.88766	0.00243961	integral component of membrane;oxidation-reduction process;chlorophyllide a oxygenase [overall] activity;2 iron, 2 sulfur cluster binding;
46	HORVU6Hr1G056570	temperature-induced lipocalin	2.24562	0.0167356	2.26379	0.00188942	heat acclimation;hyperosmotic salinity response;positive regulation of response to salt stress;response to paraquat;cellular sodium ion homeostasis;Golgi apparatus;vacuolar membrane;response to oxygen-containing compound;response to cytokinin;cytoplasmic side of plasma membrane;response to oxidative stress;plasmodesma;oxidoreductase activity;cytosol;seed maturation;response to inorganic substance…
47	HORVU3Hr1G006440	Eukaryotic aspartyl protease family protein	2.23478	0.0097931	2.13995	0.00145282	aspartic-type endopeptidase activity;proteolysis;
48	HORVU1Hr1G062030	basic chitinase	2.23136	0.0131382	3.1539	0.0030212	cell wall macromolecule catabolic process;chitin binding;chitin catabolic process;protein kinase activity;response to cadmium ion;vacuolar membrane;plant-type hypersensitive response;protein phosphorylation;chitinase activity;ATP binding;carbohydrate metabolic process;integral component of membrane;killing of cells of other organism;cytosol;defense response to fungus;polysaccharide binding;
49	HORVU2Hr1G012440	2-oxoacid dehydrogenases acyltransferase family protein	2.23095	0.00823188	1.63223	0.040836	transferase activity, transferring acyl groups;cellular response to sucrose starvation;zinc ion binding;fatty acid biosynthetic process;intracellular organelle part;response to absence of light;response to sucrose;ATP binding;lipoic acid binding;intracellular organelle lumen;oxidoreductase activity;mitochondrial matrix;mitochondrion;integral component of membrane;oxidation-reduction process;
50	HORVU5Hr1G045770	actin depolymerizing factor 11	2.22383	0.0313494	2.28566	0.0112726	contractile ring;zinc ion binding;medial cortex;actin filament depolymerization;mitotic actomyosin contractile ring assembly;Golgi to plasma membrane protein transport;defense response;endocytosis;negative regulation of actin binding;regulation of actin filament binding;endocytic patch;plasma membrane;protein-containing complex binding;nucleic acid binding;nucleus;actin filament severing;actin bi…
51	HORVU2Hr1G098660	Calcium-binding EF-hand family protein	2.21658	0.0136	2.69178	0.00541164	catalytic activity;calcium ion binding;cellulose microfibril organization;integral component of membrane;nucleoside metabolic process;anchored component of membrane;
52	HORVU3Hr1G009490	lipid transfer protein 4	2.20234	0.0134884	1.66335	0.0209789	lipid transport;unidimensional cell growth;cell morphogenesis involved in differentiation;seed trichome differentiation;cell fate commitment;integral component of membrane;lipid binding;
53	HORVU2Hr1G043890	chitinase A	2.16162	0.00835294	1.92179	0.00101909	carbohydrate metabolic process;cell wall macromolecule catabolic process;integral component of membrane;extracellular region;defense response;hydrolase activity, acting on glycosyl bonds;
54	HORVU5Hr1G047730	ferritin 4	2.11947	0.017265	2.28939	0.00478152	response to zinc ion;response to antibiotic;ferroxidase activity;response to oxygen-containing compound;response to toxic substance;membrane-bounded organelle;cellular iron ion homeostasis;cell;response to oxidative stress;response to cold;flower development;leaf development;response to iron ion;response to alcohol;response to lipid;identical protein binding;protein domain specific binding;ferric…
55	HORVU5Hr1G085310	UDP-glucosyl transferase 71C4	2.05478	0.0163218	1.20577	0.00809636	UDP-glycosyltransferase activity;transferase activity, transferring hexosyl groups;intracellular membrane-bounded organelle;
56	HORVU1Hr1G089830	NAD(P)-binding Rossmann-fold superfamily protein	2.03288	0.00996491	1.96407	0.00670794	(-)-isopiperitenone reductase activity;secondary alcohol biosynthetic process;protein phosphorylation;terpene metabolic process;ATP binding;chloroplast;3-oxoacyl-[acyl-carrier-protein] reductase (NADPH) activity;salutaridine reductase (NADPH) activity;oxidoreductase activity;NAD binding;monoterpenoid biosynthetic process;NADPH binding;threonine-type peptidase activity;carbohydrate binding;3-oxo-p…
57	HORVU4Hr1G014230	0	2.02481	0.0233252	2.00086	0.0325396	ATP binding;chloroplast;NADH metabolic process;ATP-dependent NAD(P)H-hydrate dehydratase activity;nicotinamide nucleotide metabolic process;mitochondrion;NADP metabolic process;integral component of membrane;cytosol;phosphorylation;NADHX epimerase activity;NADPHX epimerase activity;kinase activity;ADP-dependent NAD(P)H-hydrate dehydratase activity;
58	HORVU5Hr1G062090	aldehyde dehydrogenase 7B4	1.95436	0.0092	2.31802	0.000822352	nucleotide binding;response to abscisic acid;cellular aldehyde metabolic process;response to salt stress;integral component of membrane;cytosol;response to desiccation;oxidation-reduction process;oxidoreductase activity, acting on the aldehyde or oxo group of donors, NAD or NADP as acceptor;
59	HORVU3Hr1G105630	Glycosyl hydrolase superfamily protein	1.95164	0.0153514	1.92702	0.0170187	carbohydrate metabolic process;zinc ion binding;cellular macromolecule metabolic process;macromolecule catabolic process;cytoplasm;integral component of membrane;response to fungus;ADP binding;hydrolase activity, hydrolyzing O-glycosyl compounds;defense response;cellular catabolic process;anchored component of plasma membrane;
60	HORVU3Hr1G014120	hydroxyproline-rich glycoprotein family protein	1.94645	0.00556522	2.51638	0.00394267	0
61	HORVU2Hr1G073680	Bifunctional inhibitor/lipid-transfer protein/seed storage 2S albumin superfamily protein	1.94495	0.034444	1.24693	0.0350965	#N/A
62	HORVU3Hr1G028810	SOUL heme-binding family protein	1.92041	0.0160452	1.45261	0.00133185	vacuolar membrane;heme binding;
63	HORVU2Hr1G104450	FAD-linked oxidases family protein	1.89787	0.048096	0.78997	0.0358721	FAD binding;ATPase activity;generation of precursor metabolites and energy;transferase activity, transferring acyl groups;photorespiration;protein kinase activity;2-hydroxyglutarate dehydrogenase activity;lactate metabolic process;primary metabolic process;macromolecule modification;D-lactate dehydrogenase (cytochrome) activity;ATP binding;cellular macromolecule metabolic process;(R)-2-hydroxyglu…
64	HORVU4Hr1G085050	purple acid phosphatase 27	1.88278	0.00901333	0.915276	0.00474659	metal ion binding;integral component of membrane;dephosphorylation;acid phosphatase activity;
65	HORVU7Hr1G090410	polyamine oxidase 1	1.88073	0	2.53882	0.000822352	transmembrane transport;transmembrane transporter activity;oxidoreductase activity;flavin adenine dinucleotide binding;apoplast;integral component of membrane;thermospermine metabolic process;thermospermine catabolic process;oxidation-reduction process;spermidine catabolic process;spermine catabolic process;plant-type cell wall;
66	HORVU4Hr1G005920	lipoxygenase 1	1.87592	0	3.5158	0.000556539	oxidoreductase activity, acting on single donors with incorporation of molecular oxygen, incorporation of two atoms of oxygen;cytoplasm;metal ion binding;oxylipin biosynthetic process;response to other organism;response to wounding;oxidation-reduction process;defense response;seed germination;
67	HORVU6Hr1G029540	Uncharacterised conserved protein UCP015417, vWA	1.8734	0.0242642	2.31305	0.0453981	hydrolase activity, acting on ester bonds;
68	HORVU6Hr1G088160	oxidoreductase, zinc-binding dehydrogenase family protein	1.81948	0.0138919	1.13058	0.00904525	oxidoreductase activity;integral component of membrane;cytosol;oxidation-reduction process;
69	HORVU6Hr1G008640	catalase 2	1.77463	0.00512	1.67314	0.00157918	drug catabolic process;response to salt;nitric oxide homeostasis;regulation of cellular response to heat;response to antibiotic;cold acclimation;response to xenobiotic stimulus;response to light stimulus;response to water deprivation;response to auxin;response to oxidative stress;response to heat;protein homotetramerization;cofactor catabolic process;cofactor biosynthetic process;antibiotic biosy…
70	HORVU5Hr1G077140	Esterase/lipase/thioesterase family protein	1.73416	0.0135937	1.59447	0.0190795	zinc ion binding;transferase activity, transferring acyl groups other than amino-acyl groups;histone binding;proteolysis;triglyceride biosynthetic process;integral component of membrane;regulation of transcription, DNA-templated;aminopeptidase activity;phytol metabolic process;plastoglobule;
71	HORVU1Hr1G072780	delta 1-pyrroline-5-carboxylate synthase 2	1.7256	0	1.94003	0.00102362	ATP binding;NADP binding;glutamate 5-kinase activity;cytoplasm;integral component of membrane;glutamate-5-semialdehyde dehydrogenase activity;drug metabolic process;proline biosynthetic process;oxidation-reduction process;phosphorylation;oxidoreductase activity, acting on the aldehyde or oxo group of donors, NAD or NADP as acceptor;
72	HORVU5Hr1G024160	Adenine nucleotide alpha hydrolases-like superfamily protein	1.71081	0.0133605	2.36205	0.0213334	ATPase-coupled transmembrane transporter activity;zinc ion binding;transmembrane transport;Golgi apparatus;translational initiation;hydroxymethylglutaryl-CoA reductase (NADPH) activity;vacuole;translation initiation factor activity;ATP binding;coenzyme binding;membrane;coenzyme A metabolic process;oxidation-reduction process;hydrolase activity;cell periphery;
73	HORVU3Hr1G093350	selenium-binding protein 1	1.70854	0.00978723	1.57222	0.00457529	phosphoprotein phosphatase activity;zinc ion binding;plasmodesma;selenium binding;protein dephosphorylation;cytosol;response to cadmium ion;response to hydrogen peroxide;cellular response to selenium ion;sulfate assimilation;
74	HORVU1Hr1G049490	NAD(P)-binding Rossmann-fold superfamily protein	1.6866	0.0302051	2.11522	0.00989265	dehydropipecolic acid reductase;RNA phosphodiester bond hydrolysis, endonucleolytic;ornithine cyclodeaminase activity;positive regulation of systemic acquired resistance;L-pipecolic acid biosynthetic process;thiomorpholine-carboxylate dehydrogenase activity;sulfotransferase activity;nucleic acid binding;RNA-DNA hybrid ribonuclease activity;chloroplast;systemic acquired resistance;integral compone…
75	HORVU7Hr1G047700	formate dehydrogenase	1.57477	0	2.29317	0.00149433	chloroplast;formate catabolic process;oxidoreductase activity, acting on the CH-OH group of donors, NAD or NADP as acceptor;NAD binding;mitochondrion;formate dehydrogenase (NAD+) activity;integral component of membrane;oxidation-reduction process;
76	HORVU1Hr1G093780	ribonuclease 3	1.54304	0.00851852	1.95125	0.00474659	RNA phosphodiester bond hydrolysis, endonucleolytic;zinc ion binding;lyase activity;response to wounding;extracellular region;plasma membrane;RNA catabolic process;anthocyanin-containing compound biosynthetic process;RNA binding;cell wall;integral component of membrane;cellular response to phosphate starvation;ribonuclease T2 activity;
77	HORVU0Hr1G012460	fibrillin	1.53596	0.0129391	1.89668	0.00240243	2-alkenal reductase [NAD(P)] activity;negative regulation of photosynthesis, light reaction;thylakoid membrane;response to hormone;response to oxygen-containing compound;plastid;response to stress;chloroplast thylakoid membrane;response to acid chemical;chromoplast;nucleus;response to abiotic stimulus;thylakoid lumen;protein binding;mitochondrion;stromule;integral component of membrane;oxidation-…
78	HORVU7Hr1G079430	0	1.53147	0	1.20946	0.00382708	protein binding;polyamine biosynthetic process;integral component of membrane;transferase activity;defense response to bacterium;spermine metabolic process;methylation;
79	HORVU7Hr1G079640	Class I glutamine amidotransferase-like superfamily protein	1.50717	0.0203077	1.17748	0.00350616	chloroplast stroma;glutamine metabolic process;response to cadmium ion;methylglyoxal catabolic process to lactate;vacuolar membrane;chloroplast organization;plasma membrane;nucleus;positive regulation of cellular response to oxidative stress;plasmodesma;glyoxalase III activity;protein binding;integral component of membrane;cytosol;protein deglycation, glyoxal removal;transferase activity;lactate …
80	HORVU2Hr1G034040	Galactose mutarotase-like superfamily protein	1.49135	0.0432313	1.41608	0.0315789	hexose metabolic process;carbohydrate metabolic process;small molecule catabolic process;monosaccharide catabolic process;apoplast;integral component of membrane;cytosol;organic substance catabolic process;aldose 1-epimerase activity;carbohydrate binding;isomerase activity;
81	HORVU3Hr1G003050	glutamate decarboxylase	1.48077	0.00441379	1.43015	0.000872749	glutamate metabolic process;pyridoxal phosphate binding;calmodulin binding;dicarboxylic acid catabolic process;plasmodesma;glutamine family amino acid catabolic process;glutamate decarboxylase activity;integral component of membrane;cytosol;response to cadmium ion;transferase activity;
82	HORVU3Hr1G106720	pyrroline-5- carboxylate (P5C) reductase	1.47782	0.0265253	1.23341	0.00411884	nucleotide binding;pyrroline-5-carboxylate reductase activity;transferase activity, transferring glycosyl groups;response to heat;response to salt stress;cytoplasm;cell wall;drug metabolic process;proline biosynthetic process;oxidation-reduction process;
83	HORVU3Hr1G006130	GDSL-like Lipase/Acylhydrolase superfamily protein	1.4742	0.0395579	2.33717	0.00191782	hydrolase activity, acting on ester bonds;metabolic process;alpha-L-fucosidase activity;helicase activity;plant-type cell wall;extracellular region;translational initiation;ribosome;nucleus;translation initiation factor activity;9,9'-dicis-carotene:quinone oxidoreductase activity;ATP binding;structural constituent of ribosome;lipid catabolic process;integral component of membrane;oxidation-reduct…
84	HORVU5Hr1G117760	electron transfer flavoprotein alpha	1.45571	0.0130323	1.92504	0.00944795	fatty acid beta-oxidation using acyl-CoA dehydrogenase;copper ion binding;flavin adenine dinucleotide binding;intracellular organelle lumen;electron transfer activity;mitochondrion;electron transport chain;intracellular organelle part;
85	HORVU5Hr1G045750	actin depolymerizing factor 3	1.44843	0.0399004	1.85332	0.00728166	contractile ring;zinc ion binding;medial cortex;determination of heart left/right asymmetry;cilium assembly;actin filament depolymerization;mitotic actomyosin contractile ring assembly;defense response;negative regulation of actin binding;regulation of actin filament binding;endocytic patch;plasma membrane;protein-containing complex binding;nucleic acid binding;nucleus;actin binding;cytoskeletal …
86	HORVU5Hr1G012900	methylcrotonyl-CoA carboxylase alpha chain, mitochondrial / 3-methylcrotonyl-CoA carboxylase 1 (MCCA)	1.44786	0.0444698	1.8365	0.0190795	ATP binding;cytosolic ribosome;mitochondrial matrix;metal ion binding;leucine catabolic process;integral component of membrane;protein kinase activity;protein phosphorylation;ligase activity;
87	HORVU4Hr1G063980	Senescence/dehydration-associated protein-related	1.44279	0.0164779	1.57233	0.000822352	response to salt stress;cell communication;protein transport;regulation of nitrogen compound metabolic process;protein phosphorylation;dUMP biosynthetic process;response to water deprivation;magnesium ion binding;response to cold;ATP binding;alpha-mannosidase activity;DNA-binding transcription factor activity;chloroplast;regulation of cellular process;phosphorelay signal transduction system;regul…
88	HORVU2Hr1G060710	NAD(P)-linked oxidoreductase superfamily protein	1.42079	0.00581818	1.30902	0.00288448	oxidoreductase activity;metal ion binding;6'-deoxychalcone synthase activity;chloroplast envelope;integral component of membrane;oxidation-reduction process;plastoglobule;chloroplast thylakoid membrane;
89	HORVU6Hr1G031590	phosphorylcholine cytidylyltransferase	1.41074	0.0235134	1.91629	0.0199275	choline-phosphate cytidylyltransferase activity;nucleotidyltransferase activity;CDP-choline pathway;structural constituent of ribosome;integral component of membrane;phosphatidylcholine binding;ribosome;translation;hydrolase activity;
90	HORVU3Hr1G030650	Late embryogenesis abundant protein	1.40799	0.049726	1.33854	0.043738	integral component of membrane;response to high light intensity;response to wounding;response to desiccation;cytosol;defense response to fungus;
91	HORVU5Hr1G034820	Thiamin diphosphate-binding fold (THDP-binding) superfamily protein	1.39829	0.04983	2.07992	0.020641	oxidoreductase activity, acting on the aldehyde or oxo group of donors, disulfide as acceptor;cellular response to sucrose starvation;branched-chain amino acid catabolic process;drug binding;ion binding;protein kinase activity;proteasome assembly;protein phosphorylation;response to absence of light;response to sucrose;ATP binding;adenyl ribonucleotide binding;mitochondrial alpha-ketoglutarate deh…
92	HORVU2Hr1G079840	Lipase/lipooxygenase, PLAT/LH2 family protein	1.39462	0.0139291	1.256	0.00444358	viral RNA genome replication;catalase activity;RNA-directed 5'-3' RNA polymerase activity;transcription, RNA-templated;cellular oxidant detoxification;integral component of membrane;oxidation-reduction process;heme binding;
93	HORVU6Hr1G087460	aldehyde dehydrogenase 10A8	1.39027	0.008875	1.36092	0.00101909	#N/A
94	HORVU3Hr1G024470	Embryo-specific protein 3, (ATS3)	1.37599	0.0121143	1.1261	0.00781241	peroxidase activity;plasmodesma;protein binding;cellular oxidant detoxification;integral component of membrane;oxidation-reduction process;extracellular region;heme binding;
95	HORVU4Hr1G002650	osmotin 34	1.37029	0.0310062	3.03481	0.00188942	catalytic activity, acting on a protein;RNA phosphodiester bond hydrolysis;ribonuclease activity;protein phosphorylation;beta-N-acetylhexosaminidase activity;chitinase activity;positive regulation by host of cytolysis of symbiont cells;beta-mannosidase activity;ATP binding;extracellular space;glucan exo-1,3-beta-glucosidase activity;phospholipase C activity;proteolysis;integral component of membr…
96	HORVU7Hr1G038660	0	1.35717	0.0239714	1.59214	0.0104077	#N/A
97	HORVU3Hr1G030150	nodulin-related protein 1	1.3409	0.00931148	1.12107	0.0128972	RNA phosphodiester bond hydrolysis, endonucleolytic;zinc ion binding;response to salt stress;tRNA processing;ribonuclease E activity;rRNA processing;defense response;mRNA catabolic process;dihydrolipoyllysine-residue acetyltransferase activity;cytoplasmic side of plasma membrane;endoribonuclease activity;positive regulation of defense response to bacterium;magnesium ion binding;response to cold;r…
98	HORVU3Hr1G004140	0	1.33043	0.0103273	1.90879	0.00649115	serine-type endopeptidase inhibitor activity;negative regulation of serine-type peptidase activity;regulation of serine-type endopeptidase activity;negative regulation of endopeptidase activity;extracellular region;
99	HORVU1Hr1G089360	aspartic proteinase A1	1.32963	0.0156	0.706882	0.0121321	DNA repair;aspartic-type endopeptidase activity;response to salt stress;protein catabolic process;DNA recombination;telomere maintenance;regulation of transcription, DNA-templated;cysteine-type peptidase activity;sequence-specific DNA binding;vacuole;response to cytokinin;cellular metabolic process;ATP binding;nucleus;DNA helicase activity;DNA-binding transcription factor activity;plasmodesma;str…
100	HORVU1Hr1G080320	aldehyde dehydrogenase 12A1	1.32053	0.0226025	1.56287	0.000822352	zinc ion binding;response to salt stress;intracellular non-membrane-bounded organelle;methyltransferase activity;intracellular organelle part;1-pyrroline-5-carboxylate dehydrogenase activity;reactive oxygen species metabolic process;nucleus;chloroplast;intracellular organelle lumen;mitochondrion;integral component of membrane;oxidation-reduction process;oxidoreductase activity, acting on the alde…
101	HORVU3Hr1G069650	BURP domain-containing protein	1.31847	0.0125042	0.83452	0.00522005	DNA binding;nucleus;trans-Golgi network;endosome;response to salt stress;
102	HORVU3Hr1G024530	phospholipase D alpha 1	1.29284	0.0064	1.38428	0.00228919	nucleotidyltransferase activity;phosphatidylcholine metabolic process;cytoplasm;calcium ion binding;membrane;lipid catabolic process;organonitrogen compound catabolic process;organophosphate catabolic process;phospholipase D activity;N-acylphosphatidylethanolamine-specific phospholipase D activity;cellular catabolic process;
103	HORVU2Hr1G080970	aldehyde dehydrogenase 10A9	1.2663	0.0127244	1.37043	0.00247562	response to salt stress;leucoplast;microbody;response to water deprivation;nucleotide binding;1-pyrroline dehydrogenase activity;glycine betaine biosynthetic process from choline;cellular response to anoxia;cell wall;integral component of membrane;cytosol;oxidation-reduction process;oxidoreductase activity, acting on the aldehyde or oxo group of donors, NAD or NADP as acceptor;
104	HORVU5Hr1G070160	isoamylase 3	1.24575	0.0167748	0.977694	0.0111928	chloroplast stroma;macromolecule catabolic process;amyloplast organization;energy reserve metabolic process;amyloplast;glycogen debranching enzyme activity;cation binding;macromolecule biosynthetic process;hydrolase activity, hydrolyzing O-glycosyl compounds;cellular biosynthetic process;cellular catabolic process;chloroplast starch grain;carbohydrate metabolic process;cellular macromolecule meta…
105	HORVU7Hr1G033620	pathogenesis-related gene 1	1.24345	0.0208024	2.58748	0.000854607	response to biotic stimulus;integral component of membrane;extracellular region;defense response;
106	HORVU4Hr1G057890	0	1.2405	0	1.59752	0.00350616	protein serine/threonine phosphatase activity;chloroplast stroma;cytoplasm;metal ion binding;protein dephosphorylation;integral component of membrane;protein glutathionylation;glutathione transferase activity;transferase activity;microbody;
107	HORVU1Hr1G017570	aspartic proteinase A1	1.23361	0.00426667	1.2132	0.000893041	aspartic-type endopeptidase activity;protein catabolic process;lipid metabolic process;proteolysis;integral component of membrane;vacuole;cellular metabolic process;
108	HORVU5Hr1G062740	Protein of unknown function (DUF1350)	1.2313	0.018125	1.18784	0.0208472	translation initiation factor activity;chloroplast;translational initiation;
109	HORVU2Hr1G021110	copper/zinc superoxide dismutase 1	1.23021	0.00898876	1.15254	0.00272442	seed trichome elongation;response to xenobiotic stimulus;superoxide dismutase activity;cellular response to copper ion;cellular response to UV-B;cellular response to salt stress;cellular response to ozone;response to iron ion;cytosol;gene silencing by miRNA;response to hydrogen peroxide;ribosome;defense response to bacterium;heme binding;translation;peroxidase activity;nucleus;extracellular space…
110	HORVU1Hr1G002090	arginine decarboxylase 1	1.22146	0.0160774	0.907866	0.0202171	arginine catabolic process;response to cold;arginine decarboxylase activity;metal ion binding;spermidine biosynthetic process;putrescine biosynthetic process;oxidation-reduction process;monooxygenase activity;
111	HORVU3Hr1G038190	cystatin B	1.2161	0.0308776	1.60221	0.00350616	oxidoreductase activity, acting on paired donors, with incorporation or reduction of molecular oxygen;endoplasmic reticulum;peptidase activity;extracellular region;defense response;hyperosmotic response;heme binding;response to water deprivation;response to cold;response to oxidative stress;protein binding;RNA binding;cysteine-type endopeptidase inhibitor activity;iron ion binding;proteolysis;int…
112	HORVU1Hr1G043830	alpha-galactosidase 1	1.19872	0.0336031	2.35121	0.00118442	carbohydrate metabolic process;raffinose alpha-galactosidase activity;apoplast;integral component of membrane;cell wall organization;plant-type cell wall;
113	HORVU5Hr1G073450	NAD(P)-binding Rossmann-fold superfamily protein	1.19544	0.00827273	1.22349	0.00487562	nucleus;peptidyl-prolyl cis-trans isomerase activity;NADH dehydrogenase activity;coenzyme binding;mitochondrion;integral component of membrane;ubiquinone-6 biosynthetic process;oxidation-reduction process;DNA-templated transcription, initiation;protein peptidyl-prolyl isomerization;plasma membrane;
114	HORVU5Hr1G103430	glutathione S-transferase TAU 24	1.1925	0.0490742	1.75984	0.0173562	protein homodimerization activity;cytoplasm;protein heterodimerization activity;glutathione metabolic process;glutathione transferase activity;protein-containing complex;response to herbicide;
115	HORVU7Hr1G037080	annexin 2	1.17269	0.00834568	1.41327	0.000822352	ATPase activity;drug binding;post-embryonic development;endoplasmic reticulum membrane;unidimensional cell growth;RNA binding;copper ion binding;purine ribonucleoside triphosphate binding;anatomical structure maturation;calcium ion binding;guanyl nucleotide binding;GTPase activity;apoplast;phospholipase inhibitor activity;cytosol;regulation of cellulose biosynthetic process;zinc ion binding;fruit…
116	HORVU7Hr1G057430	ascorbate peroxidase 3	1.15641	0.0162764	0.647688	0.018823	seed trichome elongation;response to antibiotic;lipid binding;vacuolar membrane;extracellular region;response to cytokinin;response to oxygen-containing compound;microbody part;vacuolar part;response to oxidative stress;plasmodesma;cellular response to stress;response to inorganic substance;protein homodimerization activity;chloroplast envelope;response to ethylene;heme binding;hydrogen peroxide …
117	HORVU1Hr1G075160	NAD(P)-binding Rossmann-fold superfamily protein	1.13482	0.0317377	0.688639	0.0133189	phenylpropanoid biosynthetic process;response to cadmium ion;plasma membrane;2'-hydroxyisoflavone reductase activity;cellular response to nitrogen starvation;lignan metabolic process;oxidoreductase activity, acting on NAD(P)H, oxygen as acceptor;response to oxidative stress;cytoplasm;cellular response to sulfur starvation;integral component of membrane;NADPH binding;oxidation-reduction process;ce…
118	HORVU7Hr1G047990	NmrA-like negative transcriptional regulator family protein	1.12889	0.0155191	1.12997	0.00847389	lignan metabolic process;oxidoreductase activity, acting on NAD(P)H, oxygen as acceptor;transcription by RNA polymerase I;integral component of membrane;phenylpropanoid biosynthetic process;response to cadmium ion;oxidation-reduction process;
119	HORVU4Hr1G016810	alcohol dehydrogenase 1	1.11911	0.0465737	3.73474	0.020641	zinc ion binding;oxidoreductase activity;cytoplasm;oxidation-reduction process;
120	HORVU7Hr1G114960	S-adenosyl-L-methionine-dependent methyltransferases superfamily protein	1.11423	0.0135448	2.75716	0.00674682	NADP binding;oxidoreductase activity, acting on paired donors, with incorporation or reduction of molecular oxygen;flavin adenine dinucleotide binding;mitochondrion;response to karrikin;integral component of membrane;methyltransferase activity;oxidation-reduction process;plastoglobule;monooxygenase activity;methylation;
121	HORVU3Hr1G092680	aldehyde dehydrogenase 2C4	1.1019	0.0187443	1.39635	0.00101909	nucleotide binding;phenylpropanoid biosynthetic process;oxidation-reduction process;oxidoreductase activity, acting on the aldehyde or oxo group of donors, NAD or NADP as acceptor;
122	HORVU5Hr1G056040	CAP (Cysteine-rich secretory proteins, Antigen 5, and Pathogenesis-related 1 protein) superfamily protein	1.0965	0.0197757	3.23427	0.00412357	response to biotic stimulus;integral component of membrane;extracellular region;defense response;
123	HORVU0Hr1G000760	0	1.09482	0.0214423	1.91202	0.0286498	#N/A
124	HORVU5Hr1G084450	Thioredoxin superfamily protein	1.09462	0.0126606	1.26842	0.0125537	#N/A
125	HORVU6Hr1G064620	cold-regulated 47	1.06958	0.0347652	1.55428	0.0266606	phosphatidylinositol binding;cold acclimation;Golgi apparatus;phosphatidylglycerol binding;organelle part;response to water;response to gibberellin;phosphatidylserine binding;chloroplast;RNA binding;response to abscisic acid;calcium ion binding;membrane;cytosol;vesicle;phosphatidic acid binding;phosphatidylcholine binding;protein stabilization;regulation of membrane permeability;cell periphery;
126	HORVU1Hr1G085470	ARM repeat superfamily protein	1.06453	0.0316082	2.40012	0.00506312	plasmodesma;proteasome regulatory particle, base subcomplex;cytosol;proteasome complex;proteasome assembly;vacuolar membrane;
127	HORVU6Hr1G077210	presequence protease 1	1.03435	0.00533333	0.677017	0.00118442	plastid stroma;response to cadmium ion;peptidase activity;plastid envelope;chloroplast;protein binding;metal ion binding;intracellular organelle lumen;proteolysis;mitochondrion;apoplast;integral component of membrane;protein maturation;
128	HORVU4Hr1G001710	monodehydroascorbate reductase 1	1.02961	0.0168507	0.885843	0.00465226	chloroplast stroma;peroxisomal part;chloroplast;DNA-binding transcription factor activity;oxidoreductase activity;calcium ion binding;phosphorelay signal transduction system;apoplast;cytosol;pyridoxine:NADP 4-dehydrogenase activity;aryl-alcohol dehydrogenase (NAD+) activity;monodehydroascorbate reductase (NADH) activity;chloroplast envelope;regulation of transcription, DNA-templated;microbody lum…
129	HORVU1Hr1G062110	alpha/beta-Hydrolases superfamily protein	1.01387	0.0168816	1.07553	0.00995936	nucleus;response to salt stress;apoplast;integral component of membrane;cytosol;plasma membrane;hydrolase activity;
130	HORVU7Hr1G083550	Peroxidase superfamily protein	1.00906	0.0197468	0.7031	0.0121321	peroxidase activity;response to oxidative stress;plasmodesma;metal ion binding;cellular oxidant detoxification;integral component of membrane;oxidation-reduction process;extracellular region;plant-type cell wall;vacuole;hydrogen peroxide catabolic process;heme binding;
131	HORVU2Hr1G117740	manganese superoxide dismutase 1	1.00729	0.00376471	1.35398	0.00474659	response to zinc ion;embryo development ending in seed dormancy;response to osmotic stress;response to xenobiotic stimulus;superoxide dismutase activity;defense response to bacterium;replicative cell aging;response to herbicide;age-dependent response to reactive oxygen species involved in chronological cell aging;protein binding;response to abscisic acid;protein homotetramerization;mitochondrial …
132	HORVU4Hr1G004820	H(+)-ATPase 11	0.994104	0.0428062	3.15149	0.0102589	ATP binding;regulation of intracellular pH;proton export across plasma membrane;integral component of membrane;proton-exporting ATPase activity, phosphorylative mechanism;plasma membrane;hydrolase activity;
133	HORVU3Hr1G015640	alkenal reductase	0.984428	0.0204512	0.749704	0.00113752	zinc ion binding;polygalacturonase activity;protein kinase activity;extracellular region;protein phosphorylation;plasma membrane;response to oxidative stress;carbohydrate metabolic process;ATP binding;oxidoreductase activity;integral component of membrane;cytosol;oxidation-reduction process;cell wall organization;polysaccharide binding;
134	HORVU5Hr1G100910	Aldolase-type TIM barrel family protein	0.963066	0.0130827	1.01713	0.0174056	#N/A
135	HORVU2Hr1G087970	Isocitrate/isopropylmalate dehydrogenase family protein	0.952663	0.00952577	0.907793	0.00730922	chloroplast stroma;glutathione disulfide oxidoreductase activity;acetyltransferase complex;oxidoreductase activity, acting on a sulfur group of donors, NAD(P) as acceptor;protein disulfide oxidoreductase activity;response to zinc ion;antioxidant activity;response to salt stress;electron transfer activity;chloroplast thylakoid;isocitrate metabolic process;cobalamin biosynthetic process;electron tr…
136	HORVU7Hr1G075700	VIRB2-interacting protein 2	0.918539	0.0394018	2.25609	0.00328759	endoplasmic reticulum membrane;nucleic acid binding;cytoplasmic side of membrane;endoplasmic reticulum tubular network;integral component of membrane;intrinsic component of organelle membrane;Golgi apparatus;endoplasmic reticulum tubular network organization;vacuole;plasma membrane;
137	HORVU1Hr1G075530	xylem bark cysteine peptidase 3	0.914301	0.0168	0.99312	0.0412626	#N/A
138	HORVU7Hr1G074690	glyceraldehyde-3-phosphate dehydrogenase C subunit 1	0.904171	0.0111068	1.3193	0.00687177	hexose biosynthetic process;response to salt stress;response to antibiotic;seed development;Golgi apparatus;glucose metabolic process;vacuolar membrane;response to light stimulus;response to toxic substance;response to oxidative stress;response to heat;chloroplast;plasmodesma;copper ion binding;NAD binding;apoplast;cytosol;zinc ion binding;glycolytic process;intracellular non-membrane-bounded org…
139	HORVU4Hr1G015570	Sucrose-phosphate synthase family protein	0.902235	0.01775	0.727892	0.0179375	disaccharide biosynthetic process;lipid metabolic process;integral component of membrane;sucrose-phosphate synthase activity;Golgi apparatus;sucrose synthase activity;phosphoric diester hydrolase activity;sucrose metabolic process;plasma membrane;
140	HORVU7Hr1G052350	DNA repair ATPase-related	0.892061	0.0265297	0.884199	0.00848965	integral component of membrane;
141	HORVU6Hr1G091950	aconitase 3	0.880703	0.00795294	0.971281	0.000822352	chloroplast stroma;response to salt stress;citrate metabolic process;seedling development;isocitrate metabolic process;Golgi apparatus;vacuole;aconitate hydratase activity;ATP binding;response to oxidative stress;response to iron ion starvation;plasmodesma;copper ion binding;mRNA 5'-UTR binding;apoplast;cytosol;glyoxylate cycle;response to cadmium ion;tricarboxylic acid cycle;plasma membrane;resp…
142	HORVU4Hr1G057210	ascorbate peroxidase 1	0.876274	0.00860215	1.28432	0.00834046	seed trichome elongation;response to antibiotic;protein kinase activity;protein phosphorylation;hydroxymethylglutaryl-CoA reductase (NADPH) activity;response to oxygen-containing compound;response to ethylene;heme binding;hydrogen peroxide catabolic process;peroxidase activity;response to oxidative stress;ATP binding;chloroplast;coenzyme binding;metal ion binding;response to drug;cellular oxidant…
143	HORVU7Hr1G058850	Cytochrome C1 family	0.87418	0.00777011	0.633249	0.0256016	6,7-dimethyl-8-ribityllumazine synthase activity;electron transfer activity;riboflavin biosynthetic process;mitochondrial respiratory chain complex III;cellular respiration;electron transport chain;vacuolar membrane;vacuole;mitochondrial ATP synthesis coupled proton transport;plasma membrane;riboflavin synthase complex;heme binding;protein binding;metal ion binding;bounding membrane of organelle;…
144	HORVU5Hr1G099820	citrate synthase 2	0.860924	0.0181733	0.813023	0.00538081	#N/A
145	HORVU4Hr1G076050	O-methyltransferase family protein	0.850306	0.0165166	0.76268	0.00474659	O-methyltransferase activity;cytosol;protein dimerization activity;S-adenosylmethionine-dependent methyltransferase activity;aromatic compound biosynthetic process;methylation;
146	HORVU6Hr1G089780	glutathione-disulfide reductase	0.805723	0.00916129	1.20556	0.00397908	#N/A
147	HORVU4Hr1G050810	Metallo-hydrolase/oxidoreductase superfamily protein	0.79413	0.0171961	1.2102	0.0185338	RNA phosphodiester bond hydrolysis, endonucleolytic;voltage-gated calcium channel complex;glutathione biosynthetic process;ribosome;voltage-gated calcium channel activity;peptidyl-lysine modification to peptidyl-hypusine;translation;nucleic acid binding;RNA-DNA hybrid ribonuclease activity;hydroxyacylglutathione hydrolase activity;structural constituent of ribosome;metal ion binding;oxidoreductas…
148	HORVU5Hr1G033930	ubiquitin-protein ligase 1	0.792759	0.0205138	0.588203	0.00492758	ubiquitin-protein transferase activity;transferase activity, transferring acyl groups;cytoplasm;integral component of membrane;ubiquitin-like protein ligase activity;ligase activity;protein ubiquitination;ubiquitin-dependent protein catabolic process;
149	HORVU3Hr1G063590	ATP synthase alpha/beta family protein	0.787125	0.0499471	0.650999	0.0418498	ATPase activity;pteridine-containing compound metabolic process;intracellular transport;chromatin assembly or disassembly;protein kinase activity;microtubule cytoskeleton organization;ATP biosynthetic process;protein phosphorylation;proton-transporting ATP synthase activity, rotational mechanism;microtubule binding;mitochondrial proton-transporting ATP synthase complex, catalytic core F(1);ATP bi…
150	HORVU2Hr1G066920	NAD(P)-linked oxidoreductase superfamily protein	0.778433	0.0163956	0.987314	0.00769191	zinc ion binding;oxidoreductase activity;integral component of membrane;cytosol;oxidation-reduction process;response to cadmium ion;pyridoxine:NADP 4-dehydrogenase activity;auxin-activated signaling pathway;
151	HORVU5Hr1G006730	nitrilase-like protein 1	0.769981	0.0297269	0.841806	0.017756	zinc ion binding;arginine metabolic process;RNA binding;phosphorelay signal transduction system;beta-ureidopropionase activity;polyamine biosynthetic process;integral component of membrane;putrescine metabolic process;response to desiccation;N-carbamoylputrescine amidase activity;
152	HORVU3Hr1G085380	alpha-glucan phosphorylase 2	0.762154	0.0175309	0.582371	0.010752	glycogen phosphorylase activity;pyridoxal phosphate binding;macromolecule catabolic process;energy reserve metabolic process;response to cadmium ion;hydrolase activity, hydrolyzing O-glycosyl compounds;cellular catabolic process;response to water deprivation;actin filament binding;carbohydrate metabolic process;chloroplast;cellular macromolecule metabolic process;integral component of membrane;cy…
153	HORVU7Hr1G072240	0	0.761658	0.0301288	0.793829	0.00959869	chloroplast stroma;monodehydroascorbate reductase (NADH) activity;response to cold;ATP binding;flavin adenine dinucleotide binding;oxidoreductase activity;stromule;mitochondrion;cytosol;oxidation-reduction process;response to cadmium ion;class I DNA-(apurinic or apyrimidinic site) endonuclease activity;
154	HORVU5Hr1G061140	2-oxoacid dehydrogenases acyltransferase family protein	0.756031	0.03362	0.668734	0.0460843	chloroplast stroma;transferase activity, transferring acyl groups;catalytic activity, acting on a protein;acetyl-CoA biosynthetic process from pyruvate;cytosolic ribosome;glycolytic process;membrane;chloroplast envelope;chloroplast thylakoid;
155	HORVU5Hr1G119180	DPP6 N-terminal domain-like protein	0.750519	0.00884615	0.788027	0.00474659	0
156	HORVU1Hr1G008120	dehydroascorbate reductase 2	0.744751	0.0189711	1.58318	0.00923312	chloroplast stroma;positive regulation of salicylic acid mediated signaling pathway;chloroplast envelope;regulation of transcription, DNA-templated;response to cytokinin;plasma membrane;valine-tRNA ligase activity;glutathione dehydrogenase (ascorbate) activity;nucleus;DNA binding;DNA-binding transcription factor activity;glutathione binding;cellular oxidant detoxification;integral component of me…
157	HORVU3Hr1G072320	GroES-like zinc-binding alcohol dehydrogenase family protein	0.738237	0.0295188	0.992022	0.0199666	nucleic acid binding;nucleus;3'-5' exonuclease activity;nucleic acid phosphodiester bond hydrolysis;oxidoreductase activity;integral component of membrane;oxidation-reduction process;rRNA processing;chromatin binding;
158	HORVU7Hr1G033230	sucrose synthase 1	0.734371	0.0173171	1.05003	0.00215047	protein tetramerization;response to anoxia;sucrose synthase activity;seed maturation;sucrose metabolic process;response to carbon dioxide;
159	HORVU2Hr1G098880	Pyridoxal phosphate (PLP)-dependent transferases superfamily protein	0.730774	0.0240861	0.90835	0.0106884	pyridoxal phosphate binding;transaminase activity;mitochondrion;integral component of membrane;biotin biosynthetic process;gamma-aminobutyric acid metabolic process;
160	HORVU5Hr1G000580	Sucrose-6F-phosphate phosphohydrolase family protein	0.727438	0.0425689	0.682383	0.0453068	ATPase activity;lipid binding;response to cadmium ion;magnesium ion binding;sucrose biosynthetic process;nucleus;ATP binding;lipid transport;plasmodesma;sucrose-phosphate phosphatase activity;integral component of membrane;cytosol;dephosphorylation;
161	HORVU4Hr1G079330	Pheophorbide a oxygenase family protein with Rieske [2Fe-2S] domain	0.723869	0.0144267	0.681684	0.00616886	fruit development;cyclin-dependent protein serine/threonine kinase regulator activity;chloroplast envelope;chloroplast thylakoid;cell cycle;regulation of cyclin-dependent protein serine/threonine kinase activity;cell division;defense response to bacterium, incompatible interaction;cell death;plastid inner membrane;flower development;metal ion binding;integral component of membrane;plastid thylako…
162	HORVU5Hr1G014980	0	0.719692	0.0171915	0.690998	0.0220043	hydrolase activity, acting on carbon-nitrogen (but not peptide) bonds, in linear amidines;nucleobase catabolic process;integral component of membrane;endoplasmic reticulum;manganese ion binding;purine-containing compound catabolic process;purine nucleobase metabolic process;allantoin catabolic process;ureide metabolic process;
163	HORVU7Hr1G113230	accelerated cell death 2 (ACD2)	0.713335	0.020977	0.662682	0.0471649	regulation of plant-type hypersensitive response;double-stranded DNA binding;regulation of transcription, DNA-templated;plastid stroma;plastid envelope;chloroplast;protein binding;defense response, incompatible interaction;calcium ion binding;mitochondrion;plastid thylakoid membrane;integral component of membrane;cytosol;oxidation-reduction process;red chlorophyll catabolite reductase activity;ch…
164	HORVU7Hr1G067620	0	0.696581	0.0168224	0.70348	0.0134845	amyloplast;ADPG pyrophosphorylase complex;plastid stroma;glucose-1-phosphate adenylyltransferase activity;starch metabolic process;photoperiodism, flowering;ATP binding;glycogen biosynthetic process;chloroplast;protein binding;starch biosynthetic process;apoplast;cytosol;
165	HORVU2Hr1G083610	MA3 domain-containing protein	0.692661	0.00845	0.598225	0.0121321	negative regulation of transcription, DNA-templated;
166	HORVU7Hr1G089290	aspartate aminotransferase 1	0.684032	0.0130526	0.850008	0.00359142	pyridoxal phosphate binding;copper ion binding;intracellular organelle lumen;mitochondrion;cellular amino acid metabolic process;response to cadmium ion;biosynthetic process;L-aspartate:2-oxoglutarate aminotransferase activity;intracellular organelle part;2-oxoglutarate metabolic process;
167	HORVU0Hr1G013850	succinate dehydrogenase 1-1	0.681471	0.0498437	0.589224	0.0316034	succinate dehydrogenase (ubiquinone) activity;oxidoreductase activity, acting on paired donors, with incorporation or reduction of molecular oxygen;electron transfer activity;tricarboxylic acid cycle;Golgi apparatus;electron transport chain;mitochondrial membrane part;mitochondrial inner membrane;heme binding;plasma membrane respirasome;respiratory chain complex II;ATP binding;oxidative phosphory…
168	HORVU4Hr1G082040	catalase 2	0.67881	0	0.749111	0.00763366	drug catabolic process;response to salt;protein heterotetramerization;chloroplast;protein homotetramerization;cell death;cell redox homeostasis;circadian rhythm;seed germination;hydrogen peroxide metabolic process;plasma membrane;translation;nucleus;reactive oxygen species biosynthetic process;protein binding;structural constituent of ribosome;metal ion binding;lipid transporter activity;cellular…
169	HORVU5Hr1G120230	Late embryogenesis abundant protein, group 2	0.674089	0.0168654	1.01867	0.000872749	response to desiccation;
170	HORVU3Hr1G073230	mitochondrial HSO70 2	0.665701	0.00958333	0.820599	0.00474659	cytoskeleton;cytoplasm;
171	HORVU2Hr1G064550	PYRIMIDINE B	0.650303	0.0229	0.599699	0.0139915	chloroplast stroma;aspartate carbamoyltransferase activity;cellular amino acid metabolic process;regulation of transcription, DNA-templated;'de novo' UMP biosynthetic process;translation;DNA binding;nucleus;DNA-binding transcription factor activity;'de novo' pyrimidine nucleobase biosynthetic process;protein binding;structural constituent of ribosome;integral component of membrane;cytosol;large r…
172	HORVU4Hr1G090440	casein lytic proteinase B3	0.64325	0.0169038	0.585114	0.0111225	ATP binding;protein metabolic process;response to heat;catalytic activity, acting on a protein;cytoplasm;intracellular membrane-bounded organelle;peptidase activity;protein refolding;chloroplast organization;intracellular organelle part;hydrolase activity;
173	HORVU6Hr1G033980	Citrate synthase family protein	0.628889	0.0234398	0.645945	0.0318949	zinc ion binding;citrate metabolic process;lyase activity;tricarboxylic acid cycle;response to cadmium ion;Golgi apparatus;ATP binding;carbohydrate metabolic process;citrate (Si)-synthase activity;chloroplast;mitochondrial matrix;cell wall;integral component of membrane;
174	HORVU4Hr1G080640	aconitase 3	0.604553	0.0228377	0.694271	0.0127611	chloroplast stroma;response to salt stress;citrate metabolic process;seedling development;isocitrate metabolic process;Golgi apparatus;vacuole;aconitate hydratase activity;ATP binding;response to oxidative stress;response to iron ion starvation;DNA-binding transcription factor activity;plasmodesma;mRNA 5'-UTR binding;copper ion binding;apoplast;cytosol;glyoxylate cycle;regulation of transcription…
175	HORVU5Hr1G037160	stromal ascorbate peroxidase	0.595514	0.0225	0.899862	0.0130655	chloroplast stroma;chloroplast part;plastid stroma;cold acclimation;response to oxygen-containing compound;heme binding;hydrogen peroxide catabolic process;chloroplast thylakoid membrane;peroxidase activity;response to oxidative stress;chloroplast;metal ion binding;mitochondrion;cellular oxidant detoxification;integral component of membrane;plastid thylakoid membrane;cellular response to stress;o…

[truncated: 1 more sheets: Table S2j]
