# Supplementary material for: Multi-omics insights into the positive role of strigolactone perception in barley drought response
Source: BMC Plant Biol. 2023 Sep 22;23:445. doi: 10.1186/s12870-023-04450-1 (PMC10515045; doi:10.1186/s12870-023-04450-1)
Supplement: Supplementary file 4 — Additional file 4: Supplemental Data 3. A list of Arabidopsis homologs for all barley genes exhibiting a significant change in transcript- and protein abundance which were used for the creation of an association network presented in Figure 3. [file 12870_2023_4450_MOESM4_ESM.xlsx]

## Sheet: Readme
Supplemental Data 3
T_WT_D_C2_Log2FC1.5	All significantly changing drought-responsive WT transcripts (Log2FC > 1.5 / <-1.5)
P_WT_D_C2_Log2FC0.58	All significantly changing drought-responsive WT proteins (Log2FC > 0.58 / <-0.58)
T_hvd14_D_C2_Log2FC1.5	All significantly changing drought-responsive hvd14 transcripts (Log2FC > 1.5 / <-1.5)
P_hvd14_D_C2_Log2FC0.58	All significantly changing drought-responsive hvd14 proteins (Log2FC > 0.58 / <-0.58)
WT_hvd_combined	All above data combined

## Sheet: T_WT_D_C2_Log2FC1.5
HORVU ID	AGI	description	log2FC	q-value
HORVU7Hr1G082040	None	Late embryogenesis abundant protein like	13.3223	0.000840329
HORVU1Hr1G079290	AT3G15670	Late embryogenesis abundant protein 3	12.9985	3.59e-05
HORVU4Hr1G087340	None	60 kDa jasmonate-induced protein	12.9726	0.000465672
HORVU4Hr1G087340	None	60 kDa jasmonate-induced protein	12.9726	0.000465672
HORVU4Hr1G087340	None	60 kDa jasmonate-induced protein	12.9726	0.000465672
HORVU4Hr1G066810	None	High molecular mass early light-inducible protein HV58, chloroplastic	12.5382	6.22e-05
HORVU4Hr1G074750	AT2G18340	Embryonic protein DC-8	12.3219	5.49e-07
HORVU0Hr1G008960	AT3G22840	High molecular mass early light-inducible protein HV58, chloroplastic	11.9177	6.85e-11
HORVU5Hr1G080090	AT1G73300	Serine carboxypeptidase-like 2	11.8493	0.00561091
HORVU5Hr1G092120	None	late embryogenesis abundant protein-like	11.798	0.000488046
HORVU5Hr1G059280	AT1G60190	STIP1-like protein and U-box containing protein 1	11.5799	1.25e-08
HORVU4Hr1G087430	None	60 kDa jasmonate-induced protein	11.5166	6.01e-05
HORVU4Hr1G087430	None	60 kDa jasmonate-induced protein	11.5166	6.01e-05
HORVU2Hr1G101150	AT5G57540	Xyloglucan endotransglucosylase/hydrolase	11.498	2.19e-07
HORVU7Hr1G117880	AT1G08065	Bifunctional monodehydroascorbate reductase and carbonic anhydrase nectarin-3	11.4767	0.00015322
HORVU3Hr1G112860	AT5G17330	Pyridoxal phosphate-dependent decarboxylase	11.0999	0.00940612
HORVU6Hr1G083980	None	Late embryogenesis abundant	10.9502	8.98e-19
HORVU2Hr1G000080	None	probable protein phosphatase 2C 75	10.8601	3.53e-06
HORVU1Hr1G057880	AT1G12920	Eukaryotic peptide chain release factor subunit 1-2	10.8467	2.11e-15
HORVU7Hr1G003170	None	Late embryogenesis abundant protein	10.7617	1.72e-09
HORVU1Hr1G090360	AT2G29380	Orphans transcription factor (Fragment)	10.7365	2.52e-06
HORVU3Hr1G069600	None	Caleosin	10.6331	0.000112457
HORVU5Hr1G063660	None	Low molecular mass early light-inducible protein HV90, chloroplastic	10.5974	1.73e-06
HORVU1Hr1G002090	AT4G34710	Arginine decarboxylase	10.5904	1.04e-05
HORVU4Hr1G087400	None	rRNA N-glycosidase	10.5136	0.000341254
HORVU5Hr1G014130	AT1G47480	Tuliposide A-converting enzyme 1, chloroplastic	10.3351	5.52e-06
HORVU6Hr1G050750	AT5G05170	Cellulose synthase	10.1597	0.000110722
HORVU6Hr1G092470	AT1G64940	Cytochrome P450 family 87 subfamily A polypeptide 6	10.1155	5.56e-07
HORVU2Hr1G002440	None	Putrescine hydroxycinnamoyl transferase	10.0331	6.41e-08
HORVU2Hr1G002440	None	Putrescine hydroxycinnamoyl transferase	10.0331	6.41e-08
HORVU5Hr1G087730	None	RmlC-like jelly roll fold	9.82207	5.68e-16
HORVU5Hr1G050950	None	Transmembrane protein	9.7683	0.00116318
HORVU7Hr1G030670	AT5G48930	Hydroxycinnamoyl-Coenzyme A shikimate/quinate hydroxycinnamoyltransferase	9.71443	1.43e-05
HORVU2Hr1G004720	AT1G22360	Glycosyltransferase	9.68538	0.00103073
HORVU6Hr1G084070	None	Late embryogenesis abundant	9.61688	6.76e-14
HORVU4Hr1G090090	AT3G24520	Heat shock transcription factor	9.56379	7.71e-06
HORVU4Hr1G090090	AT3G24520	Heat shock transcription factor	9.56379	7.71e-06
HORVU2Hr1G042240	AT5G16910	Cellulose synthase-like protein D3	9.5118	0.000155462
HORVU0Hr1G007340	AT4G24220	Geranial reductase 1	9.35259	1.89e-05
HORVU0Hr1G008950	AT3G49680	Branched-chain-amino-acid aminotransferase	9.33203	7.91e-10
HORVU2Hr1G088640	AT2G33380	Plant seed peroxygenase	9.27299	0.00351085
HORVU2Hr1G079420	AT1G22360	Cytokinin-O-glucosyltransferase 2	9.26778	5.03e-05
HORVU5Hr1G067760	None	RlpA-like double-psi beta-barrel domain-containing protein	9.24423	0.00173394
HORVU6Hr1G020080	AT1G16770	Chaperone protein like	9.20713	0.000159534
HORVU5Hr1G087940	None	Mediator of RNA polymerase II transcription subunit 8	9.17295	1.09e-09
HORVU7Hr1G034630	AT3G13540	Transcriptional activator	9.158	0.000299215
HORVU7Hr1G042790	AT4G28390	Endoplasmic reticulum-adenine nucleotide transporter	9.1509	5.73e-12
HORVU2Hr1G099820	None	Cold-responsive protein Wcs19-B	9.14608	0.000443913
HORVU4Hr1G090850	AT3G24520	Heat stress transcription factor C-1	9.07226	5.58e-06
HORVU4Hr1G008990	None	Late embryogenesis abundant protein	9.04464	3.01e-06
HORVU0Hr1G035560	AT1G10830	Zeta-carotene isomerase	8.99762	0.00261051
HORVU1Hr1G089730	AT4G22220	Iron-sulfur cluster assembly protein 1	8.96	1.73e-08
HORVU0Hr1G017760	None	Remorin	8.95706	3.53e-06
HORVU5Hr1G010330	None	Outer envelope pore protein like	8.94195	0.000108535
HORVU1Hr1G039830	AT1G02205	CER1 protein, putative, expressed	8.87785	0.000395844
HORVU3Hr1G015710	AT1G33811	GDSL esterase/lipase	8.8745	9.24e-07
HORVU2Hr1G088660	AT4G26740	Plant seed peroxygenase	8.86573	1.77e-10
HORVU3Hr1G114290	AT1G08040	Lysine ketoglutarate reductase trans-splicing related 1	8.85763	1.13e-06
HORVU7Hr1G112580	None	Putative HLH DNA-binding domain superfamily protein	8.77216	9.14e-08
HORVU1Hr1G069140	AT3G54220	GRAS transcription factor	8.7195	7.05e-08
HORVU7Hr1G027540	AT1G10370	Glutathione S-transferase 1	8.64618	5.72e-06
HORVU5Hr1G000620	None	High molecular mass early light-inducible protein HV58, chloroplastic	8.64588	6.02e-10
HORVU1Hr1G085500	AT3G12700	NANA	8.59995	2.66e-06
HORVU5Hr1G103460	None	Dehydrin	8.45322	2.18e-05
HORVU5Hr1G077810	AT1G02850	Beta-glucosidase 11	8.38607	6.31e-08
HORVU5Hr1G077810	AT1G02850	Beta-glucosidase 11	8.38607	6.31e-08
HORVU2Hr1G109820	AT1G19860	Zinc finger CCCH domain-containing protein 30	8.33195	0.00704857
HORVU1Hr1G079280	None	Late embryogenesis abundant protein group 3 variant 1	8.33145	5.19e-05
HORVU4Hr1G033650	AT1G26850	Putative methyltransferase PMT2	8.28797	6.79e-07
HORVU2Hr1G079440	AT1G22360	7-deoxyloganetin glucosyltransferase-like	8.27608	4.18e-06
HORVU6Hr1G053120	AT3G53810	L-type lectin-domain containing receptor kinase IV.1	8.23351	1.09e-09
HORVU5Hr1G005910	None	Late embryogenesis abundant	8.19022	0.00472055
HORVU2Hr1G012790	AT2G45290	Transketolase-1 chloroplastic	8.15884	2.65e-05
HORVU2Hr1G019680	None	UDP glucose: flavonoid 3-O-glucosyltransferase	8.13266	1.51e-07
HORVU4Hr1G050210	AT2G28490	Bicupin, oxalate decarboxylase/oxidase	8.09608	0.000178479
HORVU6Hr1G076660	AT1G71250	GSDL-motif lipase	8.07342	6.12e-07
HORVU3Hr1G069010	None	Senescence regulator S40	8.0715	3.76e-09
HORVU6Hr1G062070	AT4G17550	Sugar phosphate exchanger 2	8.06862	3.32e-06
HORVU6Hr1G084010	None	Late embryogenesis abundant	8.05168	3.61e-05
HORVU7Hr1G075760	AT2G46750	L-gulonolactone oxidase	7.9674	1.03e-05
HORVU1Hr1G079250	None	late embryogenesis abundant protein 1	7.93316	6.07e-07
HORVU0Hr1G038220	None	High molecular mass early light-inducible protein HV58, chloroplastic	7.93216	5.34e-05
HORVU6Hr1G062860	AT1G05940	Cationic amino acid transporter 9 chloroplastic	7.90612	9.16e-06
HORVU5Hr1G084980	None	Spermidine hydroxycinnamoyl transferase	7.89704	3.07e-08
HORVU5Hr1G084980	None	Spermidine hydroxycinnamoyl transferase	7.89704	3.07e-08
HORVU7Hr1G001020	None	Beta-fructofuranosidase 1 (Fragment)	7.85643	3.47e-05
HORVU6Hr1G089980	AT1G02205	Fatty acid hydroxylase	7.81379	7.83e-05
HORVU1Hr1G000350	None	Jasmonate induced protein	7.79791	1.65e-06
HORVU1Hr1G000350	None	Jasmonate induced protein	7.79791	1.65e-06
HORVU4Hr1G090310	None	Ribose-phosphate diphosphokinase	7.79452	2.1e-08
HORVU4Hr1G066740	None	High molecular mass early light-inducible protein HV58, chloroplastic	7.79022	0.000972965
HORVU5Hr1G041210	AT2G36570	Leucine-rich repeat receptor-like protein kinase PXC1	7.78453	1.22e-07
HORVU5Hr1G039560	AT5G22400	Rho GTPase-activating protein 1	7.76019	2.85e-08
HORVU3Hr1G085780	AT2G37790	Aldo-keto reductase	7.74016	2.22e-05
HORVU3Hr1G085780	AT2G37790	Aldo-keto reductase	7.74016	2.22e-05
HORVU1Hr1G070310	AT5G01670	Aldo-keto reductase	7.73055	1.3e-05
HORVU0Hr1G000340	AT1G64660	methionine gamma-lyase-like	7.72256	0.00111093
HORVU0Hr1G022590	AT4G23160	Premnaspirodiene oxygenase	7.69607	1.58e-06
HORVU5Hr1G094280	AT4G22880	Leucoanthocyanidin dioxygenase	7.68655	0.000779825
HORVU4Hr1G076620	None	Agmatine coumaroyltransferase	7.62732	2.16e-05
HORVU1Hr1G012710	None	0	7.59582	2.34e-06
HORVU5Hr1G092100	None	abscisic acid and environmental stress-inducible protein TAS14-like	7.56396	0.000236186
HORVU5Hr1G092150	AT3G50980	abscisic acid and environmental stress-inducible protein TAS14-like	7.56396	0.000236186
HORVU5Hr1G022690	AT1G48000	Transcription factor like	7.56379	1.3e-07
HORVU3Hr1G089300	None	Dehydrin	7.54956	1.74e-09
HORVU3Hr1G032370	None	Integrase (Fragment)	7.50805	0.000750595
HORVU3Hr1G032370	None	Integrase (Fragment)	7.50805	0.000750595
HORVU3Hr1G084210	None	Ferredoxin-6, chloroplastic	7.47363	0.000118039
HORVU2Hr1G092380	AT3G07610	Lysine-specific demethylase	7.46433	0.000187533
HORVU1Hr1G044310	None	Barwin-like endoglucanase	7.44345	2.37e-06
HORVU2Hr1G112830	AT4G21585	Endonuclease	7.41885	0.00408631
HORVU1Hr1G070220	AT3G08860	Alanine-glyoxylate aminotransferase, putative	7.40108	2.08e-10
HORVU5Hr1G112900	None	Zinc finger protein ZAT5	7.39309	1.01e-06
HORVU2Hr1G110130	AT3G51240	Oxoglutarate/iron-dependent dioxygenase	7.35801	1.25e-06
HORVU6Hr1G083960	AT1G20440	Dehydrin	7.35522	5e-14
HORVU4Hr1G059260	AT3G12580	Molecular chaperone DnaK	7.31536	2.71e-16
HORVU5Hr1G054970	AT1G78390	9-cis-epoxycarotenoid dioxygenase, chloroplastic	7.3144	0.00125858
HORVU4Hr1G070970	None	Vicilin-like seed storage protein	7.30203	0.000930974
HORVU6Hr1G061420	None	Nitrate reductase NADH dependent	7.24604	0.00123756
HORVU5Hr1G063590	None	Low molecular mass early light-inducible protein HV60, chloroplastic	7.24234	0.00108058
HORVU5Hr1G092160	None	late embryogenesis abundant protein-like	7.19441	3e-08
HORVU1Hr1G000340	None	Gene encoding jasmonate-induced protein (Fragment)	7.18997	0.00117962
HORVU3Hr1G117450	None	Jasmonate induced protein	7.14333	0.00680902
HORVU7Hr1G000040	None	Acid beta-fructofuranosidase	7.11962	2.05e-07
HORVU7Hr1G000040	None	Acid beta-fructofuranosidase	7.11962	2.05e-07
HORVU6Hr1G067170	AT1G10680	Multidrug/pheromone exporter, ABC superfamily	7.11891	2.18e-06
HORVU5Hr1G063630	None	Low molecular mass early light-inducible protein HV90, chloroplastic	7.10754	0.000214149
HORVU4Hr1G076550	None	Anthocyanin 5-aromatic acyltransferase	7.09077	2.73e-05
HORVU1Hr1G043890	AT1G73190	Aquaporin TIP	7.08522	1.04e-07
HORVU3Hr1G032410	None	Putative transcription factor OsGLK2 (Fragment)	7.06678	2.41e-05
HORVU0Hr1G002320	None	0	7.05673	5.06e-07
HORVU3Hr1G078370	None	Bifunctional inhibitor/plant lipid transfer protein/seed storage helical domain	7.03668	2.52e-06
HORVU4Hr1G063190	None	Early light-inducible protein ELIP	7.02163	1.83e-11
HORVU5Hr1G115310	AT3G10900	Mannan endo-14-beta-mannosidase 7	6.999	7.5e-07
HORVU0Hr1G005160	AT1G08630	L-allo-threonine aldolase	6.9953	9.56e-15
HORVU7Hr1G007840	AT3G11480	Salicylate O-methyltransferase	6.99522	1.08e-07
HORVU5Hr1G006550	None	Cationcalcium exchanger 1	6.99352	2.64e-05
HORVU7Hr1G028950	AT1G80530	LOW QUALITY PROTEIN: protein NUCLEAR FUSION DEFECTIVE 4	6.93584	0.00841794
HORVU7Hr1G028950	AT1G80530	LOW QUALITY PROTEIN: protein NUCLEAR FUSION DEFECTIVE 4	6.93584	0.00841794
HORVU1Hr1G065290	AT1G77410	Beta-galactosidase	6.92948	6.44e-05
HORVU6Hr1G061390	None	Homeobox-leucine zipper protein ATHB-6	6.91313	7.53e-07
HORVU3Hr1G030650	AT1G01470	Desiccation protectant protein Lea	6.89135	4.59e-14
HORVU5Hr1G092290	AT2G38920	Zinc finger, RING-type	6.87982	6.26e-06
HORVU5Hr1G018470	None	Zinc finger protein 1	6.86787	2.07e-05
HORVU4Hr1G059270	AT1G07645	Glyoxalase family protein, expressed	6.86775	1.33e-07
HORVU3Hr1G070850	AT2G19900	Malic enzyme	6.86508	1.31e-15
HORVU0Hr1G019640	None	Myc-type, basic helix-loop-helix (BHLH) domain-containing protein	6.86218	5.57e-05
HORVU0Hr1G023360	None	High molecular mass early light-inducible protein HV58, chloroplastic	6.86098	4.98e-07
HORVU1Hr1G092680	AT4G20820	Cannabidiolic acid synthase	6.85869	0.000305951
HORVU1Hr1G063150	None	Immunoglobulin G-binding protein H	6.85457	6.53e-07
HORVU2Hr1G126660	None	Patatin	6.80863	0.00270333
HORVU1Hr1G063740	AT1G01720	NAC transcription factor	6.79096	2.3e-14
HORVU3Hr1G052880	AT3G50930	Mitochondrial chaperone	6.78727	6.06e-05
HORVU7Hr1G030160	AT5G13170	Bidirectional sugar transporter SWEET	6.71567	4.07e-09
HORVU0Hr1G009060	AT5G09430	Triacylglycerol lipase	6.71013	3.51e-08
HORVU5Hr1G062130	None	0	6.70794	0.000577029
HORVU3Hr1G055740	AT5G24030	Tellurite resistance protein tehA	6.69659	1.27e-06
HORVU5Hr1G045650	AT1G69490	NAC domain transcription factor	6.68493	8.4e-10
HORVU3Hr1G059250	None	Ethylene-responsive transcription factor CRF4	6.67256	5.69e-06
HORVU2Hr1G112580	None	Endonuclease	6.6695	7.24e-13
HORVU5Hr1G045750	None	Actin depolymerizing factor	6.65888	7.51e-09
HORVU3Hr1G056560	AT5G42800	Dihydroflavonol reductase	6.65787	0.00051743
HORVU4Hr1G060370	AT1G07430	2C-type protein phosphatase protein	6.63751	2.12e-15
HORVU5Hr1G112130	AT3G48310	Indolin-2-one monooxygenase	6.61361	8.24e-07
HORVU2Hr1G049100	None	0	6.57623	0.0014861
HORVU5Hr1G015010	None	Dihydroflavonol-4-reductase	6.57358	2.08e-06
HORVU6Hr1G078640	AT5G20400	2-oxoglutarate (2OG) and Fe(II)-dependent oxygenase superfamily protein	6.53702	2.05e-09
HORVU2Hr1G090250	AT1G16120	Wall-associated receptor kinase 5	6.51932	2.69e-06
HORVU2Hr1G090250	AT1G16120	Wall-associated receptor kinase 5	6.51932	2.69e-06
HORVU5Hr1G063620	None	Low molecular mass early light-inducible protein HV90, chloroplastic	6.51636	0.000326538
HORVU5Hr1G036590	None	DNA binding protein	6.51633	7.05e-09
HORVU3Hr1G060060	AT5G66460	Mannan endo-1 4-beta-mannosidase 7	6.47697	5.22e-06
HORVU3Hr1G086680	None	Zinc finger protein ZAT11	6.46233	0.00135124
HORVU3Hr1G110760	AT5G53400	Nuclear movement family protein	6.4619	6.41e-08
HORVU2Hr1G115980	AT3G22400	Lipoxygenase	6.44851	3.1e-07
HORVU1Hr1G000440	None	Gene encoding jasmonate-induced protein (Fragment)	6.41797	0.000292669
HORVU1Hr1G000440	None	Gene encoding jasmonate-induced protein (Fragment)	6.41797	0.000292669
HORVU6Hr1G075240	AT3G26380	Pentatricopeptide repeat-containing protein, chloroplastic	6.41777	0.000532118
HORVU6Hr1G057670	AT4G13480	Myb transcription factor	6.41256	4.42e-06
HORVU7Hr1G030660	AT4G13180	Putative dehydrogenase	6.39521	1.78e-05
HORVU5Hr1G045570	None	Zinc transporter 5	6.3707	0.000313711
HORVU2Hr1G124300	AT1G78380	Tau class glutathione S-transferase	6.36604	3.35e-05
HORVU7Hr1G101310	AT1G20080	Plant synaptotagmin	6.36279	2.63e-14
HORVU5Hr1G071940	AT1G22340	Cyanohydrin beta-glucosyltransferase	6.3522	1.24e-06
HORVU0Hr1G039890	None	Receptor kinase	6.27637	1.57e-08
HORVU2Hr1G081670	AT5G47810	ATP-dependent 6-phosphofructokinase	6.26752	7.05e-10
HORVU3Hr1G112520	AT1G43710	Serine decarboxylase	6.22813	0.00201463
HORVU4Hr1G007610	AT1G66200	Glutamine synthetase nodule isozyme	6.227	2.71e-16
HORVU5Hr1G093700	AT3G22400	Lipoxygenase	6.2154	0.00389986
HORVU2Hr1G110230	AT4G33950	serine/threonine-protein kinase SAPK1 isoform X2	6.21119	2e-16
HORVU5Hr1G118020	AT1G19630	Abscisic acid 8'-hydroxylase	6.20533	1.14e-07
HORVU1Hr1G094880	AT5G07990	Flavonoid 3'-monooxygenase	6.18783	4.6e-05
HORVU5Hr1G112930	None	Zinc finger protein 382	6.1816	7.49e-06
HORVU5Hr1G112930	None	Zinc finger protein 382	6.1816	7.49e-06
HORVU0Hr1G030200	AT5G19820	Coatomer beta subunit	6.14146	0.00118614
HORVU3Hr1G074100	None	Blue copper protein	6.12844	1.83e-07
HORVU4Hr1G015170	None	Small heat shock protein HSP	6.08544	2.03e-08
HORVU3Hr1G062900	AT5G53390	O-acyltransferase WSD1	6.0816	1.91e-06
HORVU2Hr1G112120	None	0	6.07633	0.000979104
HORVU6Hr1G090200	AT3G57880	Phosphoribosyltransferase	6.07002	7.33e-10
HORVU3Hr1G107240	AT3G54510	ERD (Early-responsive to dehydration stress) family protein (Fragment)	6.05783	1.41e-05
HORVU4Hr1G081370	None	Mediator of RNA polymerase II transcription subunit 26	6.05263	0.00390837
HORVU1Hr1G025060	None	Cytochrome c oxidase subunit 1	6.03392	0.00462982
HORVU5Hr1G084750	None	Diaminopimelate decarboxylase 2 chloroplastic	6.01978	3.1e-07
HORVU3Hr1G093160	AT3G23600	Retrotransposon protein Ty1-copia subclass	5.96035	2.19e-07
HORVU2Hr1G089540	AT2G37040	Phenylalanine ammonia-lyase	5.95759	0.000961851
HORVU3Hr1G059170	AT2G29380	Orphans transcription factor	5.94663	1.18e-12
HORVU3Hr1G077610	AT2G23620	Putative alpha/Beta hydrolase fold protein	5.93252	2.18e-06
HORVU1Hr1G067080	None	High molecular mass early light-inducible protein HV58, chloroplastic	5.92655	1.3e-05
HORVU6Hr1G067200	AT4G25960	Multidrug/pheromone exporter, ABC superfamily	5.92352	8.79e-05
HORVU5Hr1G094680	AT3G22490	Late embryogenesis abundant protein like	5.91789	0.00187474
HORVU1Hr1G072590	AT3G11430	ER glycerol-phosphate acyltransferase	5.91684	1.19e-08
HORVU0Hr1G013950	None	G-box-binding factor 1	5.90786	8.38e-07
HORVU7Hr1G116080	AT5G20660	ATP binding protein, putative	5.87328	0.00207911
HORVU3Hr1G077930	AT1G60420	Disulfide isomerase	5.87239	3.12e-15
HORVU7Hr1G097730	AT1G10210	Mitogen-activated protein kinase	5.87101	0.00809639
HORVU3Hr1G109430	AT4G05200	Cysteine-rich receptor-like protein kinase 10	5.86772	0.000278651
HORVU5Hr1G015040	None	Dihydroflavonol-4-reductase	5.86573	4.52e-07
HORVU1Hr1G085930	AT3G26760	Secoisolariciresinol dehydrogenase	5.84659	5.34e-06
HORVU7Hr1G041810	AT1G66230	Myb transcription factor	5.84534	3.79e-06
HORVU4Hr1G032860	AT1G69200	0	5.83997	0.000370606
HORVU3Hr1G114150	AT3G12620	Pyruvate dehydrogenase phosphatase	5.83517	0.00170998
HORVU7Hr1G090970	AT5G66110	Copper chaperone for superoxide dismutase	5.82361	3.05e-11
HORVU5Hr1G005230	None	0	5.82303	0.00321351
HORVU5Hr1G092850	AT1G78390	9-cis-epoxycarotenoid dioxygenase, chloroplastic	5.82243	4.56e-06
HORVU7Hr1G040140	AT3G02610	Acyl-(Acyl-carrier-protein) desaturase, chloroplastic	5.80766	0.000169136
HORVU5Hr1G085800	None	Calmodulin	5.80029	5.35e-05
HORVU3Hr1G030770	AT1G64110	p-loop containing nucleoside triphosphate hydrolase superfamily protein	5.77405	1.19e-12
HORVU2Hr1G039130	AT1G77800	Putative PHD-finger domain containing protein family	5.75062	0.00764277
HORVU3Hr1G093270	None	Cysteine proteinase inhibitor B	5.74674	8.22e-05
HORVU2Hr1G040690	AT5G03720	Heat stress transcription factor A-3	5.73653	0.00485326
HORVU7Hr1G040460	AT1G24180	Pyruvate dehydrogenase E1 component subunit alpha	5.72545	1.25e-13
HORVU1Hr1G038780	AT1G07040	Purine catabolism regulatory protein	5.70627	2.32e-17
HORVU3Hr1G062940	AT5G53390	O-acyltransferase WSD1	5.6993	4.12e-14
HORVU5Hr1G008050	AT3G14440	Plastid 9-cis-epoxycarotenoid dioxygenase	5.6972	1.86e-08
HORVU1Hr1G002470	AT1G70250	Serine/threonine kinase (Fragment)	5.69167	1.95e-06
HORVU1Hr1G002470	AT1G70250	Serine/threonine kinase (Fragment)	5.69167	1.95e-06
HORVU2Hr1G100420	None	High-affinity K+ transporter 1 (Fragment)	5.67282	2.78e-06
HORVU5Hr1G084710	AT1G64940	Cytochrome P450 family 87 subfamily A polypeptide 6	5.66428	8.61e-09
HORVU4Hr1G074130	AT2G38750	Annexin like	5.66237	3.24e-09
HORVU1Hr1G090130	None	WRKY transcription factor	5.65816	6.33e-05
HORVU7Hr1G001030	None	Sucrose:fructan 6-fructosyltransferase (Fragment)	5.65138	5.37e-11
HORVU5Hr1G100750	AT2G24230	Putative LRR receptor-like serine/threonine-protein kinase isoform C	5.64872	0.000224821
HORVU2Hr1G035020	None	0	5.63732	2.63e-11
HORVU5Hr1G084820	None	Putrescine hydroxycinnamoyl transferase	5.62697	5.76e-06
HORVU2Hr1G103150	None	Pectinesterase inhibitor 8	5.61368	3.59e-08
HORVU7Hr1G008470	None	Serine/threonine protein phosphatase	5.60698	1.83e-09
HORVU6Hr1G003270	None	Glycosyltransferase	5.59296	3.8e-06
HORVU1Hr1G019380	None	Tryptamine hydroxycinnamoyl transferase	5.58666	1.77e-05
HORVU2Hr1G004170	AT5G13930	Chalcone synthase	5.58004	0.000431923
HORVU7Hr1G084920	AT1G14430	Putative 2S globulin, Glycoside hydrolase, catalytic domain-containing protein	5.56504	1.99e-06
HORVU1Hr1G056570	None	Late embryogenesis abundant protein 19	5.55565	7.06e-09
HORVU7Hr1G080460	AT1G15710	Arogenate dehydrogenase 1 chloroplastic	5.55197	4.54e-07
HORVU2Hr1G073210	AT3G52600	0	5.53575	8.52e-08
HORVU6Hr1G081330	AT2G05940	Serine/threonine-protein kinase-like protein	5.51789	3.58e-11
HORVU5Hr1G048100	AT3G47340	asparagine synthetase [glutamine-hydrolyzing]	5.49847	3.86e-06
HORVU2Hr1G105690	None	Salicylic acid-binding protein 2	5.49386	6.01e-06
HORVU3Hr1G030460	AT1G79900	Endoplasmic reticulum-adenine nucleotide transporter	5.48029	1.96e-09
HORVU2Hr1G117680	AT4G23150	Serine/threonine-protein kinase	5.47365	4.03e-06
HORVU2Hr1G086120	AT2G24800	Peroxidase	5.45987	1.04e-06
HORVU6Hr1G080340	None	AP2 domain class transcription factor	5.45798	0.000442159
HORVU7Hr1G042900	AT5G14860	Glycosyltransferase	5.45346	2.23e-08
HORVU1Hr1G030060	AT5G24030	Tellurite resistance protein tehA	5.44048	1.36e-13
HORVU3Hr1G052770	AT1G18530	Calcium-binding protein CML	5.42785	4.46e-05
HORVU5Hr1G087880	AT5G65980	Putative transporter	5.41968	2.25e-09
HORVU2Hr1G079270	AT5G06570	Arylacetamide deacetylase	5.4183	1.19e-05
HORVU6Hr1G061000	AT3G43630	Vacuolar iron transporter	5.40182	1.54e-05
HORVU2Hr1G113290	AT3G16150	Putative isoaspartyl peptidase/L-asparaginase 2	5.36634	1.13e-08
HORVU5Hr1G037360	AT3G15470	WD repeat-containing protein 44-like	5.36514	7.11e-06
HORVU7Hr1G038340	AT1G62260	Pentatricopeptide repeat-containing protein, mitochondrial	5.36244	1.12e-11
HORVU4Hr1G024080	None	GTP binding protein	5.36145	7.05e-05
HORVU7Hr1G046660	AT1G18100	Phosphatidylethanolamine-binding protein PEBP	5.35848	1.06e-06
HORVU7Hr1G025000	None	MRP-like ABC transporter-like	5.3577	3e-14
HORVU7Hr1G104180	None	0	5.35067	0.00255472
HORVU4Hr1G060670	AT1G36070	WD-repeat protein, putative	5.34985	2.75e-12
HORVU7Hr1G078670	AT4G29820	Cleavage and polyadenylation specificity factor subunit 5	5.33934	2.57e-11
HORVU6Hr1G077770	AT4G08950	Phi-1-like phosphate-induced protein	5.32786	1.52e-09
HORVU6Hr1G073540	None	NADH-ubiquinone reductase complex 1 MLRQ subunit	5.32627	2.42e-05
HORVU7Hr1G098330	AT5G57550	Xyloglucan endotransglucosylase/hydrolase	5.32438	3.39e-09
HORVU3Hr1G004050	AT1G68320	MYB transcription factor	5.31293	9.49e-06
HORVU3Hr1G069590	None	Heat shock transcription factor class C	5.30146	2.02e-13
HORVU3Hr1G053210	None	0	5.3008	4.32e-12
HORVU1Hr1G068460	AT1G73100	Histone-lysine N-methyltransferase H3 lysine-9 specific SUVH3	5.29762	0.000103964
HORVU1Hr1G059950	None	Early-methionine-labelled polypeptide	5.29454	0.000550438
HORVU1Hr1G077590	AT4G21070	Protein BREAST CANCER SUSCEPTIBILITY 1 like	5.29339	0.000690857
HORVU2Hr1G058510	None	Chromo domain-containing protein	5.2926	1.8e-08
HORVU2Hr1G112230	None	Zinc transporter 5	5.2705	6.13e-07
HORVU5Hr1G063050	AT2G36570	Leucine-rich repeat receptor-like protein kinase PXC1	5.26104	0.00179235
HORVU7Hr1G044990	AT1G67730	Estradiol 17-beta-dehydrogenase 12-A	5.25628	0.000395276
HORVU7Hr1G012600	AT5G57550	Xyloglucan endotransglucosylase/hydrolase	5.25064	1.26e-06
HORVU5Hr1G121440	AT1G14590	Nucleotide-diphospho-sugar transferase family protein	5.23866	4.31e-05
HORVU2Hr1G094230	AT4G11280	1-aminocyclopropane-1-carboxylate synthase (Fragment)	5.23663	0.000150591
HORVU5Hr1G081500	AT4G22920	Senescence-inducible chloroplast non-yellowing protein 1	5.23416	7.75e-14
HORVU7Hr1G043690	None	UDP-glucose:2-hydroxyflavanone C-glucosyltransferase	5.18422	2.41e-05
HORVU7Hr1G043690	None	UDP-glucose:2-hydroxyflavanone C-glucosyltransferase	5.18422	2.41e-05
HORVU7Hr1G041260	None	ZIM-domain protein 5	5.17739	1e-06
HORVU1Hr1G057630	AT1G30360	Early-responsive to dehydration stress protein (ERD4)	5.17658	4.4e-07
HORVU2Hr1G111780	AT4G32300	rust resistance kinase Lr10-like	5.17092	4.65e-07
HORVU4Hr1G022280	AT5G05340	Peroxidase	5.15578	6.83e-07
HORVU2Hr1G030290	AT3G10150	Inactive purple acid phosphatase	5.14972	6.39e-05
HORVU5Hr1G068120	AT4G02720	NKAP family protein isoform A	5.14913	0.000683506
HORVU6Hr1G062430	None	Ethylene-responsive transcription factor 5	5.13809	2.78e-11
HORVU1Hr1G055340	AT1G10940	Serine/threonine-protein kinase SR	5.13166	5.2e-09
HORVU5Hr1G039730	AT2G43710	Stearoyl-acyl-carrier-protein desaturase1	5.12379	0.000120243
HORVU4Hr1G051010	AT1G09780	Metalloenzyme	5.12369	2.01e-17
HORVU3Hr1G058280	AT2G26650	Inward-rectifying potassium channel	5.12107	0.000191338
HORVU2Hr1G101160	AT3G23730	Xyloglucan endotransglucosylase/hydrolase	5.11337	1.24e-06
HORVU4Hr1G076610	AT3G19990	Tetratricopeptide-like helical	5.08988	1e-07
HORVU7Hr1G051200	ATCG00430	NADH-plastoquinone oxidoreductase subunit K	5.05647	0.00148754
HORVU6Hr1G082360	None	0	5.0533	2.26e-11
HORVU6Hr1G041900	None	Putative nucleotidyltransferase, Ribonuclease H	5.05242	0.00325295
HORVU7Hr1G087250	AT5G21100	Plant L-ascorbate oxidase	5.05163	7.93e-06
HORVU4Hr1G074470	AT2G38110	ER glycerol-phosphate acyltransferase	5.03959	2.58e-09
HORVU0Hr1G036550	None	Small-subunit processome, Utp	5.03875	0.000344017
HORVU1Hr1G081410	AT2G42750	Chaperone protein DnaJ	5.03088	2.06e-07
HORVU7Hr1G041300	None	Putative tify domain/CCT motif transcription factor family protein	5.02884	3.23e-05
HORVU1Hr1G017690	None	0	5.02329	2.13e-13
HORVU7Hr1G073640	AT5G03555	Permease cytosine/purines uracil thiamine allantoin	5.02236	2.67e-13
HORVU6Hr1G065430	AT5G52020	Ethylene-responsive transcription factor ERF025	5.0157	3.18e-05
HORVU6Hr1G058840	AT2G37040	Phenylalanine ammonia-lyase	5.01181	1.05e-05
HORVU5Hr1G062090	AT1G54100	Aldehyde dehydrogenase family 7 member A1 isoform B	5.00896	6.88e-18
HORVU6Hr1G028140	AT5G04040	Triacylglycerol lipase	4.99659	1.14e-05
HORVU0Hr1G026010	AT5G06150	Cyclin IbZm	4.97975	0.00322475
HORVU7Hr1G045060	None	0	4.96127	2.38e-05
HORVU3Hr1G035880	AT1G06800	Fungal lipase-like domain containing protein	4.94241	0.000365802
HORVU2Hr1G041300	AT4G21440	snRNA-activating protein complex subunit 4	4.94188	6.15e-07
HORVU3Hr1G024820	None	0	4.93198	0.00136593
HORVU3Hr1G024820	None	0	4.93198	0.00136593
HORVU7Hr1G060070	AT2G36690	Isopenicillin N synthase	4.91693	1.29e-06
HORVU3Hr1G002830	None	Glutathione S-transferase GSTU6	4.9163	0.0049801
HORVU7Hr1G066980	ATMG01360	Cytochrome c oxidase subunit 1	4.89704	0.00470489
HORVU7Hr1G082450	AT5G36160	PLP-dependent aminotransferase	4.89444	1.43e-10
HORVU4Hr1G052450	AT2G47180	Hexosyltransferase	4.89345	2.51e-12
HORVU3Hr1G067400	AT1G08730	0	4.88853	0.00108058
HORVU3Hr1G067400	AT1G08730	0	4.88853	0.00108058
HORVU3Hr1G067400	AT1G08730	0	4.88853	0.00108058
HORVU3Hr1G067400	AT1G08730	0	4.88853	0.00108058
HORVU4Hr1G013460	None	Zinc finger protein 1	4.88336	1.59e-10
HORVU0Hr1G016370	None	Dehydration-responsive element binding protein 6	4.87032	3.27e-09
HORVU2Hr1G095880	AT4G35560	Syntaxin binding protein 5	4.86945	5.13e-13
HORVU2Hr1G071890	AT1G47980	Desiccation-related protein PCC13-62	4.86646	0.000736818
HORVU1Hr1G068530	None	UV radiation resistance-associated gene protein	4.84332	1.34e-09
HORVU3Hr1G064470	AT3G12500	Basic endochitinase A	4.83501	0.0020462
HORVU1Hr1G063390	AT5G40010	AAA-ATPase ASD mitochondrial	4.79705	4.74e-09
HORVU2Hr1G017760	AT3G52850	Vacuolar-sorting receptor 1	4.79658	4.24e-08
HORVU5Hr1G112160	AT4G36010	Pathogenesis-related thaumatin superfamily protein	4.79029	7.71e-13
HORVU6Hr1G083720	AT2G41190	Lysine histidine transporter 1	4.77896	5.94e-15
HORVU6Hr1G091840	AT4G00350	Protein TRANSPARENT TESTA 12	4.77692	8.55e-05
HORVU0Hr1G010080	AT4G15920	Sugars will eventually be exported transporter17a	4.7629	1.27e-09
HORVU0Hr1G010080	AT4G15920	Sugars will eventually be exported transporter17a	4.7629	1.27e-09
HORVU2Hr1G030260	AT3G10150	Inactive purple acid phosphatase	4.75807	6.7e-05
HORVU6Hr1G011010	None	0	4.75625	0.00739308
HORVU4Hr1G068960	None	Glucan endo-1,3-beta-glucosidase 3	4.75403	7.32e-16
HORVU2Hr1G013420	None	NEP1-interacting protein 2	4.74623	3.91e-07
HORVU7Hr1G057650	AT2G17730	Putative RING zinc finger domain superfamily protein	4.74568	1.03e-10
HORVU1Hr1G005920	AT3G53620	Soluble inorganic pyrophosphatase	4.73978	9.35e-06
HORVU1Hr1G086480	AT1G16890	Ubiquitin-conjugating enzyme 1	4.73947	0.000290784
HORVU3Hr1G062920	None	0	4.73902	2.85e-10
HORVU5Hr1G103420	AT1G17180	Tau class glutathione S-transferase	4.73115	4.32e-09
HORVU4Hr1G054420	AT2G47460	MYB transcription factor	4.72032	3.34e-05
HORVU0Hr1G022110	AT4G25810	Xyloglucan endotransglucosylase/hydrolase	4.7073	0.000139274
HORVU7Hr1G041470	AT1G70680	Peroxygenase	4.69238	4.77e-06
HORVU7Hr1G112900	AT2G24150	Heptahelical transmembrane protein 2	4.6903	1.35e-05
HORVU5Hr1G066460	AT1G23110	GMP synthase	4.68781	1.64e-05
HORVU5Hr1G077920	AT1G02850	Beta-glucosidase 6	4.68451	1.87e-10
HORVU3Hr1G082870	AT3G19640	Mitochondrial inner membrane magnesium transporter mrs2	4.67486	8.68e-06
HORVU4Hr1G053980	None	Ocs element-binding factor 1	4.67283	3.51e-06
HORVU4Hr1G069340	AT5G10200	Tetratricopeptide repeat protein 1	4.67194	0.00013328
HORVU7Hr1G098170	AT4G31750	Phytochrome-associated protein phosphatase type 2C	4.66624	4.92e-08
HORVU1Hr1G049230	AT1G10360	Putative glutathione S-transferase GSTU6	4.66201	5.33e-06
HORVU7Hr1G012910	None	Cell cycle regulated microtubule associated protein	4.64512	1.47e-06
HORVU3Hr1G069940	None	Putative Late embryogenesis abundant protein, LEA-14	4.64475	1.72e-07
HORVU3Hr1G091210	AT1G17020	S-norcoclaurine synthase	4.64313	7.98e-10
HORVU2Hr1G126570	None	Patatin	4.64199	0.00768222
HORVU2Hr1G005150	None	Molecular chaperone HtpG	4.62276	3.64e-09
HORVU5Hr1G125600	AT4G35100	Plasma membrane intrinsic protein 1	4.6148	0.000384876
HORVU3Hr1G085760	AT3G55610	Delta-1-pyrroline-5-carboxylate synthase	4.61379	5.45e-13
HORVU4Hr1G055490	None	HAT family dimerisation domain containing protein	4.60985	0.000627809
HORVU4Hr1G079030	AT2G20370	Xyloglucan galactosyltransferase KATAMARI	4.60528	2.76e-08
HORVU5Hr1G063340	AT5G57480	Mitochondrial chaperone/AAA ATPase	4.60164	3.55e-06
HORVU5Hr1G106640	None	Protein synthesis inhibitor II	4.60148	9.94e-11
HORVU3Hr1G051820	AT2G05940	Serine/threonine-protein kinase	4.5942	3.94e-07
HORVU5Hr1G061810	AT2G05940	Serine/threonine-protein kinase	4.5942	3.94e-07
HORVU3Hr1G116310	AT3G14690	Cytochrome P450 monooxygenase	4.58604	0.000517049
HORVU5Hr1G105880	None	Plant Tudor-like RNA-binding protein	4.5773	2.93e-13
HORVU5Hr1G065370	AT5G10930	5'-AMP-activated protein kinase, catalytic alpha subunit	4.57694	5.2e-13
HORVU0Hr1G021480	AT5G23850	O-glucosyltransferase rumi homolog	4.57344	7.11e-09
HORVU0Hr1G019300	AT3G09270	Glutathione S-transferase, N-terminal domain containing protein, expressed	4.56925	1.16e-05
HORVU4Hr1G049500	AT4G02280	Sucrose synthase	4.5658	1.95e-15
HORVU4Hr1G049500	AT4G02280	Sucrose synthase	4.5658	1.95e-15
HORVU2Hr1G122590	AT5G44440	Cannabidiolic acid synthase-like 2	4.54893	9.37e-10
HORVU5Hr1G063650	None	Low molecular mass early light-inducible protein HV90, chloroplastic	4.5334	2.93e-09
HORVU7Hr1G043530	AT1G47710	Serpin-ZXA	4.53109	1.3e-07
HORVU6Hr1G076270	None	0	4.52698	0.00367034
HORVU4Hr1G047690	None	Retrovirus-related Pol polyprotein from transposon TNT 1-94	4.52395	2.49e-06
HORVU4Hr1G047690	None	Retrovirus-related Pol polyprotein from transposon TNT 1-94	4.52395	2.49e-06
HORVU2Hr1G017370	AT5G61430	NAC transcription factor	4.52277	7.95e-07
HORVU3Hr1G008310	None	0	4.51806	0.00128266
HORVU1Hr1G021750	None	Translocator protein-like protein	4.51554	3.39e-06
HORVU5Hr1G045290	AT3G54320	Ethylene-responsive transcription factor WRI1	4.51431	1.63e-08
HORVU6Hr1G074960	AT1G35910	Trehalose 6-phosphate phosphatase	4.51413	1.37e-06
HORVU5Hr1G112610	None	Protein synthesis inhibitor II	4.51202	0.00332575
HORVU2Hr1G034740	AT4G03140	NAD(P)-binding Rossmann-fold superfamily protein	4.50922	1.68e-07
HORVU7Hr1G091800	AT5G39150	Germin-like protein 8-4	4.50241	0.00132187
HORVU7Hr1G091800	AT5G39150	Germin-like protein 8-4	4.50241	0.00132187
HORVU5Hr1G070400	AT1G17840	ATP-binding cassette transporter, putative	4.49625	0.00149468
HORVU5Hr1G012120	AT5G10530	L-type lectin-domain containing receptor kinase IX.1	4.49066	2.15e-07
HORVU7Hr1G119900	AT1G50180	0	4.48255	1.44e-06
HORVU7Hr1G119900	AT1G50180	0	4.48255	1.44e-06
HORVU2Hr1G030220	AT4G24550	Adaptor protein complex 4 subunit u	4.47127	9.99e-06
HORVU4Hr1G066270	AT5G42650	Chloroplast allene oxide synthase	4.45744	3.59e-07
HORVU0Hr1G022070	AT5G60900	Putative receptor protein kinase ZmPK1	4.45247	7.92e-08
HORVU3Hr1G007420	None	Calcium-binding allergen Ole e like	4.44355	1.3e-06
HORVU5Hr1G111140	AT5G27540	Mitochondrial Rho GTPase	4.44223	6.99e-08
HORVU2Hr1G099290	AT4G20050	Parallel beta-helix repeat-containing protein (Fragment)	4.4372	0.000925447
HORVU1Hr1G067830	AT3G63060	0	4.42992	7.34e-06
HORVU2Hr1G070310	AT5G50700	Short-chain dehydrogenase/reductase SDR	4.41731	9.12e-10
HORVU3Hr1G099120	AT5G18610	Serine/threonine-protein kinase CDL1-like	4.41327	3.27e-16
HORVU1Hr1G063420	AT1G68570	Putative nitrite transporter	4.38326	3.53e-12
HORVU3Hr1G085890	AT3G13080	Xenobiotic-transporting ATPase	4.38051	6.67e-15
HORVU1Hr1G090510	None	Ubiquitin--protein ligase	4.35658	1.29e-06
HORVU6Hr1G038550	AT3G47570	LRR receptor-like serine/threonine-protein kinase EFR	4.341	8.3e-06
HORVU5Hr1G088420	None	Histone-lysine N-methyltransferase	4.32951	1.93e-07
HORVU7Hr1G037080	AT5G65020	LOW QUALITY PROTEIN: annexin D2	4.32253	2.24e-16
HORVU1Hr1G068160	AT5G06150	Cyclin IbZm	4.32073	0.000838811
HORVU2Hr1G101750	None	Ran GTPase binding protein, putative	4.32028	1.91e-06
HORVU4Hr1G022270	AT5G05340	Peroxidase	4.31969	2.35e-06
HORVU1Hr1G068440	AT3G43810	Auxin-regulated calmodulin	4.29939	0.0010795
HORVU7Hr1G088260	AT1G14520	Myo-inositol oxygenase	4.28132	1.22e-11
HORVU2Hr1G117490	AT1G65790	G-type lectin S-receptor-like serine/threonine-protein kinase B120	4.25599	2.81e-09
HORVU6Hr1G073300	AT1G25450	3-ketoacyl-CoA synthase	4.23891	2.06e-06
HORVU7Hr1G046040	AT3G57680	Carboxyl-terminal-processing protease	4.22985	5.27e-15
HORVU4Hr1G067430	AT2G32120	DnaK protein, expressed	4.22032	2.09e-10
HORVU5Hr1G086630	None	Flavin-containing monooxygenase	4.21765	9.48e-11
HORVU6Hr1G078510	None	0	4.18757	0.000127921
HORVU6Hr1G082080	None	flocculation protein FLO11	4.17863	0.000619609
HORVU2Hr1G070700	AT5G41080	Glycerophosphodiester phosphodiesterase GDPD2	4.1771	4.42e-05
HORVU7Hr1G073050	AT4G05020	NADH:ubiquinone reductase (Non-electrogenic)	4.17552	1.23e-10
HORVU1Hr1G078710	AT2G32510	Mitogen-activated protein kinase kinase kinase A	4.1636	0.000119123
HORVU3Hr1G110320	AT1G06800	Fungal lipase-like domain containing protein	4.16302	0.000109282
HORVU5Hr1G035420	AT1G11890	Vesicle transport protein-like	4.16192	9.23e-08
HORVU7Hr1G031430	None	Glutamate receptor 2.5	4.15616	2e-08
HORVU1Hr1G049840	AT4G17980	NAC domain-containing protein 78	4.15568	1.08e-05
HORVU3Hr1G067380	AT1G72770	2C-type protein phosphatase protein	4.15303	4.98e-14
HORVU7Hr1G042260	AT5G07990	Flavonoid 3-monooxygenase	4.14501	8.44e-08
HORVU3Hr1G086500	AT5G02500	Heat shock cognate 70 kDa protein 2	4.14067	0.000361689
HORVU1Hr1G057410	None	Calcium-binding protein CML	4.13878	1.96e-12
HORVU7Hr1G035190	None	RNA ligase/cyclic nucleotide phosphodiesterase	4.11945	2.17e-06
HORVU4Hr1G079970	None	Mitogen-activated protein kinase kinase 6-like (Fragment)	4.11349	0.00238883
HORVU7Hr1G040480	AT1G20960	DExH-box ATP-dependent RNA helicase DExH12	4.09893	1.02e-05
HORVU7Hr1G040480	AT1G20960	DExH-box ATP-dependent RNA helicase DExH12	4.09893	1.02e-05
HORVU0Hr1G039840	None	Calmodulin-binding protein 25	4.09068	2.38e-05
HORVU5Hr1G068110	None	BHLH transcription factor	4.08594	1.46e-07
HORVU3Hr1G027240	None	Avr9/Cf-9 rapidly elicited protein	4.08213	2.3e-09
HORVU0Hr1G004140	None	Harpin-induced protein	4.08094	1.19e-06
HORVU1Hr1G076190	AT1G74310	ATP-dependent Clp protease ATP-binding subunit ClpB	4.07472	1.6e-07
HORVU1Hr1G081920	AT3G16520	Glycosyltransferase	4.06879	5.78e-06
HORVU3Hr1G014140	AT3G15510	NAC transcription factor	4.05988	2.75e-06
HORVU4Hr1G081590	AT5G10530	Cysteine-rich receptor-like protein kinase 25	4.05551	7.33e-07
HORVU1Hr1G087630	None	Monothiol glutaredoxin-S5	4.0528	0.000271299
HORVU5Hr1G046390	None	WRKY transcription factor 55	4.03572	0.001774
HORVU5Hr1G037440	AT3G19720	0	4.03305	3.91e-07
HORVU1Hr1G048950	None	Oxidoreductase	4.02953	8.22e-07
HORVU2Hr1G108290	AT3G20660	Putative major facilitator, sugar transporter, major facilitator superfamily	4.02816	8.71e-11
HORVU6Hr1G060600	AT5G52260	MYB transcription factor	4.02734	3.12e-07
HORVU5Hr1G045710	AT1G57610	Coiled-coil domain-containing protein 109A	4.02493	7.46e-05
HORVU1Hr1G080160	AT5G63370	Serine/threonine-protein kinase	4.02399	2.24e-10
HORVU2Hr1G074770	None	Abscisic stress-ripening protein 2	4.02047	7.29e-12
HORVU6Hr1G029750	AT2G23970	Glutamine amidotransferase	4.01783	1.24e-09
HORVU3Hr1G056570	None	CBS domain-containing protein	4.01723	5.25e-13
HORVU3Hr1G075040	AT2G20340	Tyrosine decarboxylase	4.00245	1.5e-09
HORVU7Hr1G088210	AT3G21250	ABC transporter	4.00208	1.37e-16
HORVU1Hr1G058520	AT1G02850	Non-cyanogenic beta-glucosidase	3.98794	3.92e-11
HORVU5Hr1G020530	AT3G55550	Mitogen-activated protein kinase kinase kinase	3.98007	5.61e-07
HORVU3Hr1G065390	AT2G47000	ABC transporter B family member 4	3.97671	1.42e-06
HORVU3Hr1G078360	AT5G50400	Putative phosphodiesterase I	3.97458	1.09e-08
HORVU4Hr1G060070	AT2G39710	Aspartyl protease	3.96228	1.89e-08
HORVU4Hr1G078460	AT1G22440	Alcohol dehydrogenase, C-terminal	3.95849	0.000168924
HORVU4Hr1G054080	AT4G16160	Tim17 domain-containing protein	3.94655	3.54e-15
HORVU7Hr1G095320	AT4G19390	UPF0114 protein in repA1-repA2 intergenic region	3.94192	1.93e-15
HORVU0Hr1G003220	None	Translation initiation factor IF-2	3.93943	0.000116652
HORVU6Hr1G077610	None	Putative RING zinc finger domain superfamily protein	3.92779	7.77e-15
HORVU7Hr1G042800	AT1G70300	Potassium transporter	3.92603	5.21e-12
HORVU1Hr1G075880	None	Calmodulin-binding protein-like	3.91611	5.09e-09
HORVU3Hr1G051830	AT2G05940	Serine/threonine-protein kinase	3.91448	7.06e-06
HORVU3Hr1G050380	AT5G12010	Harbinger transposase-derived nuclease	3.89556	6.76e-11
HORVU6Hr1G064620	None	Late embryogenesis abundant	3.88685	5.04e-11
HORVU7Hr1G051500	None	Peroxidase	3.88666	0.000469302
HORVU5Hr1G103890	None	Aldehyde oxidase4	3.87718	6.38e-14
HORVU5Hr1G103890	None	Aldehyde oxidase4	3.87718	6.38e-14
HORVU5Hr1G084740	AT4G35790	Phospholipase D delta	3.86172	2.7e-15
HORVU1Hr1G062190	AT5G05490	Sister chromatid cohesion 1 protein 1	3.85884	1.34e-09
HORVU1Hr1G061380	AT1G03220	Putative nepenthesin	3.85309	7.71e-12
HORVU4Hr1G023490	AT3G54180	Cyclin-dependent kinase B1-1	3.85133	9.75e-14
HORVU6Hr1G048300	None	0	3.8513	0.00189307
HORVU6Hr1G079150	AT3G03270	Adenine nucleotide alpha hydrolase-like superfamily protein	3.85104	4.14e-14
HORVU5Hr1G068360	AT3G19230	Leucine-rich repeat receptor-like serine/threonine-protein kinase	3.84443	9.94e-10
HORVU3Hr1G018500	AT3G53810	L-type lectin-domain containing receptor kinase IV.2	3.84362	8.54e-11
HORVU3Hr1G018610	AT3G53810	L-type lectin-domain containing receptor kinase IV.2	3.84362	8.54e-11
HORVU7Hr1G115210	None	Putative major facilitator, sugar transporter, major facilitator superfamily	3.84016	3.16e-16
HORVU7Hr1G115210	None	Putative major facilitator, sugar transporter, major facilitator superfamily	3.84016	3.16e-16
HORVU7Hr1G031620	None	0	3.83356	3.85e-05
HORVU3Hr1G057510	AT3G02410	Isoprenylcysteine alpha-carbonyl methylesterase ICME	3.8326	1.7e-10
HORVU5Hr1G063930	None	0	3.82683	4.11e-09
HORVU0Hr1G030810	None	0	3.82402	0.00514485
HORVU5Hr1G046480	AT5G05270	Chalcone-flavonone isomerase family protein (Fragment)	3.81824	0.000365792
HORVU2Hr1G032670	AT5G08030	Glycerophosphoryl diester phosphodiesterase	3.81432	1.01e-06
HORVU4Hr1G060310	AT2G37730	Transferring glycosyl group transferase	3.81356	4.73e-14
HORVU5Hr1G045770	None	Actin depolymerizing factor	3.80611	8.69e-12
HORVU1Hr1G019410	None	Tryptamine hydroxycinnamoyl transferase	3.7978	5.6e-06
HORVU2Hr1G082480	AT5G50170	C2-GRAM domain containing protein	3.7961	0.000537876
HORVU4Hr1G010150	AT5G65890	[Protein-PII] uridylyltransferase	3.79386	9.19e-06
HORVU2Hr1G069080	AT3G28960	Vacuolar amino acid transporter like	3.78418	1.41e-07
HORVU5Hr1G093860	None	Pre-mRNA-splicing factor ATP-dependent RNA helicase	3.78392	0.000641754
HORVU1Hr1G052420	AT4G35230	Putative serine/threonine-protein kinase	3.78028	0.00770476
HORVU5Hr1G060140	AT2G32990	Endoglucanase	3.77997	1.86e-05
HORVU5Hr1G060140	AT2G32990	Endoglucanase	3.77997	1.86e-05
HORVU6Hr1G031480	AT1G79440	Succinate-semialdehyde dehydrogenase mitochondrial	3.77833	2.71e-16
HORVU6Hr1G053090	AT3G53810	L-type lectin-domain containing receptor kinase IV.1	3.7759	1.69e-09
HORVU6Hr1G058670	AT5G18480	Hexosyltransferase	3.7733	3.75e-13
HORVU6Hr1G046910	AT4G23160	0	3.76918	0.00869991
HORVU5Hr1G061760	AT2G05940	Serine/threonine-protein kinase	3.76773	6.85e-05
HORVU4Hr1G074460	AT3G28480	Phospholipid/glycerol acyltransferase	3.76313	5.26e-06
HORVU1Hr1G010210	AT3G48740	Bidirectional sugar transporter SWEET	3.76148	0.00507055
HORVU3Hr1G094090	AT1G65320	5'-AMP-activated protein kinase, gamma subunit	3.76007	3.04e-16
HORVU3Hr1G006440	None	Eukaryotic aspartyl protease family protein	3.7492	3.95e-09
HORVU6Hr1G051290	None	ATP-dependent DNA helicase RecG	3.7476	0.00140711
HORVU1Hr1G052430	AT3G12500	Acidic endochitinase Q	3.74308	0.00136526
HORVU5Hr1G108670	AT1G74800	Hexosyltransferase	3.7403	1.17e-06
HORVU7Hr1G119620	AT1G61240	Riboflavin biosynthesis protein ribBA	3.736	1.09e-10
HORVU4Hr1G003450	None	Translation initiation factor IF-2-like	3.73303	1.6e-07
HORVU6Hr1G085760	AT1G23070	MAP kinase-activating protein C22orf5, putative, expressed	3.7307	7.19e-09
HORVU4Hr1G078260	None	E3 ubiquitin-protein ligase	3.72941	0.000790408
HORVU6Hr1G070740	None	Pollen-specific arabinogalacta protein BAN102	3.72925	1.4e-07
HORVU5Hr1G066230	AT1G08830	Superoxide dismutase	3.72238	2.84e-07
HORVU6Hr1G068700	AT4G19230	Abscisic acid 8'-hydroxylase 1	3.7134	0.00136098
HORVU7Hr1G074640	AT5G40780	Histidine amino acid transporter	3.7097	5.52e-08
HORVU6Hr1G036800	AT1G15520	Pleiotropic drug resistance protein 7	3.70588	1.09e-13
HORVU1Hr1G082910	None	HB transcription factor (Fragment)	3.70249	3.72e-10
HORVU3Hr1G002840	AT3G18180	Glycosyltransferase family 61 protein	3.69884	3.02e-05
HORVU5Hr1G069960	AT1G28220	Purine permease 3-like isoform X1	3.69648	1.18e-08
HORVU7Hr1G079380	AT4G39330	Geraniol dehydrogenase	3.69549	2.95e-14
HORVU5Hr1G053550	AT3G11900	Proton-coupled amino acid transporter 1	3.69401	3.94e-10
HORVU3Hr1G085930	AT1G07430	Orphans transcription factor (Fragment)	3.69401	4.25e-11
HORVU3Hr1G052520	None	RING-type E3 ubiquitin transferase	3.683	9.56e-05
HORVU3Hr1G007290	AT1G73805	Calmodulin-binding protein 60 B	3.67753	7.74e-09
HORVU7Hr1G042910	AT1G10400	Anthocyanin 3'-O-beta-glucosyltransferase	3.6463	5.27e-05
HORVU4Hr1G084110	None	Cysteine-rich repeat secretory protein 3	3.63352	1.12e-08
HORVU6Hr1G060540	AT2G37710	L-type lectin-domain containing receptor kinase IV.1	3.63292	6.14e-07
HORVU2Hr1G090030	AT4G21200	Oxoglutarate/iron-dependent dioxygenase	3.62711	1.84e-07
HORVU7Hr1G028910	AT1G15690	Pyrophosphate-energized vacuolar membrane proton pump	3.62601	2.32e-17
HORVU1Hr1G063450	None	CXE carboxylesterase	3.61869	5.99e-11
HORVU1Hr1G076950	AT3G22910	Calcium-transporting ATPase	3.61555	0.00368496
HORVU1Hr1G049070	AT1G10370	Glutathione S-transferase, N-terminal domain containing protein, expressed	3.60429	8.79e-10
HORVU1Hr1G049090	AT1G10370	Glutathione S-transferase, N-terminal domain containing protein, expressed	3.60429	8.79e-10
HORVU7Hr1G112710	AT5G57800	Very-long-chain aldehyde decarbonylase GL1-3	3.60158	1.39e-11
HORVU3Hr1G065620	AT4G26890	Mitogen-activated protein kinase kinase kinase A	3.59869	0.00020265
HORVU5Hr1G115100	AT5G13200	GRAM-containing/ABA-responsive protein (Fragment)	3.59622	3.11e-13
HORVU0Hr1G001590	None	0	3.58396	3.26e-09
HORVU5Hr1G098760	AT3G26330	Premnaspirodiene oxygenase	3.5833	4.43e-06
HORVU0Hr1G019740	None	Double-strand break repair protein mus-23-like	3.58318	2.8e-06
HORVU4Hr1G013840	AT3G19000	Isopenicillin N synthase	3.58098	3.03e-07
HORVU6Hr1G000480	AT1G21210	Wall-associated receptor kinase 3	3.58022	1.08e-11
HORVU5Hr1G063570	None	Low molecular mass early light-inducible protein HV90, chloroplastic	3.5785	1.59e-05
HORVU7Hr1G020190	AT1G08080	Bifunctional monodehydroascorbate reductase and carbonic anhydrase nectarin-3	3.5781	5.34e-07
HORVU4Hr1G084330	AT5G60710	von Willebrand factor type A domain containing protein	3.57716	1.21e-06
HORVU6Hr1G068450	AT3G06060	3-ketodihydrosphingosine reductase	3.5759	0.0016883
HORVU4Hr1G043990	None	Serine/threonine-protein kinase WNK4-like	3.5748	3.75e-09
HORVU2Hr1G033060	AT5G15630	COBRA-like protein 6	3.57323	0.00299697
HORVU1Hr1G021680	AT3G26300	Indolin-2-one monooxygenase	3.55586	6.48e-12
HORVU0Hr1G008980	AT3G02090	Coenzyme PQQ biosynthesis protein	3.55192	0.00033231
HORVU2Hr1G118910	AT3G13790	Extracellular invertase	3.55122	6.7e-08
HORVU6Hr1G077670	AT4G08980	Ubiquitin-protein ligase	3.54912	0.000180635
HORVU6Hr1G060140	None	AP2/ERF domain-containing transcription factor	3.53297	1.64e-07
HORVU5Hr1G027400	None	Retrovirus-related Pol polyprotein from transposon TNT 1-94	3.52791	0.000425433
HORVU0Hr1G007050	AT5G44210	Ethylene-responsive element binding factor	3.52007	1.17e-12
HORVU2Hr1G023590	AT3G18080	Non-cyanogenic beta-glucosidase	3.51055	1.08e-08
HORVU5Hr1G095120	AT3G47570	Putative LRR receptor-like serine/threonine-protein kinase	3.50907	6.77e-05
HORVU5Hr1G009840	AT3G59920	Guanosine nucleotide diphosphate dissociation inhibitor	3.50409	0.000125993
HORVU4Hr1G008270	AT5G15490	UDP-glucose 6-dehydrogenase	3.49679	5.1e-13
HORVU5Hr1G094380	AT2G26150	Heat shock transcription factor	3.49417	2.67e-09
HORVU3Hr1G088080	AT5G50260	Cysteine endopeptidase EP-A	3.49152	1.88e-09
HORVU4Hr1G004820	AT5G62670	Plasma membrane ATPase	3.48985	3.89e-13
HORVU4Hr1G065470	AT4G34500	Serine/threonine protein kinase	3.48631	4.02e-12
HORVU6Hr1G070450	AT1G32450	Proton-dependent oligopeptide transporter family	3.48133	1.05e-08
HORVU3Hr1G018650	AT5G01320	Pyruvate decarboxylase 2	3.47863	1.64e-13
HORVU4Hr1G057000	None	Low temperature-induced protein lt101.1	3.46161	6.92e-13
HORVU3Hr1G005890	AT1G71110	Ion transport domain-containing protein	3.4608	1.04e-08
HORVU1Hr1G065620	AT4G18550	Mono-and diacylglycerol lipase	3.45558	1.49e-05
HORVU5Hr1G047730	AT2G40300	Ferritin-1, chloroplastic	3.45386	5.42e-12
HORVU4Hr1G066750	AT2G47010	Retrovirus-related Pol polyprotein from transposon TNT 1-94	3.45273	1.23e-05
HORVU3Hr1G093190	AT3G14240	Subtilase	3.44813	0.000495077
HORVU7Hr1G034260	None	Pathogenesis-related protein 1	3.4464	1.63e-08
HORVU5Hr1G010560	None	VQ motif-containing protein 29-like	3.44597	1.52e-08
HORVU3Hr1G004140	None	Bowman-Birk type trypsin inhibitor	3.44474	9.75e-15
HORVU1Hr1G090110	None	WRKY transcription factor	3.44435	0.00309447
HORVU1Hr1G072360	AT2G01480	GDP-fucose protein O-fucosyltransferase	3.44065	1.14e-06
HORVU1Hr1G057940	AT5G07920	Diacylglycerol kinase	3.43426	7.01e-15
HORVU2Hr1G066200	AT1G71070	Acetylglucosaminyltransferase	3.43286	2.69e-12
HORVU3Hr1G074950	AT5G64120	Peroxidase	3.43232	4.43e-05
HORVU2Hr1G053110	AT4G23160	Zinc finger, CCHC-type	3.43017	0.000342374
HORVU4Hr1G066230	AT5G42650	Allene oxide synthase	3.42752	5.24e-08
HORVU4Hr1G067840	AT1G76340	GDP-mannose transporter	3.42732	3.09e-08
HORVU4Hr1G083170	None	Zinc finger protein 7	3.42502	0.000915772
HORVU1Hr1G001660	AT1G66920	Iron-deficiency induced receptor-like kinase	3.42302	2.02e-11
HORVU1Hr1G025890	AT1G15460	Boron transporter 4	3.41442	5.26e-09
HORVU2Hr1G112860	AT4G21585	RBR-type E3 ubiquitin transferase	3.411	4.67e-05
HORVU7Hr1G002820	AT3G01420	Heme peroxidase	3.4065	1.13e-08
HORVU3Hr1G018430	AT1G47890	LRR receptor-like serine/threonine-protein kinase FLS2	3.4063	2.32e-09
HORVU3Hr1G084400	AT3G20880	Serine/threonine-protein kinase	3.40319	0.00120716
HORVU4Hr1G028720	AT5G13870	Xyloglucan endotransglucosylase/hydrolase	3.40298	0.000760996
HORVU1Hr1G080080	AT1G74100	Sulfotransferase	3.40175	1.68e-12
HORVU2Hr1G112400	None	GDSL esterase/lipase	3.39572	9.37e-08
HORVU0Hr1G000050	None	0	3.39568	1.88e-07
HORVU1Hr1G038920	AT3G23920	Beta-amylase 1, chloroplastic	3.39186	0.00433477
HORVU2Hr1G113260	AT3G16150	Asparaginase	3.39141	2.82e-09
HORVU4Hr1G062770	None	Transcription initiation factor IIF subunit alpha	3.39071	4.49e-09
HORVU7Hr1G101240	None	lipid transfer-like protein VAS	3.38977	1.31e-09
HORVU5Hr1G094460	None	Hydroxycinnamoyl-Coenzyme A shikimate/quinate hydroxycinnamoyltransferase	3.3847	1.76e-07
HORVU0Hr1G028340	ATCG00770	0	3.37937	0.000791377
HORVU2Hr1G042310	AT3G03050	Cellulose synthase-like protein D3	3.37861	0.00140192
HORVU6Hr1G069940	AT2G33570	Glycosyltransferase family 92 protein (Fragment)	3.37716	3.15e-06
HORVU2Hr1G086560	ATMG00520	Group II intron-encoded protein ltrA	3.37703	0.000815782
HORVU2Hr1G117360	AT4G11530	Serine/threonine-protein kinase	3.37156	2.49e-07
HORVU2Hr1G033880	None	Leguminosin proline-rich group669 secreted peptide	3.36881	4.88e-05
HORVU5Hr1G081860	AT5G51070	ATP-dependent Clp protease ATP-binding subunit	3.36571	1.98e-12
HORVU1Hr1G088060	AT1G09970	Receptor-like protein kinase HAIKU2	3.36321	2.64e-05
HORVU3Hr1G083250	None	BZIP transcription factor domain containing protein, expressed	3.34586	2.08e-11
HORVU2Hr1G099890	None	Ethylene-responsive transcription factor 4 like	3.33514	2.05e-11
HORVU1Hr1G060500	None	Hydrolase	3.33023	1.59e-09
HORVU1Hr1G025520	None	Glyoxylase I family protein	3.31381	4.75e-12
HORVU5Hr1G073990	AT1G20970	Proton pump-interactor 1	3.31081	8.18e-15
HORVU2Hr1G101980	AT3G22360	Alternative oxidase	3.3073	1.02e-08
HORVU1Hr1G091600	AT1G27680	ADP glucose pyrophosphorylase2	3.30037	2.09e-11
HORVU3Hr1G087480	AT5G05010	ATP-dependent Clp protease adapter protein ClpS	3.29718	8.6e-13
HORVU2Hr1G040830	None	F-box family protein, putative	3.29059	0.000197732
HORVU1Hr1G072780	AT2G39800	Delta-1-pyrroline-5-carboxylate synthase B	3.28681	4.23e-16
HORVU7Hr1G113530	None	Chaperone protein dnaJ 8 chloroplastic	3.28339	1.73e-08
HORVU5Hr1G117680	AT5G28050	tRNA-specific adenosine deaminase, chloroplastic	3.2778	1.43e-05
HORVU1Hr1G072640	AT5G02130	Nephrocystin-3 like	3.27768	1.64e-13
HORVU2Hr1G096230	AT1G47670	Amino acid transporter, transmembrane	3.27497	8.7e-07
HORVU5Hr1G094490	AT1G03070	Transmembrane BAX inhibitor motif-containing protein 4	3.27087	1.94e-07
HORVU7Hr1G031360	None	Glutamate receptor 2.5	3.26786	0.00821196
HORVU3Hr1G006100	None	0	3.26404	1.89e-05
HORVU7Hr1G116780	AT3G59080	0	3.26039	2.79e-08
HORVU7Hr1G116780	AT3G59080	0	3.26039	2.79e-08
HORVU7Hr1G020010	ATMG01360	Cytochrome c oxidase subunit 1	3.25824	0.00260019
HORVU7Hr1G057260	AT2G45600	Arylacetamide deacetylase	3.25406	1.04e-09
HORVU1Hr1G091460	AT1G19450	Major facilitator superfamily protein isoform 1	3.24486	1.7e-16
HORVU1Hr1G053930	AT4G22540	Oxysterol-binding protein-related protein 6	3.24336	3.5e-15
HORVU2Hr1G011070	AT5G66110	Copper chaperone for superoxide dismutase	3.24208	2.92e-06
HORVU7Hr1G088920	None	Heat stress transcription factor C-1	3.23499	8.71e-11
HORVU2Hr1G020430	AT2G23540	Anther-specific proline-rich protein APG	3.23099	0.00444991
HORVU7Hr1G036070	AT1G76690	12-oxo-phytodienoic acid reductase2	3.2292	2.3e-06
HORVU2Hr1G082700	AT1G60680	auxin-induced protein PCNT115-like	3.22858	2.86e-10
HORVU7Hr1G034230	AT2G26040	Pathogenesis-related protein 1	3.22726	0.00100595
HORVU3Hr1G052890	AT3G50930	ATP-dependent zinc metalloprotease FtsH 2	3.2178	0.000120914
HORVU2Hr1G092710	None	Class I homeodomain-leucine zipper protein 22	3.21675	4.81e-10
HORVU1Hr1G075900	AT5G23940	Shikimate O-hydroxycinnamoyltransferase	3.2135	6.86e-10
HORVU1Hr1G025830	AT2G36750	Glycosyltransferase	3.21208	1.39e-05
HORVU2Hr1G107660	None	Sugar transport protein 5	3.2117	4.38e-09
HORVU2Hr1G123770	AT3G48990	Oxalate--CoA ligase	3.20506	6.56e-09
HORVU5Hr1G060620	AT5G16940	Glutathione-dependent formaldehyde-activating enzyme/centromere protein V	3.20406	4.11e-09
HORVU6Hr1G070540	AT3G12120	Fatty acid desaturase	3.20336	0.000186415
HORVU4Hr1G051450	AT5G04930	Phospholipid-transporting ATPase	3.19726	1.23e-05
HORVU3Hr1G074320	AT1G47710	Serpin (Serine protease inhibitor)	3.1967	3.01e-08
HORVU6Hr1G083050	AT4G33150	Alpha-aminoadipic semialdehyde synthase	3.19217	3.12e-13
HORVU1Hr1G025960	AT2G35160	Histone-lysine N-methyltransferase-like protein	3.18834	0.00278525
HORVU2Hr1G043890	AT5G24090	Xylanase inhibitor protein I	3.18285	1.64e-11
HORVU6Hr1G046160	AT1G53050	Cyclin-dependent kinase	3.17188	3.27e-08
HORVU1Hr1G009920	AT3G55090	ABC transporter G family member 6	3.16707	3.06e-13
HORVU6Hr1G015480	AT5G64330	Transposon protein Mutator sub-class	3.16516	9.24e-09
HORVU5Hr1G105840	AT3G22850	Asparagine synthase	3.1606	1.82e-08
HORVU0Hr1G011510	ATMG00090	Cytochrome c biogenesis FN	3.16035	0.00982516
HORVU2Hr1G030870	AT3G43190	Sucrose synthase	3.15484	5.08e-09
HORVU3Hr1G088270	AT5G50260	Cysteine endopeptidase EP-A	3.14538	6.93e-05
HORVU1Hr1G052850	None	E3 ubiquitin-protein ligase MARCH1	3.14529	1.32e-07
HORVU4Hr1G088730	None	Protease I PfpI	3.14186	3.93e-06
HORVU7Hr1G010790	None	ATP-dependent DNA helicase	3.13734	1.75e-05
HORVU7Hr1G010790	None	ATP-dependent DNA helicase	3.13734	1.75e-05
HORVU1Hr1G075040	None	Ethylene-responsive transcription factor ABR1	3.13662	9.2e-05
HORVU0Hr1G018190	AT1G65060	Coumaroyl-CoA ligase	3.13098	5.22e-07
HORVU1Hr1G044080	None	Late embryogenesis abundant hydroxyproline-rich glycoprotein family	3.13093	1.2e-10
HORVU2Hr1G009830	AT3G62700	0	3.11392	4.64e-09
HORVU7Hr1G028370	AT4G25650	Putative iron-sulfur cluster-binding protein	3.11287	2.02e-13
HORVU2Hr1G113350	AT5G67230	Galactosylgalactosylxylosylprotein 3-beta-glucuronosyltransferase 3	3.11061	6.81e-11
HORVU5Hr1G104470	AT5G18190	Protein kinase domain	3.11056	0.0037384
HORVU5Hr1G095310	None	Transcriptional adapter ADA2b	3.10978	7.63e-05
HORVU0Hr1G005370	AT1G31290	0	3.10414	0.00330425
HORVU2Hr1G012250	AT5G53390	O-acyltransferase WSD1	3.09614	0.000870231
HORVU5Hr1G040070	AT5G39740	Large subunit ribosomal protein L5e	3.0957	1.05e-08
HORVU4Hr1G059120	AT1G78570	Rhamnose biosynthesis 1	3.0918	6.03e-15
HORVU3Hr1G013630	AT1G04570	Folate-biopterin transporter	3.0897	0.00157053
HORVU2Hr1G034370	AT1G74360	Serine/threonine protein kinase	3.08876	7.68e-09
HORVU7Hr1G079430	AT5G53120	Spermidine synthase	3.08741	1.13e-13
HORVU5Hr1G016650	AT2G01770	Iron transporter (Fragment)	3.08407	7.85e-05
HORVU7Hr1G001420	AT1G08650	Phosphoenolpyruvate carboxylase kinase 2	3.08399	6.12e-06
HORVU6Hr1G029540	AT5G13210	0	3.08332	2.43e-08
HORVU3Hr1G056060	None	WRKY transcription factor	3.08013	6.38e-05
HORVU7Hr1G040970	AT3G02850	Potassium channel	3.07981	7.56e-15
HORVU2Hr1G033850	None	Leguminosin proline-rich group669 secreted peptide	3.07906	2.76e-05
HORVU3Hr1G011850	AT2G30770	Indolin-2-one monooxygenase	3.07419	1.72e-08
HORVU5Hr1G055740	AT3G63520	Carotenoid oxygenase	3.07019	5.55e-06
HORVU3Hr1G028710	None	cucumber peeling cupredoxin	3.06957	4.33e-11
HORVU7Hr1G059720	None	Protein UPSTREAM OF FLC isoform X2	3.06918	2.29e-12
HORVU4Hr1G058070	AT2G39350	ATPase, coupled to transmembrane movement of substances	3.06567	0.00695267
HORVU7Hr1G087900	AT2G19450	Diacylglycerol O-acyltransferase 1	3.06334	5.03e-13
HORVU2Hr1G009580	AT5G45890	Putative ATP-binding cassette subfamily C member 8	3.04709	9.75e-14
HORVU5Hr1G089280	AT2G07170	Coatomer beta subunit	3.04175	0.000218295
HORVU5Hr1G001380	AT5G11730	Glycosyl transferase	3.03931	1.37e-09
HORVU0Hr1G014220	AT1G50940	Electron transfer flavoprotein subunit alpha	3.03662	7.43e-10
HORVU3Hr1G072810	AT1G78440	Gibberellin 2-beta-dioxygenase	3.03226	0.000510789
HORVU1Hr1G016660	AT4G33420	Peroxidase	3.02795	2.16e-09
HORVU4Hr1G059860	AT5G02230	Catalytic/ hydrolase	3.02767	2.78e-13
HORVU2Hr1G036460	None	0	3.02548	0.000125188
HORVU5Hr1G093390	AT3G13050	Copper transporter	3.02188	1.03e-13
HORVU1Hr1G069670	None	Zinc finger, RING/FYVE/PHD-type	3.0143	8.59e-06
HORVU5Hr1G104580	AT2G15480	Glycosyltransferase	3.00611	8.34e-07
HORVU4Hr1G089200	AT4G10390	Leucine-rich repeat receptor protein kinase EXS	3.00525	0.000593537
HORVU0Hr1G001240	None	UV radiation resistance-associated	3.00419	1.12e-09
HORVU4Hr1G054210	AT3G16910	AMP-dependent synthetase/ligase	2.99545	7.66e-16
HORVU7Hr1G038370	AT1G26810	Hexosyltransferase	2.99011	1.01e-13
HORVU7Hr1G075060	AT1G12420	ACT domain repeat 8	2.98895	4.59e-05
HORVU5Hr1G080230	None	C-repeat binding factor	2.98777	7.4e-06
HORVU5Hr1G104230	AT2G19440	Glycoside hydrolase	2.98638	9.59e-09
HORVU5Hr1G074820	AT2G24580	Putative sarcosine oxidase (Fragment)	2.98441	2.96e-10
HORVU7Hr1G047700	AT5G14780	Formate dehydrogenase chloroplastic/mitochondrial	2.97915	2.74e-15
HORVU2Hr1G046290	AT2G18193	AAA-ATPase	2.97599	2.29e-06
HORVU6Hr1G077010	AT2G32990	Endoglucanase	2.97386	2.04e-09
HORVU1Hr1G066100	AT1G11360	Universal stress protein PHOS32	2.97293	1.93e-10
HORVU1Hr1G049100	AT1G10360	Glutathione transferase	2.96433	1.32e-05
HORVU6Hr1G012000	AT2G47970	Nuclear pore localization protein NPL4	2.9559	0.000880896
HORVU6Hr1G034250	AT2G35930	STIP1 homology and U-box containing protein 1	2.95428	1.66e-05
HORVU2Hr1G001150	AT4G39490	Alkane hydroxylase MAH1-like	2.95344	2.04e-10
HORVU5Hr1G063430	AT2G29110	Glutamate receptor	2.94382	0.00022339
HORVU5Hr1G041490	AT2G46210	Cold-shock DNA-binding domain	2.94284	1.58e-09
HORVU3Hr1G069140	AT1G29680	Histone acetyltransferase	2.94172	0.000217745
HORVU1Hr1G092130	None	WRKY transcription factor	2.9416	0.000276138
HORVU2Hr1G013450	None	Transcription factor bHLH47	2.93743	3.53e-05
HORVU2Hr1G061040	AT5G66760	Succinate dehydrogenase [ubiquinone] flavoprotein subunit, mitochondrial	2.93671	3.56e-11
HORVU1Hr1G081710	AT3G14690	Cytochrome P450 monooxygenase	2.93652	1.32e-05
HORVU3Hr1G027590	AT1G65480	Phosphatidylethanolamine-binding protein PEBP	2.93255	2.76e-08
HORVU6Hr1G079700	AT1G77760	Nitrate reductase	2.93234	0.000707458
HORVU1Hr1G091210	AT3G27930	Glycerol-3-phosphate acyltransferase	2.92583	9.73e-06
HORVU5Hr1G045990	AT2G38670	Cytidylyltransferase (Fragment)	2.92569	2.3e-13
HORVU0Hr1G019680	None	Putative carboxylesterase 12	2.92172	1.11e-06
HORVU2Hr1G035830	AT5G41040	Omega-hydroxypalmitate O-feruloyl transferase	2.92018	0.000174618
HORVU1Hr1G060920	AT1G03440	LRR receptor-like serine/threonine-protein kinase ERECTA	2.91763	1.14e-10
HORVU7Hr1G040680	AT2G32990	Endoglucanase	2.91739	3.11e-10
HORVU7Hr1G046050	AT3G57680	Carboxyl-terminal-processing protease	2.91668	2.62e-10
HORVU4Hr1G015490	None	Serine carboxypeptidase family protein	2.91112	0.000222505
HORVU2Hr1G033610	None	NADPH-dependent HC-toxin reductase	2.9099	0.000478341
HORVU0Hr1G012140	AT3G49750	Non-specific serine/threonine protein kinase	2.9086	7.43e-10
HORVU0Hr1G001190	AT1G73100	Histone-lysine N-methyltransferase H3 lysine-9 specific SUVH3	2.89972	5.93e-05
HORVU1Hr1G093750	AT3G50930	Mitochondrial chaperone	2.89853	2.36e-06
HORVU3Hr1G003690	AT1G16310	Cation diffusion facilitator 9	2.89482	0.000311482
HORVU2Hr1G032730	AT3G25150	0	2.89163	6.12e-06
HORVU7Hr1G075700	AT4G11220	Reticulon-like protein (Fragment)	2.88964	1.09e-14
HORVU5Hr1G070050	None	Phytocyanin domain containing protein	2.88584	3.46e-06
HORVU4Hr1G083020	AT1G12460	Tyrosine-protein kinase	2.87316	5.72e-09
HORVU6Hr1G059420	AT1G65730	Metal-nicotianamine transporter YSL	2.87204	3.18e-14
HORVU4Hr1G056210	AT1G07160	Probable protein phosphatase 2C 2	2.86734	8.98e-08
HORVU7Hr1G081290	AT4G11220	Reticulon-like protein (Fragment)	2.86592	1.98e-09
HORVU5Hr1G112350	AT1G09870	multiple inositol polyphosphate phosphatase 1-like	2.86272	7.12e-14
HORVU2Hr1G080970	AT3G48170	Succinylglutamate-semialdehyde dehydrogenase	2.85271	2.16e-17
HORVU2Hr1G036590	AT3G18830	Sugar transporter	2.84826	0.000142496
HORVU3Hr1G056980	AT3G27810	Transcription factor like	2.84501	7.75e-05
HORVU3Hr1G028440	None	RING-H2 finger protein ATL39	2.84343	7.42e-09
HORVU3Hr1G104360	AT5G47880	Eukaryotic peptide chain release factor subunit	2.84285	3.57e-14
HORVU1Hr1G001670	AT5G38280	Putative receptor-like protein kinase	2.84152	4.39e-10
HORVU3Hr1G018690	AT2G37710	L-type lectin-domain containing receptor kinase IV.1	2.84147	6.25e-15
HORVU7Hr1G107670	None	Putative Myb family transcription factor	2.8398	0.00895999
HORVU1Hr1G081480	AT1G53400	Ubiquitin domain-containing protein 1	2.83911	1.13e-12
HORVU1Hr1G060810	AT5G27320	Gibberellin hormone receptor	2.83531	7.84e-16
HORVU4Hr1G005920	AT1G55020	Lipoxygenase	2.83527	2.3e-13
HORVU4Hr1G005920	AT1G55020	Lipoxygenase	2.83527	2.3e-13
HORVU3Hr1G050340	AT1G17550	Orphans transcription factor (Fragment)	2.8347	6.61e-13
HORVU7Hr1G020070	ATMG01170	ATP synthase subunit a	2.8342	0.00222211
HORVU2Hr1G019900	None	Flowering-promoting factor 1-like protein 5	2.83324	2.84e-07
HORVU7Hr1G100540	None	E3 ubiquitin-protein ligase BOI	2.8294	0.000572095
HORVU7Hr1G059310	None	Ty3/gypsy retrotransposon protein (Fragment)	2.82718	2.16e-07
HORVU4Hr1G054770	AT4G16120	Glycosyl-phosphatidyl inositol-anchored, plant	2.82644	0.000900101
HORVU2Hr1G104110	AT1G30620	UDP-arabinose 4-epimerase	2.82512	4.11e-13
HORVU6Hr1G027640	None	Auxin-responsive protein SAUR71-like	2.82343	4.28e-07
HORVU5Hr1G121940	AT1G01630	Phosphatidylinositol transfer protein CSR1	2.81613	7.06e-10
HORVU3Hr1G002280	AT5G20280	Sucrose phosphate synthase II	2.81545	1.16e-16
HORVU6Hr1G060020	AT1G73390	Vacuolar protein-sorting protein	2.81434	1.66e-08
HORVU0Hr1G014840	AT2G34930	Leucine Rich Repeat family protein, expressed	2.81206	0.000125201
HORVU1Hr1G063710	AT4G02330	Pectinesterase	2.81131	5.47e-08
HORVU4Hr1G058500	AT3G53520	Dirigent protein (Fragment)	2.80769	3.38e-05
HORVU3Hr1G070400	AT5G56590	Glucan endo-1,3-beta-D-glucosidase	2.80745	0.00321285
HORVU1Hr1G055000	AT4G17140	Vacuolar protein sorting-associated protein (Fragment)	2.80635	1.83e-11
HORVU1Hr1G090250	None	Dehydration responsive element binding transcription factor	2.79468	1.12e-09
HORVU2Hr1G039640	AT1G61110	NAC transcription factor	2.7927	5.11e-06
HORVU1Hr1G056620	AT4G33030	UDP-sulfoquinovose synthase chloroplastic	2.7886	8.41e-05
HORVU4Hr1G008300	AT3G17800	UV-B-induced protein chloroplastic	2.78844	1.06e-11
HORVU2Hr1G084890	None	Transcription factor bHLH68	2.78484	2.68e-07
HORVU0Hr1G003980	None	Glycosyl transferase, family 14	2.78366	8.55e-09
HORVU6Hr1G073510	AT4G13420	Potassium transporter	2.78261	7.7e-06
HORVU2Hr1G040400	AT4G32010	B3 domain-containing transcription factor VAL3	2.7822	8.13e-05
HORVU2Hr1G078960	None	Ubiquitin carboxyl-terminal hydrolase	2.7814	9.35e-08
HORVU6Hr1G095070	None	Protein SAWADEE HOMEODOMAIN HOMOLOG 2	2.78102	5.4e-06
HORVU7Hr1G106480	AT1G56010	Transcription factor (Fragment)	2.77895	2.93e-12
HORVU7Hr1G030730	None	Phenolic glucoside malonyltransferase 1	2.77766	1.95e-06
HORVU3Hr1G006450	None	Basic 7S globulin	2.77186	0.00527051
HORVU0Hr1G034070	AT3G04080	Nucleoside-triphosphatase (Fragment)	2.76599	0.00922218
HORVU4Hr1G089290	None	0	2.7649	0.000713367
HORVU6Hr1G058710	None	0	2.7641	1.81e-08
HORVU3Hr1G026990	AT1G52150	DNA binding protein, putative	2.76206	3.31e-14
HORVU7Hr1G076510	None	Transposon Ty3-I Gag-Pol polyprotein (Fragment)	2.75731	6.41e-06
HORVU1Hr1G057450	AT5G64250	Nitronate monooxygenase	2.7544	1.08e-14
HORVU1Hr1G058820	AT3G62860	caffeoylshikimate esterase isoform X2	2.75365	6.63e-09
HORVU4Hr1G084340	AT5G60710	Putative RING zinc finger and VWF domain family protein	2.75204	1.41e-10
HORVU4Hr1G053970	None	Probable protein phosphatase 2C 20	2.74925	1.17e-07
HORVU7Hr1G024960	AT3G59140	ABC transporter C family member 10	2.74262	5.17e-14
HORVU1Hr1G071620	AT2G37060	Nuclear transcription factor Y subunit B	2.73991	8.09e-12
HORVU4Hr1G083820	None	GDSL esterase/lipase	2.73963	0.000895803
HORVU4Hr1G054870	None	Pathogenesis-related protein 1	2.73916	1.06e-08
HORVU4Hr1G054870	None	Pathogenesis-related protein 1	2.73916	1.06e-08
HORVU0Hr1G005140	AT3G48700	Gibberellin receptor GID1L2	2.73553	1.37e-08
HORVU3Hr1G052780	None	0	2.73312	2.52e-06
HORVU2Hr1G024600	AT4G01070	Glycosyltransferase	2.7322	2.92e-09
HORVU5Hr1G069600	AT4G33580	Carbonic anhydrase	2.7311	8.78e-16
HORVU1Hr1G070690	None	Phosphatidylethanolamine-binding protein PEBP	2.73023	5.06e-10
HORVU3Hr1G088140	AT5G05390	Laccase	2.72929	5.99e-05
HORVU3Hr1G088150	AT5G05390	Laccase	2.72929	5.99e-05
HORVU1Hr1G004980	AT2G41640	EGF domain-specific O-linked N-acetylglucosamine transferase	2.72876	0.000170942
HORVU6Hr1G087220	AT4G37970	Cinnamyl alcohol dehydrogenase	2.72137	2.66e-10
HORVU6Hr1G088960	AT3G14690	Cytochrome P450 monooxygenase	2.72015	0.00115274
HORVU3Hr1G003920	AT4G00970	Resistance protein (Fragment)	2.71745	9.01e-08
HORVU5Hr1G059410	None	Class I homeodomain-leucine zipper protein 5	2.71075	1.96e-10
HORVU3Hr1G092400	None	Histone deacetylase HDT1	2.70836	6.08e-06
HORVU2Hr1G025090	AT2G48030	Endonuclease/exonuclease/phosphatase family protein	2.70805	5.11e-06
HORVU7Hr1G087240	AT5G21105	Plant L-ascorbate oxidase	2.70361	0.00717319
HORVU2Hr1G071270	None	Ethylene responsive element binding factor	2.69946	3.33e-06
HORVU3Hr1G024890	AT5G06570	Gibberellin receptor GID1L2	2.69942	6.5e-06
HORVU2Hr1G079840	None	0	2.69012	1.28e-12
HORVU4Hr1G004800	AT1G27150	Tetratricopeptide repeat protein 38	2.68495	6.92e-09
HORVU5Hr1G067810	AT5G66960	Oligopeptidase B	2.68414	5.24e-09
HORVU3Hr1G030310	None	Ethylene-responsive transcription factor CRF4	2.68122	3.67e-06
HORVU2Hr1G106400	AT1G79180	MYB transcriptional factor	2.67366	0.000112349
HORVU6Hr1G041840	AT4G29490	Xaa-Pro dipeptidase	2.67332	2e-16
HORVU7Hr1G031800	AT5G17050	Mutant UDP-glucose flavonoid-3-O-glucosyltransferase	2.66781	9.79e-05
HORVU5Hr1G104480	None	F-box domain containing protein, expressed	2.66725	0.000932082
HORVU2Hr1G096970	None	AT-hook motif nuclear-localized protein 9	2.6658	5.38e-05
HORVU4Hr1G027740	AT3G55430	Glycoside hydrolase	2.66321	1.18e-12
HORVU1Hr1G005180	AT3G14470	Disease resistance protein RGA2	2.6631	8.48e-05
HORVU4Hr1G059390	AT3G12580	Heat shock cognate 70 kDa protein isoform A	2.663	3.21e-12
HORVU7Hr1G002850	None	Pathogen-inducible alpha-dioxygenase	2.65605	4.52e-06
HORVU7Hr1G002850	None	Pathogen-inducible alpha-dioxygenase	2.65605	4.52e-06
HORVU2Hr1G084910	None	Transcription factor bHLH68	2.65575	1.75e-07
HORVU1Hr1G028200	AT4G29130	Phosphotransferase	2.65508	2e-08
HORVU1Hr1G090820	None	Histone deacetylase-like protein	2.65389	7.04e-08
HORVU2Hr1G081790	AT5G09220	Amino acid transporter, transmembrane	2.65166	2.23e-14
HORVU3Hr1G106720	AT5G14800	Pyrroline-5-carboxylate reductase	2.64806	5e-15
HORVU7Hr1G075350	AT5G24740	Pleckstrin homology (PH) domain-containing protein	2.64736	1.95e-05
HORVU7Hr1G104350	None	Cupredoxin	2.64624	9.34e-12
HORVU3Hr1G022340	AT3G62160	Omega-hydroxypalmitate O-feruloyl transferase	2.64012	1.28e-06
HORVU7Hr1G033820	AT1G19220	Auxin response factor	2.63936	2.74e-10
HORVU3Hr1G055870	AT2G38010	Neutral ceramidase	2.63892	1.58e-14
HORVU3Hr1G098730	AT5G06860	Leucine-rich repeat (LRR) family protein	2.63561	2.74e-06
HORVU7Hr1G110990	AT2G18950	Aromatic prenyltransferase	2.63373	9.34e-14
HORVU7Hr1G116650	AT3G62760	Glutathione transferase	2.62826	0.0014004
HORVU6Hr1G005900	AT1G47480	Tuliposide A-converting enzyme 2, chloroplastic	2.62664	9.59e-10
HORVU2Hr1G019180	AT2G47650	UDP-D-glucuronate decarboxylase	2.62356	1.93e-09
HORVU5Hr1G018700	AT3G01100	ERD (Early-responsive to dehydration stress) family protein	2.62155	4.38e-13
HORVU1Hr1G058810	AT2G47650	UDP-D-glucuronate decarboxylase	2.61723	7.18e-13
HORVU4Hr1G051220	AT5G49720	Endoglucanase	2.61545	1e-05
HORVU3Hr1G037850	AT3G43790	Carbohydrate transporter/ sugar porter/ transporter	2.61408	1.86e-14
HORVU1Hr1G013840	AT3G07070	Serinethreonine-protein kinase	2.60675	4.99e-10
HORVU1Hr1G072220	AT3G12580	Cell-autonomous heat shock cognate protein 70	2.60408	7.92e-10
HORVU2Hr1G041880	None	0	2.59986	0.000661148
HORVU2Hr1G011580	AT4G23160	Retrovirus-related Pol polyprotein from transposon TNT 1-94	2.59949	1.13e-05
HORVU2Hr1G011580	AT4G23160	Retrovirus-related Pol polyprotein from transposon TNT 1-94	2.59949	1.13e-05
HORVU3Hr1G088980	AT1G24340	phenol 2-monooxygenase isoform X3	2.59827	1.47e-09
HORVU3Hr1G082070	AT1G36370	Putative 1-phosphatidylinositol-3-phosphate 5-kinase FAB1D	2.59533	1.25e-13
HORVU6Hr1G074210	AT1G14790	MACPF domain-containing protein	2.59109	2.32e-08
HORVU6Hr1G033230	AT1G50480	0	2.59084	0.000636669
HORVU7Hr1G028290	AT3G26300	4-hydroxyphenylacetaldehyde oxime monooxygenase	2.58796	1.02e-12
HORVU2Hr1G109970	AT4G03550	Callose synthase 11	2.58646	0.000195682
HORVU7Hr1G078380	None	OFP transcription factor	2.58289	7.65e-05
HORVU3Hr1G070900	AT1G63640	p-loop nucleoside triphosphate hydrolase superfamily protein with CH (Calponin Homology) domain	2.5798	2.02e-12
HORVU3Hr1G093140	AT5G49470	Serine/threonine-protein kinase CTR1	2.57812	5.07e-06
HORVU6Hr1G039440	AT5G42650	Hydroperoxide dehydratase	2.57356	0.00811834
HORVU5Hr1G096370	AT5G15490	UDP-glucose 6-dehydrogenase	2.57309	1.59e-11
HORVU2Hr1G086830	AT5G11040	TRAPPC9-Trs120 domain-containing protein	2.57292	3.9e-06
HORVU2Hr1G085570	AT3G07570	Cytochrome b561 and DOMON domain-containing protein	2.57015	1.43e-10
HORVU7Hr1G045640	AT4G02340	Lipid-phosphate phosphatase	2.56675	5.08e-13
HORVU6Hr1G059090	None	Oxygen-evolving enhancer protein 3-2, chloroplastic	2.5666	1.25e-07
HORVU3Hr1G030340	AT4G27940	Carrier protein CGI-69	2.56592	6.85e-08
HORVU4Hr1G005300	AT5G62620	Hexosyltransferase	2.56457	2.13e-09
HORVU5Hr1G023290	None	0	2.56414	0.000241161
HORVU2Hr1G086990	AT4G21570	Organic solute transporter Ost-alpha	2.55952	5.93e-17
HORVU1Hr1G067980	AT3G12490	Dr1-associated corepressor	2.55829	1.03e-13
HORVU2Hr1G030630	AT2G26570	Protein WEAK CHLOROPLAST MOVEMENT UNDER BLUE LIGHT 1	2.55458	2.35e-11
HORVU5Hr1G027450	None	Transposon Ty3-I Gag-Pol polyprotein (Fragment)	2.55324	3.98e-05
HORVU5Hr1G062290	None	0	2.55224	8.42e-05
HORVU2Hr1G109370	AT4G13940	Adenosylhomocysteinase	2.5471	1.4e-12
HORVU3Hr1G024530	AT3G15730	Phospholipase D	2.54682	2.31e-13
HORVU5Hr1G014200	AT4G14580	Non-specific serine/threonine protein kinase	2.54064	2.51e-13
HORVU2Hr1G110120	AT4G13940	Adenosylhomocysteinase	2.54056	3.41e-13
HORVU4Hr1G085590	AT1G04110	Peptidase S8/S53 domain-containing protein	2.5361	0.000772296
HORVU5Hr1G047910	None	Myb family transcription factor	2.5351	0.00637145
HORVU3Hr1G053380	AT1G15520	Putative xenobiotic-transporting ATPase	2.53449	7.35e-11
HORVU2Hr1G035810	AT5G41040	Omega-hydroxypalmitate O-feruloyl transferase	2.53358	0.00246824
HORVU6Hr1G091950	AT2G05710	Aconitate hydratase 1	2.53334	8.6e-08
HORVU6Hr1G091950	AT2G05710	Aconitate hydratase 1	2.53334	8.6e-08
HORVU7Hr1G091910	None	Blo t Alt a 6 allergen	2.53249	0.000732921
HORVU7Hr1G043790	AT5G47750	Adenine nucleotide alpha hydrolase-like superfamily protein	2.53104	0.00734675
HORVU0Hr1G039450	AT3G13020	HAT dimerisation domain-containing protein-like	2.52649	6.2e-06
HORVU1Hr1G091010	None	Pollen oleosin	2.52293	5.11e-09
HORVU1Hr1G021990	AT1G15910	Factor of DNA methylation 1	2.52133	8.78e-06
HORVU4Hr1G000620	AT5G60790	ABC transporter F family member 1	2.52103	4.3e-14
HORVU5Hr1G112300	AT2G40320	PC-Esterase domain-containing protein/PMR5N domain-containing protein	2.51663	4.55e-10
HORVU5Hr1G002090	None	Helix-loop-helix DNA-binding domain containing protein	2.5096	8.65e-09
HORVU2Hr1G079610	AT1G22275	Synaptonemal complex protein 1	2.50577	5.99e-09
HORVU6Hr1G054240	AT2G14260	Proline iminopeptidase	2.50207	6.4e-09
HORVU3Hr1G096410	AT5G62000	Auxin-responsive protein (Fragment)	2.48977	0.00340413
HORVU3Hr1G082110	AT1G72160	Putative cellular retinaldehyde binding/alpha-tocopherol transport, GOLD domain, CRAL/TRIO	2.48868	2.07e-05
HORVU3Hr1G082110	AT1G72160	Putative cellular retinaldehyde binding/alpha-tocopherol transport, GOLD domain, CRAL/TRIO	2.48868	2.07e-05
HORVU5Hr1G120230	AT2G44060	Water stress and hypersensitive response domain containing protein	2.47982	4.45e-12
HORVU3Hr1G083740	None	Transcription factor DIVARICATA	2.47576	1.31e-06
HORVU3Hr1G019840	AT5G47390	GAMYB transcription factor	2.47533	4.54e-13
HORVU2Hr1G075220	None	0	2.47319	3.61e-06
HORVU3Hr1G082460	AT1G22540	Peptide transporter PTR2-B	2.46462	2.13e-10
HORVU1Hr1G080240	AT1G54560	Myosin-J heavy chain	2.46043	7.75e-11
HORVU6Hr1G034990	AT4G22130	Tyrosine-protein kinase	2.4594	3.2e-08
HORVU4Hr1G078690	AT2G44610	Putative small GTPase superfamily, P-loop containing nucleoside triphosphate hydrolase	2.45719	4.23e-12
HORVU2Hr1G093670	AT5G13770	Expansin	2.45665	1.84e-09
HORVU2Hr1G082740	AT1G60750	Harbinger transposon protein	2.45555	7.25e-11
HORVU1Hr1G090030	None	Plant G-box-binding factor	2.45348	2.95e-11
HORVU1Hr1G015770	AT5G40380	Serine-threonine kinase STK6	2.45078	1.56e-10
HORVU4Hr1G084290	AT1G04120	Multidrug resistance-associated protein 4	2.45047	5.27e-12
HORVU6Hr1G080490	AT5G18980	Armadillo-type fold	2.44979	2.69e-10
HORVU7Hr1G042110	None	Acylphosphatase	2.44938	1.39e-08
HORVU4Hr1G070490	AT4G37680	Heptahelical transmembrane protein 4	2.44926	2.82e-05
HORVU7Hr1G107430	None	Zinc finger, RING/FYVE/PHD-type	2.44643	2e-06
HORVU3Hr1G037600	AT5G47910	Respiratory burst oxidase homolog protein B	2.44613	2.67e-13
HORVU1Hr1G018600	AT1G06650	DIBOA-glucoside dioxygenase BX6	2.4453	2.23e-11
HORVU1Hr1G019000	AT2G47680	Zinc finger CCCH domain-containing protein 4	2.44343	7.45e-05
HORVU4Hr1G023730	AT2G22330	Tyrosine N-monooxygenase	2.44071	3.94e-06
HORVU7Hr1G120030	AT1G15690	LysM and putative peptidoglycan-binding domain-containing protein 1	2.43992	5.55e-11
HORVU5Hr1G073450	AT5G10730	NAD(P)-binding Rossmann-fold superfamily protein isoform 2	2.43948	1.63e-14
HORVU7Hr1G000320	None	Electron transporter	2.43666	2.65e-06
HORVU7Hr1G000320	None	Electron transporter	2.43666	2.65e-06
HORVU1Hr1G063380	None	Arylacetamide deacetylase	2.4347	0.000713096
HORVU5Hr1G050240	AT4G35220	Kynurenine formamidase-like	2.4346	2.76e-14
HORVU7Hr1G100500	AT3G20290	Calcium-binding EF hand family protein	2.43361	4.54e-14
HORVU2Hr1G027470	AT2G46950	Secologanin synthase	2.43091	6.41e-08
HORVU1Hr1G037590	AT2G40950	AtbZIP transcription factor (Fragment)	2.42882	1.5e-06
HORVU5Hr1G081320	None	0	2.42868	0.000105914
HORVU7Hr1G024980	AT3G59140	MRP-like ABC transporter-like	2.42841	4.72e-16
HORVU3Hr1G086510	AT2G28790	Thaumatin	2.42307	0.000218981
HORVU2Hr1G097400	AT1G80710	Guanine nucleotide-binding protein, beta subunit	2.42195	0.00903792
HORVU6Hr1G008650	AT1G47710	0	2.42191	4.51e-08
HORVU3Hr1G053350	AT1G15520	ABC transporter G family member 36	2.41891	1.67e-10
HORVU7Hr1G029750	AT3G46920	Serine/threonine-protein kinase CTR1	2.41052	3.98e-12
HORVU2Hr1G086920	AT1G80530	Monocarboxylate transporter	2.40778	3.61e-11
HORVU7Hr1G103330	AT5G20620	Polyubiquitin	2.40655	2.55e-09
HORVU5Hr1G059200	AT1G60160	Potassium transporter	2.40561	6.29e-13
HORVU7Hr1G107680	None	Myb-like DNA-binding domain, SHAQKYF class family protein	2.40351	5.87e-05
HORVU5Hr1G095130	AT5G04885	Beta-D-glucan exohydrolase isoenzyme ExoI	2.40321	6.15e-09
HORVU1Hr1G080290	AT1G72770	2C-type protein phosphatase protein	2.40085	9.8e-12
HORVU6Hr1G081000	AT1G13280	Chloroplast allene oxide cyclase	2.39997	2.37e-09
HORVU3Hr1G090070	AT2G31390	Fructokinase	2.39881	3.83e-10
HORVU3Hr1G006130	AT3G26430	GDSL esterase/lipase	2.39575	8.7e-06
HORVU4Hr1G084390	AT3G23920	Beta-amylase 2, chloroplastic	2.39473	3.14e-11
HORVU6Hr1G075650	None	Transcription factor TCP subgroup	2.39431	4.51e-07
HORVU1Hr1G044780	AT1G52920	G protein coupled receptor	2.39241	8.81e-09
HORVU4Hr1G063060	AT3G04710	Ankyrin-3	2.38812	2.24e-05
HORVU0Hr1G026480	AT1G68710	Phospholipid-translocating ATPase	2.38755	1.08e-05
HORVU3Hr1G006880	None	Class I heat shock protein 1	2.38568	0.000325865
HORVU5Hr1G095900	None	COBRA-like protein 3	2.378	2.42e-07
HORVU6Hr1G020750	None	Calcium-dependent lipid-binding (CaLB domain) family protein	2.37792	1.37e-10
HORVU5Hr1G022500	None	Putative glycerol-3-phosphate acyltransferase 3	2.37721	2.45e-07
HORVU6Hr1G078060	None	Putative RNA-binding protein ARP1	2.37365	5.32e-08
HORVU6Hr1G080670	None	G-box-binding factor 4	2.37032	9.16e-08
HORVU2Hr1G100090	AT3G13050	Synaptic vesicle 2-related protein	2.36595	0.000478341
HORVU7Hr1G061130	None	0	2.36469	1.24e-09
HORVU6Hr1G014540	AT4G09510	Beta-fructofuranosidase	2.3643	6.18e-08
HORVU7Hr1G033430	None	Chaperone protein dnaJ	2.36001	2.03e-10
HORVU5Hr1G079690	AT5G48370	Acyl-coenzyme A thioesterase mitochondrial-like (Fragment)	2.35495	8.77e-10
HORVU3Hr1G073780	AT3G02230	Reversibly glycosylated polypeptide/UDP-arabinopyranose mutase	2.35443	8.61e-09
HORVU2Hr1G079020	AT4G24380	Serine hydrolase FSH	2.35292	2.61e-12
HORVU3Hr1G105850	None	Voltage-dependent L-type calcium channel subunit	2.35033	7.82e-13
HORVU1Hr1G046320	AT5G41140	Chorion family 2 protein, expressed	2.3488	8.23e-11
HORVU7Hr1G098320	AT4G25810	Xyloglucan endotransglucosylase/hydrolase	2.34841	1.35e-06
HORVU2Hr1G029350	AT5G26667	UMP-CMP kinase	2.3483	1.59e-14
HORVU6Hr1G016910	None	Zinc finger protein	2.34312	6.63e-07
HORVU6Hr1G016920	None	Zinc finger protein	2.34312	6.63e-07
HORVU6Hr1G067060	AT1G32700	PLATZ transcription factor	2.34172	4.22e-11
HORVU3Hr1G116740	AT5G59780	MYB transcription factor	2.3394	1.86e-09
HORVU5Hr1G011650	AT1G56010	NAC transcription factor 6B	2.33345	6.12e-10
HORVU6Hr1G073030	AT5G14880	Potassium transporter	2.32966	1.99e-13
HORVU6Hr1G068690	AT4G19230	Abscisic acid 8'-hydroxylase	2.32676	4.37e-10
HORVU2Hr1G123200	AT2G01820	Receptor-like kinase TMK3	2.32545	1.66e-09
HORVU2Hr1G097410	None	Zinc finger protein ZAT9	2.31671	0.000129238
HORVU4Hr1G056610	AT3G01090	Carbon catabolite-derepressing protein kinase	2.31294	4.56e-16
HORVU3Hr1G017630	AT3G56170	Calcium-dependent nuclease	2.31021	2.56e-12
HORVU3Hr1G006760	None	Disease resistance protein RGA2	2.30724	3.04e-05
HORVU2Hr1G084130	AT5G03860	Malate synthase	2.3059	0.000816484
HORVU2Hr1G085920	None	0	2.30171	1.22e-05
HORVU2Hr1G025150	AT3G06035	GPI-anchored protein	2.29936	0.00067966
HORVU5Hr1G112670	AT3G55120	Chalcone--flavonone isomerase	2.29716	1.15e-06
HORVU2Hr1G001160	AT4G39490	Alkane hydroxylase MAH1	2.29285	6.54e-08
HORVU6Hr1G047560	AT1G48090	Calcium-dependent lipid-binding family protein	2.29046	0.000677612
HORVU6Hr1G041920	AT4G29490	Xaa-Pro dipeptidase	2.28846	9.07e-09
HORVU4Hr1G031840	AT2G01770	Vacuolar iron transporter like	2.28744	1.23e-08
HORVU5Hr1G060370	AT2G01770	Vacuolar iron transporter like	2.28744	1.23e-08
HORVU3Hr1G069020	AT5G45650	0	2.28728	1.04e-06
HORVU2Hr1G030150	AT4G28010	Pentatricopeptide repeat-containing protein	2.28644	1.87e-12
HORVU2Hr1G024580	None	Hydroquinone glucosyltransferase	2.28622	9.49e-08
HORVU1Hr1G056460	AT1G64890	Olfactory receptor 1D2	2.28566	1.29e-07
HORVU2Hr1G086660	None	NADH-ubiquinone oxidoreductase chain 1	2.2822	5.67e-06
HORVU2Hr1G085940	AT4G25540	DNA mismatch repair protein MSH3 isoform D	2.27901	8.81e-07
HORVU6Hr1G001480	AT2G39130	Transmembrane amino acid transporter	2.27882	6.33e-10
HORVU6Hr1G035470	AT5G67300	Transcription factor like	2.26835	0.000694808
HORVU5Hr1G054240	None	Anaphase-promoting complex (APC), subunit 11	2.2677	2.13e-08
HORVU7Hr1G087590	AT1G54280	Phospholipid-transporting ATPase 4 (Fragment)	2.26694	1.03e-10
HORVU7Hr1G087590	AT1G54280	Phospholipid-transporting ATPase 4 (Fragment)	2.26694	1.03e-10
HORVU3Hr1G074350	None	RING finger protein 5	2.26438	2.39e-06
HORVU6Hr1G058780	AT1G08650	Phosphoenolpyruvate carboxylase kinase	2.26025	4.87e-12
HORVU1Hr1G020870	AT4G23160	Retrovirus-related Pol polyprotein from transposon TNT 1-94	2.26013	0.00099136
HORVU0Hr1G014790	AT3G16830	0	2.25648	0.000999068
HORVU7Hr1G092300	AT3G20300	Extracellular ligand-gated ion channel	2.25521	2.42e-10
HORVU1Hr1G044200	AT2G27920	serine carboxypeptidase-like 51	2.25516	6.84e-07
HORVU6Hr1G019470	AT3G13320	Vacuolar cation/proton exchanger	2.25348	7.65e-07
HORVU7Hr1G073190	None	Competence regulatory protein ComQ (Fragment)	2.25283	6.79e-05
HORVU5Hr1G114500	AT2G35190	rRNA N-glycosidase	2.25055	8.5e-13
HORVU5Hr1G018240	None	Senescence-associated protein	2.24944	6.61e-13
HORVU4Hr1G051320	AT2G39050	Hydroxyproline-rich glycoprotein family protein	2.24736	1.69e-10
HORVU7Hr1G000630	None	Putative NB-ARC domain-containing protein (Fragment)	2.24708	0.000433117
HORVU6Hr1G058730	AT1G04400	Cryptochrome-2	2.24301	1.81e-10
HORVU1Hr1G047930	None	DUF538 domain-containing protein	2.2403	0.000947192
HORVU3Hr1G061700	AT4G03550	Glycosyl transferase	2.23924	1.07e-10
HORVU5Hr1G046240	None	Late embryogenesis abundant (LEA) hydroxyproline-rich glycoprotein family	2.23698	2.88e-10
HORVU1Hr1G061270	AT5G45500	Leucine-rich repeat (LRR) family protein	2.23648	9.59e-06
HORVU5Hr1G021230	AT2G37630	Transcription factor AS1	2.23585	2.53e-07
HORVU5Hr1G012190	AT5G10530	Lectin protein kinase, putative, expressed	2.23568	3.01e-06
HORVU1Hr1G052450	AT3G51420	Six-bladed beta-propeller, TolB-like protein	2.23479	7.54e-08
HORVU2Hr1G005620	None	Malaria antigen	2.23324	0.000435045
HORVU4Hr1G015930	AT4G23280	Cysteine-rich receptor-like protein kinase 10	2.23028	0.00157799
HORVU6Hr1G054400	None	0	2.21952	4.59e-06
HORVU5Hr1G019110	AT3G19553	Neutral amino acid transporter	2.2195	3.96e-13
HORVU1Hr1G067480	AT2G41540	Glycerol-3-phosphate dehydrogenase	2.21757	6.69e-09
HORVU7Hr1G042120	AT1G68570	Proton-dependent oligopeptide transporter family	2.2141	5.51e-08
HORVU5Hr1G054210	AT5G48300	Glucose-1-phosphate adenylyltransferase small subunit, chloroplastic/amyloplastic	2.21307	0.000105981
HORVU3Hr1G035730	AT1G72970	Glucose-methanol-choline oxidoreductase	2.21286	6.77e-05
HORVU3Hr1G064990	AT3G18000	Phosphoethanolamine N-methyltransferase	2.21271	4.96e-14
HORVU1Hr1G040720	AT3G23410	Long-chain-alcohol oxidase	2.21146	1.37e-11
HORVU2Hr1G041110	AT4G27350	Nucleoside diphosphate kinase	2.21047	4.83e-06
HORVU7Hr1G091250	AT4G25000	Alpha-amylase type A isozyme	2.20945	7.06e-15
HORVU4Hr1G071210	AT1G78000	High-affinity sulfate transporter HvST1	2.20842	0.000433799
HORVU1Hr1G048000	AT5G41950	Tetratricopeptide repeat (TPR)-like superfamily protein	2.20824	3.39e-14
HORVU2Hr1G101090	AT2G19330	Ras suppressor protein (Contains leucine-rich repeats)	2.2069	6.19e-09
HORVU6Hr1G076820	AT1G70090	Hexosyltransferase	2.20245	4.96e-10
HORVU5Hr1G082310	AT5G47070	NAK-type protein kinase (Fragment)	2.20174	8.79e-10
HORVU7Hr1G093440	AT4G38200	Brefeldin A-inhibited guanine nucleotide-exchange protein 1	2.20083	1.1e-13
HORVU4Hr1G039880	AT3G55760	RNA polymerase II transcription elongation factor DSIF/SUPT5H/SPT5	2.19739	2.27e-10
HORVU7Hr1G089160	AT4G20860	Inactive tetrahydrocannabinolic acid synthase	2.19552	0.000207484
HORVU7Hr1G046410	AT4G35360	Type II pantothenate kinase	2.18791	4.13e-16
HORVU6Hr1G074620	None	0	2.18727	0.00245041
HORVU3Hr1G078650	AT2G25520	Sugar phosphate transporter domain containing protein	2.18707	3.04e-13
HORVU1Hr1G013450	AT1G78580	Alpha,alpha-trehalose-phosphate synthase	2.18412	1.39e-08
HORVU1Hr1G093000	AT1G59453	B-block binding subunit of TFIIIC	2.18307	6.38e-05
HORVU1Hr1G007820	AT1G22360	Cytokinin-O-glucosyltransferase 2	2.18125	2.28e-06
HORVU4Hr1G007550	AT1G48480	Kinase	2.1809	1.05e-10
HORVU3Hr1G081880	AT1G22882	Putative membrane protein (Fragment)	2.17866	8.77e-12
HORVU4Hr1G005270	AT5G62620	Hexosyltransferase	2.17236	2.5e-08
HORVU2Hr1G098660	AT4G38810	Calcium-binding EF-hand family protein	2.17231	1.91e-09
HORVU5Hr1G014060	AT3G22930	Calcium-binding protein CML	2.1663	0.00123538
HORVU6Hr1G060850	None	0	2.16611	5.53e-11
HORVU5Hr1G042430	AT1G76390	RING-type E3 ubiquitin transferase	2.16348	0.000246454
HORVU3Hr1G078330	AT1G19100	MORC family CW-type zinc finger protein 3	2.16155	5.66e-05
HORVU7Hr1G040990	AT3G02850	Hyperpolarization activated cyclic nucleotide-gated potassium channel 4	2.1608	1.02e-12
HORVU2Hr1G107250	AT3G47570	Leucine-rich repeat-containing protein	2.15758	3.03e-06
HORVU3Hr1G098650	AT5G40810	Cytochrome c1 1 heme protein mitochondrial	2.1572	9.12e-05
HORVU2Hr1G037490	AT2G16405	WD repeat-containing protein 13 (Fragment)	2.15621	0.000130187
HORVU3Hr1G016020	AT5G62960	Signal recognition particle SEC65 subunit	2.15182	1.7e-11
HORVU1Hr1G013560	AT1G10390	Nuclear pore complex protein NUP98A	2.15105	0.000191978
HORVU3Hr1G088510	AT2G36460	Fructose-bisphosphate aldolase	2.14658	5.51e-10
HORVU7Hr1G019890	AT3G15990	Sulfate transporter 3.1	2.14121	0.000519915
HORVU7Hr1G019890	AT3G15990	Sulfate transporter 3.1	2.14121	0.000519915
HORVU2Hr1G017400	AT5G39610	NAC transcription factor	2.14079	2.78e-12
HORVU4Hr1G044610	AT3G02750	Probable protein phosphatase 2C 75	2.14057	1.22e-09
HORVU2Hr1G075110	AT1G49740	PLC-like phosphodiesterase	2.1368	4.01e-10
HORVU4Hr1G087250	None	3'-N-debenzoyl-2'-deoxytaxol N-benzoyltransferase	2.13652	0.00258009
HORVU3Hr1G089030	AT5G55120	GDP-L-galactose phosphorylase	2.13585	2.96e-06
HORVU2Hr1G011450	None	0	2.1338	0.000719953
HORVU2Hr1G121070	AT2G39270	Putative P-loop containing nucleoside triphosphate hydrolases superfamily protein	2.13309	1.25e-12
HORVU4Hr1G085750	AT4G11820	Hydroxymethylglutaryl-CoA synthase	2.13293	2.19e-10
HORVU1Hr1G080320	AT5G62530	Delta-1-pyrroline-5-carboxylate dehydrogenase	2.13109	3.11e-14
HORVU2Hr1G051180	AT4G23280	Cysteine-rich receptor-like protein kinase 10	2.13018	0.00347569
HORVU3Hr1G083920	AT3G52610	Transposon protein Mutator sub-class	2.12847	1.27e-08
HORVU2Hr1G032780	AT1G26360	Polyneuridine-aldehyde esterase	2.12589	5.83e-07
HORVU3Hr1G006940	None	Small heat shock protein 2	2.12501	1.4e-10
HORVU3Hr1G020780	AT3G57520	Putative galactinol--sucrose galactosyltransferase	2.12447	1.27e-13
HORVU2Hr1G103220	AT2G43020	Acyl-CoA dehydrogenase	2.1223	1.33e-09
HORVU5Hr1G042180	AT3G52780	Purple acid phosphatase	2.12199	0.00181139
HORVU3Hr1G066880	AT5G56890	Serine/threonine-protein kinase PBS1	2.12019	3.89e-10
HORVU2Hr1G040410	AT4G32010	Zinc finger-type transcription factor (Fragment)	2.11785	3.42e-09
HORVU6Hr1G056570	AT5G58070	Temperature-induced lipocalin-1	2.11779	6.39e-11
HORVU1Hr1G074350	AT5G09810	Actin	2.11746	1.21e-10
HORVU4Hr1G003090	AT4G34480	Glycoside hydrolase	2.11654	1.19e-07
HORVU4Hr1G003090	AT4G34480	Glycoside hydrolase	2.11654	1.19e-07
HORVU3Hr1G049780	AT1G71050	Heavy metal-associated isoprenylated protein 1	2.11468	9.81e-09
HORVU3Hr1G078270	AT1G79340	Type II metacaspase	2.1085	3.22e-11
HORVU7Hr1G030180	None	Salt stress-induced protein	2.10819	2.42e-07
HORVU3Hr1G002920	AT3G18180	Glycosyltransferase	2.10709	2.73e-14
HORVU1Hr1G029180	None	Late embryogenesis abundant (LEA) hydroxyproline-rich glycoprotein family	2.10562	1.02e-06
HORVU6Hr1G059040	AT4G31080	Putative Lunapark domain-containing protein	2.10521	8.32e-13
HORVU7Hr1G021120	AT4G08690	phosphatidylinositol transfer protein 3-like isoform X2	2.10361	2.8e-06
HORVU5Hr1G000800	AT5G62680	Peptide transporter PTR1	2.10306	7.95e-11
HORVU2Hr1G119980	AT1G34130	Putative dolichyl-diphosphooligosaccharide--protein glycotransferase	2.10246	2.29e-05
HORVU5Hr1G036360	AT1G06410	Trehalose-6-phosphate synthase 3	2.09769	3.63e-13
HORVU5Hr1G022440	None	0	2.09735	0.00351932
HORVU1Hr1G059130	AT3G05640	Serine/threonine protein phosphatase	2.09685	6.42e-12
HORVU5Hr1G025760	AT5G15630	COBRA-like protein 6	2.09577	1.26e-07
HORVU5Hr1G024630	None	Cleavage stimulation factor subunit 2	2.09431	0.000577029
HORVU4Hr1G068900	None	Remorin	2.09286	3.5e-12
HORVU1Hr1G065820	None	Disease resistance protein RGA2	2.09223	7.82e-10
HORVU2Hr1G014150	None	2C-type protein phosphatase protein	2.08838	1.13e-10
HORVU5Hr1G120300	AT1G34300	Serine/threonine-protein kinase	2.08802	1.22e-12
HORVU2Hr1G089440	AT2G37040	Phenylalanine ammonia-lyase	2.08768	7.93e-06
HORVU2Hr1G089440	AT2G37040	Phenylalanine ammonia-lyase	2.08768	7.93e-06
HORVU2Hr1G089440	AT2G37040	Phenylalanine ammonia-lyase	2.08768	7.93e-06
HORVU6Hr1G079620	AT5G55180	Glycoside hydrolase	2.08552	3.11e-07
HORVU2Hr1G104580	None	Myb-like protein G	2.08497	3.21e-12
HORVU2Hr1G031490	AT2G05840	Proteasome endopeptidase complex	2.08235	0.000171296
HORVU1Hr1G076210	AT1G21270	Wall-associated receptor kinase 2	2.0814	0.00298919
HORVU5Hr1G009440	None	0	2.08132	1.96e-07
HORVU0Hr1G040410	None	Calmodulin-binding protein 25-like	2.07948	2.38e-05
HORVU3Hr1G070660	AT3G26760	Secoisolariciresinol dehydrogenase	2.07938	5.31e-10
HORVU1Hr1G041720	AT2G28315	Integral membrane protein like	2.07916	3.81e-10
HORVU6Hr1G077070	AT2G01830	Signal transduction response regulator	2.07746	1.19e-10
HORVU5Hr1G006780	AT5G17920	5-methyltetrahydropteroyltriglutamate--homocysteine methyltransferase	2.07599	8.18e-12
HORVU5Hr1G096420	None	probable WRKY transcription factor 57	2.07595	1.49e-08
HORVU3Hr1G069970	AT4G23630	Reticulon-like protein B1	2.07592	8.99e-14
HORVU6Hr1G066450	None	MYB-related transcription factor	2.07357	5.51e-08
HORVU1Hr1G074850	None	0	2.07207	7.11e-07
HORVU6Hr1G071780	AT4G12650	Transmembrane 9 superfamily member	2.07098	6.47e-13
HORVU5Hr1G071800	None	BURP domain-containing protein 15	2.06917	0.00656454
HORVU6Hr1G034490	AT2G33580	LysM receptor kinase	2.06783	4.3e-09
HORVU3Hr1G077870	None	Protein odd-skipped	2.06672	4.78e-05
HORVU2Hr1G117830	AT4G21390	Serine/threonine-protein kinase	2.06573	5.43e-10
HORVU6Hr1G076340	AT3G18170	protein O-linked-mannose beta-1,4-N-acetylglucosaminyltransferase 2-like	2.06432	0.0023555
HORVU2Hr1G022080	AT2G46950	Secologanin synthase	2.06119	7.03e-11
HORVU1Hr1G090770	AT5G64440	Glutamyl-tRNA(Gln) amidotransferase subunit A	2.06104	3.99e-10
HORVU4Hr1G068760	AT5G15470	Hexosyltransferase	2.05916	2.02e-12
HORVU0Hr1G038490	AT4G05050	Polyubiquitin	2.05905	2.73e-09
HORVU4Hr1G013540	AT4G33950	Stress activated protein kinase 9	2.05767	2.64e-12
HORVU7Hr1G086010	AT1G22750	0	2.05469	1.52e-11
HORVU3Hr1G080830	AT2G30490	Trans-cinnamate 4-monooxygenase (Fragment)	2.05338	7.94e-11
HORVU6Hr1G066700	None	E3 ubiquitin-protein ligase ATL4	2.05223	3.69e-05
HORVU3Hr1G068600	AT5G25880	Malic enzyme	2.05071	4.21e-15
HORVU3Hr1G093350	AT4G14030	Selenium-binding protein 1	2.04992	1.25e-13
HORVU2Hr1G104740	None	ATP-dependent DNA helicase	2.04753	2.07e-05
HORVU3Hr1G057540	AT3G50940	ATP-dependent zinc metalloprotease FTSH 6, chloroplastic	2.04669	0.000106812
HORVU4Hr1G065800	None	Poly [ADP-ribose] polymerase	2.04566	7.92e-07
HORVU3Hr1G014120	AT2G39050	Hydroxyproline-rich glycoprotein family protein	2.04512	2.75e-09
HORVU6Hr1G093570	AT1G20270	Isopenicillin N synthase	2.04335	1.37e-11
HORVU4Hr1G017290	None	F-box domain containing protein, expressed	2.04264	0.00062161
HORVU2Hr1G021350	AT1G58370	Glycoside hydrolase	2.04186	3.24e-14
HORVU2Hr1G095640	AT2G02080	Naked endosperm1	2.04143	0.000119043
HORVU1Hr1G079030	AT5G26660	MYB transcription factor (Fragment)	2.0405	3.95e-06
HORVU1Hr1G056150	None	CUB and sushi domain-containing protein 3	2.03892	0.00491173
HORVU6Hr1G057570	AT5G14580	Polyribonucleotide nucleotidyltransferase	2.03643	2.3e-09
HORVU4Hr1G054940	AT5G05350	PLAC8 domain-containing protein/DUF2985 domain-containing protein	2.03358	0.00023048
HORVU2Hr1G061490	AT4G23160	Retrovirus-related Pol polyprotein from transposon TNT 1-94	2.03108	0.0085762
HORVU3Hr1G092680	AT3G24503	Succinylglutamate-semialdehyde dehydrogenase	2.03	4.03e-12
HORVU2Hr1G093030	AT5G07440	Glutamate dehydrogenase	2.02943	2.79e-07
HORVU1Hr1G026100	None	0	2.02188	3.11e-05
HORVU1Hr1G030100	AT1G79890	Dna repair helicase xpd	2.0217	4.35e-09
HORVU1Hr1G030190	None	Chaperone DnaJ-domain superfamily protein	2.02113	0.000845486
HORVU5Hr1G008990	AT1G21270	Wall-associated receptor kinase 3	2.0192	0.0099764
HORVU5Hr1G044780	AT3G24090	Glutamine--fructose-6-phosphate aminotransferase [isomerizing] 2	2.01611	2.1e-14
HORVU0Hr1G021800	AT3G61670	Extra-large guanine nucleotide-binding protein 1	2.01507	1.05e-05
HORVU1Hr1G074670	AT1G10940	Serine/threonine-protein kinase	2.01392	2.02e-08
HORVU5Hr1G055060	AT3G02875	IAA-amino acid hydrolase ILR1	2.01374	9.5e-09
HORVU1Hr1G022250	AT3G16630	0	2.01357	9.33e-10
HORVU1Hr1G022250	AT3G16630	0	2.01357	9.33e-10
HORVU6Hr1G074940	None	PLAT domain-containing protein 2	2.01343	3.93e-09
HORVU1Hr1G066120	None	0	2.01082	0.000205113
HORVU5Hr1G089970	AT5G45890	Cysteine proteinase Cathepsin L	2.01065	1.16e-10
HORVU7Hr1G054350	AT3G48730	Tetrapyrrole biosynthesis, glutamate-1-semialdehyde aminotransferase	2.00926	0.000104139
HORVU3Hr1G103960	AT2G18360	Isochorismate synthase / 2-succinyl-5-enolpyruvyl-6-hydroxy-3-cyclohexene-1-carboxylate synthase / 2-succinyl-6-hydroxy-2,4-cyclohexadiene-1-carboxylate synthase / O-succinylbenzoate synthase	2.00839	0.000365202
HORVU7Hr1G096920	AT4G10310	Group II HKT transporter	2.0072	7.29e-08
HORVU7Hr1G085010	AT2G25620	DNA-binding protein phosphatase 1 isoform 1	2.00477	4.13e-07
HORVU5Hr1G048590	AT5G60250	RBR-type E3 ubiquitin transferase	2.00248	1.44e-05
HORVU3Hr1G082210	AT4G38620	Myb transcription factor	1.99993	1.85e-08
HORVU7Hr1G015720	None	Myeloid leukemia factor	1.9955	7.32e-14
HORVU3Hr1G018800	None	E3 ubiquitin-protein ligase MBR1	1.9952	2.83e-13
HORVU6Hr1G093180	AT5G43430	Electron transfer flavoprotein subunit beta mitochondrial	1.99514	1.41e-13
HORVU2Hr1G063910	AT3G02130	LRR receptor-like serine/threonine-protein kinase RPK2	1.99493	3.5e-07
HORVU2Hr1G058520	None	0	1.99446	1.3e-07
HORVU4Hr1G052350	AT1G09420	Inactive glucose-6-phosphate 1-dehydrogenase 4, chloroplastic	1.99163	2.82e-13
HORVU7Hr1G055900	AT3G59310	Solute carrier family 35 member F1	1.98877	1.55e-14
HORVU2Hr1G057960	None	Retrovirus-related Pol polyprotein from transposon 17.6	1.98781	8.15e-09
HORVU2Hr1G057960	None	Retrovirus-related Pol polyprotein from transposon 17.6	1.98781	8.15e-09
HORVU2Hr1G057960	None	Retrovirus-related Pol polyprotein from transposon 17.6	1.98781	8.15e-09
HORVU3Hr1G020500	AT5G12020	Class II heat shock protein	1.98673	0.000266907
HORVU2Hr1G020340	AT5G18610	Serine/threonine protein kinase	1.98566	2.41e-08
HORVU2Hr1G096100	AT1G20550	GDP-fucose protein O-fucosyltransferase	1.98479	2.07e-06
HORVU2Hr1G032690	None	Ninja-family protein AFP3	1.98418	6.96e-12
HORVU6Hr1G060500	AT3G48890	Cytochrome b5-like heme/steroid binding domain	1.98135	6.26e-08
HORVU5Hr1G079180	AT2G43420	3beta-hydroxysteroid-dehydrogenase/decarboxylase	1.98132	1.02e-12
HORVU7Hr1G088730	None	Dentin sialophosphoprotein-like	1.981	3.74e-12
HORVU3Hr1G107350	None	Glutathione S-transferase	1.98069	4.79e-08
HORVU5Hr1G077790	AT1G02850	Beta-glucosidase 11	1.9806	1.01e-14
HORVU1Hr1G004200	AT2G29140	Pumilio homolog 3	1.97982	1.56e-07
HORVU7Hr1G031350	AT4G31600	UDP-galactose/UDP-glucose transporter 7	1.97862	0.000110109
HORVU2Hr1G052920	AT1G10360	Glutathione S-transferase (Fragment)	1.97529	0.000566733
HORVU1Hr1G088510	AT2G42880	Mitogen-activated protein kinase	1.97443	5.97e-11
HORVU0Hr1G039620	AT1G21230	Wall-associated receptor kinase 5	1.97441	3.55e-10
HORVU6Hr1G066560	None	Putative F-box domain-containing protein	1.97156	0.00437165
HORVU1Hr1G056560	AT3G21070	NAD kinase 1	1.96933	3.85e-09
HORVU3Hr1G027500	AT1G17630	Structure-specific endonuclease subunit SLX1	1.96847	7.45e-12
HORVU4Hr1G051290	AT1G69490	Transcription factor InNAP	1.9666	0.00013328
HORVU7Hr1G041570	None	Alpha/beta-hydrolases superfamily protein	1.96496	8.54e-09
HORVU7Hr1G041570	None	Alpha/beta-hydrolases superfamily protein	1.96496	8.54e-09
HORVU7Hr1G052350	AT4G31340	Myosin heavy chain-related	1.9631	4.34e-13
HORVU4Hr1G032830	AT3G30180	Brassinosteroid-6-oxidase	1.96041	2.47e-09
HORVU3Hr1G114990	AT5G59520	Zinc transporter 2	1.95934	8.38e-07
HORVU3Hr1G069780	AT1G64060	NAD(P)H oxidase (Fragment)	1.95923	2.49e-11
HORVU3Hr1G033470	AT5G54860	Major facilitator superfamily protein isoform 1	1.95826	1.91e-14
HORVU5Hr1G058070	AT1G78130	Carbohydrate transporter/ sugar porter/ transporter	1.95789	1.04e-08
HORVU2Hr1G097060	AT2G45540	BEACH domain-containing protein C2 (Fragment)	1.95669	5.41e-05
HORVU3Hr1G055550	AT2G46380	Extra-large guanine nucleotide-binding protein 1	1.95551	1.86e-14
HORVU3Hr1G034590	None	0	1.95507	8.53e-07
HORVU3Hr1G113810	None	0	1.95371	2.36e-07
HORVU7Hr1G047070	AT5G52450	Protein DETOXIFICATION	1.95257	7.15e-12
HORVU3Hr1G090580	AT5G49820	Protein root UVB sensitive 6	1.95199	2.85e-12
HORVU7Hr1G096150	AT3G55830	Glucuronyl/N-acetylglucosaminyl transferase EXT2	1.95187	3.04e-09
HORVU1Hr1G083100	AT3G14470	Disease resistance protein RGA2	1.94924	1.91e-10
HORVU7Hr1G083990	AT5G39990	Glycosyl transferase	1.94844	3.09e-14
HORVU3Hr1G026330	AT4G10540	Subtilisin-like protease	1.94655	0.0055585
HORVU5Hr1G073970	AT1G76490	3-hydroxy-3-methylglutaryl coenzyme A reductase	1.94507	4.86e-11
HORVU1Hr1G057220	AT3G56630	Cytochrome P450 family 94 subfamily D polypeptide 2	1.94417	1.49e-05
HORVU7Hr1G049240	AT4G00350	Protein DETOXIFICATION	1.94047	1.72e-08
HORVU2Hr1G083940	AT5G40760	Glucose-6-phosphate 1-dehydrogenase	1.94008	1.26e-14
HORVU6Hr1G053910	AT1G13180	Actin-related protein 3	1.93991	5.73e-12
HORVU2Hr1G072500	AT5G03650	Starch branching enzyme IIa variant	1.93972	9.39e-12
HORVU1Hr1G055190	None	Ribosomal protein-like	1.93954	1.37e-06
HORVU7Hr1G119690	AT1G11170	Riboflavin biosynthesis protein ribBA	1.93763	5.24e-10
HORVU7Hr1G114880	AT3G14470	NB-ARC domain containing protein, expressed	1.9358	7.17e-11
HORVU1Hr1G029460	AT1G28580	GDSL esterase/lipase	1.93528	2.84e-09
HORVU5Hr1G095480	None	0	1.93415	9.59e-06
HORVU7Hr1G096850	AT2G41830	ARM repeat superfamily protein	1.93226	1.51e-07
HORVU6Hr1G011090	AT3G11340	Cytokinin-N-glucosyltransferase 1	1.92957	5.95e-10
HORVU1Hr1G048690	AT3G61060	F-box domain-containing protein	1.92889	2.4e-06
HORVU7Hr1G035340	AT1G18640	Phosphoserine phosphatase	1.92386	1.72e-14
HORVU1Hr1G059090	AT3G05640	Catalytic/ protein phosphatase type 2C	1.92341	6.93e-12
HORVU3Hr1G072970	None	C2C2-DOF transcription factor	1.92187	9.41e-06
HORVU5Hr1G051170	AT2G05810	armadillo repeat-containing protein 3	1.92174	2.64e-08
HORVU4Hr1G078610	AT1G34630	Transmembrane protein 135 (Fragment)	1.92121	4.22e-10
HORVU3Hr1G045480	None	Shikimate biosynthesis protein aroDE	1.92047	1.2e-13
HORVU1Hr1G078350	AT3G18000	Phosphoethanolamine N-methyltransferase 1	1.9203	7.63e-10
HORVU4Hr1G048490	AT1G18580	Hexosyltransferase	1.91887	2.12e-15
HORVU3Hr1G026180	AT5G26667	Uridylate kinase	1.9164	7.39e-08
HORVU2Hr1G035310	AT1G27760	Interferon-related developmental regulator family protein / IFRD protein family	1.91549	1.36e-13
HORVU1Hr1G051210	None	Wall-associated receptor kinase 3	1.91529	7.52e-11
HORVU7Hr1G077970	AT4G36945	Phospholipase C	1.91409	0.0049907
HORVU7Hr1G013170	AT1G21430	Flavin-containing monooxygenase	1.91368	4.8e-07
HORVU4Hr1G083140	AT5G40310	Small RNA degrading nuclease 1	1.91348	0.00375693
HORVU2Hr1G005320	AT4G08900	Arginase 1 mitochondrial	1.91156	7.44e-12
HORVU5Hr1G078030	AT5G11730	Glycosyl transferase	1.91098	0.000228316
HORVU4Hr1G063270	AT1G19835	Filament-like plant protein 4	1.91025	1.96e-12
HORVU1Hr1G013190	AT2G37090	Glycosyltransferases	1.90859	9.7e-13
HORVU1Hr1G063720	AT1G21651	Myosin heavy chain kinase B	1.90828	4.22e-11
HORVU5Hr1G103400	None	TCP transcription factor	1.90621	3.02e-05
HORVU2Hr1G097240	AT2G35710	Glycogenin glucosyltransferase	1.9058	9.16e-10
HORVU6Hr1G031590	AT2G32260	Choline-phosphate cytidylyltransferase B	1.90572	1.38e-12
HORVU5Hr1G125620	AT5G43310	COP1-interacting protein-related	1.90546	4.89e-12
HORVU5Hr1G125620	AT5G43310	COP1-interacting protein-related	1.90546	4.89e-12
HORVU7Hr1G087760	AT2G02150	Tetratricopeptide repeat (TPR)-like superfamily protein	1.90321	1.75e-07
HORVU5Hr1G082890	AT3G21690	Protein DETOXIFICATION	1.90179	4.29e-12
HORVU3Hr1G013360	AT2G39690	Triosephosphate isomerase	1.90137	1.89e-07
HORVU5Hr1G056470	AT5G60860	Putative small GTPase superfamily, P-loop containing nucleoside triphosphate hydrolase	1.89759	1.56e-10
HORVU5Hr1G045360	AT1G33110	Multidrug resistance protein, MATE family	1.89385	0.000102114
HORVU1Hr1G048430	AT4G24040	Trehalase	1.89373	7.36e-10
HORVU5Hr1G002120	AT2G18390	ADP-ribosylation factor	1.89152	1.11e-08
HORVU2Hr1G086380	AT5G48930	Anthranilate N-benzoyltransferase protein 3	1.89097	2.93e-10
HORVU3Hr1G033510	None	Basic helix-loop-helix DNA-binding superfamily protein isoform 2	1.88601	0.000255446
HORVU4Hr1G074770	AT1G13990	Biosynthetic arginine decarboxylase	1.88543	5.02e-11
HORVU3Hr1G114920	None	Heavy metal transport/detoxification superfamily protein	1.88377	8.65e-10
HORVU1Hr1G062940	AT3G05290	Peroxisomal adenine nucleotide carrier 1	1.88262	8.64e-11
HORVU4Hr1G021040	AT5G52340	Exocyst subunit Exo70 family protein (Fragment)	1.88247	1.57e-06
HORVU1Hr1G001920	AT1G09630	Putative small GTPase superfamily, P-loop containing nucleoside triphosphate hydrolase	1.88052	2.89e-07
HORVU4Hr1G031670	AT2G47300	Ribonucleases P/MRP protein subunit POP1	1.88037	1.15e-11
HORVU1Hr1G045220	None	Calcium uniporter protein 4 mitochondrial	1.87899	4.58e-09
HORVU2Hr1G096370	None	Phosphatidylinositol N-acetyglucosaminlytransferase subunit P-related	1.87661	4.66e-11
HORVU7Hr1G117320	AT3G24590	Polyadenylate-binding protein-interacting protein 8	1.87655	0.00154593
HORVU5Hr1G091250	AT4G11800	Cobyric acid synthase	1.87484	1.22e-12
HORVU1Hr1G059300	AT3G51550	Mitogen-activated protein kinase kinase kinase	1.87325	4.7e-08
HORVU5Hr1G065660	AT4G02050	Sugar porter (SP) family MFS transporter	1.86622	4.43e-07
HORVU6Hr1G024100	AT4G29010	Peroxisomal fatty acid beta-oxidation multifunctional protein AIM1	1.86608	4.07e-13
HORVU5Hr1G099810	AT2G42790	Citrate synthase	1.86514	1.34e-13
HORVU6Hr1G064470	AT1G78610	Mechanosensitive ion channel protein 8	1.86267	1.06e-11
HORVU7Hr1G012610	AT2G02360	F-box protein PP2-B10	1.86233	5.18e-06
HORVU3Hr1G115020	AT2G29140	Pumilio-like protein 1	1.86008	1.01e-11
HORVU7Hr1G002750	None	Brassinosteroid-responsive RING-H2	1.85999	0.000765131
HORVU3Hr1G108120	AT1G27930	Methyltransferase	1.85892	0.000108968
HORVU4Hr1G016810	AT1G77120	Alcohol dehydrogenase	1.85817	3.7e-08
HORVU7Hr1G116310	AT3G14660	Cytochrome P450 family 72 subfamily A polypeptide 8	1.85641	1.65e-07
HORVU4Hr1G062880	AT4G39080	V-type proton ATPase subunit a	1.85627	2.74e-12
HORVU4Hr1G002360	AT1G64760	Glycoside hydrolase	1.85618	2.95e-12
HORVU3Hr1G005970	AT1G71110	Ion transport domain-containing protein	1.85471	5.82e-11
HORVU3Hr1G083560	AT2G26230	Uricase	1.85401	1.25e-11
HORVU2Hr1G016660	AT5G52800	DNA primases	1.85302	1.12e-07
HORVU5Hr1G077140	AT1G54570	Acyltransferase-like protein chloroplastic-like (Fragment)	1.85226	2.27e-12
HORVU2Hr1G109380	AT3G10410	serine carboxypeptidase-like	1.85079	4.59e-16
HORVU5Hr1G044610	AT5G04200	Metacaspase involved in regulation of apoptosis	1.85006	0.00151659
HORVU4Hr1G073380	AT1G03080	0	1.84854	7.55e-07
HORVU6Hr1G092510	None	Disease resistance protein RPM1	1.84766	0.000236491
HORVU3Hr1G022260	AT3G62160	Omega-hydroxypalmitate O-feruloyl transferase	1.84718	6.57e-07
HORVU7Hr1G058720	AT3G44600	Peptidyl-prolyl cis-trans isomerase, putative	1.84278	2.27e-12
HORVU7Hr1G080900	AT1G67140	HEAT repeat-containing protein	1.84263	5.83e-06
HORVU1Hr1G067110	None	Ethylene-responsive element binding factor	1.8401	3.34e-08
HORVU4Hr1G007890	AT3G10050	Pentatricopeptide repeat	1.8384	1.65e-14
HORVU5Hr1G124030	AT1G55120	Beta-fructofuranosidase, insoluble isoenzyme 4	1.8367	6.7e-10
HORVU3Hr1G015150	AT1G27980	Pyridoxal phosphate-dependent decarboxylase	1.83344	3.43e-13
HORVU1Hr1G076170	AT1G28240	Inner membrane protein oxaA	1.83273	3.39e-10
HORVU1Hr1G085470	AT3G15180	Armadillo-like helical	1.83235	1.05e-13
HORVU2Hr1G095740	AT2G02090	CHD3-type chromatin-remodeling factor PICKLE	1.83209	3.47e-14
HORVU2Hr1G001380	AT1G62200	Peptide transporter PTR2	1.83106	0.00636575
HORVU5Hr1G072980	AT2G23010	Carboxypeptidase	1.83008	1.64e-06
HORVU3Hr1G096050	AT5G13420	Transaldolase type	1.82952	2.36e-12
HORVU2Hr1G015590	AT5G25320	[Protein-PII] uridylyltransferase	1.82811	0.00595932
HORVU1Hr1G014010	AT3G11964	rRNA biogenesis protein rrp5	1.82788	1.75e-09
HORVU4Hr1G005110	AT1G74790	Glucose/Sorbosone dehydrogenase	1.82746	1.87e-07
HORVU2Hr1G101300	AT4G22285	Ubiquitin carboxyl-terminal hydrolase	1.82722	5.5e-06
HORVU3Hr1G016800	AT5G57550	Xyloglucan endotransglucosylase/hydrolase	1.82398	0.00789466
HORVU2Hr1G014130	AT2G38280	AMP deaminase	1.82364	9.6e-13
HORVU5Hr1G079920	AT2G17270	Mitochondrial phosphate carrier protein 1 mitochondrial	1.8222	3.41e-07
HORVU1Hr1G095410	AT5G53420	CCT domain	1.82166	4.47e-07
HORVU6Hr1G026290	AT4G05050	Polyubiquitin containing 7 ubiquitin monomers (Fragment)	1.81688	4.06e-11
HORVU2Hr1G053880	None	Retrovirus-related Pol polyprotein from transposon 17.6	1.81654	0.00844622
HORVU3Hr1G017420	AT1G70530	Cysteine-rich receptor-like protein kinase 2	1.81633	4.36e-13
HORVU1Hr1G051010	AT5G46910	Lysine-specific demethylase REF6	1.81617	1.94e-05
HORVU4Hr1G021270	AT3G29360	UDP-glucose 6-dehydrogenase	1.8158	3.36e-12
HORVU5Hr1G012160	AT2G02390	Glutathione S-transferase zeta class isoform I	1.81563	1.44e-14
HORVU6Hr1G064610	AT5G55050	GSDL-motif protein lipase	1.81559	1.21e-08
HORVU3Hr1G085610	AT3G54020	Phosphatidylinositol:ceramide inositolphosphotransferase	1.81502	1.53e-12
HORVU7Hr1G119080	AT3G12810	Protein PHOTOPERIOD-INDEPENDENT EARLY FLOWERING 1-like (Fragment)	1.81251	0.00598908
HORVU7Hr1G034350	AT2G26310	Retrotransposon protein, putative, unclassified	1.81207	8.51e-08
HORVU4Hr1G055510	None	0	1.81157	2.26e-07
HORVU2Hr1G029840	AT5G09430	2-hydroxy-6-oxononadienedioate/2-hydroxy-6-oxononatrienedioate hydrolase	1.81121	6.81e-10
HORVU6Hr1G070810	AT5G35700	Dystrophin	1.81065	4.16e-13
HORVU5Hr1G071080	AT1G55850	Cellulose synthase-like protein E6	1.80675	1.26e-05
HORVU3Hr1G090730	AT1G33780	Electron transporter	1.80568	6.81e-10
HORVU6Hr1G065710	AT4G11810	SPX domain-containing membrane protein	1.80539	7.88e-08
HORVU1Hr1G095430	AT4G10960	UDP-glucose 4-epimerase/UDP-sulfoquinovose synthase	1.80469	9.8e-12
HORVU2Hr1G123480	AT5G22250	CCR4-NOT transcription complex subunit 7/8	1.80386	0.00156073
HORVU2Hr1G094690	AT1G63010	SPX domain-containing membrane protein	1.8011	1.07e-11
HORVU5Hr1G097500	AT1G27730	Zinc finger protein 1	1.79989	1.12e-09
HORVU7Hr1G048690	AT1G55760	Voltage dependent potassium channel	1.79783	5.04e-12
HORVU5Hr1G069700	AT2G22500	Mitochondrial 2-oxoglutarate/malate carrier protein	1.79771	1.21e-08
HORVU5Hr1G109940	AT5G19855	chaperonin-like RbcX protein 2, chloroplastic	1.79581	1.31e-10
HORVU6Hr1G030880	AT4G03390	Protein STRUBBELIG-RECEPTOR FAMILY 1	1.79575	1.16e-10
HORVU5Hr1G094300	AT5G43780	Sulfate adenylyltransferase catalytic domain	1.79203	3.07e-10
HORVU7Hr1G087210	AT3G13772	Transmembrane 9 superfamily member	1.79128	1.1e-13
HORVU5Hr1G098190	AT3G50830	Cold-regulated plasma membrane protein 2	1.78837	7.82e-10
HORVU5Hr1G087910	AT2G17270	Mitochondrial phosphate carrier protein like	1.78816	1.04e-06
HORVU3Hr1G057200	AT5G14700	Tetraketide alpha-pyrone reductase 1	1.78307	2.53e-10
HORVU7Hr1G033770	AT5G46290	Beta-ketoacyl-ACP synthase I	1.78001	2.99e-12
HORVU5Hr1G115720	AT4G02340	Soluble epoxide hydrolase	1.77997	2.46e-11
HORVU7Hr1G040790	AT5G37490	U-box domain-containing protein 21 (Fragment)	1.77881	0.00399524
HORVU7Hr1G017190	AT5G51570	Membrane protease subunit HflK	1.77854	2.04e-12
HORVU1Hr1G065830	AT1G03530	H/ACA ribonucleoprotein complex non-core subunit NAF1	1.77744	4.14e-10
HORVU7Hr1G010340	None	Transferase	1.77739	0.00265963
HORVU3Hr1G020230	AT3G62160	Methanol O-anthraniloyltransferase	1.77708	1.8e-10
HORVU5Hr1G012770	AT3G22740	CBS domain-containing protein CBSX3, mitochondrial	1.77632	1.21e-05
HORVU6Hr1G031640	None	mediator of RNA polymerase II transcription subunit 15	1.77219	2.37e-06
HORVU6Hr1G027910	AT1G17820	Putative integral membrane protein conserved region (DUF2404)	1.77166	1.25e-11
HORVU4Hr1G088280	None	GATA transcription factor	1.77154	1.12e-05
HORVU4Hr1G050700	AT3G51550	Putative serine/threonine/dual specificity protein kinase, catalytic domain-containing protein	1.77129	1.6e-08
HORVU1Hr1G063940	None	Mitochondrial cytochrome c	1.77098	1.99e-12
HORVU6Hr1G067020	AT5G17600	Zinc finger, RING-type	1.77084	0.00169
HORVU5Hr1G052100	AT2G04350	Long-chain-fatty-acid--CoA ligase 4	1.77036	1.25e-14
HORVU2Hr1G042370	AT5G16910	Cellulose synthase-like protein D3	1.76836	2.35e-06
HORVU3Hr1G047150	AT4G24400	CBL-interacting serine/threonine-protein kinase	1.76795	2.38e-13
HORVU4Hr1G024710	AT3G11130	Clathrin heavy chain 2	1.76785	8.69e-10
HORVU5Hr1G053170	AT2G32850	Pkinase domain-containing protein	1.76599	1.33e-11
HORVU6Hr1G063490	AT3G17390	S-adenosylmethionine synthase	1.76439	5.21e-09
HORVU2Hr1G058570	None	Retrotransposon protein, putative, LINE subclass, expressed	1.76343	0.00100244
HORVU7Hr1G036380	None	Ring-H2 zinc finger protein (Fragment)	1.76269	2.29e-05
HORVU2Hr1G007970	AT3G45070	Mitogen-activated protein kinase kinase kinase	1.76121	0.000118265
HORVU3Hr1G086180	None	WRKY transcription factor 49	1.76027	0.00114482
HORVU5Hr1G120240	AT2G44060	Expressed protein (With alternative splicing)	1.75993	2.09e-11
HORVU1Hr1G049270	AT1G10370	Glutathione S-transferase 1	1.7595	5.45e-05
HORVU7Hr1G095960	AT2G06050	Artemisinic aldehyde reductase	1.75878	1.76e-11
HORVU1Hr1G084260	AT1G15110	CDP-diacylglycerol--serine O-phosphatidyltransferase	1.75841	2.48e-07
HORVU5Hr1G097010	AT1G16270	Putative serine/threonine-protein kinase SIS8	1.75706	3.52e-10
HORVU5Hr1G079730	AT2G31820	Ankyrin repeat-containing protein isoform A	1.75564	3.45e-13
HORVU4Hr1G022950	AT3G52850	Thrombomodulin	1.75328	3.84e-11
HORVU2Hr1G096960	AT4G11600	Glutathione peroxidase	1.75293	2.04e-11
HORVU5Hr1G097060	AT4G33920	probable protein phosphatase 2C 63	1.75178	4.66e-12
HORVU3Hr1G064590	None	AP2/ERF and B3 domain-containing protein	1.75162	4.97e-08
HORVU2Hr1G097150	AT3G47420	Glycerol-3-phosphate transporter 1	1.75069	2.33e-06
HORVU2Hr1G077080	AT5G49890	Chloride channel protein CLC-c	1.75008	3.31e-12
HORVU7Hr1G088670	None	Avr9/Cf-9 rapidly elicited protein	1.74822	1.74e-05
HORVU1Hr1G067870	None	Dr1-associated corepressor	1.74696	0.00521428
HORVU5Hr1G109160	AT5G49830	Exocyst complex component EXO84B	1.7452	7.32e-14
HORVU2Hr1G044270	AT4G05200	Cysteine-rich receptor-like protein kinase 8	1.74475	1.27e-08
HORVU7Hr1G051260	AT1G76490	3-hydroxy-3-methylglutaryl coenzyme A reductase	1.74368	4.91e-08
HORVU6Hr1G080290	None	Transcription factor TFIIIB component B	1.74367	4.23e-07
HORVU2Hr1G110110	AT4G13930	Serine hydroxymethyltransferase (Fragment)	1.74354	1.07e-11
HORVU3Hr1G033740	AT1G62300	WRKY transcription factor	1.74215	5.24e-09
HORVU5Hr1G006360	None	Cationcalcium exchanger 1	1.74086	0.00112149
HORVU3Hr1G070600	AT1G51940	LysM type receptor kinase	1.74002	2.14e-05
HORVU4Hr1G055880	AT5G06460	Ubiquitin-activating enzyme E1 3	1.73988	2.33e-13
HORVU5Hr1G106370	AT2G34930	LRR receptor-like serine/threonine-protein kinase GSO2	1.73896	4.08e-10
HORVU7Hr1G047470	AT1G68710	Phospholipid-transporting ATPase	1.73873	5.33e-10
HORVU7Hr1G058140	AT1G30450	Cation-chloride cotransporter 1	1.73619	4.91e-09
HORVU1Hr1G059810	AT2G38280	Adenosine/AMP deaminase domain	1.73602	2.39e-12
HORVU4Hr1G087200	None	Phosphatidylinositol N-acetyglucosaminlytransferase subunit P-related	1.73556	0.000314664
HORVU7Hr1G030930	AT5G48520	Serine carboxypeptidase II-2	1.73553	4.4e-13
HORVU1Hr1G020140	AT3G23570	Dienelactone hydrolase family, putative	1.73449	7.26e-06
HORVU4Hr1G019230	AT4G23160	Retrovirus-related Pol polyprotein from transposon TNT 1-94	1.73236	5.6e-08
HORVU5Hr1G076250	AT5G50400	Purple acid phosphatase	1.73064	7.34e-07
HORVU4Hr1G000420	None	Mitogen-activated protein kinase kinase kinase	1.72927	3.8e-05
HORVU2Hr1G065910	AT3G28430	FPL domain-containing protein	1.72815	5.25e-14
HORVU2Hr1G048520	None	E3 ubiquitin-protein ligase NEURL1B	1.72693	2.9e-12
HORVU6Hr1G066050	None	Brassinosteroid-responsive RING-H2	1.72673	1.82e-06
HORVU1Hr1G073510	None	Cyclomaltodextrin glucanotransferase	1.72669	1.34e-08
HORVU2Hr1G014890	AT3G53810	Lectin receptor-type kinase	1.7261	3.49e-06
HORVU7Hr1G041450	AT2G28290	Chromatin structure-remodeling complex protein SYD	1.72445	0.000138006
HORVU2Hr1G036080	AT1G08650	U-box domain-containing protein 4	1.72417	4.98e-11
HORVU4Hr1G079260	AT3G44880	Cyclin-dependent kinases regulatory subunit	1.72351	2.99e-10
HORVU6Hr1G075590	AT1G14330	F-box/kelch-repeat protein SKIP11-like	1.72056	5.39e-10
HORVU5Hr1G117770	AT3G57660	DNA-directed RNA polymerase subunit	1.72018	7.29e-10
HORVU5Hr1G046200	None	GTP binding protein	1.71986	5.28e-07
HORVU2Hr1G028540	None	Lipoxygenasey domain-containing protein	1.71968	2.8e-08
HORVU1Hr1G008750	None	Kinetochore protein like	1.71937	0.00128412
HORVU7Hr1G099640	None	IAA-amino acid hydrolase ILR1-like protein (Fragment)	1.71778	4.34e-05
HORVU1Hr1G012490	None	E3 ubiquitin-protein ligase	1.71706	4.6e-06
HORVU0Hr1G017080	AT1G24764	Microtubule-associated protein 70-2 (Fragment)	1.7167	1.15e-08
HORVU6Hr1G076420	AT1G79280	Nuclear-pore anchor	1.71612	0.000750024
HORVU0Hr1G010900	AT5G49940	Transmembrane 9 superfamily member	1.71472	2.94e-07
HORVU4Hr1G043670	AT1G77380	Amino acid permease 2	1.7143	2.87e-07
HORVU1Hr1G060190	AT3G08947	Importin subunit beta-1 like	1.71417	1.24e-07
HORVU0Hr1G005720	AT5G08570	Putative disease resistance RPP8-like protein 2	1.71407	0.00127974
HORVU1Hr1G009250	AT2G37710	L-type lectin-domain containing receptor kinase IV.2	1.71248	0.000433312
HORVU5Hr1G088130	AT5G17230	Phytoene synthase chloroplastic	1.71227	5.05e-08
HORVU3Hr1G078170	None	Retrovirus-related Pol polyprotein from transposon TNT 1-94	1.71104	0.00687221
HORVU6Hr1G077100	AT5G18190	ATP binding protein	1.71081	0.00390137
HORVU3Hr1G093240	AT5G51640	Protein trichome birefringence-like 18	1.70667	2.01e-11
HORVU7Hr1G003460	AT2G36850	Glycosyl transferase, family 48	1.70643	8.44e-11
HORVU7Hr1G054360	AT5G63570	Glutamate-1-semialdehyde 2 1-aminomutase chloroplastic	1.70611	0.000312603
HORVU7Hr1G070010	AT3G03050	Cellulose synthase	1.70529	1.09e-07
HORVU2Hr1G022160	AT4G33540	Zn-dependent hydrolases, including glyoxylases	1.70043	1.33e-09
HORVU7Hr1G011100	AT3G56990	Embryo sac development arrest 7	1.69899	1.19e-09
HORVU0Hr1G038120	AT4G32410	Cellulose synthase	1.69845	1.27e-08
HORVU2Hr1G003040	None	Putative disease resistance RPP13-like protein 1	1.69838	3.37e-05
HORVU2Hr1G030680	AT4G30000	Dihydropterin pyrophosphokinase-dihydropteroate synthase	1.69806	1.98e-11
HORVU2Hr1G060390	AT1G30360	Early-responsive to dehydration stress protein (ERD4)	1.69587	4.12e-07
HORVU4Hr1G005590	AT5G26240	Chloride channel protein CLC-d	1.69475	3.11e-07
HORVU7Hr1G101920	AT4G21320	Phosphosulfolactate synthase	1.69152	2.93e-08
HORVU2Hr1G019250	None	Cytochrome b reductase	1.69035	2.46e-10
HORVU7Hr1G070080	AT1G32190	Alpha/beta hydrolase fold	1.68979	0.000303741
HORVU7Hr1G075000	AT4G22740	Glycine-rich protein	1.68942	7.28e-11
HORVU4Hr1G089330	AT5G24530	Naringenin,2-oxoglutarate 3-dioxygenase	1.6882	3.69e-10
HORVU7Hr1G106160	AT2G40460	Putative proton-dependent oligopeptide transporter family	1.68744	5.38e-08
HORVU2Hr1G043900	None	Chitinase	1.68742	3.61e-07
HORVU3Hr1G105070	None	Protein ACCELERATED CELL DEATH 6-like	1.68525	8.22e-05
HORVU6Hr1G069070	None	0	1.6836	0.00102511
HORVU6Hr1G088570	AT2G43160	Clathrin interactor EPSIN like	1.68344	1.38e-12
HORVU7Hr1G081930	AT2G46500	Phosphatidylinositol 4-kinase type 2-beta	1.68293	1.46e-15
HORVU7Hr1G113030	AT2G26560	Patatin	1.68262	0.00415265
HORVU4Hr1G084930	AT2G02370	SNARE associated Golgi protein family	1.68226	0.000286445
HORVU4Hr1G086050	AT1G76680	Putative 12-oxophytodienoate reductase (Fragment)	1.68162	0.00158236
HORVU7Hr1G018540	AT5G62680	LigA	1.68069	1.96e-05
HORVU6Hr1G083180	AT4G32360	NADPH:adrenodoxin oxidoreductase, mitochondrial	1.67942	2.26e-07
HORVU1Hr1G059050	AT3G16785	Phospholipase D zeta 1	1.67763	1.58e-14
HORVU3Hr1G067040	AT4G38510	Vacuolar proton pump subunit B	1.67525	1.28e-12
HORVU2Hr1G094960	AT3G61060	F-box protein PP2-A14	1.67384	7.11e-10
HORVU7Hr1G088630	AT3G16340	Putative sulfate-transporting ATPase	1.6734	2.8e-08
HORVU3Hr1G065000	AT1G62305	Core-2/I-branching beta-1,6-N-acetylglucosaminyltransferase family protein isoform 1	1.67338	3.45e-10
HORVU3Hr1G077580	AT5G15180	Peroxidase	1.67185	5.91e-07
HORVU1Hr1G037250	AT5G60740	ABC transporter G family member 24	1.67118	1.53e-08
HORVU6Hr1G015090	AT1G71210	Putative tetratricopeptide-like helical domain-containing protein	1.67102	4.27e-05
HORVU7Hr1G077710	AT4G33240	Phosphatidylinositol-4-phosphate 5-kinase	1.66912	1.05e-06
HORVU6Hr1G077210	AT3G19170	S-ribosylhomocysteinase (LuxS)	1.66631	7.1e-12
HORVU7Hr1G050030	AT5G47560	Tonoplast dicarboxylate transporter-like	1.66527	3.37e-08
HORVU1Hr1G062080	AT3G23600	Alpha/beta-Hydrolases superfamily protein	1.66455	3.62e-11
HORVU5Hr1G048010	AT3G11130	Clathrin heavy chain	1.66446	4.31e-14
HORVU6Hr1G020980	AT5G11010	Nucleolar protein 9	1.6644	3.24e-05
HORVU1Hr1G093390	AT1G53300	Electron transporter	1.66298	0.000109374
HORVU4Hr1G011880	None	DNA binding protein	1.66277	2.2e-08
HORVU5Hr1G091920	AT5G14420	Copine	1.66256	8.01e-06
HORVU5Hr1G093000	AT1G53140	0	1.66123	1.88e-08
HORVU4Hr1G024790	AT1G30240	Proline-, glutamic acid-and leucine-rich protein 1	1.66113	5.43e-14
HORVU7Hr1G085120	AT3G24503	Succinylglutamate-semialdehyde dehydrogenase	1.66037	2.49e-08
HORVU1Hr1G013820	AT3G45300	Isovaleryl-CoA dehydrogenase (Fragment)	1.65899	1.3e-11
HORVU2Hr1G005670	None	DIBOA-glucoside dioxygenase BX6-like	1.65822	0.000340439
HORVU7Hr1G024160	AT1G28680	0	1.65804	2.58e-11
HORVU1Hr1G087570	None	Fasciclin-like arabinogalactan protein 7	1.65754	2.17e-08
HORVU2Hr1G086140	AT3G25570	S-adenosylmethionine decarboxylase proenzyme	1.65732	5.35e-14
HORVU2Hr1G023940	AT5G18630	Triacylglycerol lipase	1.65663	6.42e-09
HORVU1Hr1G071810	AT3G09570	Transmembrane receptor	1.65469	8.17e-10
HORVU7Hr1G018230	None	HAT transposon superfamily isoform 2	1.65415	1.65e-08
HORVU4Hr1G010880	None	0	1.654	1.67e-05
HORVU3Hr1G113100	AT3G13790	Putative cell wall invertase	1.65384	1.02e-08
HORVU5Hr1G103600	AT5G16280	Trafficking protein particle complex subunit 8 isoform X1	1.65252	6.76e-07
HORVU5Hr1G103600	AT5G16280	Trafficking protein particle complex subunit 8 isoform X1	1.65252	6.76e-07
HORVU2Hr1G084670	AT1G67530	RING-type E3 ubiquitin transferase	1.65215	0.000451269
HORVU6Hr1G073500	AT1G66230	Myb transcription factor	1.65143	6.87e-05
HORVU6Hr1G050300	None	Retrotransposon protein, putative, unclassified, expressed	1.64976	0.000674024
HORVU3Hr1G073710	AT5G04040	Triacylglycerol lipase	1.64827	1.27e-07
HORVU3Hr1G042680	None	0	1.64633	2.87e-05
HORVU3Hr1G042680	None	0	1.64633	2.87e-05
HORVU1Hr1G047440	AT5G09810	Actin	1.64595	2.18e-07
HORVU5Hr1G087980	None	PRLI-interacting factor A	1.64586	6.72e-05
HORVU3Hr1G109740	AT3G28040	NAD kinase	1.64571	7.4e-10
HORVU4Hr1G007220	None	Copper binding protein 6	1.6455	1.02e-08
HORVU3Hr1G017930	AT5G01660	0	1.64544	8.87e-06
HORVU4Hr1G005100	AT5G07350	TUDOR-SN protein 1	1.64507	2.36e-13
HORVU4Hr1G006750	AT4G08180	Oxysterol-binding protein-related protein like	1.64457	6.21e-07
HORVU2Hr1G038060	AT5G28150	LisH domain-containing protein C1289.10c	1.64436	0.000174746
HORVU5Hr1G107410	AT3G28510	AAA-ATPase ASD mitochondrial	1.64182	2.05e-06
HORVU7Hr1G082330	AT3G22200	Gamma-aminobutyrate transaminase	1.64171	1.53e-05
HORVU5Hr1G051500	AT3G02260	Auxin transport protein BIG	1.64035	2.71e-09
HORVU3Hr1G013270	AT3G14470	Disease resistance protein RGA3	1.63992	3.2e-07
HORVU7Hr1G111130	AT3G21240	4-coumarate-CoA ligase (Fragment)	1.63916	3.51e-06
HORVU6Hr1G084350	AT2G37710	L-type lectin-domain containing receptor kinase IV.2	1.63909	0.000277625
HORVU4Hr1G020060	AT5G09840	0	1.63479	2.07e-07
HORVU6Hr1G077280	AT4G33945	Armadillo repeat-containing protein 6	1.63461	3.06e-10
HORVU7Hr1G037070	AT4G39870	Oxidation protection	1.63159	3.8e-11
HORVU7Hr1G113460	None	Chaperone protein dnaJ 8 chloroplastic	1.63109	2.9e-07
HORVU4Hr1G007880	AT1G14830	Dynamin-related protein 1C isoform B	1.63076	2.26e-15
HORVU2Hr1G042270	AT4G13010	Putative quinone-oxidoreductase homolog chloroplastic	1.62982	2.14e-12
HORVU6Hr1G005290	AT2G25170	Helicase protein MOM1	1.62953	6.18e-09
HORVU5Hr1G023530	AT5G57580	Protein SAR DEFICIENT 1 isoform A	1.62953	1.12e-10
HORVU1Hr1G010130	AT1G32780	Alcohol dehydrogenase	1.62949	1.52e-07
HORVU6Hr1G031530	AT3G12740	ALA-interacting subunit	1.62864	4.72e-07
HORVU5Hr1G018290	None	F-box domain containing protein, expressed	1.62825	6.97e-07
HORVU3Hr1G020300	AT3G28730	FACT complex subunit SSRP1-A	1.62808	2.08e-05
HORVU6Hr1G028790	AT4G31800	WRKY transcription factor	1.62806	4.93e-08
HORVU3Hr1G068760	None	Lachrymatory-factor synthase	1.62754	1.57e-06
HORVU3Hr1G030980	AT5G09590	HSP70 domain-containing protein	1.62723	1.31e-05
HORVU4Hr1G082790	AT2G17290	Calcium-dependent protein kinase 6	1.62625	7.5e-10
HORVU5Hr1G006710	AT3G14470	Disease resistance protein RGA2	1.626	1.02e-11
HORVU7Hr1G074660	AT5G40780	Lysine histidine transporter like	1.62551	6.68e-05
HORVU5Hr1G062780	AT2G03140	Alpha/beta fold hydrolase (Fragment)	1.62523	2.37e-10
HORVU7Hr1G057760	AT4G35240	BZIP transcription factor	1.62448	5.32e-06
HORVU5Hr1G080530	AT3G61060	F-box protein PP2-A13	1.62422	2.49e-09
HORVU3Hr1G003050	AT1G65960	Glutamate decarboxylase	1.62348	1.13e-10
HORVU1Hr1G073150	AT2G37980	O-fucosyltransferase family protein	1.62345	7.24e-08
HORVU5Hr1G002510	AT5G10490	MscS family inner membrane protein ynaI	1.62264	1.57e-12
HORVU0Hr1G035360	None	Ethylene-responsive transcription factor RAP2-2	1.62123	2.96e-07
HORVU7Hr1G030370	AT1G73080	Elicitor peptide receptor 1	1.6208	7.85e-06
HORVU3Hr1G052360	AT4G23950	SUN domain-containing protein 5	1.61947	9.7e-07
HORVU4Hr1G070320	None	Bifunctional protein HldE (Fragment)	1.61913	8.31e-08
HORVU3Hr1G021050	AT4G39420	Spatacsin	1.61866	7.94e-09
HORVU1Hr1G051260	AT2G34830	WRKY transcription factor 22	1.61773	5.84e-06
HORVU3Hr1G033370	AT1G53590	D-aminoacyl-tRNA deacylase	1.61659	3.39e-14
HORVU4Hr1G016050	AT1G47710	Putative non-inhibitory serpin-Z9 (Fragment)	1.61604	0.00230955
HORVU5Hr1G001330	AT3G04710	Ankyrin repeat and KH domain-containing protein 1-like isoform X1	1.61443	0.00426144
HORVU4Hr1G009210	AT1G75170	phosphatidylinositol transfer protein 3	1.61267	3.07e-12
HORVU4Hr1G086010	AT1G29150	PCI/PINT associated module	1.60959	2.03e-06
HORVU7Hr1G051070	AT4G38220	N-acyl-L-amino-acid amidohydrolase	1.60938	3.03e-15
HORVU5Hr1G070160	AT4G09020	Isoamylase 3 chloroplastic	1.60888	3.76e-12
HORVU2Hr1G028290	AT1G52320	nitrate regulatory gene2 protein-like	1.60863	5.06e-10
HORVU5Hr1G011990	AT5G10530	L-type lectin-domain containing receptor kinase IX.1	1.60836	0.00790654
HORVU2Hr1G054080	AT4G17650	Coenzyme Q-binding protein COQ10-like, mitochondrial	1.60808	1.33e-06
HORVU0Hr1G002720	AT1G51680	Putative 4-coumarate--CoA ligase 5	1.60776	2.04e-05
HORVU2Hr1G025580	AT3G14590	Calcium-dependent lipid-binding (CaLB domain) family protein	1.60641	5.94e-12
HORVU1Hr1G016200	AT2G47240	Long-chain fatty acyl CoA ligase	1.60208	3.19e-07
HORVU0Hr1G021100	None	NAC domain-containing protein 14	1.59968	0.00304269
HORVU2Hr1G040020	AT3G43300	Brefeldin A-inhibited guanine nucleotide-exchange protein 5	1.5996	8.32e-11
HORVU7Hr1G106150	AT1G56070	Elongation factor	1.5996	3.81e-12
HORVU4Hr1G072620	AT5G06530	ABC transporter family protein	1.59783	4.06e-11
HORVU5Hr1G096440	AT5G15410	Cyclic nucleotide-gated ion channel 2	1.59669	3.15e-08
HORVU7Hr1G085680	AT3G47750	ABC transporter A family member	1.59574	0.00262965
HORVU0Hr1G000610	AT3G57420	DUF288 domain-containing protein	1.59511	2.9e-12
HORVU7Hr1G095230	AT5G17540	Shikimate O-hydroxycinnamoyltransferase	1.59469	0.00102056
HORVU0Hr1G006520	AT2G48060	piezo-type mechanosensitive ion channel homolog isoform X2	1.59417	0.00654851
HORVU1Hr1G087070	AT2G20560	Chaperone protein dnaJ 3	1.5934	7.17e-10
HORVU1Hr1G044560	None	Dof zinc finger protein PBF	1.59324	0.00020665
HORVU2Hr1G115960	AT3G22400	Lipoxygenase	1.59221	7.97e-07
HORVU2Hr1G023710	AT1G03260	SNARE associated Golgi protein family	1.59103	9.04e-12
HORVU5Hr1G001360	AT5G11730	Glycosyl transferase	1.58961	0.000371141
HORVU4Hr1G007340	AT1G13330	Tat binding protein 1-interacting	1.58905	0.000248465
HORVU1Hr1G047110	AT4G39050	Kinesin-related protein 11	1.58901	6e-10
HORVU4Hr1G064670	AT1G78770	Tetratricopeptide-like helical	1.58872	4.93e-08
HORVU3Hr1G033400	AT5G50890	Ribosomal protein L18a	1.58842	1.96e-12
HORVU2Hr1G096430	AT4G00460	Rop guanine nucleotide exchange factor 3	1.58821	3.11e-08
HORVU3Hr1G080730	None	Transposon protein CACTA, En/Spm sub-class	1.5848	1.46e-08
HORVU3Hr1G113790	None	Powdery mildew resistance protein PM17	1.58457	1.12e-09
HORVU6Hr1G036660	AT1G52360	Coatomer subunit beta'-3	1.58362	4.09e-12
HORVU3Hr1G003840	AT1G70770	Transmembrane protein like	1.58323	2.16e-13
HORVU6Hr1G003500	AT5G47490	Protein transport protein sec16	1.5826	1.88e-12
HORVU4Hr1G085510	AT3G07160	Callose synthase 9	1.57572	8.02e-11
HORVU2Hr1G026860	AT1G09450	Tyrosine-protein kinase	1.57553	1.15e-08
HORVU1Hr1G022720	None	DNA binding protein	1.57481	3.64e-10
HORVU5Hr1G094420	AT1G03060	WD repeat and FYVE domain-containing protein 3	1.57263	9.41e-09
HORVU4Hr1G049990	AT3G51620	PAP/OAS1 substrate-binding domain superfamily	1.57217	1.77e-08
HORVU1Hr1G042050	AT4G34450	Coatomer subunit gamma	1.57048	4.61e-12
HORVU4Hr1G026340	AT5G13750	Carbohydrate transporter/ sugar porter/ transporter	1.56894	6.9e-09
HORVU3Hr1G089020	AT2G19490	Recombination protein RecA	1.56713	1.01e-08
HORVU2Hr1G021110	AT1G08830	Superoxide dismutase [Cu-Zn]	1.56665	1.21e-08
HORVU7Hr1G034680	AT5G12080	Mechanosensitive ion channel protein 10	1.56589	1.34e-05
HORVU3Hr1G050490	AT4G30990	Coatomer beta subunit	1.56585	1.38e-09
HORVU2Hr1G098880	AT3G22200	Gamma-aminobutyrate transaminase	1.56567	1.62e-11
HORVU7Hr1G035030	AT4G32180	Pantothenate kinase	1.56466	5.84e-11
HORVU5Hr1G016810	None	Receptor expression-enhancing protein 5/6	1.56346	8.12e-07
HORVU6Hr1G008640	AT4G35090	Catalase	1.56289	0.000895006
HORVU4Hr1G035740	None	DUF724 domain-containing protein 2	1.5617	0.000870235
HORVU2Hr1G069950	AT1G67310	Calmodulin-binding transcription activator 4	1.56146	1.93e-10
HORVU7Hr1G078530	AT1G63500	TPR domain kinase	1.55994	6.97e-11
HORVU2Hr1G020140	None	DNA binding protein, putative	1.55928	3.93e-05
HORVU7Hr1G083370	None	Pheophytinase chloroplastic	1.5589	3.49e-10
HORVU7Hr1G041380	AT1G70680	probable peroxygenase 5	1.55859	2.24e-11
HORVU2Hr1G104450	AT4G36400	D-2-hydroxyglutarate dehydrogenase mitochondrial	1.55754	5.37e-13
HORVU1Hr1G022270	AT3G16630	0	1.55586	3.22e-07
HORVU5Hr1G107290	AT1G59710	Actin cross-linking protein	1.55463	0.000334293
HORVU0Hr1G016920	AT4G16660	Oxygen-regulated protein	1.55147	3.66e-08
HORVU0Hr1G016920	AT4G16660	Oxygen-regulated protein	1.55147	3.66e-08
HORVU3Hr1G051010	AT3G01280	Mitochondrial outer membrane protein porin 3	1.55019	4.95e-12
HORVU5Hr1G054060	AT5G26030	Ferrochelatase	1.54879	3.21e-13
HORVU1Hr1G087690	AT2G47110	Ubiquitin extension protein 1	1.5449	1.8e-10
HORVU2Hr1G078990	AT4G24380	Folic acid and derivative biosynthetic process	1.5445	1.01e-08
HORVU3Hr1G035400	AT4G02340	Bifunctional epoxide hydrolase 2-like protein (Fragment)	1.54355	7.18e-12
HORVU2Hr1G103880	AT5G60570	Galactose oxidase/kelch repeat superfamily protein	1.54205	0.000636372
HORVU7Hr1G121700	AT4G35090	Catalase isozyme B	1.54082	3.52e-10
HORVU3Hr1G087400	AT2G28520	V-type proton ATPase subunit a	1.53957	1.45e-11
HORVU2Hr1G068670	AT2G43710	Stearoyl-acyl carrier protein desaturase-1	1.53953	3.81e-14
HORVU7Hr1G099320	AT4G23280	Cysteine-rich receptor-like protein kinase 10 isoform X1	1.53951	1.04e-07
HORVU2Hr1G085800	AT1G65610	Endoglucanase	1.53943	1.03e-09
HORVU3Hr1G019510	AT4G29190	Zinc finger CCCH domain-containing protein 2	1.53863	1.48e-07
HORVU1Hr1G017570	AT1G11910	Retrotransposon protein SINE subclass	1.53784	1.84e-14
HORVU2Hr1G045840	None	Pre-mRNA-processing protein prp39	1.53741	0.00258887
HORVU3Hr1G086080	AT3G09320	S-acyltransferase	1.53715	1.54e-09
HORVU1Hr1G074650	AT1G34340	Medium-chain fatty acid ethyl ester synthase/esterase 1 (Fragment)	1.53712	1.12e-11
HORVU6Hr1G069570	AT5G52580	Putative Rab-GTPase-TBC domain-containing protein	1.53563	3.94e-13
HORVU2Hr1G022260	AT3G47160	RNA-binding protein	1.53559	5.59e-10
HORVU0Hr1G013220	AT4G24620	Glucose-6-phosphate isomerase	1.53528	1.02e-06
HORVU4Hr1G063180	AT3G60860	Guanine-nucleotide-exchange protein	1.53472	2.23e-10
HORVU2Hr1G066280	AT2G19130	Putative receptor protein kinase ZmPK1	1.5347	0.000194156
HORVU3Hr1G021140	AT1G22770	Gigantea-like protein (Fragment)	1.53434	9.38e-09
HORVU5Hr1G109420	AT3G58490	Lipid phosphate phosphatase delta	1.53245	1.15e-07
HORVU2Hr1G095170	AT4G00740	Rhomboid-related protein 1/2/3	1.53144	2.97e-06
HORVU1Hr1G062500	AT3G06150	Ribosomal protein S15	1.53142	5.91e-07
HORVU2Hr1G087490	AT3G06080	PC-Esterase	1.53105	8.51e-08
HORVU0Hr1G019500	AT1G28680	Omega-hydroxypalmitate O-feruloyl transferase	1.53078	4.65e-10
HORVU7Hr1G041500	None	Diphosphoinositol-polyphosphate diphosphatase	1.53078	4.15e-05
HORVU6Hr1G060990	AT1G62710	Vacuolar-processing enzyme beta-isozyme	1.52983	5.66e-09
HORVU4Hr1G060350	AT5G06060	Tropinone reductase like	1.52862	2.14e-14
HORVU1Hr1G055930	None	Homeobox-leucine zipper protein HOX1	1.52778	1.47e-05
HORVU3Hr1G091350	AT1G48880	CAS1 domain-containing protein 1 (Fragment)	1.52693	4.01e-10
HORVU5Hr1G116770	AT1G36160	Carboxyl transferase	1.52668	3.89e-05
HORVU1Hr1G035470	AT3G22790	Putative kinase-interacting protein 1	1.52642	1.2e-11
HORVU6Hr1G055520	AT3G26380	Alpha-galactosidase	1.52638	5.98e-12
HORVU6Hr1G093540	AT3G15410	Leucine-rich repeat (LRR) family protein	1.5252	5.47e-09
HORVU3Hr1G046530	None	0	1.52476	6.72e-06
HORVU0Hr1G020590	None	RNA-binding region RNP-1 (RNA recognition motif)	1.5232	2.91e-09
HORVU3Hr1G047180	None	BZIP transcription factor (Fragment)	1.52167	1.19e-06
HORVU3Hr1G035720	AT2G47850	Zinc finger CCCH domain-containing protein 58	1.52166	2.78e-11
HORVU7Hr1G053070	AT5G09840	0	1.52081	5.89e-10
HORVU5Hr1G097050	AT4G33920	Upstream activation factor subunit spp27	1.5202	2.75e-09
HORVU1Hr1G086450	AT2G43120	Pirin	1.52016	0.0095422
HORVU6Hr1G055750	AT1G65540	Caltractin	1.51921	3.52e-12
HORVU0Hr1G017540	AT3G24170	Glutathione reductase cytosolic	1.51885	2.25e-09
HORVU5Hr1G095490	None	Extensin	1.51822	0.00842968
HORVU2Hr1G028380	AT5G03760	Putative mannan synthase 7	1.51809	9.59e-07
HORVU7Hr1G084830	AT1G08510	Acyl-[acyl-carrier-protein] hydrolase	1.51728	5.15e-08
HORVU1Hr1G055740	AT3G60320	BZIP domain class transcription factor	1.5158	1.01e-06
HORVU2Hr1G080430	AT3G28960	Amino acid/polyamine transporter II	1.51438	1.41e-06
HORVU3Hr1G061940	AT1G53320	Tubby-like F-box protein (Fragment)	1.51391	3.4e-07
HORVU3Hr1G035750	AT2G47850	Zinc finger CCCH domain-containing protein 5	1.51365	1.63e-12
HORVU5Hr1G092960	AT5G46180	Ornithine--oxo-acid transaminase	1.51268	1.94e-12
HORVU1Hr1G000810	None	Fascin	1.51126	0.00131493
HORVU5Hr1G059690	None	Regulatory protein pocR	1.51096	3.97e-06
HORVU6Hr1G091860	AT5G52470	rRNA 2'-O-methyltransferase fibrillarin	1.50999	4.38e-07
HORVU2Hr1G106110	AT5G16750	Guanine nucleotide-binding protein, beta subunit	1.50987	3.81e-10
HORVU5Hr1G042300	AT1G22960	Tetratricopeptide-like helical domain containing protein	1.50971	1.47e-07
HORVU0Hr1G008990	AT1G02420	Pentatricopeptide repeat	1.50861	9.06e-08
HORVU2Hr1G009900	AT1G19250	Flavin-containing monooxygenase	1.5071	5.2e-08
HORVU1Hr1G075050	AT1G22610	Phosphatidylserine decarboxylase	1.50627	0.000593555
HORVU6Hr1G009340	None	F-box domain containing protein	1.50622	4.87e-09
HORVU6Hr1G071200	AT1G55620	Chloride channel protein	1.50525	5.63e-07
HORVU4Hr1G015740	AT1G72180	Leucine-rich repeat transmembrane protein kinase	1.5034	9.75e-09
HORVU3Hr1G071340	AT1G53140	Vacuolar sorting protein VPS1, dynamin	1.50335	1.56e-07
HORVU1Hr1G088050	None	Ribosomal protein L18a	1.50233	3.31e-10
HORVU3Hr1G097140	AT1G72680	Cinnamyl alcohol dehydrogenase	1.50211	2.89e-12
HORVU5Hr1G013210	AT1G03080	0	1.50071	0.00295708
HORVU3Hr1G017430	None	Cysteine-rich receptor-like protein kinase (Fragment)	1.50036	5.21e-05
HORVU2Hr1G104470	None	0	1.4976	7.95e-07
HORVU7Hr1G099390	None	Cysteine-rich receptor-like protein kinase 10 isoform X1	1.49658	6.3e-08
HORVU5Hr1G120570	AT1G24490	ALBINO3-like protein 1 chloroplastic	1.49533	1.42e-13
HORVU3Hr1G050430	AT5G57030	Lycopene-epsilon-cyclase	-1.49604	1.36e-11
HORVU3Hr1G096660	AT3G26700	Phytosulfokine receptor (Fragment)	-1.49643	0.0077406
HORVU0Hr1G017960	None	0	-1.49653	0.00202509
HORVU2Hr1G068140	AT5G52450	Protein DETOXIFICATION	-1.49693	7.91e-07
HORVU3Hr1G037030	None	Phytochrome kinase substrate 1	-1.49748	6.38e-05
HORVU6Hr1G009170	AT1G72640	Sanguinarine reductase	-1.49829	2.31e-13
HORVU4Hr1G034670	None	Retrotransposon protein, putative, unclassified	-1.49909	1.11e-06
HORVU3Hr1G096940	AT1G02850	Beta-glucosidase 5	-1.5006	2.38e-09
HORVU6Hr1G055840	AT2G31810	acetolactate synthase small subunit 1, chloroplastic-like isoform X2	-1.50066	1.53e-09
HORVU4Hr1G023300	None	Potassium transport system protein kup	-1.50113	1.24e-07
HORVU2Hr1G045620	AT1G50900	Ankyrin repeat-containing domain	-1.50288	1.01e-10
HORVU2Hr1G090490	AT5G08260	Serine carboxypeptidase-like 35	-1.5033	8.93e-05
HORVU0Hr1G016930	AT1G26090	p-loop containing nucleoside triphosphate hydrolase superfamily protein	-1.50399	3.61e-12
HORVU5Hr1G088060	AT3G26330	5-epiaristolochene 1,3-dihydroxylase	-1.50411	1.88e-06
HORVU4Hr1G050230	None	Pentatricopeptide repeat	-1.50447	2.03e-09
HORVU7Hr1G121690	AT2G17220	Putative serine/threonine-protein kinase NAK	-1.50453	1.29e-08
HORVU4Hr1G021820	AT5G22400	Rho GTPase-activating protein 1	-1.50565	5.25e-13
HORVU5Hr1G124070	AT5G46580	Clathrin adaptor complex small chain	-1.50575	4.45e-12
HORVU5Hr1G043640	AT3G57330	Calcium-transporting ATPase	-1.50711	1.9e-08
HORVU6Hr1G084640	None	Dihydrofolate reductase	-1.50726	8.84e-12
HORVU7Hr1G117540	AT1G76050	RNA pseudouridine synthase 2 chloroplastic	-1.50844	2.31e-12
HORVU1Hr1G010490	AT2G37330	ABC transporter membrane-spanning/permease subunit	-1.50859	3.31e-08
HORVU6Hr1G062850	AT5G07620	Probably inactive leucine-rich repeat receptor-like protein kinase IMK2	-1.50951	0.000457744
HORVU7Hr1G025650	AT4G16330	Leucoanthocyanidin dioxygenase	-1.50986	6.82e-12
HORVU5Hr1G078830	None	Trigger factor	-1.51071	2.69e-06
HORVU7Hr1G076070	AT3G62160	Taxadienol acetyl transferase	-1.51095	1.4e-08
HORVU3Hr1G031130	AT5G25630	Structure-specific endonuclease subunit SLX1	-1.51113	2.23e-12
HORVU5Hr1G076100	AT1G69040	(Protein-PII) uridylyltransferase	-1.51136	5.95e-11
HORVU4Hr1G019460	AT2G48010	Serine/threonine protein kinase	-1.51177	3.8e-09
HORVU3Hr1G068370	None	Inorganic pyrophosphatase	-1.51254	0.00268626
HORVU7Hr1G078320	None	Late embryogenesis abundant protein, LEA-14	-1.5132	8.66e-06
HORVU7Hr1G095550	AT1G15710	Prephenate dehydrogenase	-1.51447	2.95e-10
HORVU6Hr1G058880	AT2G28260	Cyclic nucleotide-gated ion channel 18	-1.51533	0.000148832
HORVU3Hr1G030020	None	Isopenicillin-N N-acyltransferase	-1.51713	1.47e-07
HORVU2Hr1G106990	AT1G63270	Cytochrome c biogenesis ATP-binding export protein CcmA	-1.51853	8.8e-07
HORVU1Hr1G018720	None	0	-1.51876	7.87e-12
HORVU1Hr1G013160	None	Mitochondrial import protein TIM	-1.51913	4.47e-11
HORVU2Hr1G041610	AT4G03280	Cytochrome b6-f complex iron-sulfur subunit, chloroplastic	-1.51914	2.92e-13
HORVU4Hr1G026170	AT1G34300	Serine/threonine-protein kinase	-1.51982	1.02e-10
HORVU3Hr1G088990	AT1G67600	Putative membrane protein YuiD	-1.52152	2.66e-07
HORVU3Hr1G009790	AT4G33000	Calcineurin B-like protein 8	-1.52237	9e-11
HORVU2Hr1G116680	AT3G46100	Histidyl-tRNA synthetase	-1.52366	2.78e-12
HORVU5Hr1G070040	None	Blue copper	-1.524	0.00256495
HORVU2Hr1G047720	None	Duplicated homeodomain-like superfamily protein	-1.52419	1.43e-05
HORVU5Hr1G048890	AT3G27740	Carbamoyl-phosphate synthase small chain chloroplastic	-1.52449	2.29e-09
HORVU2Hr1G020120	AT5G17860	Sodium/calcium exchanger membrane region	-1.52471	1.81e-08
HORVU5Hr1G111290	None	Basic helix-loop-helix transcription factor	-1.52478	0.0083819
HORVU5Hr1G008340	None	Transcription factor PCF8	-1.52486	1.59e-05
HORVU2Hr1G121480	AT5G06680	Gamma-tubulin complex component	-1.52574	9.93e-06
HORVU5Hr1G120250	AT1G64510	Structural constituent of ribosome, putative	-1.52585	9.72e-11
HORVU3Hr1G087010	None	Argininosuccinate lyase	-1.52601	5.26e-07
HORVU7Hr1G002200	AT3G30340	Auxin-induced protein 5NG4	-1.52605	1.74e-09
HORVU5Hr1G065330	AT1G15950	Cinnamoyl CoA reductase	-1.52622	7.93e-06
HORVU5Hr1G104700	AT5G18170	NADP-specific glutamate dehydrogenase	-1.52647	3.93e-08
HORVU2Hr1G118200	None	Heavy metal-associated domain, HMA	-1.52698	0.00497247
HORVU7Hr1G097070	AT5G13010	mRNA splicing factor ATP-dependent RNA helicase	-1.52881	0.00141312
HORVU1Hr1G037550	AT5G01520	RNA-binding protein	-1.52927	1.12e-10
HORVU2Hr1G019010	AT1G17840	ABC transporter G family member 11-like protein (Fragment)	-1.53047	0.00943569
HORVU5Hr1G103790	None	Heparanase-like protein 3	-1.53163	7.7e-11
HORVU1Hr1G054920	None	Zinc finger, RING-type	-1.53167	4.77e-09
HORVU5Hr1G095440	None	DUF423 domain-containing protein	-1.53188	7.6e-13
HORVU3Hr1G117370	AT3G62760	Glutathione S-transferase	-1.5349	0.000216491
HORVU7Hr1G091270	None	NADH dehydrogenase [ubiquinone] 1 beta subcomplex subunit like	-1.53618	8.77e-13
HORVU4Hr1G065650	None	Protein DETOXIFICATION	-1.5363	4.64e-06
HORVU4Hr1G063640	AT5G66200	Armadillo repeat only 1	-1.53656	1.98e-09
HORVU7Hr1G051640	AT2G21080	Ras guanine nucleotide exchange factor K	-1.5378	0.000166318
HORVU1Hr1G001770	None	Serine/threonine-protein kinase	-1.53812	1.43e-05
HORVU7Hr1G096410	AT5G23540	26s proteasome non-ATPase regulatory subunit	-1.53881	6.24e-06
HORVU1Hr1G092330	AT5G61520	General substrate transporter	-1.53947	0.0012514
HORVU7Hr1G018510	AT3G27230	Putative S-adenosyl-L-methionine-dependent methyltransferase	-1.54119	1.38e-08
HORVU2Hr1G106020	AT1G32700	0	-1.54159	1.46e-08
HORVU0Hr1G040070	None	BZR plant transcription factor	-1.54178	8.07e-08
HORVU3Hr1G029200	AT3G14940	Phosphoenolpyruvate carboxylase	-1.5422	3.38e-11
HORVU1Hr1G068790	AT1G10630	ADP-ribosylation factor	-1.54275	3.45e-05
HORVU2Hr1G126540	AT1G08980	Amidase	-1.5445	1.24e-07
HORVU3Hr1G014470	AT1G04420	Aldo-keto reductase	-1.54477	6.68e-06
HORVU3Hr1G113790	None	Disease resistance protein RPP13	-1.54582	2.34e-06
HORVU6Hr1G079600	AT1G05010	1-aminocyclopropane-1-carboxylate oxidase	-1.54624	3.69e-06
HORVU1Hr1G048110	ATCG01050	NADH-plastoquinone oxidoreductase subunit 4	-1.54686	0.00138199
HORVU4Hr1G061160	AT1G05150	Putative UDP-N-acetylglucosamine--peptide N-acetylglucosaminyltransferase SEC	-1.55113	1.63e-10
HORVU2Hr1G010520	AT4G35880	DSBA-like thioredoxin domain containing protein	-1.55121	0.0039731
HORVU4Hr1G002700	None	Phosphoenolpyruvate carboxykinase [ATP]	-1.55428	2.12e-06
HORVU7Hr1G116960	None	Chaperone protein dnaJ 11 chloroplastic	-1.55495	2.88e-11
HORVU4Hr1G085960	AT1G01820	Peroxisomal membrane protein like	-1.55611	5.48e-13
HORVU3Hr1G084750	AT2G38120	Amino acid transporter, transmembrane	-1.55618	6.02e-08
HORVU4Hr1G050190	AT2G40620	Basic leucine-zipper 52	-1.5562	0.000365802
HORVU4Hr1G014270	None	Zygote defective protein 12 (Fragment)	-1.55662	6.81e-09
HORVU3Hr1G001960	AT1G22700	Tetratricopeptide repeat-containing domain	-1.55669	2.51e-12
HORVU7Hr1G093590	None	0	-1.55679	1.95e-11
HORVU2Hr1G032170	None	Leucine-rich repeat-containing protein	-1.5578	1.1e-11
HORVU4Hr1G052070	AT1G30200	F-box domain containing protein, expressed	-1.55855	6.28e-05
HORVU7Hr1G078890	AT2G20725	Undecaprenyl-diphosphatase	-1.5595	5.5e-09
HORVU5Hr1G081750	AT4G25290	DNA photolyase	-1.5605	5.06e-13
HORVU1Hr1G027840	AT5G12010	Harbinger transposase-derived nuclease	-1.56219	3.4e-11
HORVU3Hr1G006320	AT4G04350	Leucine--tRNA ligase chloroplastic/mitochondrial	-1.56357	1.87e-13
HORVU4Hr1G077140	AT1G09900	Pentatricopeptide repeat-containing protein	-1.5639	5.64e-13
HORVU5Hr1G123880	AT1G08810	MYB transcription factor	-1.564	9.45e-11
HORVU3Hr1G109540	None	U-box domain-containing protein 4	-1.5645	6.86e-07
HORVU4Hr1G009070	None	BTB/POZ domain-containing protein isoform 1	-1.56542	5.12e-11
HORVU7Hr1G030780	AT5G48930	Shikimate O-hydroxycinnamoyltransferase	-1.5659	8.8e-05
HORVU3Hr1G012100	AT4G32300	Receptor-like protein kinase	-1.56798	3.52e-09
HORVU5Hr1G077520	None	Pentatricopeptide (PPR) repeat-containing protein-like	-1.56805	0.000241231
HORVU3Hr1G085400	None	Steroid 5-alpha-reductase	-1.56809	0.00033676
HORVU3Hr1G089690	None	0	-1.56861	0.000412167
HORVU2Hr1G118420	None	Winged helix-turn-helix DNA-binding domain containing protein	-1.569	2.95e-11
HORVU2Hr1G063730	AT1G70580	glutamate--glyoxylate aminotransferase 2-like	-1.56998	1.03e-13
HORVU7Hr1G096370	None	Mitochondrial import inner membrane translocase subunit tim-10 isoform 1	-1.5701	1.42e-08
HORVU1Hr1G086160	AT1G14870	Cell number regulator 2	-1.57064	0.00791701
HORVU3Hr1G025820	AT5G19760	Mitochondrial 2-oxoglutarate/malate translocator	-1.57097	8.84e-11
HORVU2Hr1G036240	None	0	-1.57108	8.54e-10
HORVU6Hr1G089600	AT3G48740	Bidirectional sugar transporter SWEET	-1.57186	4.4e-09
HORVU4Hr1G066420	AT1G18350	Mitogen-activated protein kinase kinase 4	-1.57219	1.28e-06
HORVU5Hr1G093090	AT4G21120	High affinity cationic amino acid transporter 1	-1.57228	0.000838676
HORVU4Hr1G090820	AT2G36870	Xyloglucan endotransglucosylase/hydrolase	-1.57308	1.27e-06
HORVU6Hr1G086190	None	Chaperone DnaJ	-1.5748	1.81e-05
HORVU3Hr1G088310	AT5G18940	Calcium-binding protein 39	-1.57533	0.00124527
HORVU7Hr1G012840	AT5G42520	GAGA-binding transcriptional activator	-1.576	1.26e-11
HORVU6Hr1G061270	AT4G36250	Aldehyde dehydrogenase	-1.57649	1.98e-07
HORVU1Hr1G090990	AT3G25690	Protein CHUP1 chloroplastic	-1.57735	1.02e-11
HORVU7Hr1G019510	None	Dormancyauxin associated	-1.57786	1.13e-13
HORVU3Hr1G084340	AT1G08320	Transcription factor LG2	-1.5788	2.17e-08
HORVU3Hr1G069960	None	Zinc finger, RING-type	-1.57972	0.00131078
HORVU5Hr1G039210	None	Chaperone DnaJ-domain superfamily protein	-1.58062	2.74e-15
HORVU5Hr1G103990	None	Chemocyanin	-1.58074	0.0020466
HORVU3Hr1G088970	AT3G48500	protein PLASTID TRANSCRIPTIONALLY ACTIVE 10-like	-1.5808	2.08e-09
HORVU0Hr1G023470	AT1G11290	Pentatricopeptide repeat-containing protein (Fragment)	-1.58408	1.11e-08
HORVU7Hr1G091580	None	Transmembrane protein, putative	-1.58408	4.48e-12
HORVU1Hr1G047570	None	Response to low sulfur protein, putative	-1.58555	3.73e-07
HORVU3Hr1G079470	None	Putative arabinosyltransferase ARAD1	-1.58556	0.000151182
HORVU3Hr1G068360	AT1G17710	Pyridoxal phosphate phosphatase PHOSPHO2	-1.58602	0.00399189
HORVU2Hr1G023770	AT1G28600	GDSL esterase/lipase	-1.58617	2.57e-05
HORVU1Hr1G021760	AT3G06190	BTB/POZ and MATH domain-containing protein 3	-1.58726	3.51e-07
HORVU3Hr1G057240	None	Electron transporter	-1.58852	1.41e-11
HORVU4Hr1G002820	AT2G32010	Type I inositol-1,4,5-trisphosphate 5-phosphatase CVP2	-1.59014	1.31e-08
HORVU2Hr1G066970	None	NTP pyrophosphohydrolase MazG, putative catalytic core	-1.5916	2.8e-07
HORVU3Hr1G090270	AT3G25480	Rhodanese domain-containing protein-like	-1.5923	7.15e-11
HORVU7Hr1G121500	AT1G19250	Flavin-containing monooxygenase	-1.59395	3.37e-05
HORVU3Hr1G036430	AT4G39120	Bifunctional phosphatase chloroplastic	-1.5947	2.48e-14
HORVU4Hr1G067140	AT2G19130	Resistance protein (Fragment)	-1.59502	4.41e-06
HORVU4Hr1G075010	AT1G14205	50S ribosomal protein L18, chloroplastic	-1.59517	1.23e-11
HORVU3Hr1G039930	AT3G56940	ACSF	-1.59646	6.95e-12
HORVU2Hr1G087510	AT3G50120	Transmembrane protein, putative (DUF247)	-1.59689	3.79e-07
HORVU7Hr1G116890	None	Chaperone protein dnaJ 11 chloroplastic	-1.59695	8.8e-10
HORVU2Hr1G113330	AT1G59840	DUF2930 domain-containing protein (Fragment)	-1.59811	2.16e-07
HORVU2Hr1G118700	None	EMBRYO SURROUNDING FACTOR 1-like protein	-1.59862	0.00102769
HORVU6Hr1G054770	AT3G25250	Serine/threonine protein kinase	-1.59892	0.00309559
HORVU2Hr1G023560	AT5G13630	Magnesium-chelatase subunit ChlH chloroplastic	-1.59994	1.47e-07
HORVU6Hr1G075870	None	RWP-RK domain protein	-1.6013	0.000294606
HORVU5Hr1G048300	AT2G29970	Putative ATP-dependent Clp protease ATP-binding subunit	-1.60159	1.42e-08
HORVU7Hr1G090830	AT1G67800	von Willebrand factor, type A, Copine, Zinc finger, RING/FYVE/PHD-type	-1.60185	8.88e-07
HORVU3Hr1G015850	AT3G14360	Lipase, class 3	-1.60257	1.29e-09
HORVU2Hr1G102790	AT1G67510	Serine/threonine protein kinase	-1.60265	0.00125561
HORVU5Hr1G085710	AT4G18910	Aquaporin NIP-type	-1.60373	3.44e-07
HORVU7Hr1G084230	None	4-hydroxyphenylacetaldehyde oxime monooxygenase	-1.60386	4.13e-09
HORVU3Hr1G101930	AT4G03110	RNA recognition motif domain	-1.60473	0.00102593
HORVU3Hr1G085230	AT3G09050	ATP synthase subunit b	-1.60634	1.96e-14
HORVU1Hr1G045280	AT2G21385	Ribosomal RNA small subunit methyltransferase H (Fragment)	-1.6068	5.85e-14
HORVU2Hr1G098110	AT5G47240	NUDIX hydrolase domain	-1.60744	2.41e-10
HORVU7Hr1G056770	AT5G51970	NAD-dependent sorbitol dehydrogenase	-1.60813	2.11e-11
HORVU3Hr1G085720	AT5G02030	BEL1-like homeodomain protein 9	-1.60946	0.00041616
HORVU1Hr1G069340	None	NADH dehydrogenase ubiquinone 1 alpha subcomplex subunit 1	-1.60984	0.00227275
HORVU5Hr1G079820	AT1G01180	S-adenosyl-L-methionine-dependent methyltransferase	-1.611	8.29e-12
HORVU5Hr1G079830	None	S-adenosyl-L-methionine-dependent methyltransferase	-1.611	8.29e-12
HORVU1Hr1G022840	AT1G52870	Peroxisomal membrane protein 2	-1.61192	2.86e-10
HORVU4Hr1G025750	None	0	-1.61207	0.000247497
HORVU1Hr1G093250	AT4G20130	Ribulose-15 bisphosphate carboxylase/oxygenase large subunit	-1.61219	2.96e-08
HORVU2Hr1G077410	AT1G26230	Chaperonin Cpn	-1.61227	2.33e-12
HORVU1Hr1G068050	AT2G20830	Formimidoyltetrahydrofolate cyclodeaminase	-1.61284	8.89e-07
HORVU3Hr1G074850	AT2G34640	Methionyl-tRNA formyltransferase	-1.61374	2.96e-12
HORVU6Hr1G015420	None	0	-1.61429	5.28e-07
HORVU7Hr1G023600	AT2G43940	S-adenosylmethionine-dependent methyltransferase/ methyltransferase/ thiopurine S-methyltransferase	-1.61452	6.81e-12
HORVU5Hr1G073440	None	SBP transcription factor	-1.61548	6.42e-05
HORVU7Hr1G052070	AT3G42630	PPR domain-containing protein (Fragment)	-1.61703	8.78e-10
HORVU2Hr1G119780	AT1G50270	Disease resistance protein RPM1	-1.61759	4.29e-12
HORVU5Hr1G032370	AT2G42320	Nucleolar protein gar2-related isoform 1	-1.61897	1.02e-05
HORVU3Hr1G069520	AT5G11480	GTP-binding protein	-1.61936	1.13e-13
HORVU4Hr1G063150	AT4G25370	Clp amino terminal domain containing protein, expressed	-1.61963	4.25e-12
HORVU0Hr1G039200	AT5G57740	Serine/threonine-protein phosphatase 6 regulatory ankyrin repeat subunit B	-1.62049	3.9e-11
HORVU4Hr1G012240	AT5G48545	Adenylylsulfatase	-1.62101	6.48e-14
HORVU5Hr1G041950	AT3G44610	Serine/threonine-protein kinase	-1.62104	5.53e-05
HORVU3Hr1G015620	AT2G43490	Putative GTPase-activating protein	-1.6214	1.79e-11
HORVU2Hr1G056280	None	0	-1.62308	1.48e-07
HORVU2Hr1G039510	AT5G45040	Cytochrome c6 chloroplastic	-1.624	1.46e-10
HORVU4Hr1G070850	None	Transmembrane protein, putative	-1.62401	0.00246865
HORVU1Hr1G073300	AT2G38090	0	-1.62435	1.9e-08
HORVU2Hr1G037250	AT5G64860	4-alpha-glucanotransferase	-1.62448	0.00273227
HORVU3Hr1G018390	AT2G33060	LRR receptor-like serine/threonine-protein kinase GSO2	-1.62473	1.26e-05
HORVU3Hr1G000390	AT5G62790	Chloroplast 1-deoxy-D-xylulose-5-phosphate reductoisomerase	-1.62522	1.88e-12
HORVU5Hr1G039960	None	Histone acetyltransferase HPA2 and related acetyltransferases	-1.62557	2.04e-12
HORVU2Hr1G092100	None	Receptor-like protein kinase-like	-1.62591	2.11e-07
HORVU0Hr1G040210	AT1G21230	Wall-associated receptor kinase 2	-1.62682	0.000677358
HORVU4Hr1G000240	AT3G55330	Photosystem II oxygen-evolving enhancer protein 2	-1.62934	9.75e-14
HORVU5Hr1G041980	None	0	-1.63037	0.000317753
HORVU6Hr1G080870	None	C2H2L domain class transcription factor	-1.63059	0.000293979
HORVU7Hr1G080530	None	MYB transcription factor-like	-1.63068	2.24e-06
HORVU7Hr1G047210	AT1G68740	Phosphate transporter like	-1.6313	1.8e-06
HORVU2Hr1G099770	AT1G03475	Oxygen-dependent coproporphyrinogen-III oxidase, chloroplastic	-1.63164	2.11e-13
HORVU2Hr1G022180	None	Retrovirus-related Pol polyprotein LINE-1	-1.63171	8.1e-10
HORVU0Hr1G017140	AT1G69523	Phosphatidylethanolamine N-methyltransferase	-1.63228	2.74e-09
HORVU2Hr1G118060	None	Heavy metal-associated isoprenylated plant protein 39	-1.63308	0.00125555
HORVU4Hr1G060870	None	L-rhamnose-proton symporter like	-1.6331	5.06e-11
HORVU3Hr1G081940	AT1G10280	Chaperone protein dnaJ	-1.63361	1.46e-09
HORVU1Hr1G047030	AT1G64940	Transposon protein, putative, unclassified	-1.63373	0.00144437
HORVU3Hr1G053290	AT5G55740	Pentatricopeptide repeat-containing protein, chloroplastic	-1.6342	3.27e-12
HORVU0Hr1G005900	AT3G14640	Secologanin synthase	-1.63603	4.34e-06
HORVU1Hr1G004560	None	Hipothetical protein (Fragment)	-1.63623	0.009539
HORVU0Hr1G031960	AT1G08040	Lysine ketoglutarate reductase trans-splicing related 1	-1.63644	9.11e-05
HORVU7Hr1G114170	None	Large subunit ribosomal protein L35	-1.63825	1.44e-10
HORVU2Hr1G068460	AT3G11900	Amino acid transporter ANT1	-1.63857	0.000271813
HORVU3Hr1G072730	None	RING-H2 finger protein ATL40	-1.63882	7.97e-06
HORVU4Hr1G002470	AT1G16520	Phenylalanine--tRNA ligase beta subunit	-1.63885	1.32e-06
HORVU2Hr1G060650	None	Cadmium-induced protein	-1.63893	5.9e-12
HORVU6Hr1G089190	AT3G23430	Phosphate transporter3	-1.6393	1.13e-07
HORVU0Hr1G017530	None	0	-1.6406	1.03e-06
HORVU1Hr1G063200	AT5G58003	RNA polymerase II C-terminal domain phosphatase-like 4	-1.64133	0.000242444
HORVU5Hr1G043080	None	DNA-directed RNA polymerases I	-1.64209	1.53e-07
HORVU4Hr1G009140	AT1G19600	Carbohydrate kinase PfkB	-1.64234	3.39e-12
HORVU5Hr1G050180	AT3G19490	Sodium/proton antiporter 1	-1.6425	1.56e-11
HORVU3Hr1G094600	AT1G67340	HCP-like superfamily protein with MYND-type zinc finger	-1.64453	1.18e-07
HORVU5Hr1G041400	None	Phytosulfokine-alpha 1	-1.64503	1.46e-07
HORVU4Hr1G004270	AT4G38020	tRNA/rRNA methyltransferase (SpoU) family protein	-1.64733	5.44e-08
HORVU6Hr1G065970	AT1G11290	Pentatricopeptide (PPR) repeat-containing protein-like	-1.64747	0.00379752
HORVU1Hr1G072250	None	Class III chitinase	-1.64762	0.00255187
HORVU7Hr1G057410	AT4G38620	MYB domain class transcription factor	-1.6482	9.69e-09
HORVU3Hr1G063280	AT1G80380	D-glycerate 3-kinase chloroplastic	-1.64874	3.04e-11
HORVU5Hr1G064580	AT3G10180	Putative plus-end-directed kinesin ATPase	-1.64915	3.52e-07
HORVU7Hr1G021080	None	zinc finger Ran-binding domain-containing protein 2	-1.64932	9.22e-07
HORVU2Hr1G084750	AT5G36700	Phosphoglycolate phosphatase	-1.6501	5.41e-10
HORVU2Hr1G064640	AT5G36110	Taxadiene 5-alpha hydroxylase	-1.65178	0.00244772
HORVU0Hr1G009140	None	YlmG homolog protein 2 chloroplastic	-1.65282	9.28e-12
HORVU5Hr1G024470	AT4G29060	Elongation factor Ts, mitochondrial	-1.65371	2.28e-09
HORVU5Hr1G068990	AT1G47480	Tuliposide A-converting enzyme 1, chloroplastic	-1.65459	5.59e-11
HORVU3Hr1G063460	AT5G57620	Transcription factor RAX3	-1.65522	8.57e-05
HORVU6Hr1G087030	AT3G18430	Calcineurin subunit B like	-1.65615	1.72e-12
HORVU7Hr1G008800	AT1G32580	Urease accessory protein UreH	-1.6569	6.37e-09
HORVU3Hr1G084970	AT2G29670	Tetratricopeptide repeat-containing domain	-1.65905	1.29e-05
HORVU2Hr1G017420	AT2G39050	Hydroxyproline-rich glycoprotein family protein	-1.65991	1.46e-08
HORVU4Hr1G058930	None	Proton pump-interactor 1	-1.66048	1.19e-05
HORVU6Hr1G093960	None	Transcription factor like	-1.66197	2.64e-11
HORVU5Hr1G121090	None	Arginine decarboxylase	-1.66377	0.000337874
HORVU7Hr1G105460	AT4G14540	Nuclear transcription factor Y subunit B	-1.66408	2.98e-08
HORVU7Hr1G050390	None	Putative tRNA (Cytidine(34)-2'-O)-methyltransferase	-1.66411	3.15e-08
HORVU5Hr1G122070	AT4G14100	Transferases, transferring glycosyl groups	-1.66535	2.93e-12
HORVU7Hr1G078730	AT3G15380	Plasma-membrane choline transporter family protein isoform 2	-1.66663	9.48e-08
HORVU6Hr1G076490	AT1G24120	Altered response to gravity (Arg1), plant, putative	-1.66874	1.16e-11
HORVU7Hr1G000970	AT5G42830	HXXXD-type acyl-transferase family protein	-1.66942	4.96e-05
HORVU5Hr1G118820	AT1G71870	Multidrug resistance protein, MATE family	-1.67019	8.33e-07
HORVU2Hr1G116210	None	Ubiquitinyl hydrolase 1	-1.67034	1.28e-10
HORVU1Hr1G089430	AT5G66470	GTP-binding protein era	-1.67075	4.22e-10
HORVU2Hr1G010690	AT1G67090	Ribulose bisphosphate carboxylase small chain	-1.67082	0.000699283
HORVU2Hr1G010690	AT1G67090	Ribulose bisphosphate carboxylase small chain	-1.67082	0.000699283
HORVU2Hr1G010690	AT1G67090	Ribulose bisphosphate carboxylase small chain	-1.67082	0.000699283
HORVU2Hr1G010690	AT1G67090	Ribulose bisphosphate carboxylase small chain	-1.67082	0.000699283
HORVU4Hr1G060280	None	AT-hook motif nuclear-localized protein 20	-1.67113	2.6e-05
HORVU5Hr1G081460	None	Class III endochitinase	-1.67215	1.89e-05
HORVU5Hr1G059070	AT1G24030	Serine/threonine-protein kinase PBS1-like protein (Fragment)	-1.67263	0.00110801
HORVU5Hr1G104850	AT2G37710	L-type lectin-domain containing receptor kinase IV.1	-1.67321	1.07e-08
HORVU0Hr1G017780	None	Disease resistance protein RPM1	-1.67499	0.000362528
HORVU1Hr1G088190	None	0	-1.6762	0.00296603
HORVU5Hr1G087250	AT2G34420	Chlorophyll a-b binding protein, chloroplastic	-1.67701	1.07e-09
HORVU0Hr1G029660	ATCG00270	Photosystem II protein D2	-1.67709	1.57e-08
HORVU2Hr1G120830	AT2G02220	Serine/threonine protein kinase	-1.67801	7.58e-07
HORVU0Hr1G007890	AT4G19600	0	-1.67889	8.26e-05
HORVU1Hr1G064970	AT5G09220	Amino acid permease	-1.67906	2.63e-09
HORVU3Hr1G084220	AT5G24090	Class III chitinase (Fragment)	-1.67925	1.17e-05
HORVU3Hr1G035650	None	Rapid alkalinization factor	-1.68004	4.37e-07
HORVU1Hr1G081980	AT3G55250	Calcium homeostasis regulator	-1.68027	1.33e-13
HORVU3Hr1G002560	AT1G70250	Iron-deficiency induced receptor-like kinase	-1.68226	3.61e-06
HORVU5Hr1G064130	AT4G30825	Pentatricopeptide repeat-containing protein chloroplastic	-1.68239	1.86e-10
HORVU7Hr1G073510	AT1G79380	Zinc finger, RING-type	-1.68253	2.2e-07
HORVU1Hr1G041640	AT2G37210	Cytokinin riboside 5'-monophosphate phosphoribohydrolase	-1.68374	0.000111521
HORVU6Hr1G091350	None	Disease resistance protein RPM1	-1.68502	2.29e-07
HORVU7Hr1G058030	AT4G35250	Hopanoid-associated sugar epimerase	-1.68583	4.88e-12
HORVU3Hr1G005560	AT1G11290	Putative tetratricopeptide-like helical domain, DYW domain-containing protein	-1.68764	5.37e-11
HORVU3Hr1G062490	None	Ribosomal protein rpS20	-1.68794	5.47e-12
HORVU7Hr1G042080	AT1G25440	Zinc finger protein CONSTANS	-1.68917	4.75e-09
HORVU4Hr1G058590	AT3G55320	Zinc finger, RING-type	-1.69034	1.4e-14
HORVU5Hr1G005740	AT5G17230	Phytoene synthase, chloroplastic	-1.69062	3.42e-13
HORVU1Hr1G092290	AT4G23180	Cysteine-rich receptor-like protein kinase 29	-1.69073	0.000106782
HORVU6Hr1G053680	AT4G20360	Elongation factor Tu	-1.69123	5.27e-12
HORVU3Hr1G094900	None	Tonoplast intrinsic protein (Fragment)	-1.69209	4.84e-07
HORVU6Hr1G091440	None	Disease resistance protein RPM1	-1.69218	3.85e-07
HORVU1Hr1G009050	None	Soluble epoxide hydrolase	-1.69241	1.76e-07
HORVU7Hr1G050530	None	Transcription factor bHLH130	-1.69329	7.97e-13
HORVU6Hr1G073660	None	Diphosphoinositol polyphosphate phosphohydrolase	-1.6939	2.99e-10
HORVU2Hr1G119210	AT4G23160	Flavonoid 3'-monooxygenase	-1.69405	7.13e-08
HORVU6Hr1G000650	AT1G68010	Glycerate dehydrogenase	-1.6953	3.39e-14
HORVU6Hr1G051070	None	mTERF domain-containing protein 1, mitochondrial (Fragment)	-1.69634	7.45e-11
HORVU5Hr1G027710	AT3G02875	IAA-amino acid hydrolase ILR1	-1.69681	3.11e-09
HORVU5Hr1G053480	AT3G14110	Tetratricopeptide repeat (TPR)-like superfamily protein	-1.69743	6.23e-09
HORVU2Hr1G072270	AT1G77850	Auxin response factor	-1.6983	0.000200786
HORVU7Hr1G070640	None	0	-1.69891	8.88e-09
HORVU5Hr1G106570	None	0	-1.69969	1.83e-05
HORVU7Hr1G018600	AT5G51260	Large subunit ribosomal protein L10e	-1.70134	0.000826356
HORVU7Hr1G020590	AT5G23310	Iron-containing superoxide dismutase	-1.70248	2.72e-11
HORVU5Hr1G103380	AT1G17210	Nuclear-interacting partner of ALK	-1.70268	2.41e-11
HORVU0Hr1G003000	None	Sulfotransferase	-1.70292	2.22e-11
HORVU7Hr1G085160	AT1G50575	Cytokinin riboside 5'-monophosphate phosphoribohydrolase LOG	-1.70319	1.38e-08
HORVU1Hr1G071460	AT1G47710	Serpin-ZX	-1.70382	2.02e-06
HORVU7Hr1G098470	None	Zinc finger, RING/FYVE/PHD-type	-1.70476	7.87e-05
HORVU1Hr1G063470	AT1G68570	Nitrate transporter	-1.70543	1.21e-09
HORVU5Hr1G101770	AT1G35710	Putative LRR receptor-like serine/threonine-protein kinase	-1.70574	0.00727908
HORVU7Hr1G051000	AT4G35470	Plant intracellular ras-group-related LRR protein 4-like (Fragment)	-1.70616	3.13e-11
HORVU3Hr1G078940	AT5G12250	Tubulin beta chain	-1.70676	3.06e-08
HORVU5Hr1G101020	AT5G44520	Putative ribose-5-phosphate isomerase-like protein	-1.70796	2.13e-13
HORVU1Hr1G082020	AT3G16520	Glycosyltransferase	-1.70817	1.21e-05
HORVU3Hr1G015080	AT3G02010	Structure-specific endonuclease subunit SLX1	-1.70858	1.34e-09
HORVU7Hr1G042740	AT1G70280	NHL domain-containing protein	-1.70898	1.19e-05
HORVU7Hr1G083720	AT3G20870	Zinc transporter ZTP29 isoform B	-1.70926	0.000110557
[truncated: 1,585 more rows]

## Sheet: P_WT_D_C2_Log2FC0.58
HORVU ID	AGI	description	log2FC	q-value
HORVU5Hr1G087730	None	RmlC-like cupins superfamily protein	6.7548	0.00946667
HORVU4Hr1G051010	AT1G09780	Phosphoglycerate mutase, 2,3-bisphosphoglycerate-independent	6.68639	0.008
HORVU3Hr1G030770	AT1G64110	P-loop containing nucleoside triphosphate hydrolases superfamily protein	5.4984	0.00768182
HORVU3Hr1G020780	AT3G57520	seed imbibition 2	5.01493	0
HORVU1Hr1G070690	None	PEBP (phosphatidylethanolamine-binding protein) family protein	5.00888	0.0202659
HORVU6Hr1G091890	#N/A	aconitase 1	4.819	0.004
HORVU4Hr1G049500	AT4G02280	sucrose synthase 3	4.6865	0.0163333
HORVU4Hr1G007220	None	plantacyanin	4.55321	0.0132824
HORVU4Hr1G087340	None	0	4.5481	0.0310705
HORVU4Hr1G087340	None	0	4.5481	0.0310705
HORVU6Hr1G000340	#N/A	0	4.27792	0.0162876
HORVU1Hr1G000440	None	0	4.20076	0.0497152
HORVU3Hr1G037720	AT3G06050	peroxiredoxin IIF	4.19293	0.00387879
HORVU1Hr1G043910	AT2G15130	Plant basic secretory protein (BSP) family protein	4.10923	0.0165899
HORVU6Hr1G031480	AT1G79440	aldehyde dehydrogenase 5F1	4.10268	0.0154348
HORVU2Hr1G077710	None	HSP20-like chaperones superfamily protein	4.00566	0.00887805
HORVU7Hr1G082040	None	Seed maturation protein	3.95882	0.0313636
HORVU7Hr1G080070	None	HAD superfamily, subfamily IIIB acid phosphatase	3.81375	0.00609524
HORVU3Hr1G112860	AT5G17330	glutamate decarboxylase	3.79982	0.0152688
HORVU5Hr1G122350	AT4G02930	GTP binding Elongation factor Tu family protein	3.76556	0.021192
HORVU3Hr1G117450	None	0	3.64992	0.0159196
HORVU2Hr1G081670	AT5G47810	phosphofructokinase 2	3.62764	0.01
HORVU5Hr1G115100	AT5G13200	GRAM domain family protein	3.55062	0.0163947
HORVU2Hr1G026840	#N/A	tolB protein-related	3.46286	0.0195
HORVU6Hr1G041920	AT4G29490	Metallopeptidase M24 family protein	3.42072	0.0185442
HORVU3Hr1G070850	AT2G19900	NADP-malic enzyme 1	3.30224	0.0121967
HORVU3Hr1G007380	#N/A	HSP20-like chaperones superfamily protein	3.29771	0.0182341
HORVU2Hr1G103150	None	0	3.29139	0.0166082
HORVU7Hr1G035450	AT1G44820	Peptidase M20/M25/M40 family protein	3.23335	0.0465829
HORVU3Hr1G117440	None	0	3.20486	0.0230185
HORVU1Hr1G057460	#N/A	Aldolase-type TIM barrel family protein	3.11754	0.0301935
HORVU1Hr1G052430	AT3G12500	basic chitinase	3.0879	0
HORVU5Hr1G077810	AT1G02850	beta glucosidase 11	3.0438	0.013831
HORVU5Hr1G077790	AT1G02850	beta glucosidase 11	3.03364	0.0247383
HORVU3Hr1G067770	AT2G21860	violaxanthin de-epoxidase-related	2.94022	0.00983784
HORVU4Hr1G007610	AT1G66200	glutamine synthase clone F11	2.89974	0.0394729
HORVU2Hr1G074770	None	0	2.89023	0.0227781
HORVU4Hr1G022780	None	lipid transfer protein	2.87594	0.0335
HORVU4Hr1G054080	AT4G16160	Mitochondrial import inner membrane translocase subunit Tim17/Tim22/Tim23 family protein	2.85921	0.0499218
HORVU3Hr1G105600	AT4G16260	Glycosyl hydrolase superfamily protein	2.85655	0
HORVU4Hr1G063350	AT4G27670	heat shock protein 21	2.83099	0.00457143
HORVU2Hr1G085270	AT2G43590	homolog of carrot EP3-3 chitinase	2.79667	0.0174024
HORVU5Hr1G051970	#N/A	osmotin 34	2.75759	0.00867925
HORVU5Hr1G012160	AT2G02390	glutathione S-transferase zeta 1	2.75438	0.050103
HORVU4Hr1G059260	AT3G12580	heat shock cognate protein 70-1	2.70709	0.0366904
HORVU3Hr1G009560	AT5G59310	lipid transfer protein 4	2.70023	0.0167635
HORVU4Hr1G002510	None	Lactoylglutathione lyase / glyoxalase I family protein	2.65549	0.00847761
HORVU1Hr1G093660	None	0	2.64388	0.016764
HORVU6Hr1G083160	#N/A	Inorganic H pyrophosphatase family protein	2.6434	0.0225575
HORVU3Hr1G068600	AT5G25880	NADP-malic enzyme 3	2.64313	0.0159551
HORVU4Hr1G028720	AT5G13870	xyloglucan endotransglucosylase/hydrolase 5	2.62697	0.00901961
HORVU7Hr1G117880	AT1G08065	alpha carbonic anhydrase 5	2.62071	0.0128254
HORVU3Hr1G006150	AT1G18060	0	2.55061	0.0127778
HORVU7Hr1G058310	None	Dihydroneopterin aldolase	2.49334	0.0216177
HORVU1Hr1G010130	AT1G32780	GroES-like zinc-binding dehydrogenase family protein	2.41216	0.0217382
HORVU3Hr1G007500	None	HSP20-like chaperones superfamily protein	2.38303	0.00786047
HORVU3Hr1G006140	#N/A	GDSL-like Lipase/Acylhydrolase superfamily protein	2.35709	0.00866667
HORVU5Hr1G103890	None	aldehyde oxidase 2	2.32011	0.025386
HORVU7Hr1G038690	#N/A	0	2.29981	0.016262
HORVU4Hr1G005450	AT5G19860	Protein of unknown function, DUF538	2.29263	0.0300435
HORVU7Hr1G028370	AT4G25650	ACD1-like	2.25586	0.0157612
HORVU6Hr1G056570	AT5G58070	temperature-induced lipocalin	2.24562	0.0167356
HORVU3Hr1G006440	None	Eukaryotic aspartyl protease family protein	2.23478	0.0097931
HORVU1Hr1G062030	AT3G12500	basic chitinase	2.23136	0.0131382
HORVU2Hr1G012440	AT3G06850	2-oxoacid dehydrogenases acyltransferase family protein	2.23095	0.00823188
HORVU5Hr1G045770	None	actin depolymerizing factor 11	2.22383	0.0313494
HORVU2Hr1G098660	AT4G38810	Calcium-binding EF-hand family protein	2.21658	0.0136
HORVU3Hr1G009490	None	lipid transfer protein 4	2.20234	0.0134884
HORVU3Hr1G006450	None	Eukaryotic aspartyl protease family protein	2.17205	0.041331
HORVU2Hr1G043890	AT5G24090	chitinase A	2.16162	0.00835294
HORVU5Hr1G096940	AT4G37330	cytochrome P450, family 81, subfamily G, polypeptide 1	2.13703	0.0215637
HORVU5Hr1G047730	AT2G40300	ferritin 4	2.11947	0.017265
HORVU5Hr1G085310	AT1G07250	UDP-glucosyl transferase 71C4	2.05478	0.0163218
HORVU3Hr1G074220	AT1G69370	chorismate mutase 3	2.03772	0.0166256
HORVU1Hr1G089830	AT2G24190	NAD(P)-binding Rossmann-fold superfamily protein	2.03288	0.00996491
HORVU4Hr1G014230	AT5G19150	0	2.02481	0.0233252
HORVU5Hr1G062090	AT1G54100	aldehyde dehydrogenase 7B4	1.95436	0.0092
HORVU3Hr1G105630	AT4G16260	Glycosyl hydrolase superfamily protein	1.95164	0.0153514
HORVU3Hr1G014120	AT2G39050	hydroxyproline-rich glycoprotein family protein	1.94645	0.00556522
HORVU2Hr1G073680	#N/A	Bifunctional inhibitor/lipid-transfer protein/seed storage 2S albumin superfamily protein	1.94495	0.034444
HORVU3Hr1G028810	AT1G17100	SOUL heme-binding family protein	1.92041	0.0160452
HORVU2Hr1G104450	AT4G36400	FAD-linked oxidases family protein	1.89787	0.048096
HORVU4Hr1G085050	AT5G50400	purple acid phosphatase 27	1.88278	0.00901333
HORVU7Hr1G090410	AT5G13700	polyamine oxidase 1	1.88073	0
HORVU4Hr1G005920	AT1G55020	lipoxygenase 1	1.87592	0
HORVU6Hr1G029540	AT5G13210	Uncharacterised conserved protein UCP015417, vWA	1.8734	0.0242642
HORVU7Hr1G089160	AT4G20860	FAD-binding Berberine family protein	1.85723	0.0170736
HORVU5Hr1G082810	AT4G39090	Papain family cysteine protease	1.82803	0.0215028
HORVU6Hr1G088160	AT4G21580	oxidoreductase, zinc-binding dehydrogenase family protein	1.81948	0.0138919
HORVU6Hr1G008640	AT4G35090	catalase 2	1.77463	0.00512
HORVU5Hr1G077140	AT1G54570	Esterase/lipase/thioesterase family protein	1.73416	0.0135937
HORVU1Hr1G072780	AT2G39800	delta 1-pyrroline-5-carboxylate synthase 2	1.7256	0
HORVU2Hr1G094510	AT2G45470	FASCICLIN-like arabinogalactan-protein 10	1.71218	0.0388205
HORVU5Hr1G024160	AT2G47710	Adenine nucleotide alpha hydrolases-like superfamily protein	1.71081	0.0133605
HORVU3Hr1G093350	AT4G14030	selenium-binding protein 1	1.70854	0.00978723
HORVU1Hr1G049490	None	NAD(P)-binding Rossmann-fold superfamily protein	1.6866	0.0302051
HORVU7Hr1G001040	AT1G12240	Glycosyl hydrolases family 32 protein	1.64984	0.00957895
HORVU2Hr1G123650	AT1G63500	0	1.60438	0.0409544
HORVU1Hr1G024240	AT3G51840	acyl-CoA oxidase 4	1.57589	0.0402124
HORVU7Hr1G047700	AT5G14780	formate dehydrogenase	1.57477	0
HORVU2Hr1G115960	AT3G22400	PLAT/LH2 domain-containing lipoxygenase family protein	1.56585	0.00492308
HORVU1Hr1G093780	None	ribonuclease 3	1.54304	0.00851852
HORVU0Hr1G012460	AT4G22240	fibrillin	1.53596	0.0129391
HORVU2Hr1G088180	AT4G13550	triglyceride lipases;triglyceride lipases	1.53251	0.0391314
HORVU7Hr1G079430	AT5G53120	0	1.53147	0
HORVU7Hr1G079640	AT1G53280	Class I glutamine amidotransferase-like superfamily protein	1.50717	0.0203077
HORVU4Hr1G002130	AT5G04900	Homeodomain-like superfamily protein	1.50687	0.0307458
HORVU2Hr1G034040	AT3G17940	Galactose mutarotase-like superfamily protein	1.49135	0.0432313
HORVU3Hr1G003050	AT1G65960	glutamate decarboxylase	1.48077	0.00441379
HORVU3Hr1G106720	AT5G14800	pyrroline-5- carboxylate (P5C) reductase	1.47782	0.0265253
HORVU3Hr1G006130	AT3G26430	GDSL-like Lipase/Acylhydrolase superfamily protein	1.4742	0.0395579
HORVU5Hr1G117760	AT1G50940	electron transfer flavoprotein alpha	1.45571	0.0130323
HORVU5Hr1G045750	None	actin depolymerizing factor 3	1.44843	0.0399004
HORVU5Hr1G012900	AT1G03090	methylcrotonyl-CoA carboxylase alpha chain, mitochondrial / 3-methylcrotonyl-CoA carboxylase 1 (MCCA)	1.44786	0.0444698
HORVU4Hr1G063980	AT2G17840	Senescence/dehydration-associated protein-related	1.44279	0.0164779
HORVU2Hr1G060710	AT1G06690	NAD(P)-linked oxidoreductase superfamily protein	1.42079	0.00581818
HORVU6Hr1G031590	AT2G32260	phosphorylcholine cytidylyltransferase	1.41074	0.0235134
HORVU3Hr1G030650	AT1G01470	Late embryogenesis abundant protein	1.40799	0.049726
HORVU7Hr1G083910	None	glutathione S-transferase TAU 15	1.40536	0.00889474
HORVU5Hr1G034820	AT5G09300	Thiamin diphosphate-binding fold (THDP-binding) superfamily protein	1.39829	0.04983
HORVU1Hr1G092150	AT1G15000	serine carboxypeptidase-like 50	1.39806	0.0183569
HORVU2Hr1G079840	None	Lipase/lipooxygenase, PLAT/LH2 family protein	1.39462	0.0139291
HORVU6Hr1G087460	#N/A	aldehyde dehydrogenase 10A8	1.39027	0.008875
HORVU5Hr1G002180	AT5G49555	FAD/NAD(P)-binding oxidoreductase family protein	1.39014	0.0157778
HORVU3Hr1G024470	None	Embryo-specific protein 3, (ATS3)	1.37599	0.0121143
HORVU4Hr1G009990	AT1G17870	ethylene-dependent gravitropism-deficient and yellow-green-like 3	1.37237	0.0196533
HORVU4Hr1G002650	AT4G11650	osmotin 34	1.37029	0.0310062
HORVU7Hr1G038660	#N/A	0	1.35717	0.0239714
HORVU3Hr1G030150	None	nodulin-related protein 1	1.3409	0.00931148
HORVU3Hr1G004140	None	0	1.33043	0.0103273
HORVU1Hr1G089360	AT1G11910	aspartic proteinase A1	1.32963	0.0156
HORVU1Hr1G080320	AT5G62530	aldehyde dehydrogenase 12A1	1.32053	0.0226025
HORVU3Hr1G069650	AT5G25610	BURP domain-containing protein	1.31847	0.0125042
HORVU2Hr1G043900	None	chitinase A	1.31169	0.0229514
HORVU7Hr1G109180	AT1G30900	VACUOLAR SORTING RECEPTOR 6	1.29339	0.0230151
HORVU3Hr1G024530	AT3G15730	phospholipase D alpha 1	1.29284	0.0064
HORVU7Hr1G027860	AT5G04360	limit dextrinase	1.27863	0.0231521
HORVU3Hr1G110330	AT1G06800	alpha/beta-Hydrolases superfamily protein	1.2664	0.0131681
HORVU2Hr1G080970	AT3G48170	aldehyde dehydrogenase 10A9	1.2663	0.0127244
HORVU4Hr1G057410	AT2G37240	Thioredoxin superfamily protein	1.25291	0.0170429
HORVU5Hr1G070160	AT4G09020	isoamylase 3	1.24575	0.0167748
HORVU7Hr1G033620	None	pathogenesis-related gene 1	1.24345	0.0208024
HORVU4Hr1G057890	AT3G55040	0	1.2405	0
HORVU1Hr1G017570	AT1G11910	aspartic proteinase A1	1.23361	0.00426667
HORVU5Hr1G062740	AT3G43540	Protein of unknown function (DUF1350)	1.2313	0.018125
HORVU2Hr1G021110	AT1G08830	copper/zinc superoxide dismutase 1	1.23021	0.00898876
HORVU1Hr1G002090	AT4G34710	arginine decarboxylase 1	1.22146	0.0160774
HORVU3Hr1G038190	AT3G12490	cystatin B	1.2161	0.0308776
HORVU1Hr1G043830	AT5G08380	alpha-galactosidase 1	1.19872	0.0336031
HORVU5Hr1G073450	AT5G10730	NAD(P)-binding Rossmann-fold superfamily protein	1.19544	0.00827273
HORVU5Hr1G103430	AT1G78380	glutathione S-transferase TAU 24	1.1925	0.0490742
HORVU6Hr1G035610	AT4G35220	Cyclase family protein	1.18752	0.0458693
HORVU2Hr1G073740	None	Protein of unknown function (DUF1279)	1.17353	0.00804762
HORVU2Hr1G109380	AT3G10410	SERINE CARBOXYPEPTIDASE-LIKE 49	1.17328	0.0136389
HORVU7Hr1G037080	AT5G65020	annexin 2	1.17269	0.00834568
HORVU7Hr1G057430	AT4G35000	ascorbate peroxidase 3	1.15641	0.0162764
HORVU1Hr1G075160	AT1G75290	NAD(P)-binding Rossmann-fold superfamily protein	1.13482	0.0317377
HORVU7Hr1G047990	AT4G39230	NmrA-like negative transcriptional regulator family protein	1.12889	0.0155191
HORVU4Hr1G016810	AT1G77120	alcohol dehydrogenase 1	1.11911	0.0465737
HORVU1Hr1G088840	AT4G18550	alpha/beta-Hydrolases superfamily protein	1.11552	0.0142319
HORVU7Hr1G114960	AT2G41040	S-adenosyl-L-methionine-dependent methyltransferases superfamily protein	1.11423	0.0135448
HORVU0Hr1G039090	AT3G23400	Plastid-lipid associated protein PAP / fibrillin family protein	1.10769	0.016942
HORVU3Hr1G095760	AT5G43280	delta(3,5),delta(2,4)-dienoyl-CoA isomerase 1	1.10592	0.0487873
HORVU3Hr1G092680	AT3G24503	aldehyde dehydrogenase 2C4	1.1019	0.0187443
HORVU5Hr1G056040	None	CAP (Cysteine-rich secretory proteins, Antigen 5, and Pathogenesis-related 1 protein) superfamily protein	1.0965	0.0197757
HORVU0Hr1G000760	#N/A	0	1.09482	0.0214423
HORVU5Hr1G084450	#N/A	Thioredoxin superfamily protein	1.09462	0.0126606
HORVU5Hr1G046520	None	lipid transfer protein 3	1.0794	0.0195611
HORVU2Hr1G042270	AT4G13010	Oxidoreductase, zinc-binding dehydrogenase family protein	1.07705	0.0082439
HORVU6Hr1G064620	None	cold-regulated 47	1.06958	0.0347652
HORVU1Hr1G085470	AT3G15180	ARM repeat superfamily protein	1.06453	0.0316082
HORVU7Hr1G054230	AT5G05200	Protein kinase superfamily protein	1.05746	0.031299
HORVU7Hr1G046410	AT4G35360	Uncharacterised conserved protein (UCP030210)	1.05235	0.0301089
HORVU3Hr1G023370	#N/A	ADPGLC-PPase large subunit	1.04855	0.0487122
HORVU1Hr1G063940	None	CYTOCHROME C-1	1.04844	0.00879121
HORVU7Hr1G093370	AT2G33590	NAD(P)-binding Rossmann-fold superfamily protein	1.03969	0.0166718
HORVU6Hr1G077210	AT3G19170	presequence protease 1	1.03435	0.00533333
HORVU3Hr1G108610	AT3G54440	glycoside hydrolase family 2 protein	1.03245	0.0171478
HORVU4Hr1G001710	AT3G52880	monodehydroascorbate reductase 1	1.02961	0.0168507
HORVU6Hr1G011990	AT3G61870	0	1.02626	0.008
HORVU1Hr1G062110	AT3G23600	alpha/beta-Hydrolases superfamily protein	1.01387	0.0168816
HORVU7Hr1G083550	AT5G06720	Peroxidase superfamily protein	1.00906	0.0197468
HORVU2Hr1G117740	AT3G10920	manganese superoxide dismutase 1	1.00729	0.00376471
HORVU4Hr1G004820	AT5G62670	H(+)-ATPase 11	0.994104	0.0428062
HORVU2Hr1G059620	None	MD-2-related lipid recognition domain-containing protein / ML domain-containing protein	0.992376	0.00926027
HORVU3Hr1G067110	AT4G33010	glycine decarboxylase P-protein 2	0.990932	0.00853333
HORVU3Hr1G015640	AT5G16970	alkenal reductase	0.984428	0.0204512
HORVU7Hr1G080510	AT3G14940	phosphoenolpyruvate carboxylase 3	0.972628	0.0159744
HORVU7Hr1G080510	AT3G14940	phosphoenolpyruvate carboxylase 3	0.972628	0.0159744
HORVU1Hr1G088140	AT2G34470	urease accessory protein G	0.96661	0.0168649
HORVU5Hr1G100910	#N/A	Aldolase-type TIM barrel family protein	0.963066	0.0130827
HORVU2Hr1G077230	AT4G10000	Thioredoxin family protein	0.960802	0.0301407
HORVU4Hr1G059150	None	receptor-like protein kinase-related family protein	0.954777	0.0171969
HORVU2Hr1G087970	AT5G14590	Isocitrate/isopropylmalate dehydrogenase family protein	0.952663	0.00952577
HORVU4Hr1G066230	AT5G42650	allene oxide synthase	0.933704	0.00984615
HORVU6Hr1G076190	AT5G37830	oxoprolinase 1	0.929585	0.0135
HORVU4Hr1G090780	#N/A	0	0.923903	0.0126102
HORVU7Hr1G075700	AT4G11220	VIRB2-interacting protein 2	0.918539	0.0394018
HORVU1Hr1G075530	#N/A	xylem bark cysteine peptidase 3	0.914301	0.0168
HORVU5Hr1G001180	AT3G45140	lipoxygenase 2	0.90461	0.00833333
HORVU7Hr1G074690	AT3G04120	glyceraldehyde-3-phosphate dehydrogenase C subunit 1	0.904171	0.0111068
HORVU4Hr1G015570	AT4G10120	Sucrose-phosphate synthase family protein	0.902235	0.01775
HORVU6Hr1G048410	AT3G14940	phosphoenolpyruvate carboxylase 1	0.893427	0.0448684
HORVU7Hr1G052350	AT4G31340	DNA repair ATPase-related	0.892061	0.0265297
HORVU1Hr1G088370	AT3G54540	general control non-repressible 4	0.882658	0.0367327
HORVU6Hr1G091950	AT2G05710	aconitase 3	0.880703	0.00795294
HORVU4Hr1G057210	AT1G07890	ascorbate peroxidase 1	0.876274	0.00860215
HORVU7Hr1G058850	AT3G27240	Cytochrome C1 family	0.87418	0.00777011
HORVU7Hr1G051600	AT4G31115	Protein of unknown function (DUF1997)	0.860985	0.0178767
HORVU5Hr1G099820	#N/A	citrate synthase 2	0.860924	0.0181733
HORVU4Hr1G013580	AT1G64010	Serine protease inhibitor (SERPIN) family protein	0.852612	0.00811429
HORVU6Hr1G059550	AT5G23210	serine carboxypeptidase-like 34	0.851185	0.0498696
HORVU4Hr1G076050	None	O-methyltransferase family protein	0.850306	0.0165166
HORVU3Hr1G028780	None	Protein of unknown function, DUF538	0.842636	0.0252308
HORVU2Hr1G071860	AT1G32220	NAD(P)-binding Rossmann-fold superfamily protein	0.842003	0.0171294
HORVU2Hr1G120150	AT5G16370	acyl activating enzyme 5	0.836271	0.0164053
HORVU4Hr1G090310	None	Phosphatidylinositol N-acetylglucosaminyltransferase, GPI19/PIG-P subunit	0.822924	0.0363233
HORVU1Hr1G005120	None	outer plastid envelope protein 16-1	0.814617	0.0399504
HORVU2Hr1G005320	AT4G08900	arginase	0.813709	0.0206199
HORVU3Hr1G052510	AT4G28940	Phosphorylase superfamily protein	0.812168	0.00474074
HORVU1Hr1G008250	AT3G55260	beta-hexosaminidase 1	0.808634	0.0334914
HORVU6Hr1G089780	#N/A	glutathione-disulfide reductase	0.805723	0.00916129
HORVU4Hr1G050810	AT3G10850	Metallo-hydrolase/oxidoreductase superfamily protein	0.79413	0.0171961
HORVU3Hr1G067300	AT4G29590	S-adenosyl-L-methionine-dependent methyltransferases superfamily protein	0.793928	0
HORVU5Hr1G033930	AT1G70320	ubiquitin-protein ligase 1	0.792759	0.0205138
HORVU7Hr1G109280	AT5G64380	Inositol monophosphatase family protein	0.791967	0.0172121
HORVU1Hr1G040560	AT1G71220	UDP-glucose:glycoprotein glucosyltransferases;transferases, transferring hexosyl groups;transferases, transferring glycosyl groups	0.791586	0.0231406
HORVU2Hr1G060730	AT1G06690	NAD(P)-linked oxidoreductase superfamily protein	0.790316	0.0182953
HORVU3Hr1G063590	AT5G08680	ATP synthase alpha/beta family protein	0.787125	0.0499471
HORVU3Hr1G070630	AT4G29120	6-phosphogluconate dehydrogenase family protein	0.786861	0.0137343
HORVU2Hr1G066920	AT1G60710	NAD(P)-linked oxidoreductase superfamily protein	0.778433	0.0163956
HORVU6Hr1G004990	AT4G10840	Tetratricopeptide repeat (TPR)-like superfamily protein	0.777281	0.0444108
HORVU3Hr1G093400	None	glycine-rich RNA-binding protein 4	0.775139	0.0447947
HORVU7Hr1G059130	AT5G03880	Thioredoxin family protein	0.772425	0.0322311
HORVU5Hr1G006730	AT2G27450	nitrilase-like protein 1	0.769981	0.0297269
HORVU5Hr1G082990	AT4G38690	PLC-like phosphodiesterases superfamily protein	0.768192	0.0240286
HORVU5Hr1G093650	None	Primosome PriB/single-strand DNA-binding	0.767361	0.0451656
HORVU2Hr1G086080	AT2G44050	6,7-dimethyl-8-ribityllumazine synthase / DMRL synthase / lumazine synthase / riboflavin synthase	0.76659	0.021591
HORVU3Hr1G085380	AT3G46970	alpha-glucan phosphorylase 2	0.762154	0.0175309
HORVU7Hr1G072240	AT1G63940	0	0.761658	0.0301288
HORVU5Hr1G061140	AT3G25860	2-oxoacid dehydrogenases acyltransferase family protein	0.756031	0.03362
HORVU5Hr1G119180	AT1G21680	DPP6 N-terminal domain-like protein	0.750519	0.00884615
HORVU2Hr1G072500	AT5G03650	starch branching enzyme 2.2	0.744886	0.0172648
HORVU1Hr1G008120	AT1G75270	dehydroascorbate reductase 2	0.744751	0.0189711
HORVU3Hr1G072320	AT3G15090	GroES-like zinc-binding alcohol dehydrogenase family protein	0.738237	0.0295188
HORVU1Hr1G076470	AT1G78660	gamma-glutamyl hydrolase 1	0.737146	0.0239145
HORVU7Hr1G033230	AT3G43190	sucrose synthase 1	0.734371	0.0173171
HORVU2Hr1G098880	AT3G22200	Pyridoxal phosphate (PLP)-dependent transferases superfamily protein	0.730774	0.0240861
HORVU5Hr1G000580	AT2G35840	Sucrose-6F-phosphate phosphohydrolase family protein	0.727438	0.0425689
HORVU7Hr1G093020	AT3G52960	Thioredoxin superfamily protein	0.726292	0.0196845
HORVU4Hr1G079330	AT3G44880	Pheophorbide a oxygenase family protein with Rieske [2Fe-2S] domain	0.723869	0.0144267
HORVU5Hr1G014980	AT5G43600	0	0.719692	0.0171915
HORVU7Hr1G113230	AT4G37000	accelerated cell death 2 (ACD2)	0.713335	0.020977
HORVU2Hr1G021700	AT2G40840	disproportionating enzyme 2	0.702709	0.0466494
HORVU2Hr1G038990	AT5G06860	polygalacturonase inhibiting protein 1	0.700598	0.0128276
HORVU7Hr1G067620	AT5G48300	0	0.696581	0.0168224
HORVU7Hr1G045640	AT4G02340	alpha/beta-Hydrolases superfamily protein	0.692766	0.0169302
HORVU2Hr1G083610	AT5G63190	MA3 domain-containing protein	0.692661	0.00845
HORVU6Hr1G033350	AT1G12050	fumarylacetoacetase, putative	0.684582	0.0188052
HORVU7Hr1G089290	AT2G30970	aspartate aminotransferase 1	0.684032	0.0130526
HORVU0Hr1G013850	AT5G66760	succinate dehydrogenase 1-1	0.681471	0.0498437
HORVU4Hr1G080820	#N/A	Late embryogenesis abundant protein (LEA) family protein	0.679504	0.0243791
HORVU4Hr1G082040	AT4G35090	catalase 2	0.67881	0
HORVU5Hr1G120230	AT2G44060	Late embryogenesis abundant protein, group 2	0.674089	0.0168654
HORVU3Hr1G073230	None	mitochondrial HSO70 2	0.665701	0.00958333
HORVU2Hr1G036110	AT2G24270	aldehyde dehydrogenase 11A3	0.660883	0.0220496
HORVU2Hr1G064550	AT3G20330	PYRIMIDINE B	0.650303	0.0229
HORVU7Hr1G113270	AT3G12500	basic chitinase	0.64653	0.0196422
HORVU1Hr1G081900	AT3G16520	0	0.645487	0.0168047
HORVU7Hr1G010690	AT2G20340	HAD superfamily, subfamily IIIB acid phosphatase	0.644119	0.0282044
HORVU4Hr1G090440	AT5G15450	casein lytic proteinase B3	0.64325	0.0169038
HORVU6Hr1G084510	AT2G24820	translocon at the inner envelope membrane of chloroplasts 55-II	0.638153	0.0153575
HORVU1Hr1G061210	AT4G02990	methionine sulfoxide reductase B 2	0.634512	0.0300642
HORVU6Hr1G033980	AT2G44350	Citrate synthase family protein	0.628889	0.0234398
HORVU5Hr1G020500	None	Protein of unknown function (DUF1118)	0.624182	0.0315438
HORVU5Hr1G119790	AT1G57770	FAD/NAD(P)-binding oxidoreductase family protein	0.619158	0.0167847
HORVU3Hr1G022850	AT3G21250	multidrug resistance-associated protein 6	0.618664	0.0226154
HORVU3Hr1G085420	AT3G46970	alpha-glucan phosphorylase 2	0.610472	0.0228586
HORVU1Hr1G080590	AT3G04880	DNA-damage-repair/toleration protein (DRT102)	0.609373	0.0179301
HORVU2Hr1G083940	AT5G40760	0	0.606688	0.0234129
HORVU4Hr1G080640	AT2G05710	aconitase 3	0.604553	0.0228377
HORVU7Hr1G056770	AT5G51970	GroES-like zinc-binding alcohol dehydrogenase family protein	0.602333	0.0384444
HORVU7Hr1G076300	None	0	0.600752	0.0445762
HORVU7Hr1G054060	AT3G01910	sulfite oxidase	0.596561	0.0301212
HORVU5Hr1G037160	AT4G08390	stromal ascorbate peroxidase	0.595514	0.0225
HORVU5Hr1G025900	AT3G30841	Cofactor-independent phosphoglycerate mutase	0.594633	0.0154375
HORVU2Hr1G114260	AT1G80460	Actin-like ATPase superfamily protein	0.583588	0.0242019
HORVU5Hr1G040970	AT5G19140	Aluminium induced protein with YGL and LRDR motifs	0.583126	0.0134015
HORVU6Hr1G082060	AT5G20720	chaperonin 20	-0.583548	0.0322954
HORVU5Hr1G009610	None	Ribosomal protein L36e family protein	-0.583746	0.03075
HORVU5Hr1G075570	AT4G12730	FASCICLIN-like arabinogalactan 2	-0.584137	0.0461468
HORVU4Hr1G072880	AT4G35630	phosphoserine aminotransferase	-0.585526	0.0497394
HORVU2Hr1G018820	AT3G05590	ribosomal protein L18	-0.590445	0.0487848
HORVU5Hr1G053230	AT3G52150	RNA-binding (RRM/RBD/RNP motifs) family protein	-0.591164	0.0310084
HORVU6Hr1G011260	AT1G55120	Glycosyl hydrolases family 32 protein	-0.591288	0.0169822
HORVU4Hr1G040950	AT1G05190	Ribosomal protein L6 family	-0.598305	0.0298333
HORVU2Hr1G003840	#N/A	Amidase family protein	-0.600847	0.0164162
HORVU6Hr1G081460	AT5G02500	heat shock cognate protein 70-1	-0.601789	0.0238838
HORVU5Hr1G072420	AT5G56000	HEAT SHOCK PROTEIN 81.4	-0.607197	0.0175422
HORVU1Hr1G015560	AT1G80600	HOPW1-1-interacting 1	-0.609886	0.0206804
HORVU5Hr1G094500	#N/A	Histone superfamily protein	-0.613979	0.0167442
HORVU2Hr1G020690	AT3G05060	NOP56-like pre RNA processing ribonucleoprotein	-0.626892	0.00866667
HORVU2Hr1G002440	None	laccase 7	-0.628065	0.016813
HORVU5Hr1G111820	None	Ribosomal protein S26e family protein	-0.628782	0.0166667
HORVU5Hr1G024470	AT4G29060	elongation factor Ts family protein	-0.629047	0.0103762
HORVU6Hr1G073180	None	0	-0.63076	0.0331163
HORVU4Hr1G060970	AT1G07320	ribosomal protein L4	-0.631786	0.0106939
HORVU6Hr1G079030	AT5G58070	temperature-induced lipocalin	-0.635677	0.01048
HORVU6Hr1G090170	#N/A	Ribosomal protein L14p/L23e family protein	-0.642391	0.0407831
HORVU6Hr1G011020	#N/A	Histone superfamily protein	-0.642616	0.0229333
HORVU2Hr1G010690	AT1G67090	ribulose bisphosphate carboxylase small chain 1A	-0.647564	0.0302586
HORVU2Hr1G010690	AT1G67090	ribulose bisphosphate carboxylase small chain 1A	-0.647564	0.0302586
HORVU5Hr1G098960	#N/A	Tubulin/FtsZ family protein	-0.64924	0.0468058
HORVU5Hr1G112850	AT3G25860	2-oxoacid dehydrogenases acyltransferase family protein	-0.6738	0.0246009
HORVU3Hr1G111760	AT5G52650	RNA binding Plectin/S10 domain-containing protein	-0.674755	0.0377398
HORVU2Hr1G096360	AT4G00430	plasma membrane intrinsic protein 1;4	-0.677347	0.0102745
HORVU6Hr1G093030	AT3G44890	ribosomal protein L9	-0.679647	0.0205
HORVU6Hr1G049270	#N/A	ribosomal protein L23.1	-0.684004	0.0427329
HORVU7Hr1G108580	AT1G79530	glyceraldehyde-3-phosphate dehydrogenase of plastid 2	-0.685137	0.0155183
HORVU1Hr1G052470	None	glutathione S-transferase PHI 10	-0.689508	0.0201657
HORVU1Hr1G091820	AT5G06110	DnaJ domain ;Myb-like DNA-binding domain	-0.692421	0.0429829
HORVU4Hr1G023530	AT2G09990	Ribosomal protein S5 domain 2-like superfamily protein	-0.697025	0.0266514
HORVU7Hr1G035300	AT1G21880	lysm domain GPI-anchored protein 1 precursor	-0.698793	0.0222077
HORVU3Hr1G014590	AT2G29400	SNF7 family protein	-0.702951	0.0124
HORVU1Hr1G016200	AT2G47240	AMP-dependent synthetase and ligase family protein	-0.722486	0.039442
HORVU6Hr1G028050	AT5G08280	hydroxymethylbilane synthase	-0.724382	0.0314125
HORVU4Hr1G082240	AT5G62740	SPFH/Band 7/PHB domain-containing membrane-associated protein family	-0.724833	0.0263611
HORVU3Hr1G029200	AT3G14940	phosphoenolpyruvate carboxylase 3	-0.729033	0.0361883
HORVU7Hr1G033900	#N/A	chaperonin 20	-0.733185	0.0125455
HORVU7Hr1G020150	#N/A	chloroplast ribosomal protein S14	-0.73333	0.0128972
HORVU3Hr1G073630	AT1G01320	Tetratricopeptide repeat (TPR)-like superfamily protein	-0.739864	0.0274389
HORVU2Hr1G121990	AT1G56340	calreticulin 1a	-0.74511	0.0203891
HORVU0Hr1G031420	#N/A	ribosomal protein S7	-0.7453	0.0130189
HORVU0Hr1G026260	#N/A	ribosomal protein S8	-0.745483	0.0171186
HORVU3Hr1G059810	None	0	-0.747467	0.0169048
HORVU3Hr1G063050	AT5G53460	NADH-dependent glutamate synthase 1	-0.760695	0.0412587
HORVU2Hr1G060010	AT3G14420	Aldolase-type TIM barrel family protein	-0.762135	0.00873846
HORVU7Hr1G037420	AT2G22125	binding	-0.774193	0.0176129
HORVU1Hr1G044680	AT5G54190	protochlorophyllide oxidoreductase A	-0.774208	0.016625
HORVU5Hr1G111310	AT1G08520	ALBINA 1	-0.777945	0.00933333
HORVU6Hr1G049140	#N/A	ribosomal protein S2	-0.783062	0.0394964
HORVU2Hr1G050140	None	Pyruvate kinase family protein	-0.784481	0.0197143
HORVU7Hr1G001020	None	DPP6 N-terminal domain-like protein	-0.785093	0.00901587
HORVU4Hr1G090300	AT2G44530	Transcriptional coactivator/pterin dehydratase	-0.788294	0.0229579
HORVU1Hr1G007720	AT1G22360	UDP-glucosyl transferase 85A2	-0.798172	0.0179381
HORVU7Hr1G001030	None	Zinc finger (C3HC4-type RING finger) family protein	-0.80645	0.0169273
HORVU3Hr1G082280	AT2G16570	GLN phosphoribosyl pyrophosphate amidotransferase 1	-0.81348	0.0309429
HORVU2Hr1G109850	None	IQ-domain 32	-0.818117	0.0430295
HORVU7Hr1G089700	AT2G26670	Plant haem oxygenase (decyclizing) family protein	-0.822319	0.0444414
HORVU0Hr1G033730	#N/A	photosystem II reaction center protein H	-0.825497	0.0464495
HORVU2Hr1G105930	None	RNA-binding (RRM/RBD/RNP motifs) family protein	-0.828941	0.0101111
HORVU4Hr1G027260	AT2G39730	rubisco activase	-0.830284	0.0091
HORVU5Hr1G123590	AT5G46750	ARF-GAP domain 8	-0.852926	0.0140286
HORVU7Hr1G120030	AT1G15690	cell elongation protein / DWARF1 / DIMINUTO (DIM)	-0.863262	0.0366217
HORVU5Hr1G098340	#N/A	ribosomal protein S9	-0.876274	0.0207412
HORVU7Hr1G090100	AT5G54770	thiazole biosynthetic enzyme, chloroplast (ARA6) (THI1) (THI4)	-0.900291	0.0168809
HORVU2Hr1G091680	None	Remorin family protein	-0.904957	0.0169961
HORVU2Hr1G098860	None	0	-0.910341	0.0171122
HORVU1Hr1G081280	AT4G14960	Tubulin/FtsZ family protein	-0.937405	0.0131818
HORVU6Hr1G049360	#N/A	ribosomal protein S18	-0.946478	0.0275011
HORVU6Hr1G084650	AT4G28080	Tetratricopeptide repeat (TPR)-like superfamily protein	-0.950514	0.0176398
HORVU5Hr1G000180	AT3G12110	actin-12	-0.963844	0.0464984
HORVU3Hr1G082110	AT1G72160	Sec14p-like phosphatidylinositol transfer family protein	-1.00535	0.0309434
HORVU5Hr1G053950	AT4G19710	aspartate kinase-homoserine dehydrogenase ii	-1.02781	0.0127179
HORVU2Hr1G029870	AT1G22410	Class-II DAHP synthetase family protein	-1.03797	0.00860606
HORVU1Hr1G078410	AT1G68830	STT7 homolog STN7	-1.0422	0.0202048
HORVU5Hr1G039210	None	Chaperone DnaJ-domain superfamily protein	-1.05415	0.0239417
HORVU2Hr1G099350	None	Vacuolar ATPase assembly integral membrane protein VMA21-like domain	-1.0548	0.0465032
HORVU6Hr1G055840	AT2G31810	ACT domain-containing small subunit of acetolactate synthase protein	-1.05919	0.0497922
HORVU7Hr1G115040	None	ribosomal protein S17	-1.06582	0.0172394
HORVU6Hr1G006480	AT5G66010	RNA-binding (RRM/RBD/RNP motifs) family protein	-1.07522	0.0388917
HORVU2Hr1G014020	AT5G58290	0	-1.07686	0.0134054
HORVU0Hr1G018830	AT5G55280	homolog of bacterial cytokinesis Z-ring protein FTSZ 1-1	-1.07942	0.039035
HORVU5Hr1G051200	AT1G62390	Octicosapeptide/Phox/Bem1p (PB1) domain-containing protein / tetratricopeptide repeat (TPR)-containing protein	-1.08422	0.0169508
HORVU0Hr1G039250	AT5G47690	binding	-1.09907	0.017472
HORVU7Hr1G021180	AT2G02740	ssDNA-binding transcriptional regulator	-1.11137	0.0156923
HORVU7Hr1G001010	#N/A	0	-1.1285	0.044291
HORVU3Hr1G116470	#N/A	Pectinacetylesterase family protein	-1.14801	0.0152784
HORVU2Hr1G014440	AT2G30110	ubiquitin activating enzyme 2	-1.1508	0.0308142
HORVU3Hr1G050290	AT5G20490	Myosin family protein with Dil domain	-1.20053	0.0448214
HORVU5Hr1G097150	AT5G67360	Subtilase family protein	-1.21061	0.0226597
HORVU3Hr1G030760	AT1G64110	0	-1.25061	0.0389077
HORVU2Hr1G005530	#N/A	0	-1.26983	0.02144
HORVU1Hr1G075900	AT5G23940	HXXXD-type acyl-transferase family protein	-1.27342	0.00962712
HORVU5Hr1G109880	AT3G08030	Protein of unknown function, DUF642	-1.304	0.021989
HORVU4Hr1G059060	AT3G53710	ARF-GAP domain 7	-1.33287	0.046374
HORVU3Hr1G059470	AT5G52920	plastidic pyruvate kinase beta subunit 1	-1.4094	0.0184189
HORVU4Hr1G076940	AT2G26250	3-ketoacyl-CoA synthase 10	-1.41078	0.0151523
HORVU5Hr1G088290	AT2G25290	Octicosapeptide/Phox/Bem1p (PB1) domain-containing protein / tetratricopeptide repeat (TPR)-containing protein	-1.42844	0.0457938
HORVU1Hr1G007900	AT4G39950	cytochrome P450, family 79, subfamily B, polypeptide 2	-1.42883	0.0221471
HORVU4Hr1G087740	AT5G62700	tubulin beta 8	-1.47091	0.0327795
HORVU7Hr1G040740	AT3G02100	CAP (Cysteine-rich secretory proteins, Antigen 5, and Pathogenesis-related 1 protein) superfamily protein	-1.48433	0.0481148
HORVU1Hr1G087570	None	FASCICLIN-like arabinogalactan 6	-1.53063	0.0175579
HORVU4Hr1G088780	None	early nodulin-like protein 8	-1.53307	0.0189103
HORVU3Hr1G014790	AT4G24930	thylakoid lumenal 17.9 kDa protein, chloroplast	-1.58994	0.0166394
HORVU7Hr1G020920	AT5G13930	Chalcone and stilbene synthase family protein	-1.66579	0.0167449
HORVU1Hr1G007830	AT3G26300	cytochrome P450, family 71, subfamily B, polypeptide 34	-1.66844	0.00842105
HORVU5Hr1G067530	AT1G05010	ACC oxidase 2	-1.6744	0.0264644
HORVU0Hr1G031700	AT3G24503	aldehyde dehydrogenase 2C4	-1.68599	0.0400213
HORVU6Hr1G058820	AT2G37040	PHE ammonia lyase 1	-1.75593	0.00711111
HORVU4Hr1G016730	AT5G42240	serine carboxypeptidase-like 42	-1.77606	0.0426598
HORVU3Hr1G107040	AT1G50430	Ergosterol biosynthesis ERG4/ERG24 family	-1.84664	0.0275636
HORVU5Hr1G089970	AT5G45890	senescence-associated gene 12	-1.90878	0.022801
HORVU7Hr1G027930	AT5G20250	Raffinose synthase family protein	-1.98672	0.0167059
HORVU2Hr1G006030	AT3G07950	rhomboid protein-related	-2.00943	0.0101429
HORVU7Hr1G094240	AT2G35390	Phosphoribosyltransferase family protein	-2.08644	0.0366642
HORVU1Hr1G083470	AT4G10260	pfkB-like carbohydrate kinase family protein	-2.11922	0.0165511
	#N/A	Serine protease inhibitor, potato inhibitor I-type family protein	-2.15481	0.0158659
HORVU2Hr1G012040	AT2G34860	DnaJ/Hsp40 cysteine-rich domain superfamily protein	-2.15568	0.0229574
HORVU7Hr1G001070	AT1G62660	Glycosyl hydrolases family 32 protein	-2.16284	0.0276764
HORVU2Hr1G038940	None	0	-2.166	0.00914286
HORVU4Hr1G007260	None	0	-2.21755	0.0179342
HORVU5Hr1G028260	AT4G02060	Minichromosome maintenance (MCM2/3/5) family protein	-2.28182	0.0311351
HORVU2Hr1G119090	AT5G54190	protochlorophyllide oxidoreductase A	-2.32648	0.00673684
HORVU2Hr1G082540	AT5G05850	0	-2.32676	0.00855696
HORVU2Hr1G122180	AT3G23510	Cyclopropane-fatty-acyl-phospholipid synthase	-2.34579	0.0202454
HORVU7Hr1G076150	AT4G10260	pfkB-like carbohydrate kinase family protein	-2.37609	0.00808889
HORVU4Hr1G053940	None	CP12 domain-containing protein 1	-2.4657	0.0228895
HORVU1Hr1G092860	AT4G01100	adenine nucleotide transporter 1	-2.48845	0.0156825
HORVU3Hr1G036860	AT5G66390	Peroxidase superfamily protein	-2.5409	0.0156832
HORVU0Hr1G019710	None	alpha/beta-Hydrolases superfamily protein	-2.54424	0.00752941
HORVU1Hr1G007790	AT3G48310	cytochrome P450, family 71, subfamily A, polypeptide 22	-2.61691	0.0216517
HORVU4Hr1G079400	AT2G36810	Protein of unknown function (DUF1997)	-2.6257	0.0189281
HORVU7Hr1G075760	AT2G46750	D-arabinono-1,4-lactone oxidase family protein	-2.62679	0.0174233
HORVU2Hr1G046380	AT1G11650	RNA-binding (RRM/RBD/RNP motifs) family protein	-2.72067	0
HORVU6Hr1G065380	AT1G63050	MBOAT (membrane bound O-acyl transferase) family protein	-2.75228	0.0169014
HORVU1Hr1G051470	AT4G19120	S-adenosyl-L-methionine-dependent methyltransferases superfamily protein	-2.87545	0.0355009
HORVU3Hr1G079890	AT3G03630	cysteine synthase 26	-2.97414	0.0188664
HORVU6Hr1G089250	AT1G69770	chromomethylase 3	-2.99066	0.0161818
HORVU5Hr1G101740	AT1G50670	OTU-like cysteine protease family protein	-3.05783	0.0429167
HORVU4Hr1G004780	None	0	-3.09415	0.0275847
HORVU7Hr1G061850	AT5G43960	Nuclear transport factor 2 (NTF2) family protein with RNA binding (RRM-RBD-RNP motifs) domain	-3.1627	0.00869565
HORVU4Hr1G056140	AT5G58590	RAN binding protein 1	-3.17126	0.0441417
HORVU4Hr1G069480	AT5G67385	Phototropic-responsive NPH3 family protein	-3.20919	0.0170291
HORVU7Hr1G007220	AT3G43190	sucrose synthase 1	-3.27441	0.0166942
HORVU4Hr1G069100	AT1G78060	Glycosyl hydrolase family protein	-3.57069	0.0233548
HORVU2Hr1G029480	None	Bifunctional inhibitor/lipid-transfer protein/seed storage 2S albumin superfamily protein	-3.67327	0.0299738
HORVU2Hr1G009850	AT5G52970	thylakoid lumen 15.0 kDa protein	-4.61553	0.0450909
HORVU3Hr1G117590	None	0	-4.62164	0.00938889
HORVU0Hr1G011450	None	Stress responsive A/B Barrel Domain	-5.28432	0.0496614

## Sheet: T_hvd14_D_C2_Log2FC1.5
HORVU ID	AGI	description	log2FC	q-value
HORVU7Hr1G042790	AT4G28390	Endoplasmic reticulum-adenine nucleotide transporter	12.4126	6.17e-07
HORVU3Hr1G114290	AT1G08040	Lysine ketoglutarate reductase trans-splicing related 1	11.6393	4.7e-05
HORVU1Hr1G039830	AT1G02205	CER1 protein, putative, expressed	10.6569	0.00661685
HORVU7Hr1G082040	None	Late embryogenesis abundant protein like	10.6555	0.00235003
HORVU2Hr1G012790	AT2G45290	Transketolase-1 chloroplastic	10.6012	0.00291818
HORVU3Hr1G009360	None	Non-specific lipid-transfer protein Cw18	10.5769	0.00361431
HORVU3Hr1G009360	None	Non-specific lipid-transfer protein Cw18	10.5769	0.00361431
HORVU5Hr1G092120	None	late embryogenesis abundant protein-like	10.0752	0.00246486
HORVU2Hr1G092380	AT3G07610	Lysine-specific demethylase	10.047	6.1e-05
HORVU6Hr1G083980	None	Late embryogenesis abundant	9.93786	1.11e-18
HORVU4Hr1G066810	None	High molecular mass early light-inducible protein HV58, chloroplastic	9.89891	0.000479237
HORVU4Hr1G063350	AT4G27670	Small heat shock protein HSP	9.87723	0.00140911
HORVU5Hr1G080090	AT1G73300	Serine carboxypeptidase-like 2	9.72955	0.00216896
HORVU6Hr1G062860	AT1G05940	Cationic amino acid transporter 9 chloroplastic	9.72582	2.19e-05
HORVU4Hr1G090310	None	Ribose-phosphate diphosphokinase	9.71011	1.43e-08
HORVU0Hr1G008960	AT3G22840	High molecular mass early light-inducible protein HV58, chloroplastic	9.67479	8.87e-10
HORVU3Hr1G089300	None	Dehydrin	9.51667	4.49e-05
HORVU6Hr1G084070	None	Late embryogenesis abundant	9.42432	2.52e-12
HORVU7Hr1G030160	AT5G13170	Bidirectional sugar transporter SWEET	9.39676	3.96e-05
HORVU5Hr1G005910	None	Late embryogenesis abundant	9.33534	0.00709191
HORVU4Hr1G074750	AT2G18340	Embryonic protein DC-8	9.17907	4.2e-05
HORVU2Hr1G101150	AT5G57540	Xyloglucan endotransglucosylase/hydrolase	9.17605	1.68e-07
HORVU0Hr1G008950	AT3G49680	Branched-chain-amino-acid aminotransferase	9.15164	4.02e-09
HORVU1Hr1G044310	None	Barwin-like endoglucanase	9.12581	1.31e-05
HORVU5Hr1G050950	None	Transmembrane protein	8.95859	0.00298231
HORVU7Hr1G112580	None	Putative HLH DNA-binding domain superfamily protein	8.92399	1.25e-07
HORVU0Hr1G019640	None	Myc-type, basic helix-loop-helix (BHLH) domain-containing protein	8.80978	8.37e-05
HORVU3Hr1G032410	None	Putative transcription factor OsGLK2 (Fragment)	8.79236	0.000189785
HORVU0Hr1G000340	AT1G64660	methionine gamma-lyase-like	8.73203	0.00155439
HORVU2Hr1G112830	AT4G21585	Endonuclease	8.60142	0.000663886
HORVU4Hr1G051010	AT1G09780	Metalloenzyme	8.48652	5.58e-16
HORVU7Hr1G030670	AT5G48930	Hydroxycinnamoyl-Coenzyme A shikimate/quinate hydroxycinnamoyltransferase	8.44797	1.46e-05
HORVU5Hr1G063660	None	Low molecular mass early light-inducible protein HV90, chloroplastic	8.41653	5.13e-05
HORVU2Hr1G109820	AT1G19860	Zinc finger CCCH domain-containing protein 30	8.2174	0.00882003
HORVU2Hr1G070700	AT5G41080	Glycerophosphodiester phosphodiesterase GDPD2	8.19046	5.12e-08
HORVU5Hr1G087730	None	RmlC-like jelly roll fold	8.15258	6.34e-15
HORVU5Hr1G086630	None	Flavin-containing monooxygenase	8.1425	1.23e-07
HORVU7Hr1G007690	AT2G03200	Eukaryotic aspartyl protease family protein, expressed	8.12977	2.35e-05
HORVU7Hr1G007790	AT2G03200	Eukaryotic aspartyl protease family protein, expressed	8.12977	2.35e-05
HORVU4Hr1G032860	AT1G69200	0	8.03485	0.000144898
HORVU5Hr1G087940	None	Mediator of RNA polymerase II transcription subunit 8	8.03235	4.12e-08
HORVU1Hr1G079290	AT3G15670	Late embryogenesis abundant protein 3	7.81709	6.69e-05
HORVU7Hr1G034630	AT3G13540	Transcriptional activator	7.76072	0.00187272
HORVU5Hr1G045750	None	Actin depolymerizing factor	7.75096	0.000122795
HORVU2Hr1G030290	AT3G10150	Inactive purple acid phosphatase	7.64316	2.67e-07
HORVU0Hr1G007340	AT4G24220	Geranial reductase 1	7.63568	0.000122341
HORVU1Hr1G010210	AT3G48740	Bidirectional sugar transporter SWEET	7.53306	0.000916248
HORVU6Hr1G053120	AT3G53810	L-type lectin-domain containing receptor kinase IV.1	7.51682	4.64e-08
HORVU3Hr1G030770	AT1G64110	p-loop containing nucleoside triphosphate hydrolase superfamily protein	7.51668	2.99e-10
HORVU1Hr1G094880	AT5G07990	Flavonoid 3'-monooxygenase	7.34969	0.000110525
HORVU5Hr1G045650	AT1G69490	NAC domain transcription factor	7.31438	5.68e-07
HORVU0Hr1G036550	None	Small-subunit processome, Utp	7.31037	0.000151917
HORVU2Hr1G030260	AT3G10150	Inactive purple acid phosphatase	7.29771	2.86e-07
HORVU4Hr1G008990	None	Late embryogenesis abundant protein	7.27644	2.47e-06
HORVU6Hr1G075240	AT3G26380	Pentatricopeptide repeat-containing protein, chloroplastic	7.24621	4.53e-05
HORVU7Hr1G001020	None	Beta-fructofuranosidase 1 (Fragment)	7.20983	0.00249464
HORVU5Hr1G048100	AT3G47340	asparagine synthetase [glutamine-hydrolyzing]	7.18949	1.76e-05
HORVU5Hr1G120290	AT4G13650	Pentatricopeptide repeat-containing protein	7.11176	4.2e-05
HORVU2Hr1G004720	AT1G22360	Glycosyltransferase	7.08267	0.00179451
HORVU5Hr1G039560	AT5G22400	Rho GTPase-activating protein 1	7.07443	1.43e-07
HORVU7Hr1G044990	AT1G67730	Estradiol 17-beta-dehydrogenase 12-A	7.04194	0.000105317
HORVU2Hr1G071890	AT1G47980	Desiccation-related protein PCC13-62	6.98366	1.06e-05
HORVU6Hr1G050750	AT5G05170	Cellulose synthase	6.98342	0.00953737
HORVU3Hr1G059250	None	Ethylene-responsive transcription factor CRF4	6.92254	4.42e-06
HORVU4Hr1G076620	None	Agmatine coumaroyltransferase	6.91226	0.000104408
HORVU7Hr1G117880	AT1G08065	Bifunctional monodehydroascorbate reductase and carbonic anhydrase nectarin-3	6.86777	0.000601309
HORVU3Hr1G085780	AT2G37790	Aldo-keto reductase	6.83626	0.00116967
HORVU5Hr1G084820	None	Putrescine hydroxycinnamoyl transferase	6.80072	6.14e-06
HORVU1Hr1G012710	None	0	6.73825	1.95e-05
HORVU1Hr1G079280	None	Late embryogenesis abundant protein group 3 variant 1	6.67675	0.00032075
HORVU3Hr1G070850	AT2G19900	Malic enzyme	6.64347	2e-13
HORVU6Hr1G062070	AT4G17550	Sugar phosphate exchanger 2	6.63174	8.85e-05
HORVU2Hr1G110130	AT3G51240	Oxoglutarate/iron-dependent dioxygenase	6.58755	9.87e-06
HORVU1Hr1G063710	AT4G02330	Pectinesterase	6.57422	6.81e-07
HORVU5Hr1G077810	AT1G02850	Beta-glucosidase 11	6.56353	3.31e-08
HORVU5Hr1G077810	AT1G02850	Beta-glucosidase 11	6.56353	3.31e-08
HORVU0Hr1G022590	AT4G23160	Premnaspirodiene oxygenase	6.53917	1.71e-05
HORVU5Hr1G094280	AT4G22880	Leucoanthocyanidin dioxygenase	6.53172	0.00423382
HORVU2Hr1G000080	None	probable protein phosphatase 2C 75	6.51453	5.31e-08
HORVU5Hr1G068120	AT4G02720	NKAP family protein isoform A	6.51321	0.00541173
HORVU6Hr1G076270	None	0	6.47544	6.84e-05
HORVU4Hr1G076550	None	Anthocyanin 5-aromatic acyltransferase	6.45995	0.000112597
HORVU0Hr1G005160	AT1G08630	L-allo-threonine aldolase	6.45051	6.42e-13
HORVU1Hr1G086480	AT1G16890	Ubiquitin-conjugating enzyme 1	6.44871	0.00153619
HORVU2Hr1G124300	AT1G78380	Tau class glutathione S-transferase	6.407	2.98e-05
HORVU2Hr1G012250	AT5G53390	O-acyltransferase WSD1	6.36979	7.38e-05
HORVU3Hr1G015710	AT1G33811	GDSL esterase/lipase	6.3505	0.000136358
HORVU2Hr1G031400	AT2G45130	SPX domain-containing protein 5	6.34933	3.56e-08
HORVU4Hr1G028720	AT5G13870	Xyloglucan endotransglucosylase/hydrolase	6.31832	0.000685041
HORVU5Hr1G062130	None	0	6.30921	0.00132987
HORVU5Hr1G015010	None	Dihydroflavonol-4-reductase	6.27961	4.78e-05
HORVU1Hr1G091480	None	0	6.27598	6.65e-06
HORVU5Hr1G010330	None	Outer envelope pore protein like	6.25649	0.00337237
HORVU2Hr1G002440	None	Putrescine hydroxycinnamoyl transferase	6.19756	4.13e-05
HORVU2Hr1G002440	None	Putrescine hydroxycinnamoyl transferase	6.19756	4.13e-05
HORVU7Hr1G098330	AT5G57550	Xyloglucan endotransglucosylase/hydrolase	6.17215	7.24e-06
HORVU1Hr1G057880	AT1G12920	Eukaryotic peptide chain release factor subunit 1-2	6.14886	2.28e-16
HORVU1Hr1G079250	None	late embryogenesis abundant protein 1	6.12686	2.72e-05
HORVU7Hr1G003170	None	Late embryogenesis abundant protein	6.04498	1.93e-11
HORVU3Hr1G088270	AT5G50260	Cysteine endopeptidase EP-A	6.00978	1.65e-05
HORVU4Hr1G050210	AT2G28490	Bicupin, oxalate decarboxylase/oxidase	5.99921	0.00256952
HORVU2Hr1G004170	AT5G13930	Chalcone synthase	5.97621	0.00109518
HORVU0Hr1G030200	AT5G19820	Coatomer beta subunit	5.96106	0.00727303
HORVU6Hr1G048300	None	0	5.94999	0.00068016
HORVU1Hr1G070220	AT3G08860	Alanine-glyoxylate aminotransferase, putative	5.92008	2.5e-08
HORVU5Hr1G000620	None	High molecular mass early light-inducible protein HV58, chloroplastic	5.841	7.86e-11
HORVU3Hr1G062900	AT5G53390	O-acyltransferase WSD1	5.77809	7.48e-05
HORVU3Hr1G084210	None	Ferredoxin-6, chloroplastic	5.74116	0.00238562
HORVU2Hr1G019680	None	UDP glucose: flavonoid 3-O-glucosyltransferase	5.73943	7.12e-05
HORVU5Hr1G095840	None	Protein spinster like	5.73863	2.26e-09
HORVU5Hr1G096020	None	Protein spinster like	5.73863	2.26e-09
HORVU7Hr1G034260	None	Pathogenesis-related protein 1	5.7314	5.08e-08
HORVU7Hr1G101310	AT1G20080	Plant synaptotagmin	5.70502	5.17e-12
HORVU2Hr1G079440	AT1G22360	7-deoxyloganetin glucosyltransferase-like	5.67863	0.00178453
HORVU5Hr1G035420	AT1G11890	Vesicle transport protein-like	5.67818	5.95e-05
HORVU1Hr1G070310	AT5G01670	Aldo-keto reductase	5.63839	0.000898461
HORVU3Hr1G007500	None	Class I heat shock protein 1	5.6184	0.000240642
HORVU5Hr1G015040	None	Dihydroflavonol-4-reductase	5.60874	4.87e-06
HORVU1Hr1G090360	AT2G29380	Orphans transcription factor (Fragment)	5.59261	5.2e-06
HORVU2Hr1G040400	AT4G32010	B3 domain-containing transcription factor VAL3	5.59225	5.03e-05
HORVU3Hr1G077610	AT2G23620	Putative alpha/Beta hydrolase fold protein	5.59001	1.59e-05
HORVU2Hr1G023590	AT3G18080	Non-cyanogenic beta-glucosidase	5.56982	6.79e-06
HORVU3Hr1G107240	AT3G54510	ERD (Early-responsive to dehydration stress) family protein (Fragment)	5.56951	7.3e-05
HORVU7Hr1G042900	AT5G14860	Glycosyltransferase	5.5623	6.55e-07
HORVU4Hr1G015170	None	Small heat shock protein HSP	5.5596	1.87e-07
HORVU2Hr1G049100	None	0	5.5451	0.000385241
HORVU4Hr1G033650	AT1G26850	Putative methyltransferase PMT2	5.53416	0.000282202
HORVU7Hr1G030660	AT4G13180	Putative dehydrogenase	5.52439	0.000176092
HORVU3Hr1G065260	AT1G02520	ABC transporter B family member 11	5.51065	0.00219326
HORVU7Hr1G087250	AT5G21100	Plant L-ascorbate oxidase	5.50925	0.000100989
HORVU2Hr1G116250	None	Epoxide hydrolase 2	5.49802	2.06e-06
HORVU7Hr1G066320	AT3G11330	0	5.49268	0.00156593
HORVU7Hr1G034230	AT2G26040	Pathogenesis-related protein 1	5.48612	0.000271846
HORVU5Hr1G111140	AT5G27540	Mitochondrial Rho GTPase	5.45733	7.28e-07
HORVU5Hr1G063630	None	Low molecular mass early light-inducible protein HV90, chloroplastic	5.45314	0.000687639
HORVU3Hr1G069320	None	WRKY transcription factor 5	5.45238	9.01e-05
HORVU0Hr1G009060	AT5G09430	Triacylglycerol lipase	5.43573	1.98e-05
HORVU7Hr1G001030	None	Sucrose:fructan 6-fructosyltransferase (Fragment)	5.43161	7.85e-10
HORVU7Hr1G080460	AT1G15710	Arogenate dehydrogenase 1 chloroplastic	5.42883	9.67e-06
HORVU7Hr1G045060	None	0	5.42662	0.000499174
HORVU4Hr1G081370	None	Mediator of RNA polymerase II transcription subunit 26	5.41235	0.00601573
HORVU7Hr1G059960	None	ATP-dependent DNA helicase	5.41178	0.00126967
HORVU5Hr1G022690	AT1G48000	Transcription factor like	5.39002	2.53e-06
HORVU3Hr1G086510	AT2G28790	Thaumatin	5.35329	6.57e-06
HORVU3Hr1G056560	AT5G42800	Dihydroflavonol reductase	5.31557	0.00405312
HORVU3Hr1G053600	AT4G13970	Thiol:disulfide interchange protein DsbD	5.31013	0.00855124
HORVU1Hr1G089730	AT4G22220	Iron-sulfur cluster assembly protein 1	5.27656	1.63e-09
HORVU3Hr1G093160	AT3G23600	Retrotransposon protein Ty1-copia subclass	5.26992	3.5e-06
HORVU3Hr1G052770	AT1G18530	Calcium-binding protein CML	5.2641	0.000164469
HORVU0Hr1G039890	None	Receptor kinase	5.21541	1.68e-07
HORVU5Hr1G070400	AT1G17840	ATP-binding cassette transporter, putative	5.19743	0.00066058
HORVU6Hr1G092470	AT1G64940	Cytochrome P450 family 87 subfamily A polypeptide 6	5.19483	0.000207409
HORVU7Hr1G000040	None	Acid beta-fructofuranosidase	5.1819	0.000177667
HORVU6Hr1G010530	AT5G25520	PHD finger protein 3	5.17688	0.000422345
HORVU4Hr1G055490	None	HAT family dimerisation domain containing protein	5.16252	0.00011214
HORVU2Hr1G088660	AT4G26740	Plant seed peroxygenase	5.11624	1.8e-12
HORVU4Hr1G007610	AT1G66200	Glutamine synthetase nodule isozyme	5.10526	4.69e-13
HORVU0Hr1G002320	None	0	5.05664	0.000113711
HORVU7Hr1G043690	None	UDP-glucose:2-hydroxyflavanone C-glucosyltransferase	5.05323	0.00188124
HORVU7Hr1G043690	None	UDP-glucose:2-hydroxyflavanone C-glucosyltransferase	5.05323	0.00188124
HORVU1Hr1G019380	None	Tryptamine hydroxycinnamoyl transferase	5.03688	8.76e-06
HORVU3Hr1G006440	None	Eukaryotic aspartyl protease family protein	5.02475	6.55e-09
HORVU3Hr1G078370	None	Bifunctional inhibitor/plant lipid transfer protein/seed storage helical domain	5.02014	0.000392792
HORVU2Hr1G090250	AT1G16120	Wall-associated receptor kinase 5	5.0109	8.9e-05
HORVU2Hr1G053110	AT4G23160	Zinc finger, CCHC-type	4.95174	0.00010799
HORVU1Hr1G068460	AT1G73100	Histone-lysine N-methyltransferase H3 lysine-9 specific SUVH3	4.93522	2.97e-05
HORVU2Hr1G073210	AT3G52600	0	4.92789	2.68e-06
HORVU3Hr1G069940	None	Putative Late embryogenesis abundant protein, LEA-14	4.92294	4.93e-05
HORVU5Hr1G037440	AT3G19720	0	4.89603	2.32e-07
HORVU6Hr1G073540	None	NADH-ubiquinone reductase complex 1 MLRQ subunit	4.89457	0.000569506
HORVU1Hr1G021750	None	Translocator protein-like protein	4.8766	4.99e-05
HORVU4Hr1G063190	None	Early light-inducible protein ELIP	4.86204	1.4e-08
HORVU0Hr1G013950	None	G-box-binding factor 1	4.85808	6.68e-06
HORVU3Hr1G078360	AT5G50400	Putative phosphodiesterase I	4.83697	1.2e-10
HORVU2Hr1G108290	AT3G20660	Putative major facilitator, sugar transporter, major facilitator superfamily	4.81668	3.25e-09
HORVU1Hr1G001710	AT1G22610	Phosphatidylserine decarboxylase	4.81561	2.37e-06
HORVU7Hr1G020190	AT1G08080	Bifunctional monodehydroascorbate reductase and carbonic anhydrase nectarin-3	4.79495	1.55e-06
HORVU1Hr1G058520	AT1G02850	Non-cyanogenic beta-glucosidase	4.78158	1.23e-11
HORVU1Hr1G085930	AT3G26760	Secoisolariciresinol dehydrogenase	4.77343	3.26e-05
HORVU5Hr1G115310	AT3G10900	Mannan endo-14-beta-mannosidase 7	4.74011	0.000253405
HORVU6Hr1G028140	AT5G04040	Triacylglycerol lipase	4.73447	4.03e-05
HORVU6Hr1G033230	AT1G50480	0	4.72313	0.000359695
HORVU7Hr1G098320	AT4G25810	Xyloglucan endotransglucosylase/hydrolase	4.70583	0.00165122
HORVU7Hr1G040460	AT1G24180	Pyruvate dehydrogenase E1 component subunit alpha	4.66426	1.74e-11
HORVU5Hr1G066460	AT1G23110	GMP synthase	4.63631	2.64e-06
HORVU5Hr1G027400	None	Retrovirus-related Pol polyprotein from transposon TNT 1-94	4.63583	7.78e-05
HORVU1Hr1G043890	AT1G73190	Aquaporin TIP	4.63373	0.000120597
HORVU1Hr1G000350	None	Jasmonate induced protein	4.62008	9.63e-08
HORVU1Hr1G000350	None	Jasmonate induced protein	4.62008	9.63e-08
HORVU3Hr1G085760	AT3G55610	Delta-1-pyrroline-5-carboxylate synthase	4.60518	2.12e-12
HORVU3Hr1G018500	AT3G53810	L-type lectin-domain containing receptor kinase IV.2	4.58417	2.67e-10
HORVU3Hr1G018610	AT3G53810	L-type lectin-domain containing receptor kinase IV.2	4.58417	2.67e-10
HORVU2Hr1G039130	AT1G77800	Putative PHD-finger domain containing protein family	4.58149	0.00271754
HORVU1Hr1G013870	AT3G14920	Peptide-N4-(N-acetyl-beta-glucosaminyl)asparagine amidase A	4.57892	3.26e-05
HORVU5Hr1G008990	AT1G21270	Wall-associated receptor kinase 3	4.57724	4.28e-05
HORVU2Hr1G094670	AT5G51750	Subtilase	4.56035	0.000961972
HORVU1Hr1G035350	AT3G58130	N-acetylglucosaminyl-phosphatidylinositol de-N-acetylase	4.55022	0.0063262
HORVU4Hr1G054420	AT2G47460	MYB transcription factor	4.54249	2.69e-05
HORVU7Hr1G084920	AT1G14430	Putative 2S globulin, Glycoside hydrolase, catalytic domain-containing protein	4.53132	7.86e-06
HORVU2Hr1G079420	AT1G22360	Cytokinin-O-glucosyltransferase 2	4.53126	0.00375354
HORVU2Hr1G030220	AT4G24550	Adaptor protein complex 4 subunit u	4.53034	2.26e-05
HORVU7Hr1G119900	AT1G50180	0	4.50466	3.05e-05
HORVU7Hr1G119900	AT1G50180	0	4.50466	3.05e-05
HORVU5Hr1G118020	AT1G19630	Abscisic acid 8'-hydroxylase	4.50449	5.06e-08
HORVU3Hr1G069140	AT1G29680	Histone acetyltransferase	4.5025	0.000177217
HORVU6Hr1G084010	None	Late embryogenesis abundant	4.49943	0.00275529
HORVU5Hr1G037360	AT3G15470	WD repeat-containing protein 44-like	4.49394	3.31e-06
HORVU7Hr1G040140	AT3G02610	Acyl-(Acyl-carrier-protein) desaturase, chloroplastic	4.46523	0.000501552
HORVU5Hr1G084980	None	Spermidine hydroxycinnamoyl transferase	4.44156	1.43e-05
HORVU5Hr1G084980	None	Spermidine hydroxycinnamoyl transferase	4.44156	1.43e-05
HORVU5Hr1G052360	AT3G07660	GBF-interacting protein 1-like isoform X2	4.44018	0.0048934
HORVU2Hr1G042240	AT5G16910	Cellulose synthase-like protein D3	4.43885	3.23e-07
HORVU3Hr1G116310	AT3G14690	Cytochrome P450 monooxygenase	4.42272	0.00915384
HORVU5Hr1G100750	AT2G24230	Putative LRR receptor-like serine/threonine-protein kinase isoform C	4.42203	0.00152536
HORVU5Hr1G009040	None	Retrovirus-related Pol polyprotein from transposon TNT 1-94 (Fragment)	4.41201	0.000110879
HORVU3Hr1G052880	AT3G50930	Mitochondrial chaperone	4.40962	0.000115105
HORVU5Hr1G063590	None	Low molecular mass early light-inducible protein HV60, chloroplastic	4.39017	0.000285415
HORVU4Hr1G022280	AT5G05340	Peroxidase	4.3827	6.21e-05
HORVU6Hr1G067170	AT1G10680	Multidrug/pheromone exporter, ABC superfamily	4.3658	0.000299728
HORVU2Hr1G122590	AT5G44440	Cannabidiolic acid synthase-like 2	4.36446	2.44e-07
HORVU7Hr1G051200	ATCG00430	NADH-plastoquinone oxidoreductase subunit K	4.35631	0.00242137
HORVU6Hr1G068370	None	Growth-regulating factor	4.33708	0.000347811
HORVU7Hr1G042260	AT5G07990	Flavonoid 3-monooxygenase	4.32766	1.79e-06
HORVU4Hr1G087430	None	60 kDa jasmonate-induced protein	4.30456	0.00378509
HORVU5Hr1G050100	AT4G23160	Retrovirus-related Pol polyprotein from transposon TNT 1-94	4.28939	0.00238888
HORVU6Hr1G051290	None	ATP-dependent DNA helicase RecG	4.27963	0.00109772
HORVU7Hr1G020010	ATMG01360	Cytochrome c oxidase subunit 1	4.26162	0.00474283
HORVU4Hr1G023740	AT1G72300	Tyrosine-sulfated glycopeptide receptor 1	4.24462	0.000154392
HORVU3Hr1G103540	AT2G37500	Arginine biosynthesis bifunctional protein ArgJ, chloroplastic	4.24408	0.002257
HORVU1Hr1G030060	AT5G24030	Tellurite resistance protein tehA	4.23691	2.55e-10
HORVU5Hr1G014130	AT1G47480	Tuliposide A-converting enzyme 1, chloroplastic	4.23016	6.4e-05
HORVU2Hr1G017760	AT3G52850	Vacuolar-sorting receptor 1	4.22902	6.55e-07
HORVU5Hr1G071940	AT1G22340	Cyanohydrin beta-glucosyltransferase	4.21306	2.06e-06
HORVU3Hr1G068010	AT4G39400	Systemin receptor SR160 (Fragment)	4.21232	0.00025337
HORVU2Hr1G017370	AT5G61430	NAC transcription factor	4.1784	1.29e-07
HORVU5Hr1G046480	AT5G05270	Chalcone-flavonone isomerase family protein (Fragment)	4.16627	0.000149927
HORVU5Hr1G114350	AT4G35800	DNA-directed RNA polymerase subunit	4.16172	0.00301268
HORVU7Hr1G085120	AT3G24503	Succinylglutamate-semialdehyde dehydrogenase	4.15794	6.11e-11
HORVU0Hr1G023360	None	High molecular mass early light-inducible protein HV58, chloroplastic	4.15702	5.55e-06
HORVU1Hr1G002470	AT1G70250	Rust resistance kinase Lr10 (Fragment)	4.15547	0.000139412
HORVU1Hr1G002470	AT1G70250	Rust resistance kinase Lr10 (Fragment)	4.15547	0.000139412
HORVU2Hr1G096230	AT1G47670	Amino acid transporter, transmembrane	4.14237	2.67e-07
HORVU1Hr1G051120	AT4G19006	26S proteasome non-ATPase regulatory subunit 13 homolog A	4.11518	0.000136926
HORVU0Hr1G017760	None	Remorin	4.09042	0.000303543
HORVU7Hr1G088260	AT1G14520	Myo-inositol oxygenase	4.08173	2.83e-09
HORVU4Hr1G083140	AT5G40310	Small RNA degrading nuclease 1	4.07974	1.64e-07
HORVU2Hr1G097400	AT1G80710	Guanine nucleotide-binding protein, beta subunit	4.07801	0.00413606
HORVU0Hr1G013010	AT5G57500	Hexosyltransferase	4.07384	0.000392469
HORVU3Hr1G098730	AT5G06860	Leucine-rich repeat (LRR) family protein	4.07313	5.44e-08
HORVU6Hr1G073300	AT1G25450	3-ketoacyl-CoA synthase	4.06724	0.000254445
HORVU2Hr1G112580	None	Endonuclease	4.06697	1.54e-11
HORVU3Hr1G004050	AT1G68320	MYB transcription factor	4.0404	0.00108405
HORVU4Hr1G089290	None	0	4.03865	0.000138455
HORVU4Hr1G089290	None	0	4.03865	0.000138455
HORVU5Hr1G105840	AT3G22850	Asparagine synthase	4.03648	1.98e-08
HORVU2Hr1G081670	AT5G47810	ATP-dependent 6-phosphofructokinase	4.03491	8.25e-09
HORVU2Hr1G101160	AT3G23730	Xyloglucan endotransglucosylase/hydrolase	4.03361	6.91e-05
HORVU0Hr1G008980	AT3G02090	Coenzyme PQQ biosynthesis protein	4.02111	0.000694508
HORVU5Hr1G066230	AT1G08830	Superoxide dismutase	4.00719	1e-06
HORVU2Hr1G079270	AT5G06570	Arylacetamide deacetylase	3.985	9.38e-05
HORVU1Hr1G075900	AT5G23940	Shikimate O-hydroxycinnamoyltransferase	3.98331	7.16e-10
HORVU5Hr1G039730	AT2G43710	Stearoyl-acyl-carrier-protein desaturase1	3.9716	0.000297308
HORVU0Hr1G002020	None	Heat stress transcription factor A-2e-like	3.96211	0.00720013
HORVU3Hr1G062940	AT5G53390	O-acyltransferase WSD1	3.952	7.28e-12
HORVU5Hr1G098760	AT3G26330	Premnaspirodiene oxygenase	3.94516	0.000139886
HORVU3Hr1G079900	AT3G02040	Glycerophosphoryl diester phosphodiesterase	3.93868	1.21e-09
HORVU1Hr1G020870	AT4G23160	Retrovirus-related Pol polyprotein from transposon TNT 1-94	3.93269	2.37e-06
HORVU1Hr1G063740	AT1G01720	NAC transcription factor	3.91964	5.14e-14
HORVU6Hr1G041900	None	Putative nucleotidyltransferase, Ribonuclease H	3.89658	0.00901511
HORVU3Hr1G091210	AT1G17020	S-norcoclaurine synthase	3.89038	6.82e-07
HORVU4Hr1G069340	AT5G10200	Tetratricopeptide repeat protein 1	3.8859	3.51e-05
HORVU4Hr1G049500	AT4G02280	Sucrose synthase	3.88132	5.62e-14
HORVU4Hr1G049500	AT4G02280	Sucrose synthase	3.88132	5.62e-14
HORVU7Hr1G082830	AT3G20440	1,4-alpha-glucan-branching enzyme 3, chloroplastic/amyloplastic	3.87635	7.23e-12
HORVU7Hr1G082830	AT3G20440	1,4-alpha-glucan-branching enzyme 3, chloroplastic/amyloplastic	3.87635	7.23e-12
HORVU2Hr1G112120	None	0	3.87454	0.0023486
HORVU5Hr1G005230	None	0	3.87139	0.000233343
HORVU3Hr1G105400	AT3G57270	Beta-glucanase	3.85667	0.000231831
HORVU3Hr1G082870	AT3G19640	Mitochondrial inner membrane magnesium transporter mrs2	3.8554	3.42e-05
HORVU4Hr1G090850	AT3G24520	Heat stress transcription factor C-1	3.83994	3.09e-09
HORVU2Hr1G117680	AT4G23150	Serine/threonine-protein kinase	3.81711	5.07e-05
HORVU4Hr1G053980	None	Ocs element-binding factor 1	3.80792	0.000413945
HORVU1Hr1G056620	AT4G33030	UDP-sulfoquinovose synthase chloroplastic	3.78728	3.61e-06
HORVU5Hr1G026250	AT4G03100	CRIB domain	3.771	0.0025945
HORVU3Hr1G064470	AT3G12500	Basic endochitinase A	3.76895	0.000877659
HORVU4Hr1G010150	AT5G65890	[Protein-PII] uridylyltransferase	3.76643	2.28e-05
HORVU1Hr1G038780	AT1G07040	Purine catabolism regulatory protein	3.76217	1.39e-15
HORVU2Hr1G085920	None	0	3.75672	3.64e-06
HORVU7Hr1G088210	AT3G21250	ABC transporter	3.75296	1.18e-15
HORVU7Hr1G107670	None	Putative Myb family transcription factor	3.73664	0.00304346
HORVU3Hr1G016800	AT5G57550	Xyloglucan endotransglucosylase/hydrolase	3.72125	0.000109296
HORVU7Hr1G012600	AT5G57550	Xyloglucan endotransglucosylase/hydrolase	3.71362	8.94e-05
HORVU5Hr1G063620	None	Low molecular mass early light-inducible protein HV90, chloroplastic	3.70618	0.00204122
HORVU6Hr1G062430	None	Ethylene-responsive transcription factor 5	3.70372	6.28e-08
HORVU2Hr1G042830	None	Transposase	3.7015	0.000211132
HORVU7Hr1G098280	AT5G57550	Xyloglucan endotransglucosylase/hydrolase	3.69185	0.000254501
HORVU2Hr1G020140	None	DNA binding protein, putative	3.68806	6.75e-12
HORVU1Hr1G082910	None	HB transcription factor (Fragment)	3.67001	7.92e-11
HORVU1Hr1G059950	None	Early-methionine-labelled polypeptide	3.66556	0.00220567
HORVU5Hr1G087880	AT5G65980	Putative transporter	3.65982	1.06e-07
HORVU4Hr1G059260	AT3G12580	Molecular chaperone DnaK	3.64724	6.47e-13
HORVU3Hr1G006100	None	0	3.64153	1.46e-05
HORVU3Hr1G110760	AT5G53400	Nuclear movement family protein	3.64055	8.19e-06
HORVU3Hr1G030460	AT1G79900	Endoplasmic reticulum-adenine nucleotide transporter	3.63492	9.35e-08
HORVU1Hr1G068530	None	UV radiation resistance-associated gene protein	3.6146	7.34e-08
HORVU7Hr1G054360	AT5G63570	Glutamate-1-semialdehyde 2 1-aminomutase chloroplastic	3.6127	5.97e-06
HORVU2Hr1G032670	AT5G08030	Glycerophosphoryl diester phosphodiesterase	3.60685	0.000101061
HORVU5Hr1G045570	None	Zinc transporter 5	3.5982	5.4e-06
HORVU7Hr1G025000	None	MRP-like ABC transporter-like	3.58992	2.29e-12
HORVU1Hr1G057630	AT1G30360	Early-responsive to dehydration stress protein (ERD4)	3.58784	1.37e-05
HORVU7Hr1G042910	AT1G10400	Anthocyanin 3'-O-beta-glucosyltransferase	3.58761	0.000286702
HORVU1Hr1G052430	AT3G12500	Acidic endochitinase Q	3.5691	0.000353179
HORVU5Hr1G018470	None	Zinc finger protein 1	3.56514	0.000338012
HORVU4Hr1G086050	AT1G76680	Putative 12-oxophytodienoate reductase (Fragment)	3.55053	2.54e-07
HORVU6Hr1G076660	AT1G71250	GSDL-motif lipase	3.55048	0.000263629
HORVU0Hr1G034070	AT3G04080	Nucleoside-triphosphatase (Fragment)	3.54461	0.00578926
HORVU7Hr1G035190	None	RNA ligase/cyclic nucleotide phosphodiesterase	3.53791	0.000115466
HORVU5Hr1G094490	AT1G03070	Transmembrane BAX inhibitor motif-containing protein 4	3.52085	1.46e-05
HORVU4Hr1G054870	None	Pathogenesis-related protein 1	3.51815	8.42e-09
HORVU4Hr1G054870	None	Pathogenesis-related protein 1	3.51815	8.42e-09
HORVU7Hr1G082850	None	Glycoside hydrolase	3.51779	7.24e-12
HORVU7Hr1G108330	None	Homeobox prospero	3.51223	0.000827331
HORVU1Hr1G063800	None	ATP-dependent DNA helicase	3.50995	0.000218065
HORVU6Hr1G034250	AT2G35930	STIP1 homology and U-box containing protein 1	3.50292	2.27e-05
HORVU4Hr1G063060	AT3G04710	Ankyrin-3	3.48453	6.17e-05
HORVU6Hr1G000070	None	Rhodanese-like domain-containing protein 19 mitochondrial	3.47692	2.14e-09
HORVU6Hr1G034630	AT5G22740	Nucleotide-diphospho-sugar transferases superfamily protein	3.46841	0.00131562
HORVU7Hr1G038340	AT1G62260	Pentatricopeptide repeat-containing protein, mitochondrial	3.46331	2.42e-08
HORVU6Hr1G000480	AT1G21210	Wall-associated receptor kinase 3	3.44733	2.75e-10
HORVU6Hr1G083720	AT2G41190	Lysine histidine transporter 1	3.44659	1.46e-12
HORVU3Hr1G093140	AT5G49470	Serine/threonine-protein kinase CTR1	3.44473	4.91e-07
HORVU5Hr1G040920	None	Heavy metal-associated domain containing protein, expressed	3.44085	0.00150396
HORVU2Hr1G051180	AT4G23280	Cysteine-rich receptor-like protein kinase 10	3.439	0.00522657
HORVU7Hr1G059000	AT5G22500	Fatty acyl-CoA reductase	3.42939	2.98e-05
HORVU1Hr1G065290	AT1G77410	Beta-galactosidase	3.41768	0.00180059
HORVU5Hr1G088420	None	Histone-lysine N-methyltransferase	3.40966	7.51e-09
HORVU2Hr1G031530	None	ATP-dependent DNA helicase	3.40796	0.000367937
HORVU1Hr1G056150	None	CUB and sushi domain-containing protein 3	3.40005	6.44e-07
HORVU5Hr1G022440	None	0	3.39649	0.00011481
HORVU1Hr1G001660	AT1G66920	Iron-deficiency induced receptor-like kinase	3.38644	1.15e-09
HORVU3Hr1G109430	AT4G05200	Cysteine-rich receptor-like protein kinase 10	3.38594	0.00102512
HORVU3Hr1G088080	AT5G50260	Cysteine endopeptidase EP-A	3.38527	2.42e-07
HORVU3Hr1G065390	AT2G47000	ABC transporter B family member 4	3.38226	2.4e-05
HORVU2Hr1G043890	AT5G24090	Xylanase inhibitor protein I	3.37208	3.08e-11
HORVU7Hr1G076510	None	Transposon Ty3-I Gag-Pol polyprotein (Fragment)	3.36933	2.15e-05
HORVU4Hr1G067430	AT2G32120	DnaK protein, expressed	3.35986	1.49e-07
HORVU2Hr1G112400	None	GDSL esterase/lipase	3.35218	1.82e-06
HORVU3Hr1G067400	AT1G08730	0	3.34477	0.00477526
HORVU3Hr1G067400	AT1G08730	0	3.34477	0.00477526
HORVU3Hr1G067400	AT1G08730	0	3.34477	0.00477526
HORVU3Hr1G067400	AT1G08730	0	3.34477	0.00477526
HORVU1Hr1G081920	AT3G16520	Glycosyltransferase	3.33917	0.000283264
HORVU3Hr1G113120	AT3G04720	Pathogenesis-related protein 4	3.32541	0.00272602
HORVU2Hr1G110230	AT4G33950	serine/threonine-protein kinase SAPK1 isoform X2	3.31789	1.29e-14
HORVU1Hr1G067080	None	High molecular mass early light-inducible protein HV58, chloroplastic	3.31761	5.35e-05
HORVU4Hr1G081590	AT5G10530	Cysteine-rich receptor-like protein kinase 25	3.31383	7.74e-07
HORVU3Hr1G059500	None	Reverse transcriptase	3.31162	4.98e-05
HORVU5Hr1G027450	None	Transposon Ty3-I Gag-Pol polyprotein (Fragment)	3.30465	9.94e-07
HORVU1Hr1G069140	AT3G54220	GRAS transcription factor	3.30205	1.72e-06
HORVU2Hr1G069080	AT3G28960	Vacuolar amino acid transporter like	3.30095	8.02e-07
HORVU5Hr1G089280	AT2G07170	Coatomer beta subunit	3.28846	1.16e-05
HORVU3Hr1G002980	AT4G37900	Polyubiquitin	3.28223	1.6e-09
HORVU2Hr1G085940	AT4G25540	DNA mismatch repair protein MSH3 isoform D	3.28167	8.49e-07
HORVU7Hr1G012910	None	Cell cycle regulated microtubule associated protein	3.27195	0.000117082
HORVU3Hr1G008310	None	0	3.2695	0.00291903
HORVU3Hr1G069600	None	Caleosin	3.26791	1.33e-05
HORVU4Hr1G087340	None	60 kDa jasmonate-induced protein	3.26425	0.000893072
HORVU4Hr1G087340	None	60 kDa jasmonate-induced protein	3.26425	0.000893072
HORVU3Hr1G093190	AT3G14240	Subtilase	3.25538	0.000214905
HORVU6Hr1G003270	None	Glycosyltransferase	3.24764	2.58e-07
HORVU1Hr1G013840	AT3G07070	Serinethreonine-protein kinase	3.24574	1.85e-10
HORVU7Hr1G091800	AT5G39150	Germin-like protein 8-4	3.23517	0.0010409
HORVU6Hr1G012000	AT2G47970	Nuclear pore localization protein NPL4	3.23144	0.000632554
HORVU1Hr1G009430	None	Single-stranded nucleic acid binding R3H protein	3.22981	2.63e-06
HORVU5Hr1G044510	AT1G78390	Plastid 9-cis-epoxycarotenoid dioxygenase	3.22763	0.00290889
HORVU7Hr1G002750	None	Brassinosteroid-responsive RING-H2	3.2222	0.00058006
HORVU4Hr1G079030	AT2G20370	Xyloglucan galactosyltransferase KATAMARI	3.21615	1.2e-06
HORVU5Hr1G041210	AT2G36570	Leucine-rich repeat receptor-like protein kinase PXC1	3.20414	0.000420568
HORVU6Hr1G047560	AT1G48090	Calcium-dependent lipid-binding family protein	3.19957	3.29e-05
HORVU2Hr1G104740	None	ATP-dependent DNA helicase	3.1978	1.91e-07
HORVU1Hr1G062190	AT5G05490	Sister chromatid cohesion 1 protein 1	3.19424	6.24e-08
HORVU5Hr1G084750	None	Diaminopimelate decarboxylase 2 chloroplastic	3.18086	8.46e-06
HORVU5Hr1G063600	AT5G63100	Spermidine synthase	3.17916	1.7e-06
HORVU4Hr1G015930	AT4G23280	Cysteine-rich receptor-like protein kinase 10	3.17293	0.00341552
HORVU0Hr1G038220	None	High molecular mass early light-inducible protein HV58, chloroplastic	3.16989	0.0005138
HORVU7Hr1G060070	AT2G36690	Isopenicillin N synthase	3.16935	1.19e-06
HORVU5Hr1G124450	None	Heavy metal-associated domain containing protein, expressed	3.15446	0.00729192
HORVU5Hr1G062090	AT1G54100	Aldehyde dehydrogenase family 7 member A1 isoform B	3.15353	1.02e-14
HORVU4Hr1G002650	AT4G11650	Thaumatin-like protein (Fragment)	3.14356	0.00197045
HORVU3Hr1G004140	None	Bowman-Birk type trypsin inhibitor	3.13892	1.26e-13
HORVU6Hr1G067200	AT4G25960	Multidrug/pheromone exporter, ABC superfamily	3.13285	0.0014966
HORVU3Hr1G114990	AT5G59520	Zinc transporter 2	3.1276	2.34e-07
HORVU6Hr1G078640	AT5G20400	2-oxoglutarate (2OG) and Fe(II)-dependent oxygenase superfamily protein	3.11264	1.04e-08
HORVU1Hr1G007820	AT1G22360	Cytokinin-O-glucosyltransferase 2	3.11137	3.96e-07
HORVU0Hr1G016370	None	Dehydration-responsive element binding protein 6	3.10484	4.03e-08
HORVU3Hr1G077930	AT1G60420	Disulfide isomerase	3.09801	2.94e-13
HORVU7Hr1G001420	AT1G08650	Phosphoenolpyruvate carboxylase kinase 2	3.09411	5.3e-05
HORVU3Hr1G018690	AT2G37710	L-type lectin-domain containing receptor kinase IV.1	3.0917	4.43e-15
HORVU4Hr1G088540	AT2G44980	Putative DNA helicase chromatin remodeling SNF2 family	3.07461	0.000127505
HORVU4Hr1G047690	None	Retrovirus-related Pol polyprotein from transposon TNT 1-94	3.07397	4.93e-05
HORVU6Hr1G066450	None	MYB-related transcription factor	3.0646	3.92e-09
HORVU7Hr1G100540	None	E3 ubiquitin-protein ligase BOI	3.06392	0.00105037
HORVU3Hr1G074950	AT5G64120	Peroxidase	3.06117	0.00296875
HORVU6Hr1G061420	None	Nitrate reductase NADH dependent	3.05801	0.00463802
HORVU2Hr1G011450	None	0	3.04545	1.72e-05
HORVU4Hr1G074470	AT2G38110	ER glycerol-phosphate acyltransferase	3.03612	7.26e-05
HORVU4Hr1G071210	AT1G78000	High-affinity sulfate transporter HvST1	3.03467	0.000398786
HORVU0Hr1G000050	None	0	3.02739	5.51e-05
HORVU3Hr1G076060	AT2G16430	Purple acid phosphatase	3.02682	9.64e-12
HORVU2Hr1G025090	AT2G48030	Endonuclease/exonuclease/phosphatase family protein	3.01911	6.46e-07
HORVU2Hr1G107660	None	Sugar transport protein 5	3.01753	1.98e-08
HORVU3Hr1G034280	None	Rhodanese-like domain containing protein	3.01671	1.95e-06
HORVU5Hr1G123420	AT5G08550	PAX3-and PAX7-binding protein 1	3.01496	0.000224447
HORVU2Hr1G111780	AT4G32300	rust resistance kinase Lr10-like	3.00859	2.93e-07
HORVU2Hr1G097150	AT3G47420	Glycerol-3-phosphate transporter 1	3.00634	4.97e-09
HORVU4Hr1G079970	None	Mitogen-activated protein kinase kinase 6-like (Fragment)	2.99743	0.00389756
HORVU5Hr1G103890	None	Aldehyde oxidase4	2.99518	2.14e-12
HORVU1Hr1G055930	None	Homeobox-leucine zipper protein HOX1	2.98442	9.68e-07
HORVU4Hr1G052350	AT1G09420	Inactive glucose-6-phosphate 1-dehydrogenase 4, chloroplastic	2.97967	1.02e-14
HORVU1Hr1G044780	AT1G52920	G protein coupled receptor	2.97442	2.26e-09
HORVU5Hr1G023290	None	0	2.94469	3.35e-05
HORVU4Hr1G068960	None	Glucan endo-1,3-beta-glucosidase 3	2.93184	6.78e-12
HORVU7Hr1G091860	AT2G20340	Aromatic-L-amino-acid decarboxylase	2.93084	0.00178267
HORVU1Hr1G049230	AT1G10360	Putative glutathione S-transferase GSTU6	2.92562	0.000155746
HORVU3Hr1G062920	None	0	2.91833	4.33e-07
HORVU7Hr1G059310	None	Ty3/gypsy retrotransposon protein (Fragment)	2.91214	2.37e-06
HORVU7Hr1G010790	None	ATP-dependent DNA helicase	2.90828	9.54e-07
HORVU7Hr1G010790	None	ATP-dependent DNA helicase	2.90828	9.54e-07
HORVU7Hr1G075350	AT5G24740	Pleckstrin homology (PH) domain-containing protein	2.90713	1.57e-05
HORVU4Hr1G059270	AT1G07645	Glyoxalase family protein, expressed	2.90623	0.00934665
HORVU4Hr1G000520	AT4G00490	Beta-amylase	2.90073	2.28e-08
HORVU3Hr1G027240	None	Avr9/Cf-9 rapidly elicited protein	2.88092	5.43e-05
HORVU3Hr1G085890	AT3G13080	Xenobiotic-transporting ATPase	2.87402	1.72e-12
HORVU0Hr1G022070	AT5G60900	Putative receptor protein kinase ZmPK1	2.87247	1.01e-06
HORVU1Hr1G056570	None	Late embryogenesis abundant protein 19	2.87241	0.00886411
HORVU3Hr1G051820	AT2G05940	Serine/threonine-protein kinase	2.86361	2.37e-06
HORVU5Hr1G061810	AT2G05940	Serine/threonine-protein kinase	2.86361	2.37e-06
HORVU5Hr1G071080	AT1G55850	Cellulose synthase-like protein E6	2.86297	2.82e-08
HORVU7Hr1G073640	AT5G03555	Permease cytosine/purines uracil thiamine allantoin	2.86192	3.07e-12
HORVU6Hr1G095070	None	Protein SAWADEE HOMEODOMAIN HOMOLOG 2	2.85164	4.12e-05
HORVU2Hr1G013420	None	NEP1-interacting protein 2	2.84667	3.42e-07
HORVU2Hr1G001380	AT1G62200	Peptide transporter PTR2	2.84198	0.000426522
HORVU5Hr1G060620	AT5G16940	Glutathione-dependent formaldehyde-activating enzyme/centromere protein V	2.84141	2.63e-08
HORVU1Hr1G072780	AT2G39800	Delta-1-pyrroline-5-carboxylate synthase B	2.82181	1.69e-14
HORVU7Hr1G046660	AT1G18100	Phosphatidylethanolamine-binding protein PEBP	2.82013	9.89e-05
HORVU4Hr1G060670	AT1G36070	WD-repeat protein, putative	2.81954	2.35e-10
HORVU7Hr1G070010	AT3G03050	Cellulose synthase	2.8149	3.34e-08
HORVU3Hr1G116740	AT5G59780	MYB transcription factor	2.80461	2.57e-10
HORVU7Hr1G002850	None	Pathogen-inducible alpha-dioxygenase	2.79713	3.27e-05
HORVU6Hr1G082080	None	flocculation protein FLO11	2.79526	0.00626059
HORVU6Hr1G070540	AT3G12120	Fatty acid desaturase	2.78261	0.00341935
HORVU3Hr1G006450	None	Basic 7S globulin	2.77241	0.0094562
HORVU2Hr1G011580	AT4G23160	Retrovirus-related Pol polyprotein from transposon TNT 1-94	2.76898	1.69e-06
HORVU2Hr1G011580	AT4G23160	Retrovirus-related Pol polyprotein from transposon TNT 1-94	2.76898	1.69e-06
HORVU6Hr1G012090	AT1G61680	Linalool synthase, chloroplastic	2.75596	0.00718361
HORVU1Hr1G049070	AT1G10370	Glutathione S-transferase, N-terminal domain containing protein, expressed	2.75451	7.14e-09
HORVU1Hr1G049090	AT1G10370	Glutathione S-transferase, N-terminal domain containing protein, expressed	2.75451	7.14e-09
HORVU1Hr1G019000	AT2G47680	Zinc finger CCCH domain-containing protein 4	2.74418	0.000142303
HORVU5Hr1G020530	AT3G55550	Mitogen-activated protein kinase kinase kinase	2.73601	3.17e-06
HORVU2Hr1G101090	AT2G19330	Ras suppressor protein (Contains leucine-rich repeats)	2.73188	3.57e-09
HORVU7Hr1G107680	None	Myb-like DNA-binding domain, SHAQKYF class family protein	2.72583	9.68e-05
HORVU7Hr1G088730	None	Dentin sialophosphoprotein-like	2.72046	2.02e-12
HORVU3Hr1G099120	AT5G18610	Serine/threonine-protein kinase CDL1-like	2.71754	8.66e-13
HORVU5Hr1G053550	AT3G11900	Proton-coupled amino acid transporter 1	2.7175	7.39e-10
HORVU5Hr1G095120	AT3G47570	Putative LRR receptor-like serine/threonine-protein kinase	2.71275	0.000193652
HORVU2Hr1G039640	AT1G61110	NAC transcription factor	2.7121	1.21e-05
HORVU1Hr1G055190	None	Ribosomal protein-like	2.7112	3.69e-08
HORVU2Hr1G090670	AT1G13420	Sulfotransferase	2.69826	0.000218852
HORVU1Hr1G021680	AT3G26300	Indolin-2-one monooxygenase	2.69716	4.58e-10
HORVU2Hr1G113290	AT3G16150	Putative isoaspartyl peptidase/L-asparaginase 2	2.69514	2.98e-08
HORVU1Hr1G020140	AT3G23570	Dienelactone hydrolase family, putative	2.69497	2.15e-05
HORVU3Hr1G057510	AT3G02410	Isoprenylcysteine alpha-carbonyl methylesterase ICME	2.68957	6.44e-09
HORVU5Hr1G095130	AT5G04885	Beta-D-glucan exohydrolase isoenzyme ExoI	2.68807	1.19e-08
HORVU5Hr1G121940	AT1G01630	Phosphatidylinositol transfer protein CSR1	2.68496	5.57e-10
HORVU2Hr1G074770	None	Abscisic stress-ripening protein 2	2.68019	1.18e-08
HORVU0Hr1G005360	AT5G09640	Carboxypeptidase	2.67345	1.66e-08
HORVU4Hr1G076610	AT3G19990	Tetratricopeptide-like helical	2.6678	3.04e-06
HORVU6Hr1G065480	AT1G49780	STIP1 homology and U-box containing protein 1	2.66581	0.00807675
HORVU6Hr1G074940	None	PLAT domain-containing protein 2	2.65912	2.06e-10
HORVU2Hr1G001160	AT4G39490	Alkane hydroxylase MAH1	2.65856	4.38e-08
HORVU1Hr1G072360	AT2G01480	GDP-fucose protein O-fucosyltransferase	2.65345	3.71e-05
HORVU3Hr1G053350	AT1G15520	ABC transporter G family member 36	2.65162	8.63e-11
HORVU6Hr1G029750	AT2G23970	Glutamine amidotransferase	2.64847	3.53e-08
HORVU0Hr1G001590	None	0	2.64465	6.92e-06
HORVU5Hr1G063650	None	Low molecular mass early light-inducible protein HV90, chloroplastic	2.64238	1.58e-06
HORVU2Hr1G082700	AT1G60680	auxin-induced protein PCNT115-like	2.63562	4.95e-11
HORVU3Hr1G078330	AT1G19100	MORC family CW-type zinc finger protein 3	2.63112	1.09e-05
HORVU1Hr1G061380	AT1G03220	Putative nepenthesin	2.61889	1.28e-09
HORVU7Hr1G037750	AT1G66950	ABC transporter G family member 34	2.61854	4.05e-06
HORVU6Hr1G019470	AT3G13320	Vacuolar cation/proton exchanger	2.61823	1.91e-05
HORVU1Hr1G069510	AT5G58300	Leucine-rich repeat protein kinase family protein	2.61625	8.65e-07
HORVU7Hr1G092860	None	Mariner transposase	2.61449	6.96e-05
HORVU3Hr1G006130	AT3G26430	GDSL esterase/lipase	2.61331	4.3e-06
HORVU7Hr1G007840	AT3G11480	Salicylate O-methyltransferase	2.59883	1.29e-07
HORVU2Hr1G046290	AT2G18193	AAA-ATPase	2.59574	0.00232944
HORVU2Hr1G086120	AT2G24800	Peroxidase	2.59384	0.00373421
HORVU7Hr1G017640	AT2G36530	Cytoplasmic enolase	2.5916	0.00222329
HORVU2Hr1G079610	AT1G22275	Synaptonemal complex protein 1	2.58888	3.66e-07
HORVU7Hr1G048620	AT5G14420	Cdk-activating kinase assembly factor	2.5845	2.38e-06
HORVU5Hr1G112130	AT3G48310	Indolin-2-one monooxygenase	2.5798	0.000148606
HORVU4Hr1G074130	AT2G38750	Annexin like	2.57704	0.00959757
HORVU4Hr1G007220	None	Copper binding protein 6	2.57441	1.19e-09
HORVU2Hr1G089540	AT2G37040	Phenylalanine ammonia-lyase	2.57122	0.000561527
HORVU7Hr1G047700	AT5G14780	Formate dehydrogenase chloroplastic/mitochondrial	2.56783	1.04e-13
HORVU2Hr1G086660	None	NADH-ubiquinone oxidoreductase chain 1	2.56741	1.29e-05
HORVU0Hr1G007760	None	Disease resistance protein RPM1	2.54815	0.00407953
HORVU7Hr1G112900	AT2G24150	Heptahelical transmembrane protein 2	2.53194	0.000203487
HORVU1Hr1G081480	AT1G53400	Ubiquitin domain-containing protein 1	2.53089	8.9e-12
HORVU1Hr1G002090	AT4G34710	Arginine decarboxylase	2.53082	9.82e-05
HORVU4Hr1G066750	AT2G47010	Retrovirus-related Pol polyprotein from transposon TNT 1-94	2.51955	0.000241762
HORVU3Hr1G070400	AT5G56590	Glucan endo-1,3-beta-D-glucosidase	2.51886	0.000180939
HORVU2Hr1G034740	AT4G03140	NAD(P)-binding Rossmann-fold superfamily protein	2.51837	4.45e-05
HORVU1Hr1G083160	AT1G18390	Wall-associated kinase	2.51643	0.00446428
HORVU0Hr1G016660	None	Serine/threonine-protein kinase MHK	2.51536	0.000113102
HORVU2Hr1G115980	AT3G22400	Lipoxygenase	2.51512	2.95e-07
HORVU5Hr1G081070	AT5G66310	Kinesin-related protein 4	2.51493	0.000494179
HORVU3Hr1G091170	AT5G56790	Tyrosine-protein kinase	2.5148	4.25e-07
HORVU6Hr1G054240	AT2G14260	Proline iminopeptidase	2.51422	2.66e-08
HORVU3Hr1G035730	AT1G72970	Glucose-methanol-choline oxidoreductase	2.50968	3.41e-05
HORVU2Hr1G105690	None	Salicylic acid-binding protein 2	2.50127	0.00389978
HORVU5Hr1G117680	AT5G28050	tRNA-specific adenosine deaminase, chloroplastic	2.49056	0.000359556
HORVU1Hr1G025830	AT2G36750	Glycosyltransferase	2.48784	0.000306596
HORVU5Hr1G070050	None	Phytocyanin domain containing protein	2.48773	8.66e-06
HORVU2Hr1G086560	ATMG00520	Group II intron-encoded protein ltrA	2.48621	0.0046542
HORVU2Hr1G089440	AT2G37040	Phenylalanine ammonia-lyase	2.48343	9.53e-06
HORVU2Hr1G089440	AT2G37040	Phenylalanine ammonia-lyase	2.48343	9.53e-06
HORVU6Hr1G057260	AT1G73170	P-loop containing nucleoside triphosphate hydrolases superfamily protein (Fragment)	2.48055	2.38e-05
HORVU4Hr1G052450	AT2G47180	Hexosyltransferase	2.47957	1.81e-09
HORVU5Hr1G040070	AT5G39740	Large subunit ribosomal protein L5e	2.47771	3.15e-07
HORVU3Hr1G002280	AT5G20280	Sucrose phosphate synthase II	2.47449	2.06e-15
HORVU4Hr1G054080	AT4G16160	Tim17 domain-containing protein	2.47065	5.97e-12
HORVU3Hr1G011850	AT2G30770	Indolin-2-one monooxygenase	2.46607	2.08e-06
HORVU2Hr1G106400	AT1G79180	MYB transcriptional factor	2.46011	0.000177647
HORVU5Hr1G063570	None	Low molecular mass early light-inducible protein HV90, chloroplastic	2.45711	0.000271287
HORVU7Hr1G082450	AT5G36160	PLP-dependent aminotransferase	2.45466	2.64e-09
HORVU7Hr1G029220	None	Putative nucleotidyltransferase, Ribonuclease H	2.4509	0.00291903
HORVU4Hr1G013840	AT3G19000	Isopenicillin N synthase	2.44977	6.4e-06
HORVU4Hr1G090090	AT3G24520	Heat shock transcription factor	2.44872	3.33e-06
HORVU2Hr1G036460	None	0	2.43985	0.000578436
HORVU0Hr1G006520	AT2G48060	piezo-type mechanosensitive ion channel homolog isoform X2	2.43872	0.00073344
HORVU1Hr1G063390	AT5G40010	AAA-ATPase ASD mitochondrial	2.43849	3.39e-06
HORVU1Hr1G093000	AT1G59453	B-block binding subunit of TFIIIC	2.43796	4.5e-05
HORVU1Hr1G093000	AT1G59453	B-block binding subunit of TFIIIC	2.43796	4.5e-05
HORVU2Hr1G095880	AT4G35560	Syntaxin binding protein 5	2.43094	1.4e-11
HORVU4Hr1G054210	AT3G16910	AMP-dependent synthetase/ligase	2.4303	1.55e-13
HORVU0Hr1G001190	AT1G73100	Histone-lysine N-methyltransferase H3 lysine-9 specific SUVH3	2.42945	1.06e-05
HORVU6Hr1G061220	AT4G36250	Aldehyde dehydrogenase	2.42805	0.00453322
HORVU5Hr1G054210	AT5G48300	Glucose-1-phosphate adenylyltransferase small subunit, chloroplastic/amyloplastic	2.42519	8.64e-05
HORVU1Hr1G049270	AT1G10370	Glutathione S-transferase 1	2.42285	2.14e-06
HORVU3Hr1G034460	AT3G07130	Purple acid phosphatase	2.42272	3.44e-09
HORVU1Hr1G013450	AT1G78580	Alpha,alpha-trehalose-phosphate synthase	2.42079	1.32e-07
HORVU5Hr1G016650	AT2G01770	Iron transporter (Fragment)	2.41849	0.000349095
HORVU1Hr1G060810	AT5G27320	Gibberellin hormone receptor	2.41509	3.57e-14
HORVU5Hr1G121440	AT1G14590	Nucleotide-diphospho-sugar transferase family protein	2.41477	0.00483157
HORVU1Hr1G021990	AT1G15910	Factor of DNA methylation 1	2.41363	1.65e-05
HORVU5Hr1G105880	None	Plant Tudor-like RNA-binding protein	2.41197	3.58e-09
HORVU5Hr1G084740	AT4G35790	Phospholipase D delta	2.40808	6.36e-13
HORVU5Hr1G073960	AT2G33590	Bifunctional dihydroflavonol 4-reductase/flavanone 4-reductase	2.40185	0.000372948
HORVU4Hr1G042190	None	0	2.40161	4.42e-11
HORVU7Hr1G066540	None	Retrotransposon protein, putative, unclassified	2.39744	0.000516335
HORVU1Hr1G001670	AT5G38280	Putative receptor-like protein kinase	2.39701	2.43e-08
HORVU1Hr1G091600	AT1G27680	ADP glucose pyrophosphorylase2	2.39464	2.06e-08
HORVU3Hr1G009490	None	Non-specific lipid-transfer protein 3	2.39286	6.38e-11
HORVU3Hr1G009490	None	Non-specific lipid-transfer protein 3	2.39286	6.38e-11
HORVU7Hr1G002820	AT3G01420	Heme peroxidase	2.39045	1.8e-06
HORVU7Hr1G002820	AT3G01420	Heme peroxidase	2.39045	1.8e-06
HORVU3Hr1G074100	None	Blue copper protein	2.3884	0.000511992
HORVU3Hr1G005380	None	E3 ubiquitin-protein ligase	2.38837	0.0010228
HORVU3Hr1G028710	None	cucumber peeling cupredoxin	2.38574	4.11e-09
HORVU7Hr1G112710	AT5G57800	Very-long-chain aldehyde decarbonylase GL1-3	2.38477	6.24e-09
HORVU6Hr1G070450	AT1G32450	Proton-dependent oligopeptide transporter family	2.38462	0.000104695
HORVU3Hr1G020260	AT5G08440	Cytidine deaminase	2.38426	2.75e-07
HORVU5Hr1G112300	AT2G40320	PC-Esterase domain-containing protein/PMR5N domain-containing protein	2.37818	1.31e-08
HORVU3Hr1G059470	AT5G52920	Pyruvate kinase	2.37699	2e-05
HORVU7Hr1G038370	AT1G26810	Hexosyltransferase	2.37422	2.81e-12
HORVU7Hr1G075760	AT2G46750	L-gulonolactone oxidase	2.37225	0.000960914
HORVU3Hr1G096280	AT1G01630	Phosphatidylinositol transfer protein CSR1	2.36815	0.00570064
HORVU7Hr1G073050	AT4G05020	NADH:ubiquinone reductase (Non-electrogenic)	2.36494	7.44e-07
HORVU4Hr1G060310	AT2G37730	Transferring glycosyl group transferase	2.36246	1.14e-10
HORVU3Hr1G107350	None	Glutathione S-transferase	2.36128	4.64e-09
HORVU2Hr1G002250	AT3G30180	Brassinosteroid-6-oxidase	2.35467	0.000559365
HORVU4Hr1G062770	None	Transcription initiation factor IIF subunit alpha	2.35442	8.28e-07
HORVU4Hr1G005920	AT1G55020	Lipoxygenase	2.35331	2.8e-11
HORVU6Hr1G036800	AT1G15520	Pleiotropic drug resistance protein 7	2.34821	5.22e-09
HORVU4Hr1G003450	None	Translation initiation factor IF-2-like	2.34521	4.83e-06
HORVU2Hr1G033610	None	NADPH-dependent HC-toxin reductase	2.34509	0.00014696
HORVU6Hr1G016910	None	Zinc finger protein	2.34303	7.3e-07
HORVU6Hr1G016920	None	Zinc finger protein	2.34303	7.3e-07
HORVU3Hr1G086700	None	Protein UPSTREAM OF FLC	2.3414	0.000795472
HORVU1Hr1G085500	AT3G12700	NANA	2.34135	6.96e-06
HORVU0Hr1G028340	ATCG00770	0	2.33475	0.00138461
HORVU5Hr1G074820	AT2G24580	Putative sarcosine oxidase (Fragment)	2.33473	1.17e-09
HORVU1Hr1G019410	None	Tryptamine hydroxycinnamoyl transferase	2.33221	1.7e-05
HORVU6Hr1G058670	AT5G18480	Hexosyltransferase	2.33182	5.24e-10
HORVU0Hr1G030920	AT2G40360	Putative WD-40 repeat protein (Fragment)	2.33049	0.000640919
HORVU4Hr1G089200	AT4G10390	Leucine-rich repeat receptor protein kinase EXS	2.32933	0.000477355
HORVU1Hr1G060190	AT3G08947	Importin subunit beta-1 like	2.31781	1.32e-09
HORVU3Hr1G070600	AT1G51940	LysM type receptor kinase	2.30639	5.69e-05
HORVU6Hr1G076420	AT1G79280	Nuclear-pore anchor	2.30621	0.000128129
HORVU5Hr1G087980	None	PRLI-interacting factor A	2.29814	2.52e-05
HORVU3Hr1G060060	AT5G66460	Mannan endo-1 4-beta-mannosidase 7	2.29662	2.3e-05
HORVU7Hr1G036070	AT1G76690	12-oxo-phytodienoic acid reductase2	2.29629	0.000275338
HORVU3Hr1G052780	None	0	2.29257	1.2e-05
HORVU3Hr1G069650	AT5G25610	BURP domain-containing protein 3	2.29251	1.03e-07
HORVU4Hr1G023490	AT3G54180	Cyclin-dependent kinase B1-1	2.29096	7.57e-11
HORVU3Hr1G052520	None	RING-type E3 ubiquitin transferase	2.28773	0.000306128
HORVU0Hr1G014790	AT3G16830	0	2.28516	0.00019724
HORVU6Hr1G073510	AT4G13420	Potassium transporter	2.28325	0.000158193
HORVU7Hr1G021120	AT4G08690	phosphatidylinositol transfer protein 3-like isoform X2	2.28303	6.63e-08
HORVU2Hr1G094960	AT3G61060	F-box protein PP2-A14	2.28272	8.52e-12
HORVU2Hr1G052290	None	V-type proton ATPase subunit H	2.28185	6.12e-05
HORVU3Hr1G094090	AT1G65320	5'-AMP-activated protein kinase, gamma subunit	2.27983	2.82e-12
HORVU2Hr1G117360	AT4G11530	Serine/threonine-protein kinase	2.2765	9.82e-05
HORVU1Hr1G081710	AT3G14690	Cytochrome P450 monooxygenase	2.27578	0.00042365
HORVU7Hr1G042800	AT1G70300	Potassium transporter	2.26035	1.99e-08
HORVU1Hr1G075880	None	Calmodulin-binding protein-like	2.25956	8.01e-07
HORVU6Hr1G074960	AT1G35910	Trehalose 6-phosphate phosphatase	2.25818	0.00135249
HORVU0Hr1G018190	AT1G65060	Coumaroyl-CoA ligase	2.25184	7.67e-05
HORVU3Hr1G096410	AT5G62000	Auxin-responsive protein (Fragment)	2.24735	0.00649455
HORVU3Hr1G020780	AT3G57520	Putative galactinol--sucrose galactosyltransferase	2.24698	2.01e-13
HORVU1Hr1G072640	AT5G02130	Nephrocystin-3 like	2.24215	4.63e-11
HORVU7Hr1G075700	AT4G11220	Reticulon-like protein (Fragment)	2.23689	2.19e-12
HORVU5Hr1G014200	AT4G14580	Non-specific serine/threonine protein kinase	2.2337	2.28e-11
HORVU6Hr1G092510	None	Disease resistance protein RPM1	2.23329	0.000179334
HORVU0Hr1G003220	None	Translation initiation factor IF-2	2.23259	0.000451231
HORVU1Hr1G012490	None	E3 ubiquitin-protein ligase	2.22764	2.6e-06
HORVU6Hr1G057670	AT4G13480	Myb transcription factor	2.22422	0.000323975
HORVU3Hr1G026990	AT1G52150	DNA binding protein, putative	2.2212	1.6e-12
HORVU0Hr1G035360	None	Ethylene-responsive transcription factor RAP2-2	2.22007	4.7e-09
HORVU6Hr1G014540	AT4G09510	Beta-fructofuranosidase	2.21933	1.2e-05
HORVU4Hr1G059860	AT5G02230	Catalytic/ hydrolase	2.21862	1.56e-10
HORVU3Hr1G018650	AT5G01320	Pyruvate decarboxylase 2	2.21055	9.92e-11
HORVU1Hr1G092130	None	WRKY transcription factor	2.20908	0.00617633
HORVU4Hr1G085750	AT4G11820	Hydroxymethylglutaryl-CoA synthase	2.20886	2.72e-09
HORVU3Hr1G037600	AT5G47910	Respiratory burst oxidase homolog protein B	2.20649	4.8e-12
HORVU5Hr1G046830	AT5G07070	Non-specific serine/threonine protein kinase	2.20387	0.00419897
HORVU5Hr1G046880	AT5G07070	Non-specific serine/threonine protein kinase	2.20387	0.00419897
HORVU7Hr1G037910	AT2G21940	Shikimate kinase, chloroplastic	2.20145	0.00907754
HORVU5Hr1G045710	AT1G57610	Coiled-coil domain-containing protein 109A	2.20122	0.000266011
HORVU6Hr1G031480	AT1G79440	Succinate-semialdehyde dehydrogenase mitochondrial	2.19713	3.54e-12
HORVU2Hr1G109970	AT4G03550	Callose synthase 11	2.19259	0.000358277
HORVU1Hr1G043920	AT2G15220	Basic secretory protease	2.1896	0.000439615
HORVU3Hr1G069020	AT5G45650	0	2.18145	1.91e-06
HORVU3Hr1G022340	AT3G62160	Omega-hydroxypalmitate O-feruloyl transferase	2.17966	9.83e-05
HORVU3Hr1G030310	None	Ethylene-responsive transcription factor CRF4	2.17903	3.52e-05
HORVU3Hr1G068360	AT1G17710	Pyridoxal phosphate phosphatase PHOSPHO2	2.17898	1.32e-06
HORVU2Hr1G109950	None	Oxidative stress 3	2.1688	8.21e-06
HORVU7Hr1G040480	AT1G20960	DExH-box ATP-dependent RNA helicase DExH12	2.16847	6.62e-05
HORVU7Hr1G040480	AT1G20960	DExH-box ATP-dependent RNA helicase DExH12	2.16847	6.62e-05
HORVU5Hr1G050240	AT4G35220	Kynurenine formamidase-like	2.16546	4.25e-13
HORVU2Hr1G058570	None	Retrotransposon protein, putative, LINE subclass, expressed	2.16078	0.000172685
HORVU5Hr1G060140	AT2G32990	Endoglucanase	2.15394	0.00124344
HORVU5Hr1G060140	AT2G32990	Endoglucanase	2.15394	0.00124344
HORVU2Hr1G020340	AT5G18610	Serine/threonine protein kinase	2.15392	1.09e-06
HORVU2Hr1G058510	None	Chromo domain-containing protein	2.15323	3.09e-07
HORVU0Hr1G015680	AT4G37420	Glycosyltransferase family 92 protein	2.1524	5.68e-06
HORVU3Hr1G090070	AT2G31390	Fructokinase	2.15184	3.47e-09
HORVU2Hr1G028430	AT2G02990	Extracellular ribonuclease LE	2.15068	1.03e-07
HORVU1Hr1G009920	AT3G55090	ABC transporter G family member 6	2.14532	9.94e-10
HORVU1Hr1G016660	AT4G33420	Peroxidase	2.14488	3.49e-06
HORVU4Hr1G027740	AT3G55430	Glycoside hydrolase	2.14476	2.55e-10
HORVU3Hr1G031000	AT3G48280	Putative ferulate 5-hydroxylase	2.14308	9.87e-05
HORVU4Hr1G088730	None	Protease I PfpI	2.14231	0.0002714
HORVU7Hr1G074640	AT5G40780	Histidine amino acid transporter	2.13996	5.91e-06
HORVU3Hr1G073710	AT5G04040	Triacylglycerol lipase	2.13814	6.48e-09
HORVU5Hr1G077920	AT1G02850	Beta-glucosidase 6	2.13656	1.29e-07
HORVU7Hr1G037080	AT5G65020	LOW QUALITY PROTEIN: annexin D2	2.13378	2.28e-11
HORVU2Hr1G094230	AT4G11280	1-aminocyclopropane-1-carboxylate synthase (Fragment)	2.13188	0.00698225
HORVU1Hr1G067870	None	Dr1-associated corepressor	2.12916	0.00353613
HORVU5Hr1G055060	AT3G02875	IAA-amino acid hydrolase ILR1	2.1291	9.78e-08
HORVU3Hr1G066050	None	Single-stranded nucleic acid binding R3H protein	2.12494	3.09e-05
HORVU5Hr1G103420	AT1G17180	Tau class glutathione S-transferase	2.12132	0.000367989
HORVU0Hr1G019300	AT3G09270	Glutathione S-transferase, N-terminal domain containing protein, expressed	2.1162	0.000436925
HORVU5Hr1G047730	AT2G40300	Ferritin-1, chloroplastic	2.11583	3.31e-08
HORVU7Hr1G057260	AT2G45600	Arylacetamide deacetylase	2.10917	3.61e-08
HORVU4Hr1G060530	AT2G39840	Serine/threonine-protein phosphatase	2.10607	7.13e-07
HORVU3Hr1G093120	AT3G29230	Pentatricopeptide repeat-containing protein chloroplastic	2.1048	3.41e-05
HORVU5Hr1G068360	AT3G19230	Leucine-rich repeat receptor-like serine/threonine-protein kinase	2.10284	6.24e-06
HORVU2Hr1G094630	AT2G45510	Cytochrome P450 family 704 subfamily A polypeptide 2	2.0961	8.09e-08
HORVU1Hr1G015090	AT2G20610	Nicotianamine aminotransferase A	2.09512	0.00217342
HORVU5Hr1G072980	AT2G23010	Carboxypeptidase	2.09069	6.54e-07
HORVU2Hr1G066200	AT1G71070	Acetylglucosaminyltransferase	2.09014	5.51e-09
HORVU3Hr1G002080	AT5G38260	Resistance-related receptor-like kinase	2.09006	0.000132231
HORVU1Hr1G063420	AT1G68570	Putative nitrite transporter	2.08488	1.04e-07
HORVU5Hr1G076250	AT5G50400	Purple acid phosphatase	2.08345	3.89e-08
HORVU7Hr1G091250	AT4G25000	Alpha-amylase type A isozyme	2.08233	8.04e-14
HORVU7Hr1G083550	AT5G06720	Peroxidase	2.07795	0.00466342
HORVU3Hr1G034590	None	0	2.07681	2.48e-07
HORVU3Hr1G005890	AT1G71110	Ion transport domain-containing protein	2.07579	4.27e-07
HORVU4Hr1G082070	AT4G17080	MORN repeat-containing protein 1	2.07277	3.57e-12
HORVU1Hr1G013820	AT3G45300	Isovaleryl-CoA dehydrogenase (Fragment)	2.07255	1.16e-12
HORVU4Hr1G077310	None	Ethylene-responsive transcription factor 1	2.06957	2.65e-08
HORVU7Hr1G028950	AT1G80530	Aberrant root formation protein 4	2.06843	0.00491857
HORVU5Hr1G103460	None	Dehydrin	2.06835	2.04e-05
HORVU2Hr1G032610	None	glycine-rich RNA-binding protein 3, mitochondrial-like	2.068	0.000106563
HORVU5Hr1G066620	AT4G23160	Copia protein (Fragment)	2.06607	1.12e-08
HORVU5Hr1G000780	AT5G62670	Plasma membrane ATPase	2.06355	6.06e-11
HORVU4Hr1G031670	AT2G47300	Ribonucleases P/MRP protein subunit POP1	2.05844	1.96e-11
HORVU3Hr1G073050	None	0	2.05528	0.00542636
HORVU6Hr1G058780	AT1G08650	Phosphoenolpyruvate carboxylase kinase	2.05383	7.7e-11
HORVU2Hr1G097060	AT2G45540	BEACH domain-containing protein C2 (Fragment)	2.05091	6.95e-05
HORVU7Hr1G081290	AT4G11220	Reticulon-like protein (Fragment)	2.05019	2.24e-07
HORVU0Hr1G026010	AT5G06150	Cyclin IbZm	2.04288	0.00196432
HORVU5Hr1G069600	AT4G33580	Carbonic anhydrase	2.04227	2.94e-13
HORVU2Hr1G020760	None	0	2.04187	4.42e-05
HORVU1Hr1G005180	AT3G14470	Disease resistance protein RGA2	2.03473	0.00448552
HORVU2Hr1G009830	AT3G62700	0	2.02807	4.23e-07
HORVU6Hr1G069340	AT3G27970	Small RNA degrading nuclease 1	2.0208	0.000499174
HORVU2Hr1G093030	AT5G07440	Glutamate dehydrogenase	2.02069	8.08e-07
HORVU6Hr1G076190	AT5G37830	Hydantoinase B/oxoprolinase	2.01826	6.82e-07
HORVU5Hr1G045290	AT3G54320	Ethylene-responsive transcription factor WRI1	2.01753	0.00025083
HORVU2Hr1G079840	None	0	2.01704	3.92e-10
HORVU4Hr1G055510	None	0	2.01653	3.68e-08
HORVU5Hr1G054240	None	Anaphase-promoting complex (APC), subunit 11	2.01269	4.18e-06
HORVU4Hr1G019230	AT4G23160	Retrovirus-related Pol polyprotein from transposon TNT 1-94	2.01156	1.93e-08
HORVU7Hr1G024980	AT3G59140	MRP-like ABC transporter-like	2.01084	3.08e-14
HORVU7Hr1G059720	None	Protein UPSTREAM OF FLC isoform X2	2.00774	1.76e-09
HORVU6Hr1G092120	None	0	2.00579	8.25e-07
HORVU0Hr1G019680	None	Putative carboxylesterase 12	2.00058	6.64e-06
HORVU7Hr1G047070	AT5G52450	Protein DETOXIFICATION	1.99488	1.06e-11
HORVU1Hr1G018600	AT1G06650	DIBOA-glucoside dioxygenase BX6	1.99293	3.41e-09
HORVU2Hr1G035060	AT5G02860	Structure-specific endonuclease subunit SLX1	1.99271	8.89e-10
HORVU0Hr1G000490	AT4G33510	Phospho-2-dehydro-3-deoxyheptonate aldolase	1.99074	2.21e-05
HORVU2Hr1G072500	AT5G03650	Starch branching enzyme IIa variant	1.99019	1.75e-11
HORVU7Hr1G095320	AT4G19390	UPF0114 protein in repA1-repA2 intergenic region	1.98809	1.41e-10
HORVU4Hr1G074460	AT3G28480	Phospholipid/glycerol acyltransferase	1.9873	0.0096614
HORVU7Hr1G043530	AT1G47710	Serpin-ZXA	1.98663	0.00475775
HORVU6Hr1G017200	None	0	1.98566	1.18e-07
HORVU5Hr1G095250	AT3G44050	Phragmoplast orienting kinesin 2-like	1.98361	0.000180297
HORVU7Hr1G042110	None	Acylphosphatase	1.97156	1e-06
HORVU2Hr1G097240	AT2G35710	Glycogenin glucosyltransferase	1.96974	5.47e-10
HORVU5Hr1G059450	None	Transposase (Fragment)	1.9682	1.75e-07
HORVU1Hr1G028200	AT4G29130	Phosphotransferase	1.96533	4.88e-06
HORVU3Hr1G026330	AT4G10540	Subtilisin-like protease	1.9641	0.00102027
HORVU1Hr1G071620	AT2G37060	Nuclear transcription factor Y subunit B	1.96363	1.51e-09
HORVU6Hr1G075650	None	Transcription factor TCP subgroup	1.96329	7.28e-07
HORVU3Hr1G056570	None	CBS domain-containing protein	1.96325	1.65e-08
HORVU4Hr1G053970	None	Probable protein phosphatase 2C 20	1.95936	3.12e-06
HORVU4Hr1G056610	AT3G01090	Carbon catabolite-derepressing protein kinase	1.95899	1.66e-14
HORVU3Hr1G070900	AT1G63640	p-loop nucleoside triphosphate hydrolase superfamily protein with CH (Calponin Homology) domain	1.95546	1.02e-07
HORVU7Hr1G051070	AT4G38220	N-acyl-L-amino-acid amidohydrolase	1.95416	7.92e-16
HORVU3Hr1G088980	AT1G24340	phenol 2-monooxygenase isoform X3	1.95058	3.24e-08
HORVU7Hr1G033470	AT1G50920	Nucleolar GTP-binding protein 1	1.95055	1.8e-12
HORVU7Hr1G098170	AT4G31750	Phytochrome-associated protein phosphatase type 2C	1.94789	2.12e-05
HORVU1Hr1G090510	None	Ubiquitin--protein ligase	1.94769	0.000195544
HORVU7Hr1G115210	None	Putative major facilitator, sugar transporter, major facilitator superfamily	1.94712	4.47e-12
HORVU1Hr1G038180	AT1G67120	Ribosome export associated1	1.94682	1.27e-09
HORVU2Hr1G012440	AT3G06850	Dihydrolipoamide acetyltransferase component of pyruvate dehydrogenase complex	1.94668	1.12e-06
HORVU6Hr1G058840	AT2G37040	Phenylalanine ammonia-lyase	1.94584	2.06e-05
HORVU6Hr1G050370	AT4G23160	Retrovirus-related Pol polyprotein from transposon TNT 1-94	1.94523	0.000862139
HORVU6Hr1G054400	None	0	1.94303	3.67e-05
HORVU7Hr1G055900	AT3G59310	Solute carrier family 35 member F1	1.94076	1.76e-13
HORVU2Hr1G107750	AT4G01070	Glycosyltransferase	1.94047	0.00539527
HORVU1Hr1G062500	AT3G06150	Ribosomal protein S15	1.93994	2.05e-07
HORVU0Hr1G017200	None	0	1.93971	0.00582037
HORVU5Hr1G106370	AT2G34930	LRR receptor-like serine/threonine-protein kinase GSO2	1.93851	2.33e-10
HORVU1Hr1G057450	AT5G64250	Nitronate monooxygenase	1.93455	1.08e-11
HORVU1Hr1G073510	None	Cyclomaltodextrin glucanotransferase	1.93062	2.05e-07
HORVU0Hr1G002100	AT2G38650	ATP-dependent DNA helicase	1.92937	1.55e-05
HORVU0Hr1G004140	None	Harpin-induced protein	1.92849	0.00101844
HORVU7Hr1G087900	AT2G19450	Diacylglycerol O-acyltransferase 1	1.92744	9.09e-11
HORVU2Hr1G061040	AT5G66760	Succinate dehydrogenase [ubiquinone] flavoprotein subunit, mitochondrial	1.92681	5.09e-08
HORVU4Hr1G043670	AT1G77380	Amino acid permease 2	1.92607	1.81e-07
HORVU5Hr1G047550	AT5G45275	Multidrug and toxic compound extrusion5	1.92571	3.37e-10
HORVU7Hr1G080900	AT1G67140	HEAT repeat-containing protein	1.92516	5.96e-06
HORVU4Hr1G060070	AT2G39710	Aspartyl protease	1.92279	0.00012493
HORVU0Hr1G038970	None	Zinc finger protein KNUCKLES	1.92232	0.000566392
HORVU1Hr1G072590	AT3G11430	ER glycerol-phosphate acyltransferase	1.91958	3.39e-05
HORVU1Hr1G076190	AT1G74310	ATP-dependent Clp protease ATP-binding subunit ClpB	1.91943	0.000446589
HORVU0Hr1G021480	AT5G23850	O-glucosyltransferase rumi homolog	1.91872	2.37e-06
HORVU5Hr1G065370	AT5G10930	5'-AMP-activated protein kinase, catalytic alpha subunit	1.91846	2.44e-08
HORVU2Hr1G005150	None	Molecular chaperone HtpG	1.91604	0.000880446
HORVU4Hr1G016810	AT1G77120	Alcohol dehydrogenase	1.91466	8.42e-08
HORVU0Hr1G010900	AT5G49940	Transmembrane 9 superfamily member	1.91144	4.79e-08
HORVU4Hr1G005110	AT1G74790	Glucose/Sorbosone dehydrogenase	1.91015	9.53e-06
HORVU2Hr1G116390	AT5G13930	Chalcone synthase	1.90317	0.00145452
HORVU7Hr1G111290	None	0	1.90225	6.57e-07
HORVU5Hr1G104480	None	F-box domain containing protein, expressed	1.90123	0.0027586
HORVU6Hr1G088120	AT2G29570	Multifunctional fusion protein	1.90008	0.000306128
HORVU3Hr1G115020	AT2G29140	Pumilio-like protein 1	1.89903	3.85e-11
HORVU2Hr1G085570	AT3G07570	Cytochrome b561 and DOMON domain-containing protein	1.89887	2.18e-07
HORVU5Hr1G051160	AT1G05000	Putative tyrosine-protein phosphatase	1.89413	1.89e-07
HORVU2Hr1G034370	AT1G74360	Serine/threonine protein kinase	1.89053	3.95e-06
HORVU1Hr1G065820	None	Disease resistance protein RGA2	1.88711	1.6e-08
HORVU4Hr1G045100	None	0	1.88691	1.98e-05
HORVU4Hr1G013460	None	Zinc finger protein 1	1.88686	6.73e-07
HORVU7Hr1G041450	AT2G28290	Chromatin structure-remodeling complex protein SYD	1.88595	6.76e-05
HORVU7Hr1G078380	None	OFP transcription factor	1.88589	7.51e-05
HORVU5Hr1G112160	AT4G36010	Pathogenesis-related thaumatin superfamily protein	1.88203	6.12e-09
HORVU0Hr1G014220	AT1G50940	Electron transfer flavoprotein subunit alpha	1.88111	3.36e-07
HORVU5Hr1G099940	AT5G66730	Putative disease resistance RPP13-like protein 2	1.87809	4.46e-05
HORVU6Hr1G017340	AT4G02110	BRCT domain-containing protein	1.87051	2.16e-05
HORVU2Hr1G032730	AT3G25150	0	1.86988	9.66e-05
HORVU6Hr1G011090	AT3G11340	Cytokinin-N-glucosyltransferase 1	1.86474	3.9e-09
HORVU5Hr1G081500	AT4G22920	Senescence-inducible chloroplast non-yellowing protein 1	1.86346	3.41e-10
HORVU3Hr1G048440	AT1G10910	0	1.86107	0.00291689
HORVU1Hr1G053930	AT4G22540	Oxysterol-binding protein-related protein 6	1.85857	1.67e-11
HORVU5Hr1G061880	AT5G45910	GDSL esterase/lipase	1.85828	0.00313105
HORVU2Hr1G067870	AT5G44240	Phospholipid-transporting ATPase	1.85569	2.06e-10
HORVU7Hr1G042120	AT1G68570	Proton-dependent oligopeptide transporter family	1.85417	1.62e-06
HORVU2Hr1G009580	AT5G45890	Putative ATP-binding cassette subfamily C member 8	1.8515	5.34e-10
HORVU7Hr1G070080	AT1G32190	Alpha/beta hydrolase fold	1.85142	0.000853894
HORVU2Hr1G017680	AT2G40770	E3 ubiquitin-protein ligase SHPRH	1.84154	1.14e-05
HORVU0Hr1G026480	AT1G68710	Phospholipid-translocating ATPase	1.84086	0.000155305
HORVU3Hr1G082110	AT1G72160	Cellular retinaldehyde binding/alpha-tocopherol transport	1.83862	1.5e-05
HORVU3Hr1G082110	AT1G72160	Cellular retinaldehyde binding/alpha-tocopherol transport	1.83862	1.5e-05
HORVU6Hr1G000660	AT1G68010	Glycerate dehydrogenase	1.83391	0.00106266
HORVU2Hr1G112230	None	Zinc transporter 5	1.83178	5.4e-06
HORVU0Hr1G021800	AT3G61670	Extra-large guanine nucleotide-binding protein 1	1.83162	0.000114851
HORVU2Hr1G026860	AT1G09450	Tyrosine-protein kinase	1.83119	8.02e-09
HORVU7Hr1G040970	AT3G02850	Potassium channel	1.83035	1.53e-11
HORVU2Hr1G118910	AT3G13790	Extracellular invertase	1.82849	1.84e-06
HORVU2Hr1G000590	None	Disease resistance protein RGA2	1.8245	5.45e-05
HORVU2Hr1G000590	None	Disease resistance protein RGA2	1.8245	5.45e-05
HORVU2Hr1G000590	None	Disease resistance protein RGA2	1.8245	5.45e-05
HORVU7Hr1G067620	AT5G48300	Glucose-1-phosphate adenylyltransferase small subunit, chloroplastic/amyloplastic	1.8244	0.00213438
HORVU6Hr1G078110	AT1G22400	7-deoxyloganetin glucosyltransferase	1.81936	1.63e-10
HORVU6Hr1G001480	AT2G39130	Transmembrane amino acid transporter	1.81854	1.06e-06
HORVU5Hr1G014980	AT5G43600	N-carbamoyl-L-amino acid hydrolase	1.81839	2.01e-13
HORVU5Hr1G002120	AT2G18390	ADP-ribosylation factor	1.8173	3.97e-08
HORVU7Hr1G100500	AT3G20290	Calcium-binding EF hand family protein	1.81452	1.57e-11
HORVU3Hr1G042680	None	0	1.81271	1.34e-05
HORVU3Hr1G042680	None	0	1.81271	1.34e-05
HORVU2Hr1G101750	None	Ran GTPase binding protein, putative	1.81182	2.65e-05
HORVU6Hr1G034990	AT4G22130	Tyrosine-protein kinase	1.80826	3.26e-05
HORVU5Hr1G095900	None	COBRA-like protein 3	1.80417	6.12e-05
HORVU6Hr1G012020	AT5G42480	DnaJ domain containing protein	1.79764	1.01e-06
HORVU2Hr1G082740	AT1G60750	Harbinger transposon protein	1.79717	5.11e-11
HORVU7Hr1G028910	AT1G15690	Pyrophosphate-energized vacuolar membrane proton pump	1.79477	2.86e-12
HORVU7Hr1G105430	AT5G50920	Heat shock protein 101	1.79418	0.00419428
HORVU3Hr1G074350	None	RING finger protein 5	1.78991	2.9e-05
HORVU5Hr1G079690	AT5G48370	Acyl-coenzyme A thioesterase mitochondrial-like (Fragment)	1.78668	3.72e-08
HORVU1Hr1G016200	AT2G47240	Long-chain fatty acyl CoA ligase	1.78224	9.25e-07
HORVU0Hr1G010080	AT4G15920	Sugars will eventually be exported transporter17a	1.77376	4.86e-06
HORVU1Hr1G068430	AT5G21170	5-AMP-activated protein kinase, beta subunit, interaction domain-containing protein	1.77073	4.04e-05
HORVU6Hr1G087220	AT4G37970	Cinnamyl alcohol dehydrogenase	1.76729	1.14e-06
HORVU5Hr1G067390	None	0	1.7658	2.42e-08
HORVU6Hr1G047650	None	Calcium-dependent lipid-binding family protein	1.76511	1.53e-05
HORVU7Hr1G024540	None	0	1.76489	4.45e-05
HORVU2Hr1G093670	AT5G13770	Expansin	1.76332	2.27e-06
HORVU1Hr1G065830	AT1G03530	H/ACA ribonucleoprotein complex non-core subunit NAF1	1.76186	2.14e-09
HORVU1Hr1G056560	AT3G21070	NAD kinase 1	1.76183	2.3e-07
HORVU1Hr1G087570	None	Fasciclin-like arabinogalactan protein 7	1.76095	2.36e-07
HORVU5Hr1G067810	AT5G66960	Oligopeptidase B	1.7582	8.41e-07
HORVU7Hr1G091910	None	Blo t Alt a 6 allergen	1.75393	0.0020529
HORVU1Hr1G066100	AT1G11360	Universal stress protein PHOS32	1.75287	1.75e-07
HORVU5Hr1G058160	AT1G80070	Pre-mRNA-processing-splicing factor 8	1.75168	4.84e-10
HORVU7Hr1G000970	AT5G42830	HXXXD-type acyl-transferase family protein	1.74997	0.00246282
HORVU4Hr1G004820	AT5G62670	Plasma membrane ATPase	1.74607	2.83e-08
HORVU3Hr1G084480	AT1G19485	General transcription factor 3C polypeptide 2	1.74463	4.59e-10
HORVU7Hr1G057760	AT4G35240	BZIP transcription factor	1.74333	1.05e-06
HORVU5Hr1G012160	AT2G02390	Glutathione S-transferase zeta class isoform I	1.74265	9.67e-14
HORVU1Hr1G053070	AT4G33540	Zn-dependent hydrolases, including glyoxylases	1.74258	6.61e-11
HORVU7Hr1G054350	AT3G48730	Tetrapyrrole biosynthesis, glutamate-1-semialdehyde aminotransferase	1.74227	0.000520656
HORVU4Hr1G006750	AT4G08180	Oxysterol-binding protein-related protein like	1.73867	1.7e-06
HORVU7Hr1G057650	AT2G17730	Putative RING zinc finger domain superfamily protein	1.73826	1.76e-05
HORVU2Hr1G015430	AT3G08840	D-alanine--D-alanine ligase	1.73783	1.03e-09
HORVU7Hr1G028740	AT2G37710	L-type lectin-domain containing receptor kinase IV.1	1.73548	0.00173609
HORVU2Hr1G109370	AT4G13940	Adenosylhomocysteinase	1.73318	1.87e-09
HORVU7Hr1G079380	AT4G39330	Geraniol dehydrogenase	1.73027	6.6e-09
HORVU4Hr1G051450	AT5G04930	Phospholipid-transporting ATPase	1.72944	0.00140177
HORVU1Hr1G016980	AT5G51890	Peroxidase	1.72932	1.35e-06
HORVU5Hr1G028980	AT1G09800	tRNA pseudouridine synthase	1.72799	2.39e-06
HORVU5Hr1G062890	AT3G48110	Glycine--tRNA ligase chloroplastic/mitochondrial 2	1.7259	5.05e-08
HORVU2Hr1G070440	AT1G69040	(Protein-PII) uridylyltransferase	1.72341	4.74e-09
HORVU1Hr1G025870	AT2G36750	Glycosyltransferase	1.72263	3.15e-10
HORVU4Hr1G065470	AT4G34500	Serine/threonine protein kinase	1.72238	1.4e-09
HORVU7Hr1G041260	None	ZIM-domain protein 5	1.72135	0.000840197
HORVU3Hr1G055870	AT2G38010	Neutral ceramidase	1.72081	5.44e-11
HORVU4Hr1G077060	AT3G28860	AAA+ ATPase domain-containing protein	1.72026	0.000246113
HORVU4Hr1G070320	None	Bifunctional protein HldE (Fragment)	1.71951	1.46e-08
HORVU0Hr1G012140	AT3G49750	Non-specific serine/threonine protein kinase	1.71839	3.05e-07
HORVU1Hr1G037250	AT5G60740	ABC transporter G family member 24	1.71538	6.44e-08
HORVU1Hr1G090770	AT5G64440	Glutamyl-tRNA(Gln) amidotransferase subunit A	1.7148	1.73e-07
HORVU2Hr1G013450	None	Transcription factor bHLH47	1.71469	0.00194452
HORVU1Hr1G080320	AT5G62530	Delta-1-pyrroline-5-carboxylate dehydrogenase	1.71275	3.22e-12
HORVU7Hr1G047470	AT1G68710	Phospholipid-transporting ATPase	1.71099	2.05e-09
HORVU6Hr1G024100	AT4G29010	Peroxisomal fatty acid beta-oxidation multifunctional protein AIM1	1.71019	5.17e-12
HORVU5Hr1G112350	AT1G09870	multiple inositol polyphosphate phosphatase 1-like	1.70816	5.52e-10
HORVU6Hr1G041840	AT4G29490	Xaa-Pro dipeptidase	1.70758	6.36e-13
HORVU4Hr1G036460	None	0	1.70706	0.000557268
HORVU6Hr1G058730	AT1G04400	Cryptochrome-2	1.70547	1.67e-07
HORVU4Hr1G042670	None	0	1.70467	0.000137764
HORVU4Hr1G073380	AT1G03080	0	1.70461	8.17e-06
HORVU7Hr1G096270	AT4G02390	Poly [ADP-ribose] polymerase	1.70359	0.000625341
HORVU7Hr1G113530	None	Chaperone protein dnaJ 8 chloroplastic	1.69722	2.76e-05
HORVU3Hr1G092400	None	Histone deacetylase HDT1	1.69705	0.00445363
HORVU6Hr1G083050	AT4G33150	Alpha-aminoadipic semialdehyde synthase	1.69702	2.03e-08
HORVU5Hr1G073990	AT1G20970	Proton pump-interactor 1	1.69631	6.93e-10
HORVU2Hr1G031390	AT5G39710	Pentatricopeptide repeat-containing protein mitochondrial	1.69463	9.25e-09
HORVU5Hr1G112670	AT3G55120	Chalcone--flavonone isomerase	1.6932	7.16e-05
HORVU4Hr1G060370	AT1G07430	2C-type protein phosphatase protein	1.69139	2.73e-09
HORVU6Hr1G059090	None	Oxygen-evolving enhancer protein 3-2, chloroplastic	1.69086	1.7e-05
HORVU2Hr1G028380	AT5G03760	Putative mannan synthase 7	1.68789	5.15e-07
HORVU7Hr1G096850	AT2G41830	ARM repeat superfamily protein	1.68713	7.83e-06
HORVU2Hr1G070310	AT5G50700	Short-chain dehydrogenase/reductase SDR	1.68463	2.36e-06
HORVU2Hr1G040410	AT4G32010	Zinc finger-type transcription factor (Fragment)	1.68423	1.98e-07
HORVU1Hr1G086590	AT4G13240	PRONE domain	1.68396	0.00991965
HORVU1Hr1G091460	AT1G19450	Major facilitator superfamily protein isoform 1	1.68389	6.78e-12
HORVU2Hr1G084670	AT1G67530	RING-type E3 ubiquitin transferase	1.68321	0.000132315
HORVU5Hr1G063960	AT2G23890	5'-nucleotidase domain-containing protein	1.67417	6.77e-06
HORVU3Hr1G068370	None	Inorganic pyrophosphatase	1.67341	3.71e-06
HORVU3Hr1G022800	AT2G26910	ABC transporter family protein	1.67152	6.23e-08
HORVU7Hr1G096870	None	SAUR-like auxin-responsive protein family	1.67133	0.00758714
HORVU2Hr1G124320	AT1G78380	Glutathione S-transferase	1.66897	0.000231899
HORVU3Hr1G057200	AT5G14700	Tetraketide alpha-pyrone reductase 1	1.66769	2.18e-09
HORVU4Hr1G084930	AT2G02370	SNARE associated Golgi protein family	1.6671	0.000281074
HORVU3Hr1G082070	AT1G36370	Putative 1-phosphatidylinositol-3-phosphate 5-kinase FAB1D	1.66697	1.95e-09
HORVU3Hr1G078110	None	E3 ubiquitin-protein ligase RING2	1.66638	8.85e-07
HORVU5Hr1G117630	AT3G62040	HAD-superfamily hydrolase, subfamily IA, variant 3	1.66633	3.78e-06
HORVU2Hr1G044510	AT4G23180	Cysteine-rich receptor-like protein kinase 29	1.66186	2.18e-08
HORVU7Hr1G110130	AT5G22880	0	1.65919	0.00042365
HORVU5Hr1G012120	AT5G10530	L-type lectin-domain containing receptor kinase IX.1	1.65646	0.000637761
HORVU2Hr1G000510	None	Disease resistance protein RGA2	1.65602	7.92e-09
HORVU7Hr1G119870	None	Gamma-tubulin complex component	1.65572	1.41e-08
HORVU1Hr1G049250	AT1G10360	Glutathione S-transferase	1.65258	0.000398786
HORVU7Hr1G122760	None	Metal tolerance protein 11	1.64634	3.09e-06
HORVU5Hr1G012900	AT1G03090	Methylcrotonoyl-CoA carboxylase subunit alpha	1.64464	1.32e-12
HORVU5Hr1G013210	AT1G03080	0	1.64427	0.00288496
HORVU0Hr1G011840	None	Putative Late embryogenesis abundant protein, LEA5-type	1.64318	4.53e-08
HORVU7Hr1G119620	AT1G61240	Riboflavin biosynthesis protein ribBA	1.64269	3.1e-07
HORVU2Hr1G045840	None	Pre-mRNA-processing protein prp39	1.64228	0.00205065
HORVU2Hr1G100090	AT3G13050	Synaptic vesicle 2-related protein	1.63995	0.00786403
HORVU6Hr1G038550	AT3G47570	LRR receptor-like serine/threonine-protein kinase EFR	1.63878	0.00754614
HORVU2Hr1G095230	AT4G11670	GTP-dependent nucleic acid-binding protein engD	1.63863	5.77e-07
HORVU2Hr1G030630	AT2G26570	Protein WEAK CHLOROPLAST MOVEMENT UNDER BLUE LIGHT 1	1.63719	3.55e-08
HORVU2Hr1G057960	None	Indole-3-acetaldehyde oxidase	1.63648	3.18e-06
HORVU2Hr1G057960	None	Indole-3-acetaldehyde oxidase	1.63648	3.18e-06
HORVU7Hr1G051710	AT2G39930	Similar to isoamylase-type starch-debranching enzyme 1	1.63494	3.31e-06
HORVU5Hr1G012950	AT4G14770	Tesmin/TSO1-like CXC domain protein (Fragment)	1.63397	5.4e-06
HORVU2Hr1G019790	None	0	1.63394	3.41e-08
HORVU6Hr1G065710	AT4G11810	SPX domain-containing membrane protein	1.63151	2.64e-08
HORVU2Hr1G098660	AT4G38810	Calcium-binding EF-hand family protein	1.63039	4.25e-07
HORVU1Hr1G017690	None	0	1.6264	1.47e-06
HORVU6Hr1G027560	AT4G20770	Structure-specific endonuclease subunit SLX1	1.62637	0.000279884
HORVU5Hr1G012770	AT3G22740	CBS domain-containing protein CBSX3, mitochondrial	1.62558	0.000295928
HORVU1Hr1G014010	AT3G11964	rRNA biogenesis protein rrp5	1.62241	2e-08
HORVU1Hr1G029460	AT1G28580	GDSL esterase/lipase	1.62199	2.88e-07
HORVU2Hr1G083870	AT5G50320	Elongator complex protein 3	1.61989	0.000219939
HORVU1Hr1G062080	AT3G23600	Alpha/beta-Hydrolases superfamily protein	1.61909	1.33e-10
HORVU2Hr1G059330	AT1G69210	Ribosome maturation factor RimP like	1.61601	0.000561337
HORVU1Hr1G088510	AT2G42880	Mitogen-activated protein kinase	1.6151	2.76e-09
HORVU2Hr1G083940	AT5G40760	Glucose-6-phosphate 1-dehydrogenase	1.61493	9.9e-13
HORVU6Hr1G091950	AT2G05710	Aconitate hydratase 1	1.61044	5.21e-05
HORVU6Hr1G091950	AT2G05710	Aconitate hydratase 1	1.61044	5.21e-05
HORVU6Hr1G048850	AT1G68890	Putative esterase ytxM	1.60878	2.86e-07
HORVU4Hr1G058500	AT3G53520	Dirigent protein (Fragment)	1.60462	0.000531737
HORVU1Hr1G048950	None	Oxidoreductase	1.60365	0.00199131
HORVU3Hr1G113810	None	0	1.60024	4.34e-06
HORVU0Hr1G038120	AT4G32410	Cellulose synthase	1.59898	9.17e-08
HORVU5Hr1G044460	AT3G07130	Purple acid phosphatase	1.5989	2.93e-10
HORVU4Hr1G075360	AT4G39660	Alanine-glyoxylate transaminase / (R)-3-amino-2-methylpropionate-pyruvate transaminase	1.59876	1.96e-10
HORVU6Hr1G074210	AT1G14790	MACPF domain-containing protein	1.59839	6.07e-06
HORVU6Hr1G082320	AT2G34357	0	1.59771	3.75e-05
HORVU6Hr1G015090	AT1G71210	Putative tetratricopeptide-like helical domain-containing protein	1.59674	0.000154489
HORVU5Hr1G088690	None	Cupredoxin	1.59664	7.5e-06
HORVU6Hr1G090530	AT4G28760	Phosphatidylinositol N-acetyglucosaminlytransferase subunit P-related	1.59536	0.000330673
HORVU2Hr1G115180	AT3G28860	ABC transporter B family member 19	1.59477	0.00123938
HORVU1Hr1G045530	None	Putative peroxidase	1.59291	8.56e-09
HORVU7Hr1G033820	AT1G19220	Auxin response factor	1.59152	2.06e-07
HORVU6Hr1G015480	AT5G64330	Transposon protein Mutator sub-class	1.59093	2.46e-05
HORVU2Hr1G089630	AT3G53360	Structure-specific endonuclease subunit SLX1	1.5897	2.56e-06
HORVU0Hr1G022360	AT1G73050	Glucose-methanol-choline oxidoreductase	1.5873	0.00041723
HORVU4Hr1G000950	AT1G03940	Phenolic glucoside malonyltransferase 1	1.58688	0.0011024
HORVU2Hr1G022080	AT2G46950	Secologanin synthase	1.58608	1.24e-08
HORVU3Hr1G035400	AT4G02340	Bifunctional epoxide hydrolase 2-like protein (Fragment)	1.58555	1.31e-11
HORVU1Hr1G051260	AT2G34830	WRKY transcription factor 22	1.58515	1.86e-05
HORVU1Hr1G060500	None	Hydrolase	1.58296	3.67e-05
HORVU2Hr1G056440	AT5G16715	Valine--tRNA ligase chloroplastic/mitochondrial 2	1.58223	1.25e-06
HORVU6Hr1G079150	AT3G03270	Adenine nucleotide alpha hydrolase-like superfamily protein	1.57917	1.37e-08
HORVU3Hr1G024530	AT3G15730	Phospholipase D	1.57888	1.57e-09
HORVU1Hr1G069900	None	OFP transcription factor	1.57783	0.000718545
HORVU7Hr1G116310	AT3G14660	Cytochrome P450 family 72 subfamily A polypeptide 8	1.57464	2.6e-06
HORVU3Hr1G076960	AT5G25757	Eukaryotic translation initiation factor 3 subunit L	1.57445	0.00207599
HORVU2Hr1G032540	AT5G61060	Histone deacetylase	1.57272	0.000224765
HORVU2Hr1G032620	None	0	1.5726	5.59e-05
HORVU3Hr1G050490	AT4G30990	Coatomer beta subunit	1.57205	2.96e-09
HORVU2Hr1G117830	AT4G21390	Serine/threonine-protein kinase	1.57058	4.91e-08
HORVU0Hr1G003980	None	Glycosyl transferase, family 14	1.5702	3.08e-05
HORVU5Hr1G081860	AT5G51070	ATP-dependent Clp protease ATP-binding subunit	1.56924	4.68e-07
HORVU4Hr1G051220	AT5G49720	Endoglucanase	1.55899	0.00246425
HORVU3Hr1G023590	AT1G73960	Transcription initiation factor TFIID subunit 2	1.55742	2.35e-08
HORVU7Hr1G034350	AT2G26310	Retrotransposon protein, putative, unclassified	1.55702	9.63e-07
HORVU2Hr1G052920	AT1G10360	Glutathione S-transferase (Fragment)	1.55287	0.00122028
HORVU7Hr1G096150	AT3G55830	Glucuronyl/N-acetylglucosaminyl transferase EXT2	1.55194	3.06e-08
HORVU2Hr1G117490	AT1G65790	G-type lectin S-receptor-like serine/threonine-protein kinase B120	1.55149	2.01e-05
HORVU0Hr1G022780	AT2G36390	1,4-alpha-glucan-branching enzyme, chloroplastic/amyloplastic	1.55011	0.000286402
HORVU5Hr1G067200	None	Phosphatidylinositol 4-kinase	1.54908	0.00156312
HORVU5Hr1G117770	AT3G57660	DNA-directed RNA polymerase subunit	1.54832	7.51e-09
HORVU4Hr1G074180	AT5G63920	DNA topoisomerase	1.54353	4.84e-05
HORVU0Hr1G017690	AT1G31800	Protein lutein deficient 5, chloroplastic	1.54148	0.00032331
HORVU3Hr1G068750	AT3G16340	ABC transporter G family member 29	1.54064	5.25e-07
HORVU4Hr1G057720	AT2G37310	Structure-specific endonuclease subunit SLX1	1.53742	0.00188321
HORVU7Hr1G082330	AT3G22200	Gamma-aminobutyrate transaminase	1.53561	2.1e-05
HORVU7Hr1G046410	AT4G35360	Type II pantothenate kinase	1.53359	4.09e-13
HORVU1Hr1G057910	AT5G26830	Threonine--tRNA ligase mitochondrial 1	1.53237	2.2e-07
HORVU5Hr1G087910	AT2G17270	Mitochondrial phosphate carrier protein like	1.53234	3.03e-06
HORVU3Hr1G064990	AT3G18000	Phosphoethanolamine N-methyltransferase	1.53139	5.01e-11
HORVU2Hr1G018720	AT3G06810	Cyclohexanecarboxyl-CoA dehydrogenase	1.53012	4.13e-14
HORVU7Hr1G106150	AT1G56070	Elongation factor	1.52994	2.28e-11
HORVU3Hr1G113790	None	Powdery mildew resistance protein PM17	1.52904	3.16e-09
HORVU7Hr1G004340	AT4G34840	Methylthioadenosine/S-adenosyl homocysteine nucleosidase	1.52849	2.14e-12
HORVU7Hr1G093440	AT4G38200	Brefeldin A-inhibited guanine nucleotide-exchange protein 1	1.52847	1.14e-10
HORVU5Hr1G055350	AT1G53310	phosphoenolpyruvate carboxylase, housekeeping isozyme	1.5277	1.73e-10
HORVU5Hr1G080170	AT5G62190	Dead box ATP-dependent RNA helicase, putative	1.52651	1.6e-11
HORVU3Hr1G046530	None	0	1.52392	1.28e-05
HORVU5Hr1G051170	AT2G05810	armadillo repeat-containing protein 3	1.52357	2.72e-06
HORVU1Hr1G061270	AT5G45500	Leucine-rich repeat (LRR) family protein	1.5235	0.000469111
HORVU3Hr1G070660	AT3G26760	Secoisolariciresinol dehydrogenase	1.52256	1.38e-07
HORVU5Hr1G114500	AT2G35190	rRNA N-glycosidase	1.52154	2.5e-10
HORVU5Hr1G070670	AT1G49380	Cytochrome c biogenesis protein CCS1, chloroplastic	1.52079	1.46e-06
HORVU6Hr1G029540	AT5G13210	0	1.52045	2.37e-05
HORVU3Hr1G075040	AT2G20340	Tyrosine decarboxylase	1.51929	6.69e-06
HORVU3Hr1G066810	AT5G11950	Cytokinin riboside 5'-monophosphate phosphoribohydrolase	1.5182	2.01e-08
HORVU6Hr1G050300	None	Retrotransposon protein, putative, unclassified, expressed	1.51808	0.000102037
HORVU3Hr1G081100	AT3G08760	Tyrosine-protein kinase	1.51571	3.56e-07
HORVU7Hr1G035340	AT1G18640	Phosphoserine phosphatase	1.51448	6.23e-12
HORVU1Hr1G084260	AT1G15110	CDP-diacylglycerol--serine O-phosphatidyltransferase	1.51253	1.43e-05
HORVU6Hr1G029300	AT4G23160	0	1.51131	6.49e-06
HORVU3Hr1G036870	AT5G57250	Zinc finger, Dof-type	1.51064	0.000103616
HORVU5Hr1G092180	AT5G40480	Nuclear pore complex protein GP210	1.50881	7.67e-11
HORVU5Hr1G125620	AT5G43310	COP1-interacting protein-related	1.50844	7e-05
HORVU5Hr1G125620	AT5G43310	COP1-interacting protein-related	1.50844	7e-05
HORVU4Hr1G061070	None	Gastrula zinc finger xFG20-1	1.50735	3.3e-05
HORVU6Hr1G077070	AT2G01830	Signal transduction response regulator	1.50686	4.19e-09
HORVU6Hr1G060600	AT5G52260	MYB transcription factor	1.50677	0.00534582
HORVU6Hr1G062850	AT5G07620	Probably inactive leucine-rich repeat receptor-like protein kinase IMK2	1.50521	0.0054584
HORVU4Hr1G005300	AT5G62620	Hexosyltransferase	1.50177	6.08e-06
HORVU5Hr1G073970	AT1G76490	3-hydroxy-3-methylglutaryl coenzyme A reductase	1.49996	1.32e-08
HORVU2Hr1G017880	None	0	1.49749	6.52e-07
HORVU2Hr1G017880	None	0	1.49749	6.52e-07
HORVU7Hr1G017220	AT5G37590	Kinesin light chain 3 isoform X4	1.4954	8.59e-06
HORVU1Hr1G079150	AT2G42010	Phospholipase D	-1.49527	0.000326969
HORVU7Hr1G025620	AT2G38410	VHS domain-containing protein/GAT domain-containing protein	-1.4966	6.32e-10
HORVU5Hr1G095540	None	Calcium-activated outward-rectifying potassium channel, putative	-1.49904	0.000846422
HORVU5Hr1G095540	None	Calcium-activated outward-rectifying potassium channel, putative	-1.49904	0.000846422
HORVU4Hr1G027080	None	Acyl-coenzyme A thioesterase 13	-1.49912	6.77e-08
HORVU2Hr1G014140	AT3G55990	PC-Esterase	-1.49941	2.2e-06
HORVU6Hr1G072200	None	Dof zinc finger protein 8	-1.50183	7.45e-11
HORVU0Hr1G029660	ATCG00270	Photosystem II protein D2	-1.50212	1.45e-07
HORVU6Hr1G086940	AT1G19660	Bifunctional nuclease domain	-1.50214	1.23e-13
HORVU1Hr1G057240	None	0	-1.50235	5.45e-06
HORVU6Hr1G010780	AT2G02040	Peptide transporter PTR2	-1.50286	0.00207396
HORVU3Hr1G063280	AT1G80380	D-glycerate 3-kinase chloroplastic	-1.50438	3.5e-10
HORVU1Hr1G047010	AT1G33260	Leucine-rich repeat receptor protein kinase EXS	-1.50811	0.000549855
HORVU5Hr1G123120	AT4G04860	Hydroxyproline-rich glycoprotein family protein	-1.50981	0.00462321
HORVU7Hr1G115040	None	Small subunit ribosomal protein S17	-1.51102	3.3e-11
HORVU7Hr1G038820	AT5G40250	Nucleolysin TIA-1/TIAR	-1.51368	1.99e-12
HORVU2Hr1G048870	AT1G28340	Receptor like protein 4	-1.5137	3.48e-07
HORVU1Hr1G093890	AT1G78780	Pathogen-related protein isoform 1	-1.5138	0.000293027
HORVU4Hr1G081800	AT3G45970	0	-1.51431	6.28e-08
HORVU5Hr1G005230	None	0	-1.51462	1.09e-07
HORVU1Hr1G069180	None	GTP binding protein	-1.51529	3.08e-07
HORVU1Hr1G064210	None	CSD transcription factor	-1.51594	3.79e-09
HORVU7Hr1G114120	AT2G24280	Alpha/beta-Hydrolases superfamily protein isoform 1	-1.51678	1.15e-05
HORVU1Hr1G052290	AT3G45970	Expansin/pollen allergen	-1.51722	0.00215374
HORVU5Hr1G076100	AT1G69040	(Protein-PII) uridylyltransferase	-1.51789	7.85e-10
HORVU5Hr1G120800	AT2G43120	Pirin, putative, expressed	-1.51858	7.47e-05
HORVU4Hr1G010270	AT5G11730	Insulin-degrading enzyme	-1.51866	1.52e-12
HORVU0Hr1G003890	AT4G21990	Phosphoadenosine phosphosulfate reductase	-1.51901	5.25e-08
HORVU3Hr1G013650	AT4G29210	Gamma-glutamyltranspeptidase	-1.51905	9.51e-11
HORVU3Hr1G003670	None	Protein NEGATIVE REGULATOR OF RESISTANCE	-1.52036	5.97e-06
HORVU4Hr1G004540	AT1G74740	Calcium-dependent protein kinase	-1.5218	0.000400418
HORVU2Hr1G019010	AT1G17840	ABC transporter G family member 11-like protein (Fragment)	-1.52302	0.006504
HORVU1Hr1G051360	None	Amidophosphoribosyltransferase	-1.52385	1.23e-08
HORVU2Hr1G046420	AT3G21690	Protein DETOXIFICATION	-1.52469	5.25e-07
HORVU2Hr1G101600	None	Maltose transporter	-1.52503	2.62e-07
HORVU6Hr1G073660	None	Diphosphoinositol polyphosphate phosphohydrolase	-1.52623	3.79e-09
HORVU2Hr1G111840	AT1G10360	Glutathione S-transferase, N-terminal domain containing protein, expressed	-1.52812	1.45e-09
HORVU3Hr1G012100	AT4G32300	Receptor-like protein kinase	-1.52919	1.12e-08
HORVU2Hr1G090310	AT1G65730	probable metal-nicotianamine transporter YSL7	-1.53252	1.1e-05
HORVU2Hr1G090310	AT1G65730	probable metal-nicotianamine transporter YSL7	-1.53252	1.1e-05
HORVU5Hr1G039660	AT1G18740	0	-1.5333	2.84e-09
HORVU3Hr1G095880	None	Transcription factor NACb	-1.53344	4.16e-07
HORVU1Hr1G090200	None	ABC-type dipeptide/oligopeptide/nickel transport systems	-1.53362	2.41e-11
HORVU6Hr1G084640	None	Dihydrofolate reductase	-1.53364	1.16e-11
HORVU5Hr1G092170	AT3G26580	ATP-dependent protease Clp ATPase subunit	-1.53491	2.29e-12
HORVU2Hr1G079510	None	0	-1.53505	0.0092315
HORVU6Hr1G094960	AT2G17500	Homoserine kinase	-1.53734	8.13e-06
HORVU7Hr1G040040	AT5G14940	Putative oligopeptide transporter	-1.53773	4.03e-06
HORVU2Hr1G030240	None	DnaJ domain containing protein, expressed	-1.53867	0.00343645
HORVU1Hr1G073420	None	0	-1.53967	1.66e-06
HORVU1Hr1G051200	AT1G32090	Glycogen debranching enzyme	-1.54038	0.000181314
HORVU2Hr1G092100	None	Receptor-like protein kinase-like	-1.54048	5.98e-07
HORVU2Hr1G097670	AT4G00030	Putative plastid-lipid-associated protein 11	-1.54114	1.15e-09
HORVU1Hr1G010490	AT2G37330	ABC transporter membrane-spanning/permease subunit	-1.54127	2.65e-08
HORVU2Hr1G014900	AT3G53810	Lectin receptor-type kinase	-1.54187	0.000427239
HORVU6Hr1G000620	AT5G66190	Leaf ferredoxin-NADP reductase	-1.54239	1.23e-11
HORVU1Hr1G084560	None	Tropinone reductase 1	-1.54364	2.22e-10
HORVU6Hr1G079600	AT1G05010	1-aminocyclopropane-1-carboxylate oxidase	-1.54366	5.13e-06
HORVU3Hr1G071750	None	WRKY transcription factor	-1.54378	4.22e-10
HORVU2Hr1G058580	None	Calcium-dependent protein kinase, putative	-1.54425	0.00649169
HORVU6Hr1G013750	AT2G19130	Putative receptor protein kinase ZmPK1	-1.54476	0.0021358
HORVU5Hr1G109440	AT1G67280	Glyoxalase I (Fragment)	-1.54568	2.88e-11
HORVU3Hr1G085270	None	Chloroplast sedoheptulose-1,7-bisphosphatase (Fragment)	-1.54588	3.36e-10
HORVU7Hr1G043040	AT1G68850	Peroxidase	-1.54613	0.00147131
HORVU4Hr1G067500	None	Recombination protein like	-1.54704	2.35e-13
HORVU4Hr1G060280	None	AT-hook motif nuclear-localized protein 20	-1.54865	0.00975073
HORVU4Hr1G087580	None	Transcription factor bHLH36	-1.55058	2.23e-05
HORVU3Hr1G089650	AT3G59780	Rhodanese/Cell cycle control phosphatase superfamily protein	-1.55075	3.49e-12
HORVU2Hr1G076880	AT1G59740	Putative proton-dependent oligopeptide transporter family, major facilitator superfamily	-1.5519	5.26e-06
HORVU5Hr1G072050	None	Small heat shock protein HSP	-1.55224	0.000428628
HORVU4Hr1G057450	AT5G13510	50S ribosomal protein L10 chloroplastic	-1.55273	1.67e-12
HORVU7Hr1G037570	None	Heavy metal transport/detoxification superfamily protein	-1.55307	5.1e-07
HORVU3Hr1G060310	AT3G59110	Putative receptor-like protein kinase (Fragment)	-1.55308	0.000485038
HORVU2Hr1G116650	AT1G03560	PPR containing plant-like protein	-1.55317	4.78e-11
HORVU5Hr1G016810	None	Receptor expression-enhancing protein 5/6	-1.55355	1.3e-07
HORVU1Hr1G070200	None	Isoleucine--tRNA ligase	-1.55422	4.81e-13
HORVU6Hr1G058060	None	auxin-responsive protein SAUR32-like	-1.55437	0.000316072
HORVU5Hr1G013260	AT3G04810	Serine/threonine-protein kinase	-1.55459	0.00279617
HORVU7Hr1G090340	AT3G15820	Phosphatidylcholine:diacylglycerol cholinephosphotransferase 1	-1.55471	8.46e-07
HORVU3Hr1G108890	None	GPI-anchored protein LORELEI	-1.55527	4.4e-06
HORVU6Hr1G056500	None	0	-1.55554	3.21e-07
HORVU1Hr1G093220	AT4G01030	Pentatricopeptide repeat-containing protein, mitochondrial	-1.55783	1.91e-08
HORVU0Hr1G020630	AT5G04370	Salicylate O-methyltransferase	-1.55817	0.00369286
HORVU2Hr1G027080	AT3G17510	Non-specific serine/threonine protein kinase	-1.55895	1.23e-06
HORVU7Hr1G091580	None	Transmembrane protein, putative	-1.55945	1.63e-11
HORVU5Hr1G085500	AT4G38430	Rop guanine nucleotide exchange factor like	-1.55994	0.0017139
HORVU3Hr1G002350	AT5G38280	Iron-deficiency induced receptor-like kinase	-1.5607	0.000520128
HORVU4Hr1G079710	AT1G02260	Citrate transporter-like domain	-1.56214	4.39e-09
HORVU7Hr1G076250	AT2G02450	NAC transcription factor	-1.56289	2.81e-06
HORVU4Hr1G062920	None	DnaJ/Hsp40 cysteine-rich domain superfamily protein	-1.56295	5.52e-11
HORVU7Hr1G043250	None	Dof zinc finger protein 4	-1.56367	3.17e-11
HORVU5Hr1G007340	AT2G26730	Concanavalin A-like lectin/glucanase, subgroup	-1.56413	3.38e-07
HORVU2Hr1G035230	AT5G67470	Formin-like protein 13	-1.56472	4.19e-08
HORVU6Hr1G078660	None	Protein plant cadmium resistance 2	-1.56494	0.00289073
HORVU7Hr1G075720	AT1G01110	IQ motif, EF-hand binding site	-1.56694	1.25e-09
HORVU5Hr1G088200	AT4G17740	Carboxyl-terminal-processing protease	-1.5678	3.1e-12
HORVU1Hr1G071330	None	Basic helix-loop-helix transcription factor	-1.5678	2.43e-08
HORVU1Hr1G010810	AT3G45850	p-loop containing nucleoside triphosphate hydrolases superfamily protein isoform 1	-1.57208	1.76e-05
HORVU5Hr1G041920	None	Transposon Ty3-I Gag-Pol polyprotein	-1.57289	0.00354012
HORVU2Hr1G102530	AT1G21210	Wall-associated receptor kinase	-1.5737	3.09e-08
HORVU1Hr1G087600	None	Glutaredoxin 3	-1.57406	8.46e-09
HORVU5Hr1G058890	None	0	-1.575	2.26e-09
HORVU7Hr1G058860	AT4G24730	Manganese-dependent ADP-ribose/CDP-alcohol diphosphatase	-1.57606	1.49e-08
HORVU7Hr1G050460	AT3G20810	Putative lysine-specific demethylase JMJD5 (Fragment)	-1.57657	9.08e-11
HORVU5Hr1G027710	AT3G02875	IAA-amino acid hydrolase ILR1	-1.57701	1.32e-09
HORVU6Hr1G052420	AT5G55480	Glycerophosphoryl diester phosphodiesterase family protein, expressed	-1.57776	9.15e-10
HORVU6Hr1G002390	AT4G15093	4,5-dioxygenase-like protein (Fragment)	-1.57862	0.00384657
HORVU3Hr1G019670	AT5G56600	Profilin	-1.57889	9.47e-05
HORVU5Hr1G112530	AT5G13520	Peptidase M1 family protein isoform 1	-1.57898	2.57e-08
HORVU7Hr1G001070	AT1G62660	Acid beta-fructofuranosidase	-1.57911	0.000743542
HORVU7Hr1G040590	AT1G70090	Hexosyltransferase	-1.58087	0.000209024
HORVU0Hr1G002600	AT2G26710	MATE efflux family protein ALF5	-1.58096	1.88e-08
HORVU5Hr1G056140	None	Cytochrome b5	-1.58124	1.8e-10
HORVU3Hr1G001680	None	0	-1.58192	0.000531497
HORVU4Hr1G008550	AT1G73480	Caffeoylshikimate esterase	-1.58345	1.37e-08
HORVU7Hr1G114110	AT2G24280	Lysosomal Pro-Xaa carboxypeptidase	-1.58366	4.66e-07
HORVU3Hr1G032490	AT5G46110	Triose phosphate/phosphate translocator TPT chloroplastic	-1.58419	6.31e-10
HORVU2Hr1G119780	AT1G50270	Disease resistance protein RPM1	-1.58465	1.59e-11
HORVU7Hr1G002110	AT3G61490	Glycoside hydrolase	-1.58791	0.000166835
HORVU1Hr1G086070	AT2G22670	Auxin-responsive protein IAA17	-1.58893	2.9e-11
HORVU1Hr1G010440	None	Glycine and proline rich protein 3	-1.58995	6.96e-11
HORVU1Hr1G064970	AT5G09220	Amino acid permease	-1.59007	2.96e-08
HORVU7Hr1G029330	AT2G25620	Serine/threonine protein phosphatase	-1.59052	3.63e-09
HORVU2Hr1G022590	AT3G61790	Seven-in-absentia protein, sina	-1.59053	0.000173407
HORVU5Hr1G079610	None	NB-ARC domain containing protein	-1.59162	0.000814043
HORVU1Hr1G076120	None	Plant-specific domain TIGR01615 family protein expressed	-1.59186	7.12e-07
HORVU4Hr1G002020	AT1G58030	Amino acid permease family protein, expressed	-1.59206	8.54e-10
HORVU5Hr1G043090	AT2G41310	Signal transduction response regulator	-1.5938	3.72e-08
HORVU3Hr1G014590	AT2G29400	Serine/threonine-protein phosphatase	-1.59429	2.71e-06
HORVU4Hr1G063660	AT3G02100	Indole-3-acetate beta-glucosyltransferase	-1.59432	0.00734337
HORVU5Hr1G122760	AT2G35030	Aspartic proteinase nepenthesin-1	-1.59535	0.000756141
HORVU6Hr1G013290	AT4G29810	Mitogen-activated protein kinase kinase 2-like protein (Fragment)	-1.5956	0.00391474
HORVU4Hr1G060630	AT3G54050	Fructose-bisphosphatase	-1.59602	2.21e-10
HORVU1Hr1G068020	AT3G24503	Aldehyde dehydrogenase family 2 member C4	-1.59919	1.96e-06
HORVU4Hr1G052070	AT1G30200	F-box domain containing protein, expressed	-1.60002	0.00107065
HORVU5Hr1G124170	AT2G34420	Serine/threonine-protein kinase	-1.60067	6.04e-07
HORVU7Hr1G060700	None	Spermatogenesis-associated protein 24	-1.60133	0.000120497
HORVU1Hr1G049820	AT4G17970	Aluminum-activated malate transporter like	-1.60146	3.23e-07
HORVU6Hr1G034380	None	TMV response protein	-1.60158	0.000271359
HORVU1Hr1G070710	AT1G14130	Gibberellin 3-beta-dioxygenase	-1.6017	5.78e-09
HORVU6Hr1G030150	AT5G57630	Non-specific serine/threonine protein kinase	-1.60318	2.87e-09
HORVU5Hr1G065450	None	Basic helix-loop-helix transcription factor	-1.60398	3.12e-06
HORVU3Hr1G036600	AT1G35180	Transmembrane protein 136	-1.60454	9.07e-07
HORVU5Hr1G070680	None	3-isopropylmalate dehydratase large subunit like	-1.60459	2.31e-07
HORVU5Hr1G098360	None	3-isopropylmalate dehydratase large subunit like	-1.60459	2.31e-07
HORVU6Hr1G086890	None	0	-1.60636	4.7e-07
HORVU5Hr1G112280	AT3G11030	PMR5 N-terminal domain	-1.60654	0.00573141
HORVU6Hr1G034620	AT3G52960	Peroxiredoxin-2E, chloroplastic	-1.60733	2.81e-08
HORVU6Hr1G081670	AT5G36160	Tyrosine aminotransferase	-1.60754	5.46e-11
HORVU7Hr1G038300	AT3G28960	Vacuolar amino acid transporter like	-1.60806	6.06e-11
HORVU1Hr1G091430	AT1G60590	Glycoside hydrolase	-1.60879	0.00295462
HORVU2Hr1G098820	AT2G35155	Metal-dependent hydrolase	-1.60941	8.12e-09
HORVU2Hr1G044560	AT2G41220	ferredoxin-dependent glutamate synthase, chloroplastic-like	-1.60948	2.37e-07
HORVU4Hr1G070620	AT1G47740	DUF862 domain-containing protein	-1.60964	5.22e-10
HORVU1Hr1G063200	AT5G58003	RNA polymerase II C-terminal domain phosphatase-like 4	-1.60973	0.000190133
HORVU3Hr1G110830	AT1G21740	Bzip transcription factor-like	-1.61025	0.00246191
HORVU3Hr1G101930	AT4G03110	RNA recognition motif domain	-1.6111	0.00223947
HORVU4Hr1G064440	AT2G01900	Phosphatidylinositol-bisphosphatase	-1.61129	2.81e-06
HORVU7Hr1G078320	None	Late embryogenesis abundant protein, LEA-14	-1.61134	0.000238298
HORVU6Hr1G092210	None	LRR receptor-like serine/threonine-protein kinase EFR	-1.61452	3.73e-06
HORVU4Hr1G056550	AT2G40116	Phosphoinositide phospholipase C	-1.61523	3.01e-10
HORVU4Hr1G058150	None	FKBP-type peptidyl-prolyl cis-trans isomerase	-1.61634	7.75e-11
HORVU3Hr1G098610	AT5G06860	Polygalacturonase inhibitor	-1.6177	0.00131828
HORVU0Hr1G013800	AT4G16370	Oligopeptide transporter	-1.61912	2.44e-05
HORVU0Hr1G006750	None	DNA polymerase	-1.61956	0.00201034
HORVU1Hr1G093950	AT5G10530	L-type lectin-domain containing receptor kinase IX.1	-1.62021	0.00394767
HORVU5Hr1G050270	None	Cyclin delta-3	-1.62095	0.00155284
HORVU7Hr1G027770	None	Calcium-binding EF-hand	-1.62109	1.14e-07
HORVU4Hr1G062730	AT2G45600	Carboxylesterase	-1.62169	8.93e-06
HORVU2Hr1G114720	AT1G52510	Haloalkane dehalogenase	-1.62173	1.56e-13
HORVU5Hr1G049370	AT2G39410	Esterase/lipase/thioesterase family protein	-1.62195	2.45e-08
HORVU5Hr1G019650	AT5G07830	Glycoside hydrolase	-1.62223	1.89e-06
HORVU3Hr1G093140	AT5G49470	Serine/threonine-protein kinase CTR1	-1.62253	2.33e-05
HORVU6Hr1G010520	None	Natural killer cells antigen like	-1.62262	1e-12
HORVU3Hr1G006150	AT1G18060	PAP fibrillin domain containing protein,expressed	-1.62394	4.89e-12
HORVU4Hr1G052000	AT1G04640	Mitochondrial lipoyltransferase	-1.62396	7.18e-10
HORVU7Hr1G028160	AT5G10290	Somatic embryogenesis receptor kinase 1	-1.62552	1.29e-06
HORVU7Hr1G050270	None	Multiple stress-responsive zinc-finger protein ISAP1	-1.62589	6.88e-11
HORVU1Hr1G078650	AT4G25730	AdoMet-dependent rRNA methyltransferase spb-1	-1.62847	6.64e-05
HORVU7Hr1G042160	None	Threonine endopeptidase	-1.62888	9.09e-11
HORVU3Hr1G063660	AT4G15490	Glycosyltransferase	-1.6294	0.00367888
HORVU0Hr1G016430	None	Plant lipid transfer protein/Par allergen	-1.63045	1.91e-08
HORVU3Hr1G065570	AT3G46780	0	-1.63102	5.61e-08
HORVU4Hr1G048990	None	0	-1.63241	2.61e-05
HORVU2Hr1G005060	AT1G19920	ATP sulfurylase 2-like protein (Fragment)	-1.63251	8.28e-09
HORVU3Hr1G089490	None	Concanavalin A-like lectin/glucanase, subgroup	-1.63422	5.19e-11
HORVU1Hr1G070640	None	RING-H2 finger protein ATL66	-1.63712	0.000141089
HORVU6Hr1G038490	AT1G61290	Target SNARE coiled-coil domain	-1.6389	3.38e-06
HORVU7Hr1G024670	AT5G45910	GDSL esterase/lipase	-1.63992	2.38e-05
HORVU3Hr1G055830	AT1G64110	Spastin	-1.64019	4.98e-05
HORVU5Hr1G094770	None	Photosystem II D1 processing protein like	-1.64023	5.5e-09
HORVU5Hr1G062120	AT1G17750	Serine/threonine protein kinase	-1.64178	0.00113257
HORVU6Hr1G092430	AT1G02260	Monoamine oxidase	-1.64388	1.89e-09
HORVU5Hr1G112340	AT5G58490	Dihydroflavonol-4-reductase	-1.64409	4.51e-12
HORVU4Hr1G025360	None	Putative 2-carboxy-D-arabinitol-1-phosphatase	-1.64415	0.00415589
HORVU2Hr1G006720	AT3G20140	Putative chromatin regulator PHD family	-1.64472	5.87e-05
HORVU1Hr1G071460	AT1G47710	Serpin-ZX	-1.64474	7.88e-05
HORVU3Hr1G088810	None	Auxin-responsive protein IAA19	-1.64565	7.48e-05
HORVU2Hr1G116300	None	CEL I mismatch endonuclease	-1.6459	0.00178842
HORVU3Hr1G007960	AT5G38200	Putative glutamine amidotransferase	-1.64624	0.00406247
HORVU7Hr1G045290	AT3G18440	Aluminum-activated malate transporter 9	-1.64627	0.00336033
HORVU5Hr1G067720	None	Nuclear pore complex protein NUP58	-1.64665	0.00557848
HORVU5Hr1G079670	AT2G43820	Glycosyltransferase	-1.64903	2.69e-09
HORVU4Hr1G061910	None	0	-1.65066	7.53e-07
HORVU7Hr1G012690	AT4G25080	Magnesium protoporphyrin IX methyltransferase chloroplastic	-1.65072	2.71e-10
HORVU3Hr1G075850	AT5G43710	ER degradation enhancer	-1.65092	2.2e-13
HORVU5Hr1G040180	None	Harpin-induced protein 1 containing protein, expressed	-1.6514	0.00012699
HORVU7Hr1G013690	None	0	-1.65253	0.000643802
HORVU7Hr1G103870	AT5G14740	Carbonic anhydrase	-1.65356	8.94e-09
HORVU7Hr1G113560	AT5G10530	L-type lectin-domain containing receptor kinase IX.1	-1.65402	0.00110347
HORVU2Hr1G016720	AT1G69790	Serine/threonine protein kinase	-1.65446	0.000910245
HORVU7Hr1G097670	None	Macrophage migration inhibitory factor isogeny	-1.65502	2.43e-12
HORVU5Hr1G001730	AT5G49660	receptor protein-tyrosine kinase CEPR1	-1.65558	3.95e-09
HORVU5Hr1G094400	AT1G62250	Orotidine 5'-phosphate decarboxylase	-1.65615	3.46e-11
HORVU1Hr1G029850	AT4G23160	RNA-directed DNA polymerase like	-1.657	1.08e-09
HORVU2Hr1G036510	None	Polyol transporter 5	-1.65705	1.81e-09
HORVU1Hr1G067300	AT1G56190	Phosphoglycerate kinase	-1.65824	8.42e-08
HORVU6Hr1G066000	AT5G52660	DNA binding protein	-1.66002	1.99e-12
HORVU2Hr1G082170	AT5G44640	Beta-glucosidase 12-like	-1.66047	0.00122574
HORVU7Hr1G089240	None	Translation initiation factor IF-2-like	-1.66114	0.000974931
HORVU5Hr1G072780	AT5G47560	Tonoplast dicarboxylate transporter-like	-1.66414	0.000503485
HORVU4Hr1G062070	None	Solute carrier family 40 protein	-1.66513	0.000534744
HORVU2Hr1G046740	AT2G32415	Exosome component 10 (Fragment)	-1.66516	2.56e-11
HORVU7Hr1G038440	AT5G03760	Putative mannan synthase 7	-1.66545	0.000293538
HORVU5Hr1G117990	None	Transcription factor TCP9	-1.6674	2.05e-09
HORVU0Hr1G034690	ATCG00020	Photosystem II protein D1 (Fragment)	-1.66876	0.00813563
HORVU2Hr1G056510	AT4G20740	PPR containing plant-like protein	-1.66911	0.000129503
HORVU4Hr1G026800	AT2G41120	0	-1.66925	3.73e-09
HORVU2Hr1G018390	AT5G05340	Peroxidase	-1.67031	3.89e-05
HORVU2Hr1G044870	AT4G23180	Putative serine/threonine-specific protein kinase	-1.67148	9.17e-07
HORVU3Hr1G109160	AT2G26870	Non-hemolytic phospholipase C	-1.67161	8.31e-08
HORVU0Hr1G022590	AT4G23160	Leucine rich recepetor kinase	-1.67252	3.86e-10
HORVU4Hr1G084760	AT3G57870	Ubiquitin-conjugating enzyme, E2	-1.67407	1.17e-09
HORVU5Hr1G118070	AT4G28660	Photosystem II reaction center PSB28 protein, chloroplastic	-1.67472	5.97e-10
HORVU6Hr1G013320	None	Disease resistance protein RPP13	-1.67497	7.83e-06
HORVU0Hr1G022440	AT5G56760	Bacterial transferase hexapeptide repeat	-1.67735	1.05e-11
HORVU6Hr1G076110	AT1G23080	Auxin efflux carrier component	-1.67936	4.31e-06
HORVU6Hr1G040130	AT5G25930	Serine/threonine protein kinase	-1.68027	0.000254143
HORVU5Hr1G111290	None	Basic helix-loop-helix transcription factor	-1.68199	0.00389758
HORVU7Hr1G109580	AT5G35400	tRNA pseudouridine synthase A	-1.68343	9.19e-08
HORVU6Hr1G078480	AT2G03220	Chlorophyll a-b binding protein, chloroplastic	-1.68434	5.95e-10
HORVU5Hr1G044410	AT2G26800	Hydroxymethylglutaryl-CoA lyase mitochondrial	-1.68498	3.5e-12
HORVU5Hr1G098950	AT4G14960	Tubulin alpha chain	-1.68652	2.81e-07
HORVU7Hr1G051760	AT1G80290	Chaperone protein dnaJ-related	-1.68691	1.15e-11
HORVU0Hr1G022380	None	Zinc finger protein CONSTANS-LIKE 4 (Fragment)	-1.68709	1.92e-10
HORVU1Hr1G075560	None	Thioredoxin H-type	-1.68799	1.49e-11
HORVU6Hr1G032760	AT4G37980	Cinnamyl alcohol dehydrogenase	-1.68826	7.67e-08
HORVU5Hr1G098390	AT1G10150	Phloem protein 2-13	-1.68838	5.35e-12
HORVU3Hr1G041560	AT1G80950	Phospholipid/glycerol acyltransferase	-1.69268	9.35e-05
HORVU3Hr1G064340	None	Protein PLASTID MOVEMENT IMPAIRED 2 like	-1.69307	8.03e-10
HORVU3Hr1G025610	None	Pentatricopeptide repeat-containing protein	-1.69393	2.98e-10
HORVU1Hr1G052530	AT2G16990	Major facilitator superfamily	-1.69396	0.00109953
HORVU1Hr1G024400	AT1G07110	Fructose-2 6-bisphosphatase	-1.69462	1.08e-10
HORVU2Hr1G094350	None	0	-1.69604	8.69e-06
HORVU2Hr1G123480	AT5G22250	CCR4-NOT transcription complex subunit 7/8	-1.69725	5.08e-05
HORVU6Hr1G080000	None	Auxin-responsive protein SAUR32-like	-1.69975	4.72e-07
HORVU0Hr1G040410	None	Calmodulin-binding protein 25-like	-1.69981	0.000355055
HORVU6Hr1G016740	None	Endoglucanase 11	-1.7013	0.000282585
HORVU2Hr1G126470	None	Putative disease resistance protein RGA4	-1.70493	5.67e-06
HORVU0Hr1G039200	AT5G57740	Serine/threonine-protein phosphatase 6 regulatory ankyrin repeat subunit B	-1.70556	6.39e-11
HORVU1Hr1G010780	None	Sensitivity to red light reduced protein (SRR1)	-1.70568	0.000673746
HORVU1Hr1G094180	AT3G24420	Sigma factor sigB regulation protein rsbQ	-1.7077	1.21e-06
HORVU5Hr1G113220	None	Dof-type zinc finger protein 4	-1.70843	0.000390783
HORVU2Hr1G025230	AT5G23530	Gibberellin receptor GID1L2	-1.71083	5.08e-05
HORVU1Hr1G080780	AT1G64480	Salt overly sensitive 3	-1.71087	2.34e-05
HORVU7Hr1G050240	AT1G51170	Serine/threonine-protein kinase UCNL	-1.71143	0.00628045
HORVU0Hr1G039190	None	0	-1.71376	3.71e-05
HORVU1Hr1G072850	AT5G02030	BEL1-like homeodomain protein 9-like	-1.71386	5.17e-09
HORVU0Hr1G001430	None	WRKY transcription factor	-1.71388	0.000287953
HORVU6Hr1G091700	AT3G04580	Ethylene receptor	-1.71506	8.59e-08
HORVU6Hr1G058880	AT2G28260	Cyclic nucleotide-gated ion channel 18	-1.71528	8.7e-05
HORVU3Hr1G034640	None	Endoplasmic reticulum mannosyl-oligosaccharide 1,2-alpha-mannosidase	-1.71538	2.51e-12
HORVU2Hr1G012760	None	Amine oxidase	-1.71585	2.8e-09
HORVU2Hr1G017490	AT3G51950	Nucleic acid binding protein	-1.71594	1.25e-09
HORVU7Hr1G088560	AT1G58360	Amino acid permease 6	-1.71612	9.95e-09
HORVU3Hr1G094000	AT5G16530	Auxin efflux carrier component	-1.71699	5.33e-07
HORVU0Hr1G005900	AT3G14640	Secologanin synthase	-1.71821	8.04e-06
HORVU5Hr1G095340	None	0	-1.7188	1.14e-10
HORVU1Hr1G051140	AT1G29790	S-adenosyl-L-methionine-dependent methyltransferase	-1.71976	0.00452418
HORVU2Hr1G025360	None	0	-1.71986	8.04e-06
HORVU5Hr1G073440	None	SBP transcription factor	-1.71992	1.76e-05
HORVU4Hr1G023660	AT1G09575	Coiled-coil domain containing protein 109, C-terminal	-1.7207	0.00872446
HORVU3Hr1G013390	AT2G19130	Serine/threonine-protein kinase	-1.72079	3.12e-06
HORVU0Hr1G007680	AT1G47510	Phosphatidylinositol-bisphosphatase	-1.72192	2.61e-05
HORVU4Hr1G003040	AT5G45110	LOW QUALITY PROTEIN: BTB/POZ domain and ankyrin repeat-containing protein NPR2	-1.72241	7.32e-10
HORVU6Hr1G009350	AT5G05340	Acylamino-acid-releasing enzyme like	-1.72283	4.83e-07
HORVU6Hr1G009350	AT5G05340	Acylamino-acid-releasing enzyme like	-1.72283	4.83e-07
HORVU1Hr1G050130	AT5G46800	Solute carrier family 25 (Mitochondrial carnitine/acylcarnitine transporter), member 20/29	-1.72303	4.71e-09
HORVU5Hr1G005180	AT4G11650	Permatin	-1.72373	4.03e-07
HORVU7Hr1G098410	AT5G61760	Inositol polyphosphate multikinase beta	-1.7256	1.14e-08
HORVU4Hr1G053940	None	Calvin cycle protein like	-1.72686	3.24e-11
HORVU4Hr1G051700	None	Lipid binding protein	-1.72731	3e-06
HORVU6Hr1G067660	AT1G32060	Secretory carrier-associated membrane protein 5	-1.72809	1.92e-10
HORVU5Hr1G053270	AT2G42220	Rhodanese-like domain-containing protein 9 chloroplastic	-1.73114	2.79e-12
HORVU3Hr1G074240	AT4G37560	Pentatricopeptide (PPR) repeat protein-like	-1.73139	2.36e-09
HORVU3Hr1G077260	None	Transcription factor bHLH112	-1.73344	0.00138801
HORVU4Hr1G056210	AT1G07160	Probable protein phosphatase 2C 2	-1.73359	5.71e-06
HORVU5Hr1G005420	ATCG01050	NADH dehydrogenase subunit 4	-1.73526	3.64e-05
HORVU7Hr1G118350	None	Heavy metal-associated isoprenylated plant protein 32	-1.73584	6.7e-08
HORVU6Hr1G075840	AT3G25140	Hexosyltransferase	-1.73629	0.000210632
HORVU3Hr1G030250	AT3G48200	Pre-neck appendage protein	-1.74041	5.36e-09
HORVU7Hr1G084420	AT5G55190	GTP-binding nuclear protein Ran	-1.74119	1.27e-05
HORVU1Hr1G047720	AT1G33250	Glycoprotein-N-acetylgalactosamine 3-beta-galactosyltransferase 1	-1.74209	3.48e-08
HORVU1Hr1G061090	AT1G75130	Secologanin synthase	-1.74352	2.52e-06
HORVU4Hr1G022830	None	Non-specific lipid-transfer protein	-1.74518	1.79e-12
HORVU4Hr1G034950	AT3G11910	Retrotransposon protein, putative, unclassified	-1.7493	1.59e-05
HORVU5Hr1G119090	AT2G13690	BTB/POZ domain-containing protein (Fragment)	-1.74969	0.00161433
HORVU1Hr1G051700	None	Cyanobacterial aminoacyl-tRNA synthetase	-1.74969	5.3e-09
HORVU1Hr1G069080	None	Keratinocyte-associated protein like	-1.75085	6.49e-12
HORVU3Hr1G050310	None	0	-1.75215	0.000196315
HORVU0Hr1G031390	ATCG00420	NAD(P)H-quinone oxidoreductase subunit 2, chloroplastic	-1.75302	2.63e-07
HORVU1Hr1G083920	AT4G10770	Oligopeptide transporter 7	-1.75338	0.000105197
HORVU3Hr1G087770	None	2-oxoglutarate and Fe(II)-dependent oxygenase domain-containing protein, putative	-1.7537	0.000292151
HORVU7Hr1G082340	None	UDP-glycosyltransferase 73C5	-1.75468	8.13e-07
HORVU3Hr1G068610	AT5G28060	40S ribosomal protein S24	-1.75627	0.00336707
HORVU3Hr1G093990	AT4G12830	Cardiolipin-specific phospholipase	-1.75708	2.58e-11
HORVU7Hr1G082590	AT3G48420	Riboflavin kinase	-1.7582	2.75e-11
HORVU7Hr1G056450	None	Translation initiation factor IF-2-like	-1.75834	1.31e-05
HORVU7Hr1G084970	None	Stem cell self-renewal protein Piwi	-1.76112	2.7e-05
HORVU2Hr1G014240	AT1G32100	Pinoresinol reductase	-1.76182	3.25e-05
HORVU1Hr1G058630	AT4G02440	F-box domain	-1.76452	1.83e-08
HORVU6Hr1G004340	AT3G25490	Wall-associated receptor kinase 5	-1.76459	4.5e-05
HORVU6Hr1G035470	AT5G67300	Transcription factor like	-1.7691	0.00843827
HORVU2Hr1G099890	None	Ethylene-responsive transcription factor 4 like	-1.76914	7.45e-09
HORVU6Hr1G054770	AT3G25250	Serine/threonine protein kinase	-1.76965	0.00103754
HORVU5Hr1G119100	None	0	-1.76977	1.72e-07
HORVU6Hr1G006810	AT2G38110	ER glycerol-phosphate acyltransferase	-1.77186	2.21e-09
HORVU3Hr1G085180	AT2G38090	Transcription factor DIVARICATA like	-1.7733	0.000200592
HORVU7Hr1G032340	AT2G26440	Pectinesterase	-1.77575	0.00437092
HORVU3Hr1G086190	AT4G28660	Photosystem II reaction center PSB28 protein, chloroplastic	-1.77578	1.55e-09
HORVU3Hr1G028000	AT5G45910	GDSL esterase/lipase	-1.77603	2.98e-06
HORVU3Hr1G063460	AT5G57620	Transcription factor RAX3	-1.77656	9.47e-05
HORVU1Hr1G054920	None	Zinc finger, RING-type	-1.77706	3.83e-09
HORVU7Hr1G112340	AT5G52450	Protein TRANSPARENT TESTA 12	-1.77818	2.68e-07
HORVU6Hr1G040950	None	0	-1.77869	0.000149817
HORVU5Hr1G073050	AT3G10060	Peptidylprolyl isomerase	-1.78146	1.39e-13
HORVU6Hr1G065960	AT1G63970	2-C-methyl-D-erythritol 2,4-cyclodiphosphate synthase, chloroplastic	-1.78243	2.28e-13
HORVU6Hr1G075080	None	Peptidylprolyl isomerase	-1.78354	1.24e-10
HORVU0Hr1G021460	None	E3 ubiquitin-protein ligase EL5-like	-1.7844	0.00134293
HORVU3Hr1G025430	None	0	-1.78442	1.65e-09
HORVU7Hr1G030530	None	0	-1.78459	1.51e-09
HORVU2Hr1G105930	None	RNA recognition motif domain	-1.78476	1.94e-13
HORVU5Hr1G096260	AT3G02100	UDP-glycosyltransferase	-1.78564	2.58e-07
HORVU1Hr1G074140	None	Dof zinc finger protein 10	-1.7858	0.00661127
HORVU7Hr1G095550	AT1G15710	Prephenate dehydrogenase	-1.78623	6.26e-11
HORVU3Hr1G007680	AT5G38260	Putative receptor-like protein kinase	-1.78636	0.000251502
HORVU3Hr1G007680	AT5G38260	Putative receptor-like protein kinase	-1.78636	0.000251502
HORVU1Hr1G047380	None	0	-1.78839	1.72e-07
HORVU3Hr1G096650	AT3G19340	Photosynthetic NDH subunit of subcomplex B	-1.78865	3.89e-14
HORVU2Hr1G038110	None	Phenylalanine ammonia-lyase	-1.79092	0.000493929
HORVU4Hr1G067140	AT2G19130	Resistance protein (Fragment)	-1.7946	1e-06
HORVU4Hr1G082470	AT1G65880	Medium-chain-fatty-acid--CoA ligase	-1.79465	0.000106563
HORVU7Hr1G116640	AT1G21065	Secondary thiamine-phosphate synthase enzyme	-1.79584	4.31e-12
HORVU4Hr1G044470	None	Tubulin alpha-6 chain	-1.79651	3.85e-11
HORVU2Hr1G099510	AT1G79460	Ent-kaurene synthase I (Fragment)	-1.79725	0.00338244
HORVU4Hr1G014010	AT1G15980	Photosynthetic NDH subunit of subcomplex B	-1.79736	1.66e-13
HORVU5Hr1G095440	None	DUF423 domain-containing protein	-1.80159	2e-13
HORVU5Hr1G110940	AT5G49690	Glycosyltransferase	-1.80191	1.66e-09
HORVU7Hr1G002050	AT5G24000	Keratin-associated protein 5-4	-1.80221	7.58e-08
HORVU3Hr1G096190	None	Putative wall-associated kinase 4	-1.8036	4.27e-08
HORVU3Hr1G021120	None	probable WRKY transcription factor 13	-1.8041	0.000488544
HORVU4Hr1G011500	AT4G37930	Glycine hydroxymethyltransferase	-1.80424	3.26e-13
HORVU1Hr1G004330	AT3G46620	E3 ubiquitin-protein ligase RING1-like (Fragment)	-1.80438	4.59e-10
HORVU4Hr1G077610	AT4G33330	Hexosyltransferase	-1.8044	2.88e-05
HORVU2Hr1G090070	None	Oxygen-evolving enhancer protein 3-2, chloroplastic	-1.80479	1.51e-07
HORVU3Hr1G005290	None	E3 ubiquitin-protein ligase	-1.80614	4.2e-05
HORVU3Hr1G003410	AT4G02610	Tryptophan synthase alpha chain	-1.80656	3.3e-11
HORVU7Hr1G052210	AT3G20260	DUF632 domain-containing protein/DUF630 domain-containing protein	-1.80846	0.000154256
HORVU2Hr1G089950	AT2G37180	0	-1.80859	5.01e-08
HORVU6Hr1G078960	None	WCRKC thioredoxin 1	-1.80861	1.8e-14
HORVU6Hr1G004090	None	RNA recognition motif containing protein	-1.80865	2.28e-08
HORVU1Hr1G056120	None	CCT motif family protein, expressed	-1.81112	1.08e-07
HORVU7Hr1G080020	None	RING-H2 finger protein ATL70	-1.81257	0.000366224
HORVU1Hr1G092960	AT5G41800	Putative amino acid transporter, transmembrane domain-containing protein	-1.81326	8.15e-06
HORVU4Hr1G004990	AT1G48320	Acyl-CoA thioesterase/ catalytic/ hydrolase, acting on ester bonds	-1.81363	4.78e-11
HORVU3Hr1G088020	AT5G58490	Tetraketide alpha-pyrone reductase 1	-1.81546	3.55e-10
HORVU5Hr1G047410	AT1G79630	Orphans transcription factor	-1.81644	3.27e-07
HORVU3Hr1G053300	AT2G26730	Concanavalin A-like lectin/glucanase, subgroup	-1.8171	0.000655316
HORVU2Hr1G071100	None	Trihelix transcription factor ASR3	-1.81811	1.57e-09
HORVU5Hr1G052730	None	Heavy metal-associated isoprenylated plant protein 16	-1.81919	0.00012267
HORVU2Hr1G065120	AT5G01410	Pyridoxal 5'-phosphate synthase subunit PDX1	-1.81951	1.03e-10
HORVU5Hr1G070260	None	HB-type transcription factor (Fragment)	-1.8233	2.47e-12
HORVU4Hr1G090380	AT2G35260	CAAX amino terminal protease	-1.82362	1.5e-13
HORVU1Hr1G090130	None	WRKY transcription factor	-1.82364	0.000420061
HORVU3Hr1G082490	AT1G22540	Putative peptide/nitrate transporter	-1.82517	0.00201306
HORVU7Hr1G095930	AT5G03700	D-mannose binding lectin protein with Apple-like carbohydrate-binding domain, putative	-1.82853	0.000632554
HORVU6Hr1G076880	AT1G32470	Glycine cleavage system H protein, mitochondrial	-1.82888	1.53e-08
HORVU4Hr1G090300	AT2G44530	Ribose-phosphate diphosphokinase	-1.82924	1.97e-10
HORVU6Hr1G062380	None	Ethylene-responsive factor	-1.83076	1.92e-06
HORVU6Hr1G004860	AT3G63140	Chloroplast stem-loop binding protein of 41 kDa a, chloroplastic	-1.83099	1.67e-09
HORVU7Hr1G096010	AT2G02040	Peptide transporter PTR2	-1.83223	7.39e-10
HORVU6Hr1G005020	None	Transmembrane protein	-1.83239	6.24e-10
HORVU1Hr1G036120	AT3G03690	Glycosyl transferase	-1.83301	1.14e-08
HORVU6Hr1G089600	AT3G48740	Bidirectional sugar transporter SWEET	-1.83637	8.34e-10
HORVU7Hr1G039810	AT1G24130	Microtubule binding protein YTM1 (Contains WD40 repeats)	-1.83831	4.84e-09
HORVU5Hr1G120630	AT3G23700	Polyribonucleotide nucleotidyltransferase	-1.83887	1.34e-12
HORVU1Hr1G093660	None	Extracellular ribonuclease LE	-1.8407	0.00539689
HORVU1Hr1G063010	AT3G60910	S-adenosylmethionine-dependent methyltransferase, putative	-1.84132	2.17e-13
HORVU4Hr1G067280	AT3G25900	Homocysteine S-methyltransferase	-1.84304	9.12e-06
HORVU3Hr1G034880	AT1G04190	Tetratricopeptide repeat (TPR)-like superfamily protein	-1.84321	7.62e-07
HORVU4Hr1G048560	AT2G47900	Tubby-like F-box protein 3	-1.84355	4.45e-07
HORVU1Hr1G091120	None	Plant-specific domain TIGR01570 family protein	-1.84573	1.43e-07
HORVU3Hr1G069960	None	Zinc finger, RING-type	-1.84727	9.65e-05
HORVU5Hr1G087420	AT2G34930	LRR receptor-like serine/threonine-protein kinase FLS2	-1.84875	0.000322467
HORVU7Hr1G118560	None	Cupredoxin	-1.84979	0.000208586
HORVU4Hr1G023300	None	Potassium transport system protein kup	-1.8505	8.22e-08
HORVU3Hr1G085640	None	0	-1.85287	1.8e-07
HORVU4Hr1G008200	AT1G14730	Ascorbate-specific transmembrane electron transporter 1	-1.85303	0.000220164
HORVU3Hr1G031020	AT3G48270	Ras-related protein Rab7	-1.85312	1.21e-08
HORVU3Hr1G082280	AT2G16570	Amidophosphoribosyltransferase, putative	-1.85342	2.92e-09
HORVU4Hr1G060700	AT3G46230	0	-1.85408	1.64e-06
HORVU6Hr1G012510	None	Zinc finger protein	-1.8553	2.53e-11
HORVU3Hr1G017000	None	Tetratricopeptide repeat 6	-1.85549	2.83e-14
HORVU5Hr1G083230	AT4G38660	Thaumatin	-1.85636	0.000135779
HORVU5Hr1G009200	AT1G09340	Chloroplast stem-loop binding protein like	-1.8565	8.39e-12
HORVU2Hr1G089090	AT2G20450	Ribosomal protein L14	-1.85995	0.000394485
HORVU2Hr1G097010	AT1G63440	P-type ATPase, subfamily IB	-1.86029	1.16e-06
HORVU7Hr1G121210	None	Myb family transcription factor	-1.86233	4.43e-09
HORVU4Hr1G022580	None	0	-1.86413	1.81e-09
HORVU2Hr1G035000	AT3G19540	Zinc finger protein like	-1.86761	0.000174633
HORVU5Hr1G119080	AT1G21680	Putative tricorn protease	-1.8682	1.11e-05
HORVU1Hr1G050480	AT1G32700	PLATZ transcription factor	-1.8684	7.57e-11
HORVU7Hr1G098390	AT4G25810	Xyloglucan endotransglucosylase/hydrolase	-1.87208	2.4e-06
HORVU5Hr1G125200	AT2G29400	Serine/threonine-protein phosphatase	-1.8769	7.11e-05
HORVU5Hr1G123920	AT2G01850	Xyloglucan endotransglucosylase/hydrolase	-1.8779	2.54e-07
HORVU5Hr1G077520	None	Pentatricopeptide (PPR) repeat-containing protein-like	-1.87927	0.00017149
HORVU3Hr1G050440	None	Actin binding protein family	-1.88374	1.43e-09
HORVU6Hr1G023040	AT3G13000	Ternary complex factor MIP1-like	-1.88637	3.11e-06
HORVU5Hr1G111400	AT5G12190	RNA recognition motif domain	-1.8872	2.23e-08
HORVU2Hr1G120830	AT2G02220	Serine/threonine protein kinase	-1.88785	7.37e-07
HORVU6Hr1G065250	None	Dof zinc finger protein 2	-1.88809	3.72e-08
HORVU3Hr1G112190	AT5G06740	L-type lectin-domain containing receptor kinase IX.1	-1.88865	0.0025446
HORVU1Hr1G001890	AT1G71440	Tubulin-folding cofactor E	-1.88896	4.52e-14
HORVU7Hr1G083690	None	Octamer-binding transcription factor	-1.89045	2.16e-07
HORVU5Hr1G070040	None	Blue copper	-1.89153	0.00441547
HORVU4Hr1G082700	AT1G42970	Glyceraldehyde-3-phosphate dehydrogenase B, chloroplastic	-1.89191	7.77e-10
HORVU7Hr1G012780	AT2G46770	0	-1.89442	9.03e-05
HORVU7Hr1G012780	AT2G46770	0	-1.89442	9.03e-05
HORVU5Hr1G097200	None	Myosin-binding protein 7	-1.89496	2.24e-09
HORVU2Hr1G085910	None	CONSTANS-like protein (Fragment)	-1.895	2.15e-13
HORVU3Hr1G110330	AT1G06800	Phospholipase A1-Igamma1 chloroplastic	-1.8975	1.99e-06
HORVU6Hr1G037700	AT4G15550	Crocetin glucosyltransferase, chloroplastic	-1.90182	0.00025337
HORVU4Hr1G076170	None	Transmembrane protein, putative	-1.90194	1.7e-06
HORVU2Hr1G077650	AT5G49740	Ferric reduction oxidase 7, chloroplastic-like	-1.90316	4.57e-09
HORVU5Hr1G113880	None	Photosystem I reaction center subunit IV A	-1.90706	5.27e-12
HORVU5Hr1G106610	None	Variant of histone H1	-1.90778	2.97e-09
HORVU3Hr1G050590	None	WRKY transcription factor	-1.90954	0.00152016
HORVU5Hr1G093460	AT4G14740	VAN3-binding protein isoform B	-1.91	5.18e-07
HORVU6Hr1G060140	None	AP2/ERF domain-containing transcription factor	-1.91046	2.26e-07
HORVU3Hr1G110660	None	Cyanobacterial and plant NDH-1 subunit O	-1.91094	2.35e-13
HORVU2Hr1G109040	AT2G01060	Myb family transcription factor PHL5	-1.91135	9.93e-05
HORVU5Hr1G050990	AT1G67090	Ribulose bisphosphate carboxylase small chain	-1.91223	4.43e-10
HORVU5Hr1G094540	AT5G50230	Autophagy-related protein (Fragment)	-1.91267	1.15e-07
HORVU1Hr1G005390	None	Dof zinc finger protein 5	-1.91324	3.02e-06
HORVU5Hr1G075810	None	E3 ubiquitin-protein ligase RFWD2	-1.91528	0.00387859
HORVU1Hr1G004720	AT2G26690	Major facilitator superfamily domain, general substrate transporter	-1.91823	1.02e-07
HORVU1Hr1G000720	None	Transmembrane protein, putative	-1.91844	1.23e-11
HORVU4Hr1G076690	None	DNA primase (Fragment)	-1.9195	1.61e-07
HORVU0Hr1G033270	ATCG00520	envelope membrane protein, chloroplastic	-1.92059	0.00304917
HORVU4Hr1G027260	AT2G39730	Ribulose bisphosphate carboxylase activase B	-1.92309	7.45e-11
HORVU6Hr1G095240	AT1G79400	Cation/H(+) antiporter 15	-1.92446	0.00455433
HORVU6Hr1G024860	AT1G17240	Tyrosine-sulfated glycopeptide receptor 1	-1.9245	0.000408061
HORVU5Hr1G125560	AT1G04180	Disulfide oxidoreductase/ monooxygenase/ oxidoreductase	-1.92646	0.00439062
HORVU1Hr1G073050	None	Zinc finger, RING-CH-type	-1.9277	1.89e-05
HORVU6Hr1G080050	None	Auxin-responsive protein SAUR32-like	-1.92801	3.16e-05
HORVU5Hr1G058300	AT4G39770	Trehalose 6-phosphate phosphatase	-1.93133	4.11e-09
HORVU7Hr1G113760	None	LRR receptor-like serine/threonine-protein kinase EFR	-1.93463	4.78e-05
HORVU4Hr1G045210	AT2G36000	Mitochodrial transcription termination factor	-1.93565	1.67e-12
HORVU7Hr1G039760	AT3G47820	U-box domain-containing protein 41	-1.93606	5.98e-06
HORVU6Hr1G079640	AT1G05010	1-aminocyclopropane-1-carboxylate oxidase	-1.9368	2.38e-06
HORVU7Hr1G118270	AT4G23140	Serine/threonine protein kinase	-1.93707	1.83e-06
HORVU1Hr1G092290	AT4G23180	Cysteine-rich receptor-like protein kinase 29	-1.93941	0.000255534
HORVU5Hr1G043200	AT3G57030	Strictosidine synthase	-1.94196	6.5e-08
HORVU3Hr1G083520	AT1G17180	0	-1.94399	1.5e-06
HORVU7Hr1G094010	AT3G59500	Integral membrane HRF1 family protein	-1.94521	0.000275789
HORVU5Hr1G096490	None	Blue copper protein	-1.95062	0.00103622
HORVU6Hr1G081400	None	GTP binding protein, putative	-1.95124	1.67e-11
HORVU7Hr1G077740	None	Ferredoxin, chloroplastic	-1.95208	9.06e-14
HORVU7Hr1G018600	AT5G51260	Large subunit ribosomal protein L10e	-1.95422	0.000299728
HORVU1Hr1G072050	AT5G42830	HXXXD-type acyl-transferase family protein	-1.95433	0.00310172
HORVU0Hr1G002100	AT2G38650	Hexosyltransferase	-1.95612	0.000681689
HORVU0Hr1G002100	AT2G38650	Hexosyltransferase	-1.95612	0.000681689
HORVU6Hr1G068720	None	Carotenoid cleavage dioxygenase	-1.95729	7.02e-08
HORVU5Hr1G096630	None	Disease resistance protein RPM1	-1.95903	8.04e-06
HORVU7Hr1G104490	AT1G05200	Glutamate receptor 3.4	-1.95921	6.12e-10
HORVU6Hr1G071190	AT5G10770	Aspartyl protease family protein	-1.95956	1.95e-05
HORVU5Hr1G117670	AT5G28050	tRNA-specific adenosine deaminase, chloroplastic	-1.96084	3.21e-06
HORVU2Hr1G124250	AT4G32300	Putative receptor protein kinase ZmPK1	-1.96118	0.00841983
HORVU1Hr1G081830	AT3G55490	GINS complex, subunit Psf	-1.9612	2.04e-06
HORVU4Hr1G065340	AT2G16230	Putative glycosyl hydrolase	-1.96375	4.79e-06
HORVU0Hr1G023210	None	Centromere specific histone 3	-1.96377	4.03e-07
HORVU5Hr1G081060	AT2G46660	Cytochrome P450 monooxygenase	-1.96452	8.45e-10
HORVU4Hr1G074620	AT1G31690	Amine oxidase	-1.96546	1.1e-08
HORVU2Hr1G060210	AT1G30220	Inositol transporter like	-1.96602	5e-11
HORVU2Hr1G017420	AT2G39050	Hydroxyproline-rich glycoprotein family protein	-1.96713	2.26e-09
HORVU7Hr1G097660	AT5G06570	Arylacetamide deacetylase	-1.9716	4.18e-10
HORVU4Hr1G014900	None	Protein AUXIN-REGULATED GENE INVOLVED IN ORGAN SIZE	-1.97225	2.91e-05
HORVU2Hr1G100450	AT4G10310	High-affinity potassium uptake transporter	-1.97255	0.00385522
HORVU4Hr1G002700	None	Phosphoenolpyruvate carboxykinase [ATP]	-1.97264	1.7e-06
HORVU3Hr1G014330	AT5G18280	U-box domain-containing protein 33	-1.97341	6.52e-05
HORVU2Hr1G107180	None	LRR receptor-like serine/threonine-protein kinase EFR	-1.97478	1.21e-05
HORVU3Hr1G019980	AT3G58800	Alpha/Beta hydrolase fold	-1.97505	2.85e-06
HORVU3Hr1G007280	AT3G02580	Fatty acid hydroxylase	-1.97621	1.63e-11
HORVU6Hr1G029360	None	Late embryogenesis abundant (LEA) hydroxyproline-rich glycoprotein family	-1.97646	3.75e-07
HORVU6Hr1G054910	None	Transcription factor	-1.9786	8.09e-05
HORVU4Hr1G018150	AT4G22756	Fatty acid hydroxylase	-1.97909	2.36e-10
HORVU3Hr1G021750	AT3G24460	TMS membrane protein/tumor differentially expressed protein containing protein	-1.97964	7.64e-09
HORVU4Hr1G089990	None	Peptidyl-prolyl cis-trans isomerase CYP28, chloroplastic	-1.98056	7.2e-12
HORVU1Hr1G078050	None	Alginate lyase	-1.98142	0.000573085
HORVU3Hr1G087500	AT3G52290	IQ motif, EF-hand binding site	-1.98153	1.31e-10
HORVU3Hr1G089370	None	Zygote defective protein 12 (Fragment)	-1.98183	2.56e-11
HORVU7Hr1G088890	None	Protodermal factor 1	-1.98239	1.57e-11
HORVU0Hr1G017960	None	0	-1.9833	0.00171784
HORVU1Hr1G029280	None	Lachrymatory factor synthase	-1.98361	9.92e-07
HORVU2Hr1G017450	AT2G39050	Hydroxyproline-rich glycoprotein family protein	-1.9844	3.76e-10
HORVU1Hr1G080500	AT1G08070	Pentatricopeptide repeat-containing protein, chloroplastic	-1.98579	3.91e-09
HORVU3Hr1G091020	AT1G77380	Amino acid permease	-1.98985	0.00280473
HORVU6Hr1G085170	None	Chloroplast photosystem II PsbR	-1.9934	3.98e-14
HORVU1Hr1G064470	AT5G24270	Parvalbumin	-1.99539	5.47e-06
HORVU3Hr1G026840	None	DNA-binding WRKY	-1.9997	0.000203147
HORVU1Hr1G092670	AT2G46140	Desiccation protectant protein Lea	-2.00111	2.87e-09
HORVU1Hr1G024640	None	Filamin-A-interacting protein 1 (Fragment)	-2.00285	1.7e-07
HORVU6Hr1G073180	None	S-adenosyl-L-methionine-dependent methyltransferases superfamily protein	-2.00541	1.69e-14
HORVU1Hr1G038500	AT2G20370	Xyloglucan galactosyltransferase KATAMARI	-2.00552	0.000119478
HORVU3Hr1G065580	AT3G46780	0	-2.00723	1.19e-12
HORVU2Hr1G060010	AT3G14420	Alpha-hydroxy acid dehydrogenase, FMN-dependent, Aldolase-type TIM barrel	-2.00826	4.49e-11
HORVU5Hr1G124380	AT5G24490	Sigma 54 modulation protein/ribosomal protein S30EA	-2.00991	2e-07
HORVU5Hr1G099030	AT5G42760	Leucine carboxyl methyltransferase	-2.01012	3.21e-11
HORVU2Hr1G090090	None	Putative homeodomain-like transcription factor superfamily protein	-2.01054	1.11e-07
HORVU2Hr1G032170	None	Leucine-rich repeat-containing protein	-2.01186	6.24e-13
HORVU5Hr1G033540	None	Ribulose bisphosphate carboxylase small chain	-2.01375	7.09e-11
HORVU1Hr1G035730	None	Putative zinc finger, CCHC-type	-2.01488	3.43e-06
HORVU1Hr1G067460	AT5G20340	Glycoside hydrolase	-2.01604	2.59e-09
HORVU3Hr1G000870	None	Universal stress protein 21	-2.01748	4.3e-06
HORVU0Hr1G019740	None	Double-strand break repair protein mus-23-like	-2.01864	0.00153862
HORVU3Hr1G037030	None	Phytochrome kinase substrate 1	-2.02098	6.17e-06
HORVU6Hr1G031470	AT1G79430	Octamer-binding transcription factor	-2.0224	1.33e-08
HORVU5Hr1G045860	AT3G21100	Nucleic acid binding protein	-2.02242	8.12e-09
HORVU2Hr1G090400	None	0	-2.02264	3.1e-12
HORVU2Hr1G037200	AT2G37710	Lectin receptor-type kinase	-2.02369	0.00346129
HORVU5Hr1G048240	AT5G05580	Omega-3 fatty acid desaturase	-2.0247	8.23e-09
HORVU3Hr1G108540	AT2G41310	Two-component response regulator ORR4	-2.02475	1.64e-10
HORVU1Hr1G014140	AT2G15020	Putative Polycomb group protein ASXL3 (Fragment)	-2.02579	1.22e-10
HORVU5Hr1G094430	AT4G30110	Putative inactive cadmium/zinc-transporting ATPase HMA3	-2.03061	1.45e-08
HORVU5Hr1G046250	AT5G24910	Zinc finger, RING/FYVE/PHD-type	-2.03131	1.45e-09
HORVU4Hr1G015310	AT5G50860	Glucuronoxylan 4-O-methyltransferase 2	-2.03338	0.00404844
HORVU0Hr1G000200	AT5G59890	Actin depolymerizing factor	-2.03381	2.06e-10
HORVU6Hr1G016710	AT3G24480	Systemin receptor SR160	-2.03468	1.98e-05
HORVU5Hr1G017510	AT1G47480	Gibberellin receptor GID1L2	-2.03708	0.000385137
HORVU0Hr1G040070	None	BZR plant transcription factor	-2.03976	1.08e-08
HORVU1Hr1G022020	AT3G14360	Phospholipase A1-Igamma2, chloroplastic	-2.03992	0.00830024
HORVU7Hr1G090330	AT5G47730	phosphatidylinositol/phosphatidylcholine transfer protein SFH9	-2.04176	6.77e-14
HORVU5Hr1G067010	None	Octamer-binding transcription factor	-2.04366	2.12e-05
HORVU6Hr1G019780	None	PLASMODESMATA CALLOSE-BINDING PROTEIN 2	-2.0451	0.000952555
HORVU3Hr1G020520	None	Small heat shock protein HSP17.8	-2.04566	5.44e-05
HORVU3Hr1G020520	None	Small heat shock protein HSP17.8	-2.04566	5.44e-05
HORVU7Hr1G030780	AT5G48930	Shikimate O-hydroxycinnamoyltransferase	-2.04579	1.33e-05
HORVU5Hr1G023480	None	Calmodulin-binding protein	-2.04617	3.5e-05
HORVU2Hr1G029460	None	Transcription factor WRKY	-2.04667	6.09e-05
HORVU0Hr1G001070	AT1G06840	Putative LRR receptor-like serine/threonine-protein kinase	-2.04779	0.000415077
HORVU1Hr1G078160	AT1G06750	P-loop containing nucleoside triphosphate hydrolase	-2.04797	3.23e-10
HORVU7Hr1G028150	AT4G19890	0	-2.04799	4.43e-08
HORVU6Hr1G012550	AT1G55120	Putative cell wall invertase	-2.04934	0.000511543
HORVU1Hr1G073300	AT2G38090	0	-2.0498	4.58e-09
HORVU7Hr1G099560	None	Calmodulin	-2.05767	5.59e-09
HORVU3Hr1G076790	AT4G28190	Developmental regulator, ULTRAPETALA	-2.05875	0.00286855
HORVU0Hr1G000620	AT1G11040	Chaperone protein dnaJ	-2.05896	0.000240897
HORVU7Hr1G120030	AT1G15690	Fruit bromelain	-2.05919	2.08e-06
HORVU3Hr1G054100	AT1G05490	SNF2 domain-containing protein CLASSY 3	-2.06055	0.000213433
HORVU2Hr1G083110	AT3G01660	Methyltransferase type	-2.06102	8.4e-13
HORVU3Hr1G066960	AT2G42690	Alpha/beta-Hydrolases superfamily protein	-2.06132	8.89e-10
HORVU3Hr1G035650	None	Rapid alkalinization factor	-2.06151	2.86e-05
HORVU6Hr1G015130	None	HSP20 domain-containing protein	-2.06181	1.52e-10
HORVU3Hr1G050380	AT5G12010	Harbinger transposase-derived nuclease	-2.06442	1.87e-08
HORVU5Hr1G093660	AT4G14580	Non-specific serine/threonine protein kinase	-2.07095	1.53e-10
HORVU5Hr1G098720	AT1G10020	Aliphatic amidase	-2.07312	0.000136182
HORVU5Hr1G041400	None	Phytosulfokine-alpha 1	-2.07337	2.8e-09
HORVU3Hr1G086030	AT2G39710	Putative nepenthesin	-2.07393	5.4e-06
HORVU7Hr1G002460	AT5G41410	0	-2.0748	4.52e-06
HORVU7Hr1G091520	AT5G47070	Putative receptor-like protein kinase	-2.0775	1.68e-13
HORVU2Hr1G036960	AT3G61470	Chlorophyll a-b binding protein, chloroplastic	-2.07868	1.18e-11
HORVU4Hr1G085250	AT2G25810	Tonoplast intrinsic protein4	-2.07873	1.69e-12
HORVU4Hr1G010430	AT4G36870	Homeodomain protein JUBEL1	-2.08146	5.47e-12
HORVU3Hr1G020390	AT5G12020	Small heat shock protein HSP17.8	-2.08157	1.08e-08
HORVU3Hr1G117810	AT5G03160	Ankyrin repeat-containing protein	-2.0825	1.63e-11
HORVU2Hr1G023480	AT5G13720	tRNA (Guanine(37)-N1)-methyltransferase	-2.08472	1.69e-14
HORVU2Hr1G046370	None	Alpha crystallin/Hsp20 domain-containing protein	-2.08678	2.2e-08
HORVU4Hr1G074530	None	Amine oxidase	-2.08813	2.1e-08
HORVU2Hr1G032320	AT4G14540	Nuclear transcription factor Y subunit B	-2.08948	6.32e-09
HORVU5Hr1G032980	AT4G38970	Fructose-bisphosphate aldolase	-2.09703	1.27e-10
HORVU2Hr1G103130	AT1G11860	Aminomethyltransferase, mitochondrial	-2.09854	1.29e-12
HORVU3Hr1G067910	AT1G34060	Alliin lyase	-2.10443	1e-08
HORVU5Hr1G062410	AT5G62740	Membrane protease subunit HflK	-2.10466	8.69e-06
HORVU7Hr1G112910	AT5G57670	ATP binding protein	-2.10783	1.3e-05
HORVU3Hr1G069290	AT2G42750	Chaperone protein dnaJ	-2.11063	3.54e-13
HORVU6Hr1G079620	AT5G55180	Glycoside hydrolase	-2.11079	2.94e-09
HORVU6Hr1G032540	AT1G61590	Protein kinase APK1A, chloroplastic	-2.11169	5.43e-09
HORVU4Hr1G075160	None	Ribonuclease p	-2.11388	5.25e-13
HORVU4Hr1G007080	AT1G18170	Peptidylprolyl isomerase	-2.11395	3.07e-12
HORVU4Hr1G054850	None	DnaJ homolog subfamily B member 6-A	-2.11466	3.43e-11
HORVU7Hr1G039800	AT2G30140	Glycosyltransferase	-2.11524	0.000123629
HORVU3Hr1G018390	AT2G33060	LRR receptor-like serine/threonine-protein kinase GSO2	-2.11801	1.03e-07
HORVU5Hr1G053020	None	Late embryogenesis abundant	-2.11924	8.42e-09
HORVU7Hr1G024270	AT1G01800	(+)-neomenthol dehydrogenase	-2.11924	1.47e-07
HORVU2Hr1G009970	AT2G03200	Aspartic proteinase nepenthesin-1	-2.12043	1.12e-05
HORVU3Hr1G087930	None	Glutaredoxin domain-containing cysteine-rich protein 1	-2.12109	4.88e-09
HORVU4Hr1G087230	AT3G04080	Apyrase	-2.12286	1.71e-05
HORVU1Hr1G020420	AT1G07220	O-glucosyltransferase rumi	-2.12308	9.38e-08
HORVU3Hr1G052550	None	Acyl-coenzyme A thioesterase 13-like	-2.12365	7.11e-09
HORVU5Hr1G093310	None	Stress-responsive bHLH transcription factor	-2.12509	1.42e-10
HORVU3Hr1G107630	AT1G80260	Gamma-tubulin complex component	-2.12518	0.00564095
HORVU5Hr1G100140	AT1G31330	Photosystem I reaction center subunit III like	-2.12643	3.03e-12
HORVU7Hr1G088090	None	Homeobox protein ATH1	-2.12895	0.000174406
HORVU3Hr1G018820	None	0	-2.1303	1.02e-05
HORVU5Hr1G106400	AT1G13900	Alkaline phosphatase D	-2.13204	0.00422406
HORVU6Hr1G053100	AT3G26570	Phosphate transporter	-2.13423	4.55e-09
HORVU1Hr1G073170	AT1G32540	LSD1-type zinc finger protein	-2.13467	2.04e-12
HORVU4Hr1G027140	None	Acyl-coenzyme A thioesterase 13	-2.13501	1.77e-07
HORVU7Hr1G115210	None	Heptahelical transmembrane protein 1	-2.13571	6.53e-08
HORVU1Hr1G085160	AT1G78560	Bile acid:sodium symporter	-2.13746	4.27e-08
HORVU7Hr1G085130	None	Ethylene-responsive transcriptional coactivator	-2.13931	9.3e-06
HORVU3Hr1G027030	AT1G02360	Basic endochitinase B	-2.13994	4.83e-05
HORVU3Hr1G089550	AT2G39780	Ribonuclease 2	-2.14132	2.51e-10
HORVU7Hr1G098820	AT3G18830	Polyol transporter 5	-2.1415	5.38e-05
HORVU2Hr1G101730	AT4G09010	Ascorbate peroxidase	-2.14209	1.16e-11
HORVU2Hr1G037700	AT3G13510	Carboxyl-terminal peptidase	-2.14275	0.000692975
HORVU2Hr1G112650	None	Associate of C-myc	-2.14397	0.00259628
HORVU6Hr1G021780	None	CC-NBS-LRR type disease resistance protein NLR1-V	-2.14557	1.54e-05
HORVU7Hr1G029720	None	Zinc/RING finger 3	-2.14629	1.6e-12
HORVU1Hr1G052620	AT1G20330	Methyltransferase	-2.14681	5.47e-05
HORVU5Hr1G076060	AT5G16530	Auxin efflux carrier component	-2.15216	1.25e-05
HORVU4Hr1G004160	AT5G04500	Glucuronyl/N-acetylglucosaminyl transferase EXT2	-2.1533	4.69e-08
HORVU5Hr1G033050	None	Thioredoxin M-type, chloroplastic	-2.1534	8.22e-14
HORVU5Hr1G075430	None	Transcription factor bHLH49	-2.15455	3.91e-08
HORVU6Hr1G084390	AT4G30440	Nucleotide sugar epimerase	-2.15605	2.26e-09
HORVU4Hr1G065660	AT1G58340	Multidrug resistance protein	-2.16252	2.06e-09
HORVU1Hr1G025370	AT3G15730	Phospholipase D	-2.16344	0.0032979
HORVU5Hr1G018830	None	C2H2L domain class transcription factor	-2.16438	1.15e-09
HORVU4Hr1G033320	None	Craniofacial development protein 2	-2.16619	6.36e-13
HORVU2Hr1G074130	None	U-box domain-containing protein 27	-2.16688	8.75e-11
HORVU5Hr1G016730	AT2G23450	Serine/threonine protein kinase	-2.16723	2.57e-07
HORVU4Hr1G065650	None	Protein DETOXIFICATION	-2.16788	3.23e-07
HORVU1Hr1G013740	AT1G48030	Dihydrolipoyl dehydrogenase	-2.17124	7.67e-11
HORVU3Hr1G089290	None	0	-2.17175	6.68e-06
HORVU7Hr1G098510	None	Plant peroxidase	-2.17615	1.26e-08
HORVU5Hr1G001180	AT3G45140	Lipoxygenase	-2.17651	4.94e-06
HORVU0Hr1G003810	AT3G52450	STIP1 homology and U-box containing protein 1	-2.17725	1.43e-05
HORVU4Hr1G072930	AT1G64770	Photosynthetic NDH subunit of subcomplex B 2 chloroplastic	-2.17766	6.36e-13
HORVU6Hr1G085120	AT3G59660	BAG-associated GRAM protein 1	-2.1801	9.39e-08
HORVU4Hr1G058970	None	ATP synthase subunit b', chloroplastic	-2.18413	2.88e-14
HORVU1Hr1G066250	None	Transcription factor bHLH112	-2.18436	6.17e-08
HORVU4Hr1G090950	AT1G22370	Cyanohydrin beta-glucosyltransferase	-2.18454	0.00388563
HORVU7Hr1G027910	AT2G23840	Endonuclease, putative	-2.18483	3.56e-12
HORVU5Hr1G094000	AT1G79450	ALA-interacting subunit	-2.18493	4.04e-07
HORVU3Hr1G059850	AT5G10530	L-type lectin-domain containing receptor kinase IX.1	-2.18544	2.19e-05
HORVU4Hr1G016880	AT5G10530	L-type lectin-domain containing receptor kinase IX.1	-2.18544	2.19e-05
HORVU2Hr1G111300	AT5G35630	Chloroplast glutamine synthetase (Fragment)	-2.18654	5.36e-12
HORVU1Hr1G035720	AT1G67090	Ribulose bisphosphate carboxylase small chain	-2.18668	5.99e-11
HORVU4Hr1G052110	AT2G27060	Serine/threonine protein kinase	-2.18883	0.00177248
HORVU1Hr1G078350	AT3G18000	Phosphoethanolamine N-methyltransferase 1	-2.1903	2.8e-10
HORVU1Hr1G050110	AT4G17870	Abscisic acid receptor like	-2.19117	8.18e-10
HORVU3Hr1G018080	None	DNAJ heat shock N-terminal domain-containing protein	-2.19258	1.1e-06
HORVU3Hr1G087430	None	Interactor of constitutive active ROPs 3	-2.19429	0.000243316
HORVU3Hr1G014790	AT4G24930	Thylakoid lumenal protein, chloroplastic	-2.19584	2.82e-11
HORVU1Hr1G082670	AT1G68840	AP2-EREBP transcription factor (Fragment)	-2.19939	0.00544028
HORVU1Hr1G082670	AT1G68840	AP2-EREBP transcription factor (Fragment)	-2.19939	0.00544028
HORVU6Hr1G062320	AT4G16800	Methylglutaconyl-CoA hydratase	-2.20085	0.000618498
HORVU7Hr1G096880	None	Auxin-induced protein 6B	-2.20087	7.71e-08
HORVU6Hr1G000130	None	Thiosulfate sulfurtransferase 18	-2.2019	0.000228347
HORVU4Hr1G014270	None	Zygote defective protein 12 (Fragment)	-2.20326	4.07e-10
HORVU6Hr1G005260	AT2G28250	Serine/threonine protein kinase	-2.20509	0.00135272
HORVU3Hr1G022350	AT1G80400	RING/U-box superfamily protein	-2.20768	2.63e-05
HORVU6Hr1G084770	AT4G30610	Carboxypeptidase	-2.21079	0.00110359
HORVU5Hr1G104840	AT2G37710	L-type lectin-domain containing receptor kinase IV.1	-2.21167	2.42e-08
HORVU5Hr1G064970	ATCG00680	Photosystem II CP47 reaction center protein	-2.21321	2.14e-05
HORVU5Hr1G042080	None	Putative major facilitator superfamily	-2.21382	1.42e-09
HORVU5Hr1G098640	AT2G37710	L-type lectin-domain containing receptor kinase IV.1	-2.21599	5.88e-05
HORVU5Hr1G103440	None	Drought and salt tolerance protein	-2.21788	6.93e-10
HORVU5Hr1G023430	None	Calmodulin-binding protein	-2.22002	1.38e-05
HORVU4Hr1G085590	AT1G04110	Peptidase S8/S53 domain-containing protein	-2.2203	0.000990733
HORVU5Hr1G065740	None	Zinc finger-homeodomain transcription factor	-2.22187	4.22e-12
HORVU6Hr1G086800	None	Serine-rich protein	-2.22425	4.07e-07
HORVU3Hr1G078170	None	Retrovirus-related Pol polyprotein from transposon TNT 1-94	-2.22468	0.000188635
HORVU6Hr1G032770	AT2G04160	Putative substilisin-like protease-like protein (Fragment)	-2.2251	1.32e-09
HORVU4Hr1G018230	AT4G23430	WW domain-containing oxidoreductase	-2.22547	8.1e-10
HORVU7Hr1G092460	AT3G30380	Alpha/beta hydrolase fold	-2.22565	1.75e-07
HORVU7Hr1G007220	AT3G43190	Sucrose synthase	-2.22657	0.00022885
HORVU3Hr1G095360	AT4G18905	WD-repeat protein, putative	-2.22694	5.24e-05
HORVU6Hr1G061870	None	Cyclin	-2.22722	3.24e-11
HORVU6Hr1G028710	AT5G13110	Glucose-6-phosphate 1-dehydrogenase, chloroplastic	-2.22844	2.16e-13
HORVU7Hr1G107770	AT2G27040	Putative post-transcriptional gene silencing PAZ-Argonaute family	-2.23029	1.43e-09
HORVU0Hr1G035640	None	0	-2.2305	0.00129611
HORVU2Hr1G033850	None	Leguminosin proline-rich group669 secreted peptide	-2.23094	0.00155014
HORVU6Hr1G093680	AT1G17830	Serine/threonine-protein kinase	-2.23204	7.18e-10
HORVU1Hr1G074180	None	RING-type E3 ubiquitin transferase	-2.2322	1.56e-07
HORVU6Hr1G058940	AT2G02220	Serine/threonine protein kinase	-2.2323	3.98e-06
HORVU5Hr1G080110	AT2G28100	Glycoside hydrolase	-2.23368	0.00547171
HORVU1Hr1G073190	None	UPF0503 protein chloroplastic	-2.23466	0.00553301
HORVU5Hr1G093090	AT4G21120	High affinity cationic amino acid transporter 1	-2.2352	3.06e-06
HORVU7Hr1G006520	None	5'-AMP-activated protein kinase subunit gamma-3, putative	-2.23689	3.41e-09
HORVU6Hr1G080750	AT2G15620	Ferredoxin--nitrite reductase chloroplastic	-2.23783	3.37e-10
HORVU0Hr1G017160	None	Glutaredoxin	-2.23975	3.5e-06
HORVU2Hr1G039030	None	Atypical kinase	-2.24215	4.91e-12
HORVU6Hr1G061840	None	Putative glycine-rich cell wall structural protein 1	-2.24245	1.55e-11
HORVU6Hr1G075280	None	F-type H+-transporting ATPase subunit delta	-2.24498	2.81e-13
HORVU1Hr1G051780	None	B3 domain-containing transcription factor NGA2	-2.24752	0.00261926
HORVU1Hr1G027700	None	WRKY transcription factor	-2.24996	3.15e-05
HORVU7Hr1G087690	None	Heat stress transcription factor A-2	-2.25238	0.0094377
HORVU5Hr1G029260	AT5G12480	Calcium-dependent protein kinase	-2.25309	2.56e-05
HORVU4Hr1G063720	AT4G38660	Glucan endo-1,3-beta-glucosidase	-2.25472	0.00130197
HORVU5Hr1G001580	None	Translation initiation factor IF-2-like	-2.25486	0.000274682
HORVU5Hr1G017910	None	B3 domain-containing protein	-2.25667	1.89e-05
HORVU4Hr1G073650	AT2G26150	HSF-type DNA-binding domain containing protein, expressed	-2.25734	2.11e-10
HORVU7Hr1G099520	AT1G72300	LRR receptor-like kinase	-2.25816	0.0023854
HORVU5Hr1G072030	AT5G56220	NB-ARC domain-containing protein	-2.25854	0.00306103
HORVU7Hr1G060130	AT2G28190	Superoxide dismutase (Cu-Zn), chloroplastic	-2.25973	1.12e-08
HORVU3Hr1G001080	None	SKIP interacting protein 34	-2.26126	0.00238943
HORVU6Hr1G077620	None	Cupredoxin superfamily protein	-2.26398	0.00542614
HORVU1Hr1G046630	AT1G14610	Valine--tRNA ligase mitochondrial 1	-2.26415	5.71e-07
HORVU3Hr1G091140	AT5G58260	Probable magnesium transporter	-2.26577	1.39e-15
HORVU3Hr1G056830	AT1G06520	Putative glycerol-3-phosphate 1-O-acyltransferase	-2.26796	1.64e-09
HORVU4Hr1G068560	None	0	-2.26872	0.000546278
HORVU7Hr1G045280	None	Chaperone protein dnaJ 11 chloroplastic	-2.26923	1.8e-05
HORVU3Hr1G003600	None	Protein NEGATIVE REGULATOR OF RESISTANCE	-2.27031	2.39e-07
HORVU1Hr1G018010	None	0	-2.27639	2.04e-09
HORVU4Hr1G025770	None	Heavy metal-associated domain containing protein, expressed	-2.27821	0.00404568
HORVU5Hr1G119830	AT2G36800	Cytokinin-O-glucosyltransferase 3	-2.27854	8.39e-08
HORVU1Hr1G054060	None	QWRF motif-containing protein 7	-2.28188	1.78e-05
HORVU1Hr1G052860	AT5G03455	Dual specificity phosphatase	-2.28404	1.56e-08
HORVU5Hr1G109760	None	Mavicyanin	-2.28577	4.74e-05
HORVU3Hr1G079180	None	Sigma factor binding protein 1, chloroplastic	-2.28716	7.9e-08
HORVU4Hr1G074520	None	Amine oxidase	-2.29035	1.5e-05
HORVU4Hr1G062890	AT5G63470	Nuclear transcription factor Y subunit C	-2.29105	5.17e-12
HORVU2Hr1G097910	AT1G08630	L-allo-threonine aldolase	-2.29173	2.26e-09
HORVU1Hr1G075580	None	Oxidative stress 3	-2.29247	2.2e-15
HORVU7Hr1G096410	AT5G23540	26s proteasome non-ATPase regulatory subunit	-2.29494	7.95e-06
HORVU2Hr1G072890	AT2G27500	Glucan endo-13-beta-glucosidase 14	-2.2972	1.56e-10
HORVU2Hr1G033470	None	Histidine kinase 2/3/4	-2.29801	1.96e-08
HORVU2Hr1G075950	None	Octamer-binding transcription factor	-2.29989	1.05e-06
HORVU4Hr1G011100	AT1G28200	ATP synthase subunit delta, chloroplastic	-2.30025	3.72e-12
HORVU5Hr1G044960	AT3G56930	S-acyltransferase	-2.30091	0.00535301
HORVU7Hr1G046320	AT3G54890	Chlorophyll a-b binding protein, chloroplastic	-2.30198	1.25e-12
HORVU7Hr1G089530	None	E3 ubiquitin-protein ligase EL5	-2.30281	0.000287693
HORVU5Hr1G044330	None	F-box domain	-2.30375	0.000165895
HORVU6Hr1G082710	AT1G22360	UDP-glycosyltransferase 85A2	-2.30613	1.8e-10
HORVU0Hr1G012860	AT4G37980	Cinnamyl alcohol dehydrogenase	-2.30617	1.49e-08
HORVU6Hr1G063480	AT2G43750	Cysteine synthase, chloroplastic/chromoplastic	-2.30658	0.00268764
HORVU3Hr1G083360	AT1G43670	Fructose-16-bisphosphatase cytosolic	-2.307	3.87e-11
HORVU6Hr1G005250	AT4G15440	Fatty acid hydroperoxide lyase	-2.30741	1.79e-11
HORVU2Hr1G007490	None	Flowering-promoting factor 1-like protein 5	-2.30997	0.000910373
HORVU5Hr1G066280	AT3G47470	Chlorophyll a-b binding protein, chloroplastic	-2.3114	1.64e-12
HORVU5Hr1G081770	AT1G66230	transcription factor MYB8	-2.31194	0.00660555
HORVU3Hr1G070270	AT4G37670	Amino-acid acetyltransferase	-2.3123	1.18e-08
HORVU4Hr1G074670	AT5G06610	Acetyl-coenzyme A carboxylase carboxyl transferase subunit alpha	-2.31538	2.18e-05
HORVU2Hr1G088570	AT2G19130	Serine/threonine-protein kinase	-2.3165	0.000821111
HORVU6Hr1G055230	None	Translation initiation factor IF-2	-2.3171	6.96e-11
HORVU4Hr1G013190	AT3G19540	Glutamyl-tRNA(Gln) amidotransferase subunit A (Fragment)	-2.31894	0.00487082
HORVU2Hr1G121300	AT2G19130	Serine/threonine-protein kinase	-2.31983	1.32e-07
HORVU5Hr1G096360	AT3G02100	Indole-3-acetate beta-glucosyltransferase	-2.32214	0.00129053
HORVU5Hr1G079600	None	Disease resistance protein RPM1	-2.32743	1.79e-10
HORVU3Hr1G088140	AT5G05390	Laccase	-2.32789	0.0039927
HORVU3Hr1G088150	AT5G05390	Laccase	-2.32789	0.0039927
HORVU2Hr1G060880	AT1G06680	Mog1/PsbP, alpha/beta/alpha sandwich	-2.32855	1.04e-13
HORVU6Hr1G030080	AT4G29090	Zinc finger protein like	-2.3318	5.25e-13
HORVU3Hr1G081150	None	E3 ubiquitin-protein ligase	-2.33257	2.83e-14
HORVU5Hr1G059070	AT1G24030	Serine/threonine-protein kinase PBS1-like protein (Fragment)	-2.33474	0.00403113
HORVU3Hr1G036020	AT1G55550	p-loop containing nucleoside triphosphate hydrolase superfamily protein	-2.33967	2.27e-10
HORVU6Hr1G076020	None	Photosynthetic NDH subunit of subcomplex B	-2.3419	3.73e-14
HORVU3Hr1G087720	None	Zinc finger, RING-type	-2.34306	6.43e-05
HORVU1Hr1G076460	AT2G16060	Non-symbiotic hemoglobin like	-2.34402	2.86e-10
HORVU0Hr1G001490	None	Photosystem I reaction center subunit VI like	-2.34449	1.74e-13
HORVU4Hr1G082800	AT4G38225	Chromosomal replication initiator protein DnaA (Fragment)	-2.3468	3.41e-13
HORVU7Hr1G088510	AT1G58360	Amino acid permease 1	-2.34736	2.68e-06
HORVU1Hr1G048760	AT2G45720	ARMADILLO BTB ARABIDOPSIS PROTEIN 1	-2.34955	8.82e-08
HORVU5Hr1G068110	None	BHLH transcription factor	-2.34997	2.28e-06
HORVU3Hr1G013400	AT1G48320	Acyl-CoA thioesterase/ catalytic/ hydrolase, acting on ester bonds	-2.35095	4.76e-07
HORVU5Hr1G056960	AT5G62740	Hypersensitive-induced response protein-like protein 2	-2.35368	2.39e-06
HORVU0Hr1G038850	AT1G51660	Mitogen-activated protein kinase kinase	-2.35385	1.48e-07
HORVU5Hr1G028180	AT1G10200	LIM domain-containing protein WLIM1-like	-2.35865	2.39e-09
HORVU7Hr1G076480	AT5G49900	Non-lysosomal glucosylceramidase	-2.36126	3.22e-10
HORVU2Hr1G061190	AT5G49630	amino acid permease 6	-2.36194	4.92e-09
HORVU1Hr1G043900	AT1G06950	Chloroplast inner envelope protein (Fragment)	-2.36766	6.96e-10
HORVU1Hr1G072910	AT5G02010	Rop guanine nucleotide exchange factor like	-2.3724	2.68e-05
HORVU3Hr1G084170	None	Glucosidase	-2.37267	1.32e-05
HORVU3Hr1G014080	AT1G27620	Omega-hydroxypalmitate O-feruloyl transferase	-2.3727	3.07e-06
HORVU5Hr1G063920	None	0	-2.37296	0.000202012
HORVU4Hr1G069480	AT5G67385	Transposon protein Mutator sub-class	-2.37324	4.43e-11
HORVU1Hr1G092300	AT4G23180	Cysteine-rich receptor-like protein kinase 25	-2.38449	0.0069014
HORVU3Hr1G062690	None	Purine permease	-2.38772	0.00211296
HORVU7Hr1G077110	None	Auxin-induced protein (Fragment)	-2.38939	1.31e-06
HORVU2Hr1G118060	None	Heavy metal-associated isoprenylated plant protein 39	-2.39017	5.73e-06
HORVU1Hr1G061830	AT1G54780	UPF0603 protein, chloroplastic	-2.39066	1.69e-14
HORVU7Hr1G002210	AT1G20020	Ferredoxin--NADP+ reductase	-2.39413	2.24e-13
HORVU2Hr1G126080	AT1G71930	Secondary wall NAC master switch	-2.39586	0.000938032
HORVU0Hr1G004060	None	VQ motif-containing protein 8, chloroplastic	-2.39725	2.39e-06
HORVU4Hr1G054210	AT3G16910	AMP-dependent synthetase/ligase	-2.39824	2.88e-14
HORVU5Hr1G112580	None	Protein synthesis inhibitor II	-2.40184	1.42e-08
HORVU7Hr1G022310	None	0	-2.40474	3.23e-07
HORVU5Hr1G056670	AT1G07650	Leucine rich repeat malectin kinase 1	-2.40724	4.78e-06
HORVU7Hr1G045010	AT1G67730	Estradiol 17-beta-dehydrogenase 12	-2.40816	0.00857518
HORVU6Hr1G033160	AT1G61520	Chlorophyll a-b binding protein, chloroplastic	-2.41393	1.02e-14
HORVU0Hr1G013060	AT1G15950	0	-2.41617	0.000509065
HORVU7Hr1G038220	AT5G37820	Silicon transporter	-2.42226	7e-10
HORVU7Hr1G051640	AT2G21080	Ras guanine nucleotide exchange factor K	-2.42234	2.72e-06
HORVU1Hr1G080520	AT1G74320	Choline/ethanolamine kinase	-2.42517	4.13e-06
HORVU6Hr1G091920	None	NB-ARC domain containing protein	-2.42649	0.0014017
HORVU6Hr1G091930	None	NB-ARC domain containing protein	-2.42649	0.0014017
HORVU4Hr1G070850	None	Transmembrane protein, putative	-2.42877	0.00398584
HORVU0Hr1G015230	None	NBS-LRR protein (Fragment)	-2.42897	8.82e-05
HORVU4Hr1G090310	None	Phosphatidylinositol N-acetylglucosaminyltransferase subunit P	-2.43096	1.29e-05
HORVU1Hr1G047930	None	DUF538 domain-containing protein	-2.4323	0.00317868
HORVU4Hr1G064790	AT5G17330	Glutamate decarboxylase	-2.43291	0.00958004
HORVU1Hr1G070190	None	Putative major facilitator superfamily domain-containing protein	-2.43786	3.24e-11
HORVU6Hr1G091630	AT1G03495	Phenolic glucoside malonyltransferase 2	-2.43799	1.52e-09
HORVU5Hr1G011780	None	Transcription factor PIF3	-2.438	2.27e-06
HORVU4Hr1G068930	None	DNA-directed RNA polymerase subunit beta	-2.43873	7.44e-12
HORVU6Hr1G076130	None	Coiled-coil domain-containing protein	-2.44716	1.37e-08
HORVU5Hr1G080300	None	Dehydration-responsive element-binding protein 1	-2.44848	3.71e-11
HORVU3Hr1G075210	AT1G69530	Expansin	-2.44859	0.00394452
HORVU5Hr1G115160	AT5G05730	Anthranilate synthase alpha subunit	-2.4486	3.74e-12
HORVU7Hr1G095160	None	F-box domain containing protein	-2.45239	2.27e-08
HORVU2Hr1G037550	AT5G19780	Tubulin alpha chain	-2.45426	2.22e-05
HORVU6Hr1G063310	AT5G51460	Trehalose 6-phosphate phosphatase	-2.45703	5.87e-06
HORVU7Hr1G046280	None	Thioredoxin domain-containing protein 17	-2.45737	5.93e-12
HORVU4Hr1G015250	None	Octamer-binding transcription factor	-2.45777	6.49e-07
HORVU6Hr1G075870	None	RWP-RK domain protein	-2.45965	1.99e-06
HORVU4Hr1G051740	AT1G08680	ARF-GAP domain 5	-2.46319	1.02e-11
HORVU7Hr1G036420	AT5G65290	LMBR1 domain-containing protein 2 homolog A isoform X2	-2.46474	1.21e-05
HORVU6Hr1G055440	None	Glycine-rich RNA-binding protein 8	-2.46943	0.00152329
HORVU6Hr1G090250	None	Ammonium transporter 1 member 2	-2.4697	1.59e-13
HORVU3Hr1G083790	None	Porphobilinogen deaminase	-2.46976	5.34e-09
HORVU3Hr1G078200	AT5G44650	Serine/threonine-protein kinase WNK (With No Lysine)-related	-2.4711	1.52e-07
HORVU2Hr1G019910	None	Flowering-promoting factor 1-like protein 5	-2.47201	0.00562066
HORVU3Hr1G027970	AT1G29050	Tyrosine--tRNA ligase	-2.47724	0.00241614
HORVU1Hr1G018710	AT3G07990	Carboxypeptidase	-2.47764	7.41e-08
HORVU2Hr1G065450	None	Flowering-promoting factor 1	-2.47886	2.2e-07
HORVU4Hr1G081020	None	Putative reverse transcriptase	-2.48102	0.000491915
HORVU4Hr1G087310	AT4G29260	Acid phosphatase 1	-2.48217	0.00478056
HORVU7Hr1G113890	None	Protein POLAR LOCALIZATION DURING ASYMMETRIC DIVISION AND REDISTRIBUTION	-2.48297	7.67e-08
HORVU1Hr1G009110	AT2G45580	Geraniol 8-hydroxylase	-2.4831	1.45e-05
HORVU2Hr1G091800	None	0	-2.48713	9.97e-11
HORVU2Hr1G091800	None	0	-2.48713	9.97e-11
HORVU2Hr1G089820	AT2G37170	0	-2.49257	5.39e-07
HORVU1Hr1G054000	None	Nitrate/chlorate transporter	-2.49949	0.00675256
HORVU6Hr1G019840	None	F-box family protein-like	-2.50245	0.000421255
HORVU3Hr1G016990	AT4G23990	Cellulose synthase, nucleotide-diphospho-sugar transferase	-2.50439	2.03e-11
HORVU2Hr1G000430	AT4G39490	Alkane hydroxylase MAH1	-2.5082	0.00678484
HORVU2Hr1G057700	AT3G50820	Oxygen-evolving enhancer protein like	-2.50842	2.14e-12
HORVU3Hr1G115990	AT2G28680	11S globulin seed storage protein 2	-2.50993	2.61e-06
HORVU1Hr1G077100	None	PLASMODESMATA CALLOSE-BINDING PROTEIN 2	-2.51045	4.96e-06
HORVU7Hr1G091490	AT1G01200	Small GTPase superfamily	-2.51119	1.3e-07
HORVU3Hr1G090030	AT2G31800	Dual specificity protein kinase shkC	-2.51175	0.000136358
HORVU3Hr1G009150	None	Photosystem I reaction center subunit XI chloroplastic	-2.51219	2.43e-14
HORVU7Hr1G097070	AT5G13010	mRNA splicing factor ATP-dependent RNA helicase	-2.5126	0.000208328
HORVU1Hr1G004400	None	Chaperone DnaJ	-2.51652	1.51e-14
HORVU2Hr1G091870	AT3G47430	Peroxisomal membrane protein like	-2.52133	4.81e-13
HORVU5Hr1G042390	None	LOW QUALITY PROTEIN: protein FAF-like, chloroplastic	-2.52458	4.73e-10
HORVU1Hr1G047570	None	Response to low sulfur protein, putative	-2.52736	9.63e-10
HORVU1Hr1G013900	None	0	-2.53192	2.59e-06
HORVU7Hr1G095460	None	Arogenate dehydrogenase	-2.53337	0.000173719
HORVU1Hr1G060880	None	0	-2.53635	1.38e-11
HORVU4Hr1G015260	AT4G10340	Chlorophyll a-b binding protein, chloroplastic	-2.53797	1.24e-11
HORVU0Hr1G004830	AT1G12900	Glyceraldehyde 3-phosphate dehydrogenase A subunit 2	-2.53887	6.68e-12
HORVU3Hr1G106950	None	Calcium-binding EF-hand	-2.54668	6.26e-10
HORVU5Hr1G067530	AT1G05010	1-aminocyclopropane-1-carboxylate oxidase	-2.54729	8.67e-09
HORVU6Hr1G022680	None	Harpin-induced protein 1 containing protein, expressed	-2.54772	0.0012857
HORVU6Hr1G021520	AT5G05340	Peroxidase	-2.54784	9.07e-11
HORVU3Hr1G077660	None	Nuclear transport factor 2	-2.5495	1.19e-07
HORVU3Hr1G000350	AT1G62400	Serine-threonine/tyrosine-protein kinase catalytic domain-containing protein	-2.55104	3.1e-11
HORVU5Hr1G068330	AT3G19270	Abscisic acid 8'-hydroxylase 2 (Fragment)	-2.5512	1.77e-07
HORVU5Hr1G080450	None	Dehydration-responsive element binding protein 1	-2.55669	0.000270924
HORVU1Hr1G057190	None	0	-2.56188	0.0017154
HORVU1Hr1G069530	AT3G08690	Ubiquitin conjugating enzyme	-2.56276	8.06e-12
HORVU7Hr1G056820	AT4G11660	Heat-responsive transcription factor	-2.56303	1.56e-06
HORVU5Hr1G099020	AT5G42760	0	-2.56927	1.06e-12
HORVU6Hr1G018160	AT3G14067	Senescence-associated subtilisin protease	-2.57053	0.000872518
HORVU5Hr1G038630	AT1G67090	Ribulose bisphosphate carboxylase small chain	-2.57228	4.25e-13
HORVU3Hr1G106140	AT4G16260	Glucan endo-1,3-beta-glucosidase isoenzyme I	-2.57695	5.7e-09
HORVU7Hr1G085450	AT5G54260	Double-strand break repair protein MRE11	-2.578	0.000672307
HORVU7Hr1G047000	AT1G76550	Pyrophosphate--fructose 6-phosphate 1-phosphotransferase subunit alpha	-2.57912	5.62e-08
HORVU0Hr1G031270	ATCG00490	Photosystem II protein D1	-2.58122	0.000135834
HORVU1Hr1G066530	None	22.3 kDa class VI heat shock protein isoform X2	-2.58183	4.76e-09
HORVU7Hr1G000900	None	Plastocyanin, chloroplastic	-2.58219	3.99e-14
HORVU5Hr1G112560	None	Heavy metal-associated domain containing protein, expressed	-2.58326	0.000491564
HORVU5Hr1G112560	None	Heavy metal-associated domain containing protein, expressed	-2.58326	0.000491564
HORVU3Hr1G088120	AT5G58430	Gdsl esteraselipase	-2.58851	0.000237626
HORVU6Hr1G073570	AT1G70710	Endoglucanase	-2.59249	4.02e-06
HORVU4Hr1G082740	None	Ring finger protein	-2.59327	9.62e-06
HORVU7Hr1G097550	AT2G36970	Glycosyltransferase	-2.59375	1.57e-08
HORVU5Hr1G069380	AT1G22990	Heavy metal-associated isoprenylated protein 1	-2.60032	1.76e-09
HORVU5Hr1G109710	AT1G03130	Photosystem I reaction center subunit II	-2.60167	1.46e-13
HORVU2Hr1G080770	AT2G26730	Serine/threonine protein kinase	-2.6033	5.53e-07
HORVU2Hr1G095320	None	Heat shock factor protein 4	-2.60443	2.71e-05
HORVU4Hr1G080410	None	Cyclin-dependent kinase inhibitor	-2.60764	1.46e-06
HORVU1Hr1G021620	None	Heavy metal-associated isoprenylated plant protein 36	-2.61068	3.12e-06
HORVU5Hr1G071920	AT1G55670	Photosystem I reaction center subunit V chloroplastic	-2.61104	7.32e-14
HORVU2Hr1G018920	AT1G17840	ABC-2 type transporter family protein	-2.6165	0.00370116
HORVU5Hr1G051260	None	Proline-rich protein 4-like	-2.61652	1.39e-05
HORVU6Hr1G033290	AT4G02600	0	-2.61768	3.51e-13
HORVU5Hr1G102900	AT5G48540	Cysteine-rich RLK (Receptor-like kinase) protein	-2.61977	1.67e-06
HORVU6Hr1G012270	AT1G61680	Putative terpene synthase	-2.62124	2.83e-08
HORVU4Hr1G066860	AT5G37600	Glutamine synthetase (Fragment)	-2.62471	4e-11
HORVU5Hr1G124120	AT4G25420	Isopenicillin N synthase	-2.62621	0.00291211
HORVU7Hr1G038560	None	F-box family protein-like	-2.62628	5.97e-06
HORVU4Hr1G013380	None	Seed specific protein Bn15D17A	-2.62833	1.66e-14
HORVU7Hr1G076150	AT4G10260	Carbohydrate kinase PfkB	-2.63048	1.21e-10
HORVU0Hr1G019710	None	0	-2.63349	0.000128001
HORVU0Hr1G019710	None	0	-2.63349	0.000128001
HORVU7Hr1G052870	AT5G48560	BHLH transcription factor	-2.6344	0.00759821
HORVU7Hr1G046760	None	Groundhog protein 7	-2.63569	1.96e-05
HORVU2Hr1G087460	AT4G14540	Nuclear transcription factor Y subunit B	-2.63822	2.53e-07
HORVU4Hr1G052320	None	sigma factor binding protein 2, chloroplastic-like	-2.64449	5.74e-05
HORVU4Hr1G072240	AT2G36895	Lysine--tRNA ligase	-2.64477	6.64e-15
HORVU1Hr1G068380	AT5G21090	BRASSINOSTEROID INSENSITIVE 1-associated receptor kinase 1	-2.64524	0.000224893
HORVU1Hr1G091170	None	EF-hand domain	-2.64545	0.000523057
HORVU7Hr1G107810	AT2G39760	BTB/POZ/MATH-domains containing protein	-2.64633	2.84e-06
HORVU1Hr1G075830	AT3G16360	(Rice Genome Annotation Project) histidine-containing phosphotransfer protein 4	-2.64876	1.48e-09
HORVU5Hr1G052760	None	Heavy metal-associated isoprenylated plant protein 16	-2.64882	4.4e-06
HORVU5Hr1G073170	None	transcription factor bHLH130-like	-2.65144	3.92e-09
HORVU6Hr1G012740	AT5G48930	Spermidine hydroxycinnamoyl transferase	-2.65475	0.000159488
HORVU4Hr1G004260	AT2G23970	Glutamine amidotransferase	-2.65577	6.42e-09
HORVU7Hr1G090850	AT4G26530	Fructose-bisphosphate aldolase, cytoplasmic isozyme 1	-2.65614	6.21e-13
HORVU0Hr1G038250	None	Senescence regulator	-2.65763	1.19e-06
HORVU5Hr1G055660	None	0	-2.65838	4.9e-08
HORVU1Hr1G088440	AT2G45590	ATP binding protein	-2.65933	6.52e-05
HORVU7Hr1G049140	AT4G37670	Amino-acid N-acetyltransferase	-2.65985	3.34e-09
HORVU7Hr1G055330	None	Protein synthesis inhibitor II	-2.66574	4.83e-07
HORVU4Hr1G034160	None	0	-2.66602	1.16e-05
HORVU6Hr1G073100	None	Threonine endopeptidase	-2.6682	5.59e-09
HORVU1Hr1G066910	None	0	-2.66911	8.74e-08
HORVU1Hr1G049420	None	Copper chaperone	-2.66938	2.37e-11
HORVU2Hr1G043920	AT4G15210	Beta-amylase	-2.67546	6.28e-10
HORVU4Hr1G081430	AT2G17040	NAC-transcription factor 53	-2.67778	0.00229439
HORVU5Hr1G078510	None	Aleurone layer morphogenesis protein	-2.68822	7.58e-05
HORVU7Hr1G041810	AT1G66230	Myb transcription factor	-2.69366	4.38e-08
HORVU2Hr1G072880	None	Ferredoxin	-2.69601	0.00152544
HORVU5Hr1G065330	AT1G15950	Cinnamoyl CoA reductase	-2.69657	3.34e-08
HORVU0Hr1G022610	AT2G07050	Terpene cyclase/mutase family member	-2.7002	0.000649741
HORVU7Hr1G115500	AT5G06900	3,9-dihydroxypterocarpan 6A-monooxygenase	-2.70362	4.86e-06
HORVU4Hr1G055890	AT4G18640	Inactive receptor-like serine/threonine-protein kinase (Fragment)	-2.70774	1.46e-07
HORVU3Hr1G083480	AT4G30860	Histone-lysine N-methyltransferase	-2.7126	1.54e-06
HORVU2Hr1G020430	AT2G23540	Anther-specific proline-rich protein APG	-2.7142	0.00898575
HORVU4Hr1G049550	None	DNA binding protein, putative	-2.71587	4.33e-06
HORVU6Hr1G083680	AT2G29110	Glutamate receptor	-2.71946	0.00407774
HORVU5Hr1G114990	AT1G07290	TPT domain-containing protein	-2.72135	2.43e-14
HORVU6Hr1G017710	None	BZIP transcription factor	-2.72238	5.25e-13
HORVU7Hr1G100570	AT5G27380	Glutathione synthetase	-2.72266	7.17e-06
HORVU3Hr1G084970	AT2G29670	Tetratricopeptide repeat-containing domain	-2.72702	7.58e-08
HORVU2Hr1G013870	AT5G05580	Omega-3 fatty acid desaturase (Fragment)	-2.72714	4.89e-13
HORVU6Hr1G030910	None	0	-2.73852	4.42e-10
HORVU2Hr1G089940	AT2G37170	Plasma membrane intrinsic protein 2	-2.74024	6.43e-08
HORVU7Hr1G121250	None	Ent-copalyl diphosphate synthase	-2.74104	0.000159086
HORVU7Hr1G121250	None	Ent-copalyl diphosphate synthase	-2.74104	0.000159086
HORVU7Hr1G074890	None	Succinate dehydrogenase [ubiquinone] iron-sulfur subunit, mitochondrial	-2.74712	1.82e-14
HORVU4Hr1G002290	None	Inactive protein RESTRICTED TEV MOVEMENT 2	-2.74838	0.00335083
HORVU4Hr1G083400	AT4G25700	Beta-carotene hydroxylase enzyme (Fragment)	-2.75618	7.44e-08
HORVU6Hr1G083570	AT2G29110	Glutamate receptor	-2.76518	0.00196954
HORVU3Hr1G107090	None	Calcium-binding protein CML	-2.76754	2.05e-09
HORVU1Hr1G020690	AT5G06730	Peroxidase	-2.77004	1.18e-07
HORVU5Hr1G011400	None	Patatin group A-3	-2.77224	2.11e-13
HORVU7Hr1G003870	None	Membrane protein of ER body-like protein	-2.77356	9.79e-05
HORVU1Hr1G093780	None	Extracellular ribonuclease LE	-2.77384	8.92e-05
HORVU4Hr1G002050	AT3G63410	MPBQ/MSBQ methyltransferase 2	-2.77583	1.81e-05
HORVU3Hr1G013960	AT2G37540	WW domain-containing oxidoreductase	-2.78762	5.85e-14
HORVU2Hr1G019950	None	0	-2.78835	0.00613953
HORVU1Hr1G083050	None	Disease resistance protein RGA2	-2.78973	9.7e-06
HORVU0Hr1G037250	ATCG00120	ATP synthase CF1 alpha subunit	-2.7948	2.19e-12
[truncated: 512 more rows]

## Sheet: P_hvd14_D_C2_Log2FC0.58
HORVU ID	AGI	description	log2FC	q-value
HORVU3Hr1G113120	AT3G04720	pathogenesis-related 4	8.21643	0.0453981
HORVU3Hr1G007380	#N/A	HSP20-like chaperones superfamily protein	8.03162	0.00881108
HORVU4Hr1G051010	AT1G09780	Phosphoglycerate mutase, 2,3-bisphosphoglycerate-independent	6.84215	0.00101909
HORVU3Hr1G085760	AT3G55610	delta1-pyrroline-5-carboxylate synthase 1	6.72375	0.00329736
HORVU5Hr1G087730	None	RmlC-like cupins superfamily protein	6.61747	0.00215047
HORVU1Hr1G070690	None	PEBP (phosphatidylethanolamine-binding protein) family protein	6.12097	0.0096308
HORVU4Hr1G059260	AT3G12580	heat shock cognate protein 70-1	6.03959	0.00843764
HORVU2Hr1G005170	AT5G52640	heat shock protein 90.1	5.72064	0.00670794
HORVU3Hr1G007500	None	HSP20-like chaperones superfamily protein	5.63669	0.0108089
HORVU5Hr1G076250	AT5G50400	purple acid phosphatase 27	5.55228	0.00103449
HORVU3Hr1G020390	AT5G12020	17.6 kDa class II heat shock protein	5.48276	0.003872
HORVU3Hr1G020500	AT5G12020	17.6 kDa class II heat shock protein	5.47217	0.0100452
HORVU2Hr1G077710	None	HSP20-like chaperones superfamily protein	5.43665	0.00101909
HORVU3Hr1G113620	AT3G04720	pathogenesis-related 4	5.39351	0.00269871
HORVU3Hr1G064470	AT3G12500	basic chitinase	5.3012	0.00492758
HORVU4Hr1G049500	AT4G02280	sucrose synthase 3	5.14147	0.0125909
HORVU7Hr1G082040	None	Seed maturation protein	5.12968	0.000556539
HORVU0Hr1G008960	AT3G22840	Chlorophyll A-B binding family protein	4.93104	0.0030212
HORVU1Hr1G043910	AT2G15130	Plant basic secretory protein (BSP) family protein	4.82457	0.00362607
HORVU6Hr1G000340	#N/A	0	4.79969	0.0119989
HORVU3Hr1G077000	AT1G11360	Adenine nucleotide alpha hydrolases-like superfamily protein	4.75848	0.0190795
HORVU3Hr1G030770	AT1G64110	P-loop containing nucleoside triphosphate hydrolases superfamily protein	4.58099	0.00642676
HORVU5Hr1G115100	AT5G13200	GRAM domain family protein	4.53275	0.003562
HORVU7Hr1G012850	AT2G18050	histone H1-3	4.51168	0.0024303
HORVU2Hr1G103150	None	0	4.46236	0.00118442
HORVU1Hr1G079290	AT3G15670	Late embryogenesis abundant protein (LEA) family protein	4.40782	0.00492758
HORVU6Hr1G091890	#N/A	aconitase 1	4.27682	0.0041692
HORVU3Hr1G070850	AT2G19900	NADP-malic enzyme 1	4.25498	0.0104077
HORVU5Hr1G051970	#N/A	osmotin 34	4.21633	0.000822352
HORVU1Hr1G052430	AT3G12500	basic chitinase	4.10307	0.0031346
HORVU6Hr1G031480	AT3G12500	basic chitinase	4.10307	0.0031346
HORVU7Hr1G121860	AT1G79440	aldehyde dehydrogenase 5F1	3.95041	0.000822352
HORVU4Hr1G002510	AT3G12500	basic chitinase	3.93473	0.020641
HORVU4Hr1G063350	None	Lactoylglutathione lyase / glyoxalase I family protein	3.90798	0.0024303
HORVU2Hr1G081670	AT4G27670	heat shock protein 21	3.87382	0.00525169
HORVU4Hr1G016810	AT5G47810	phosphofructokinase 2	3.74746	0.00908893
HORVU2Hr1G085270	AT1G77120	alcohol dehydrogenase 1	3.73474	0.020641
HORVU7Hr1G035450	AT2G43590	homolog of carrot EP3-3 chitinase	3.73346	0.00956198
HORVU2Hr1G042460	AT1G44820	Peptidase M20/M25/M40 family protein	3.67504	0.00089535
HORVU6Hr1G079150	AT1G11360	Adenine nucleotide alpha hydrolases-like superfamily protein	3.60894	0.0123245
HORVU4Hr1G005920	AT3G03270	Adenine nucleotide alpha hydrolases-like superfamily protein	3.53021	0.00525169
HORVU3Hr1G020780	AT1G55020	lipoxygenase 1	3.5158	0.000556539
HORVU2Hr1G026840	AT3G57520	seed imbibition 2	3.50423	0.0155166
HORVU5Hr1G110370	#N/A	tolB protein-related	3.48018	0.0125663
HORVU1Hr1G057460	None	glycine-rich RNA-binding protein 3	3.34816	0.0114866
HORVU5Hr1G056040	#N/A	Aldolase-type TIM barrel family protein	3.26461	0.00101909
HORVU4Hr1G074750	None	CAP (Cysteine-rich secretory proteins, Antigen 5, and Pathogenesis-related 1 protein) superfamily protein	3.23427	0.00412357
HORVU4Hr1G087340	AT2G18340	late embryogenesis abundant domain-containing protein / LEA domain-containing protein	3.20502	0.00412357
HORVU6Hr1G083960	None	0	3.20192	0.00328759
HORVU6Hr1G013710	AT1G20440	dehydrin family protein	3.20101	0.00113825
HORVU1Hr1G062030	AT2G15220	Plant basic secretory protein (BSP) family protein	3.17398	0.0125663
HORVU4Hr1G004820	AT3G12500	basic chitinase	3.1539	0.0030212
HORVU5Hr1G055360	AT5G62670	H(+)-ATPase 11	3.15149	0.0102589
HORVU3Hr1G098660	AT1G16890	ubiquitin-conjugating enzyme 36	3.14694	0.00715531
HORVU4Hr1G002650	AT4G03200	catalytics	3.07858	0.0108718
HORVU3Hr1G016860	AT4G11650	osmotin 34	3.03481	0.00188942
HORVU5Hr1G103420	#N/A	Serine protease inhibitor, potato inhibitor I-type family protein	3.02693	0.0105387
HORVU5Hr1G114500	AT1G17180	glutathione S-transferase TAU 25	3.01878	0.0429829
HORVU3Hr1G002280	AT2G35190	0	3.01413	0.0112127
HORVU1Hr1G070220	AT5G20280	sucrose phosphate synthase 1F	3.01367	0.00960759
HORVU3Hr1G105600	AT3G08860	PYRIMIDINE 4	3.00399	0.00869236
HORVU5Hr1G077810	AT4G16260	Glycosyl hydrolase superfamily protein	2.99914	0.0171622
HORVU3Hr1G112860	AT1G02850	beta glucosidase 11	2.98388	0.00964336
HORVU1Hr1G065150	AT5G17330	glutamate decarboxylase	2.95627	0.0179298
HORVU6Hr1G049480	AT2G43550	0	2.92205	0.0457381
HORVU4Hr1G089090	ATCG00800	structural constituent of ribosome	2.91885	0.0084787
HORVU4Hr1G054080	AT5G09590	mitochondrial HSO70 2	2.88723	0.00739148
HORVU4Hr1G043300	AT4G16160	Mitochondrial import inner membrane translocase subunit Tim17/Tim22/Tim23 family protein	2.78593	0.0319674
HORVU7Hr1G114960	AT3G02520	general regulatory factor 7	2.77805	0.0211238
HORVU5Hr1G103890	AT2G41040	S-adenosyl-L-methionine-dependent methyltransferases superfamily protein	2.75716	0.00674682
HORVU3Hr1G059030	None	aldehyde oxidase 2	2.75313	0.00101909
HORVU1Hr1G093660	AT2G21820	0	2.71894	0.0299407
HORVU2Hr1G098660	None	0	2.70088	0.013651
HORVU3Hr1G108720	AT4G38810	Calcium-binding EF-hand family protein	2.69178	0.00541164
HORVU3Hr1G068600	AT3G27890	NADPH:quinone oxidoreductase	2.67245	0.00916943
HORVU2Hr1G074770	AT5G25880	NADP-malic enzyme 3	2.64365	0.00254281
HORVU1Hr1G092670	None	0	2.63541	0.00141386
HORVU7Hr1G033620	AT2G46140	0	2.63267	0.0227007
HORVU1Hr1G067980	None	pathogenesis-related gene 1	2.58748	0.000854607
HORVU4Hr1G067430	AT3G12490	cystatin B	2.58491	0.00955932
HORVU7Hr1G090410	AT2G32120	heat-shock protein 70T-2	2.54069	0.0109846
HORVU5Hr1G106010	AT5G13700	polyamine oxidase 1	2.53882	0.000822352
HORVU1Hr1G076190	AT3G19690	CAP (Cysteine-rich secretory proteins, Antigen 5, and Pathogenesis-related 1 protein) superfamily protein	2.5352	0.048106
HORVU3Hr1G014120	AT1G74310	heat shock protein 101	2.53	0.000854607
HORVU4Hr1G028720	AT2G39050	hydroxyproline-rich glycoprotein family protein	2.51638	0.00394267
HORVU5Hr1G092150	AT5G13870	xyloglucan endotransglucosylase/hydrolase 5	2.49247	0.000822352
HORVU7Hr1G034230	AT3G50980	Dehydrin family protein	2.49206	0.0369693
HORVU3Hr1G094550	AT2G26040	PYR1-like 2	2.47576	0.0170024
HORVU3Hr1G117440	AT5G40930	translocase of outer membrane 20-4	2.46122	0.0123029
HORVU1Hr1G062080	None	0	2.42054	0.0230636
HORVU5Hr1G120850	AT3G23600	alpha/beta-Hydrolases superfamily protein	2.40824	0.0095271
HORVU1Hr1G085470	AT3G23790	AMP-dependent synthetase and ligase family protein	2.40562	0.0182992
HORVU4Hr1G007610	AT3G15180	ARM repeat superfamily protein	2.40012	0.00506312
HORVU1Hr1G007600	AT1G66200	glutamine synthase clone F11	2.39749	0.0125663
HORVU4Hr1G064720	AT3G46220	0	2.39191	0.0269835
HORVU5Hr1G024160	AT1G59960	NAD(P)-linked oxidoreductase superfamily protein	2.36552	0.0146569
HORVU1Hr1G043830	AT2G47710	Adenine nucleotide alpha hydrolases-like superfamily protein	2.36205	0.0213334
HORVU3Hr1G006130	AT5G08380	alpha-galactosidase 1	2.35121	0.00118442
HORVU5Hr1G019030	AT3G26430	GDSL-like Lipase/Acylhydrolase superfamily protein	2.33717	0.00191782
HORVU5Hr1G062090	AT1G76550	Phosphofructokinase family protein	2.32771	0.0133189
HORVU6Hr1G029540	AT1G54100	aldehyde dehydrogenase 7B4	2.31802	0.000822352
HORVU7Hr1G047700	AT5G13210	Uncharacterised conserved protein UCP015417, vWA	2.31305	0.0453981
HORVU2Hr1G078570	AT5G14780	formate dehydrogenase	2.29317	0.00149433
HORVU5Hr1G047730	AT1G59960	NAD(P)-linked oxidoreductase superfamily protein	2.29102	0.0287563
HORVU5Hr1G045770	AT2G40300	ferritin 4	2.28939	0.00478152
HORVU3Hr1G009560	None	actin depolymerizing factor 11	2.28566	0.0112726
HORVU6Hr1G056570	AT5G59310	lipid transfer protein 4	2.28523	0.00528016
HORVU7Hr1G075700	AT5G58070	temperature-induced lipocalin	2.26379	0.00188942
HORVU5Hr1G005290	AT4G11220	VIRB2-interacting protein 2	2.25609	0.00328759
HORVU3Hr1G006140	AT4G11650	osmotin 34	2.25442	0.00228919
HORVU3Hr1G023970	#N/A	GDSL-like Lipase/Acylhydrolase superfamily protein	2.23731	0.00411112
HORVU1Hr1G072220	AT3G15660	glutaredoxin 4	2.21163	0.0417169
HORVU2Hr1G038960	AT3G12580	heat shock protein 70	2.20647	0.0193041
HORVU2Hr1G087050	AT1G79040	photosystem II subunit R	2.18022	0.00359142
HORVU3Hr1G006440	AT1G80500	0	2.14164	0.0109791
HORVU5Hr1G023720	None	Eukaryotic aspartyl protease family protein	2.13995	0.00145282
HORVU6Hr1G000180	None	0	2.12594	0.0041692
HORVU1Hr1G049490	AT3G13470	TCP-1/cpn60 chaperonin family protein	2.12029	0.00988455
HORVU2Hr1G122660	None	NAD(P)-binding Rossmann-fold superfamily protein	2.11522	0.00989265
HORVU2Hr1G005590	AT4G22260	Alternative oxidase family protein	2.10731	0.00395072
HORVU5Hr1G034820	AT3G17210	heat stable protein 1	2.10461	0.0361439
HORVU1Hr1G047030	AT5G09300	Thiamin diphosphate-binding fold (THDP-binding) superfamily protein	2.07992	0.020641
HORVU2Hr1G091830	AT1G64940	cytochrome P450, family 87, subfamily A, polypeptide 6	2.01538	0.00838564
HORVU4Hr1G014230	AT2G45140	plant VAP homolog 12	2.00471	0.0190795
HORVU1Hr1G089830	AT5G19150	0	2.00086	0.0325396
HORVU1Hr1G087070	AT2G24190	NAD(P)-binding Rossmann-fold superfamily protein	1.96407	0.00670794
HORVU1Hr1G093780	AT2G20560	DNAJ heat shock family protein	1.96296	0.0107471
HORVU1Hr1G072780	None	ribonuclease 3	1.95125	0.00474659
HORVU3Hr1G105630	AT2G39800	delta 1-pyrroline-5-carboxylate synthase 2	1.94003	0.00102362
HORVU6Hr1G069260	AT4G16260	Glycosyl hydrolase superfamily protein	1.92702	0.0170187
HORVU5Hr1G117760	AT5G14680	Adenine nucleotide alpha hydrolases-like superfamily protein	1.9258	0.0410335
HORVU2Hr1G043890	AT1G50940	electron transfer flavoprotein alpha	1.92504	0.00944795
HORVU6Hr1G031590	AT5G24090	chitinase A	1.92179	0.00101909
HORVU6Hr1G083050	AT2G32260	phosphorylcholine cytidylyltransferase	1.91629	0.0199275
HORVU0Hr1G000760	AT4G33150	lysine-ketoglutarate reductase/saccharopine dehydrogenase bifunctional enzyme	1.91325	0.0358721
HORVU3Hr1G004140	#N/A	0	1.91202	0.0286498
HORVU0Hr1G012460	None	0	1.90879	0.00649115
HORVU7Hr1G028370	AT4G22240	fibrillin	1.89668	0.00240243
HORVU7Hr1G084920	AT4G25650	ACD1-like	1.88766	0.00243961
HORVU2Hr1G017400	AT1G14430	0	1.86503	0.00474659
HORVU5Hr1G045750	AT5G39610	NAC domain containing protein 100	1.86158	0.00715531
HORVU5Hr1G012900	None	actin depolymerizing factor 3	1.85332	0.00728166
HORVU3Hr1G117450	AT1G03090	methylcrotonyl-CoA carboxylase alpha chain, mitochondrial / 3-methylcrotonyl-CoA carboxylase 1 (MCCA)	1.8365	0.0190795
HORVU1Hr1G010130	None	0	1.80573	0.00474561
HORVU5Hr1G103430	AT1G32780	GroES-like zinc-binding dehydrogenase family protein	1.77756	0.0105485
HORVU4Hr1G027740	AT1G78380	glutathione S-transferase TAU 24	1.75984	0.0173562
HORVU2Hr1G101980	AT3G55430	O-Glycosyl hydrolases family 17 protein	1.75275	0.0476111
HORVU3Hr1G072900	AT3G22360	alternative oxidase 1A	1.73484	0.0172312
HORVU6Hr1G008640	AT1G30070	SGS domain-containing protein	1.67886	0.0239866
HORVU3Hr1G009490	AT4G35090	catalase 2	1.67314	0.00157918
HORVU7Hr1G090140	None	lipid transfer protein 4	1.66335	0.0209789
HORVU2Hr1G012440	AT1G11910	aspartic proteinase A1	1.64895	0.0269835
HORVU7Hr1G055410	AT3G06850	2-oxoacid dehydrogenases acyltransferase family protein	1.63223	0.040836
HORVU5Hr1G074820	AT5G61820	0	1.61077	0.0171967
HORVU3Hr1G038190	AT2G24580	FAD-dependent oxidoreductase family protein	1.60412	0.0356229
HORVU4Hr1G057890	AT3G12490	cystatin B	1.60221	0.00350616
HORVU5Hr1G077140	AT3G55040	0	1.59752	0.00350616
HORVU7Hr1G038660	AT1G54570	Esterase/lipase/thioesterase family protein	1.59447	0.0190795
HORVU1Hr1G008120	#N/A	0	1.59214	0.0104077
HORVU4Hr1G063980	AT1G75270	dehydroascorbate reductase 2	1.58318	0.00923312
HORVU3Hr1G093350	AT2G17840	Senescence/dehydration-associated protein-related	1.57233	0.000822352
HORVU1Hr1G080320	AT4G14030	selenium-binding protein 1	1.57222	0.00457529
HORVU6Hr1G064620	AT5G62530	aldehyde dehydrogenase 12A1	1.56287	0.000822352
HORVU2Hr1G067750	None	cold-regulated 47	1.55428	0.0266606
HORVU5Hr1G078000	AT3G25230	rotamase FKBP 1	1.4737	0.0102093
HORVU3Hr1G028810	AT3G51980	0	1.46369	0.00362607
HORVU7Hr1G087550	AT1G17100	SOUL heme-binding family protein	1.45261	0.00133185
HORVU3Hr1G003050	AT1G17640	RNA-binding (RRM/RBD/RNP motifs) family protein	1.43879	0.0231985
HORVU2Hr1G120530	AT1G65960	glutamate decarboxylase	1.43015	0.000872749
HORVU3Hr1G099770	AT3G04720	pathogenesis-related 4	1.42079	0.0104358
HORVU2Hr1G034040	AT3G24030	hydroxyethylthiazole kinase family protein	1.42064	0.0114861
HORVU7Hr1G037080	AT3G17940	Galactose mutarotase-like superfamily protein	1.41608	0.0315789
HORVU7Hr1G021890	AT5G65020	annexin 2	1.41327	0.000822352
HORVU3Hr1G092680	AT4G34030	3-methylcrotonyl-CoA carboxylase	1.40731	0.013651
HORVU3Hr1G024530	AT3G24503	aldehyde dehydrogenase 2C4	1.39635	0.00101909
HORVU2Hr1G080970	AT3G15730	phospholipase D alpha 1	1.38428	0.00228919
HORVU6Hr1G087460	AT3G48170	aldehyde dehydrogenase 10A9	1.37043	0.00247562
HORVU2Hr1G117740	#N/A	aldehyde dehydrogenase 10A8	1.36092	0.00101909
HORVU3Hr1G030650	AT3G10920	manganese superoxide dismutase 1	1.35398	0.00474659
HORVU7Hr1G051070	AT1G01470	Late embryogenesis abundant protein	1.33854	0.043738
HORVU1Hr1G039870	AT4G38220	Peptidase M20/M25/M40 family protein	1.33639	0.00391442
HORVU2Hr1G109710	AT3G23490	cyanase	1.33531	0.0288262
HORVU6Hr1G074940	AT5G39590	TLD-domain containing nucleolar protein	1.32879	0.0435678
HORVU7Hr1G074690	None	Lipase/lipooxygenase, PLAT/LH2 family protein	1.32434	0.00838564
HORVU2Hr1G121030	AT3G04120	glyceraldehyde-3-phosphate dehydrogenase C subunit 1	1.3193	0.00687177
HORVU2Hr1G060710	AT3G02720	Class I glutamine amidotransferase-like superfamily protein	1.30976	0.00474659
HORVU4Hr1G057210	AT1G06690	NAD(P)-linked oxidoreductase superfamily protein	1.30902	0.00288448
HORVU3Hr1G085680	AT1G07890	ascorbate peroxidase 1	1.28432	0.00834046
HORVU2Hr1G045200	AT5G02010	RHO guanyl-nucleotide exchange factor 7	1.27407	0.00908893
HORVU5Hr1G084450	#N/A	Glutathione S-transferase family protein	1.27019	0.00506675
HORVU2Hr1G079840	#N/A	Thioredoxin superfamily protein	1.26842	0.0125537
HORVU2Hr1G073680	None	Lipase/lipooxygenase, PLAT/LH2 family protein	1.256	0.00444358
HORVU3Hr1G106720	#N/A	Bifunctional inhibitor/lipid-transfer protein/seed storage 2S albumin superfamily protein	1.24693	0.0350965
HORVU5Hr1G073450	AT5G14800	pyrroline-5- carboxylate (P5C) reductase	1.23341	0.00411884
HORVU1Hr1G017570	AT5G10730	NAD(P)-binding Rossmann-fold superfamily protein	1.22349	0.00487562
HORVU4Hr1G050810	AT1G11910	aspartic proteinase A1	1.2132	0.000893041
HORVU7Hr1G079430	AT3G10850	Metallo-hydrolase/oxidoreductase superfamily protein	1.2102	0.0185338
HORVU5Hr1G085310	AT5G53120	0	1.20946	0.00382708
HORVU6Hr1G089780	AT1G07250	UDP-glucosyl transferase 71C4	1.20577	0.00809636
HORVU3Hr1G097010	#N/A	glutathione-disulfide reductase	1.20556	0.00397908
HORVU5Hr1G062740	AT1G02850	Glycosyl hydrolase superfamily protein	1.19898	0.00269871
HORVU6Hr1G000830	AT3G43540	Protein of unknown function (DUF1350)	1.18784	0.0208472
HORVU7Hr1G079640	None	Plant thionin	1.1799	0.0453981
HORVU7Hr1G058580	AT1G53280	Class I glutamine amidotransferase-like superfamily protein	1.17748	0.00350616
HORVU2Hr1G021110	AT2G12190	Cytochrome P450 superfamily protein	1.17721	0.0134808
HORVU1Hr1G057330	AT1G08830	copper/zinc superoxide dismutase 1	1.15254	0.00272442
HORVU3Hr1G090170	AT3G23640	heteroglycan glucosidase 1	1.14853	0.00616886
HORVU6Hr1G088160	AT5G06060	NAD(P)-binding Rossmann-fold superfamily protein	1.1401	0.0234734
HORVU7Hr1G047990	AT4G21580	oxidoreductase, zinc-binding dehydrogenase family protein	1.13058	0.00904525
HORVU3Hr1G024470	AT4G39230	NmrA-like negative transcriptional regulator family protein	1.12997	0.00847389
HORVU3Hr1G030150	None	Embryo-specific protein 3, (ATS3)	1.1261	0.00781241
HORVU4Hr1G051320	None	nodulin-related protein 1	1.12107	0.0128972
HORVU6Hr1G000510	AT2G39050	hydroxyproline-rich glycoprotein family protein	1.10738	0.00328759
HORVU7Hr1G077750	AT3G45140	lipoxygenase 2	1.09254	0.0128145
HORVU1Hr1G062110	AT1G60950	2Fe-2S ferredoxin-like superfamily protein	1.08767	0.0356807
HORVU7Hr1G033230	AT3G23600	alpha/beta-Hydrolases superfamily protein	1.07553	0.00995936
HORVU3Hr1G085130	AT3G43190	sucrose synthase 1	1.05003	0.00215047
HORVU5Hr1G120230	AT1G07310	Calcium-dependent lipid-binding (CaLB domain) family protein	1.04589	0.0322248
HORVU5Hr1G100910	AT2G44060	Late embryogenesis abundant protein, group 2	1.01867	0.000872749
HORVU7Hr1G085150	#N/A	Aldolase-type TIM barrel family protein	1.01713	0.0174056
HORVU1Hr1G075530	AT1G11840	glyoxalase I homolog	1.00769	0.000854607
HORVU7Hr1G098320	#N/A	xylem bark cysteine peptidase 3	0.99312	0.0412626
HORVU3Hr1G072320	AT4G25810	Xyloglucan endotransglucosylase/hydrolase family protein	0.992466	0.0318053
HORVU6Hr1G013800	AT3G15090	GroES-like zinc-binding alcohol dehydrogenase family protein	0.992022	0.0199666
HORVU2Hr1G066920	AT2G21250	NAD(P)-linked oxidoreductase superfamily protein	0.991619	0.0358721
HORVU5Hr1G070160	AT1G60710	NAD(P)-linked oxidoreductase superfamily protein	0.987314	0.00769191
HORVU6Hr1G027650	AT4G09020	isoamylase 3	0.977694	0.0111928
HORVU6Hr1G091950	AT1G06570	phytoene desaturation 1	0.974695	0.0146131
HORVU2Hr1G040570	AT2G05710	aconitase 3	0.971281	0.000822352
HORVU2Hr1G031260	AT5G08570	Pyruvate kinase family protein	0.944258	0.0030212
HORVU1Hr1G017050	AT1G17370	RNA-binding (RRM/RBD/RNP motifs) family protein	0.93202	0.0216911
HORVU2Hr1G020270	AT3G62760	Glutathione S-transferase family protein	0.931179	0.00452356
HORVU4Hr1G085050	AT5G57655	xylose isomerase family protein	0.920527	0.00759302
HORVU2Hr1G098880	AT5G50400	purple acid phosphatase 27	0.915276	0.00474659
HORVU1Hr1G002090	AT3G22200	Pyridoxal phosphate (PLP)-dependent transferases superfamily protein	0.90835	0.0106884
HORVU2Hr1G087970	AT4G34710	arginine decarboxylase 1	0.907866	0.0202171
HORVU5Hr1G037160	AT5G14590	Isocitrate/isopropylmalate dehydrogenase family protein	0.907793	0.00730922
HORVU3Hr1G024170	AT4G08390	stromal ascorbate peroxidase	0.899862	0.0130655
HORVU4Hr1G001710	AT5G20080	FAD/NAD(P)-binding oxidoreductase	0.891199	0.0320746
HORVU7Hr1G052350	AT3G52880	monodehydroascorbate reductase 1	0.885843	0.00465226
HORVU5Hr1G084490	AT4G31340	DNA repair ATPase-related	0.884199	0.00848965
HORVU4Hr1G026030	AT4G35880	Eukaryotic aspartyl protease family protein	0.876425	0.0145409
HORVU1Hr1G093620	AT3G10300	Calcium-binding EF-hand family protein	0.871334	0.0190795
HORVU4Hr1G049590	None	Ribonuclease T2 family protein	0.858631	0.0178599
HORVU2Hr1G103310	AT5G50950	fumarase 1	0.852846	0.0257473
HORVU6Hr1G020380	AT1G60420	DC1 domain-containing protein	0.850471	0.00445331
HORVU7Hr1G089290	AT4G16130	arabinose kinase	0.850033	0.0432727
HORVU5Hr1G006730	AT2G30970	aspartate aminotransferase 1	0.850008	0.00359142
HORVU3Hr1G088570	AT2G27450	nitrilase-like protein 1	0.841806	0.017756
HORVU3Hr1G069650	AT2G36460	Aldolase superfamily protein	0.836565	0.00474561
HORVU1Hr1G060090	AT5G25610	BURP domain-containing protein	0.83452	0.00522005
HORVU7Hr1G011810	AT4G32770	tocopherol cyclase, chloroplast / vitamin E deficient 1 (VTE1) / sucrose export defective 1 (SXD1)	0.827414	0.0312635
HORVU3Hr1G073230	AT5G45910	GDSL-like Lipase/Acylhydrolase superfamily protein	0.823498	0.0182109
HORVU5Hr1G099820	None	mitochondrial HSO70 2	0.820599	0.00474659
HORVU5Hr1G055350	#N/A	citrate synthase 2	0.813023	0.00538081
HORVU3Hr1G038050	AT1G53310	phosphoenolpyruvate carboxylase 1	0.809856	0.00102362
HORVU2Hr1G010100	AT5G04130	DNA GYRASE B2	0.807882	0.0341009
HORVU7Hr1G072240	AT1G08110	lactoylglutathione lyase family protein / glyoxalase I family protein	0.806257	0.00944795
HORVU5Hr1G041120	AT1G63940	0	0.793829	0.00959869
HORVU2Hr1G104450	AT3G52990	Pyruvate kinase family protein	0.792303	0.00881108
HORVU5Hr1G119180	AT4G36400	FAD-linked oxidases family protein	0.78997	0.0358721
HORVU4Hr1G059390	AT1G21680	DPP6 N-terminal domain-like protein	0.788027	0.00474659
HORVU7Hr1G038690	AT3G12580	heat shock cognate protein 70-1	0.779922	0.0191087
HORVU4Hr1G076050	#N/A	0	0.767794	0.00944795
HORVU5Hr1G116870	None	O-methyltransferase family protein	0.76268	0.00474659
HORVU6Hr1G066920	AT3G06580	Mevalonate/galactokinase family protein	0.758141	0.00923312
HORVU4Hr1G024050	AT4G17830	Peptidase M20/M25/M40 family protein	0.755083	0.044701
HORVU3Hr1G015640	AT2G39080	NAD(P)-binding Rossmann-fold superfamily protein	0.753809	0.0387345
HORVU4Hr1G088610	AT5G16970	alkenal reductase	0.749704	0.00113752
HORVU4Hr1G082040	AT5G61510	GroES-like zinc-binding alcohol dehydrogenase family protein	0.749218	0.0231224
HORVU1Hr1G055520	AT4G35090	catalase 2	0.749111	0.00763366
HORVU6Hr1G012570	AT5G61640	peptide met sulfoxide reductase 4	0.745165	0.023059
HORVU4Hr1G027150	AT2G16600	Cyclophilin-like peptidyl-prolyl cis-trans isomerase family protein	0.733921	0.0134357
HORVU4Hr1G015570	AT3G54110	plant uncoupling mitochondrial protein 1	0.733725	0.0421308
HORVU6Hr1G000640	AT4G10120	Sucrose-phosphate synthase family protein	0.727892	0.0179375
HORVU2Hr1G125200	AT1G68010	hydroxypyruvate reductase	0.724133	0.0494213
HORVU5Hr1G081460	#N/A	Peroxidase superfamily protein	0.717823	0.0084787
HORVU1Hr1G089360	None	chitinase A	0.709099	0.0184699
HORVU7Hr1G067620	AT1G11910	aspartic proteinase A1	0.706882	0.0121321
HORVU7Hr1G083550	AT5G48300	0	0.70348	0.0134845
HORVU5Hr1G092570	AT5G06720	Peroxidase superfamily protein	0.7031	0.0121321
HORVU4Hr1G080640	None	0	0.695358	0.0319255
HORVU1Hr1G077910	AT2G05710	aconitase 3	0.694271	0.0127611
HORVU5Hr1G014980	None	0	0.691904	0.0104943
HORVU1Hr1G075160	AT5G43600	0	0.690998	0.0220043
HORVU1Hr1G090720	AT1G75290	NAD(P)-binding Rossmann-fold superfamily protein	0.688639	0.0133189
HORVU5Hr1G000580	AT1G53240	Lactate/malate dehydrogenase family protein	0.686806	0.0357009
HORVU6Hr1G072870	AT2G35840	Sucrose-6F-phosphate phosphohydrolase family protein	0.682383	0.0453068
HORVU4Hr1G079330	AT3G13224	RNA-binding (RRM/RBD/RNP motifs) family protein	0.681736	0.0103262
HORVU6Hr1G077210	AT3G44880	Pheophorbide a oxygenase family protein with Rieske [2Fe-2S] domain	0.681684	0.00616886
HORVU5Hr1G061140	AT3G19170	presequence protease 1	0.677017	0.00118442
HORVU5Hr1G077020	AT3G25860	2-oxoacid dehydrogenases acyltransferase family protein	0.668734	0.0460843
HORVU7Hr1G113230	None	0	0.668579	0.0197134
HORVU3Hr1G063590	AT4G37000	accelerated cell death 2 (ACD2)	0.662682	0.0471649
HORVU1Hr1G072250	AT5G08680	ATP synthase alpha/beta family protein	0.650999	0.0418498
HORVU7Hr1G057430	None	0	0.648563	0.0277888
HORVU1Hr1G066240	AT4G35000	ascorbate peroxidase 3	0.647688	0.018823
HORVU6Hr1G033980	AT5G54500	flavodoxin-like quinone reductase 1	0.647646	0.00492758
HORVU1Hr1G050340	AT2G44350	Citrate synthase family protein	0.645945	0.0318949
HORVU6Hr1G069570	AT5G12290	dgd1 suppressor 1	0.644995	0.0199275
HORVU4Hr1G013550	AT5G52580	RabGAP/TBC domain-containing protein	0.640898	0.0297499
HORVU7Hr1G058850	AT1G47710	Serine protease inhibitor (SERPIN) family protein	0.637218	0.00730922
HORVU2Hr1G122800	AT3G27240	Cytochrome C1 family	0.633249	0.0256016
HORVU6Hr1G001690	AT5G42020	heat shock protein 70 (Hsp 70) family protein	0.627899	0.00838564
HORVU7Hr1G072650	AT2G04700	RING/U-box superfamily protein	0.625879	0.0281861
HORVU2Hr1G064550	AT3G52200	Dihydrolipoamide acetyltransferase, long form protein	0.625008	0.0358721
HORVU7Hr1G045410	AT3G20330	PYRIMIDINE B	0.599699	0.0139915
HORVU2Hr1G083610	AT3G13330	proteasome activating protein 200	0.59919	0.0198619
HORVU6Hr1G074440	AT5G63190	MA3 domain-containing protein	0.598225	0.0121321
HORVU0Hr1G013850	AT5G10230	annexin 7	0.591984	0.00725464
HORVU5Hr1G033930	AT5G66760	succinate dehydrogenase 1-1	0.589224	0.0316034
HORVU4Hr1G077240	AT1G70320	ubiquitin-protein ligase 1	0.588203	0.00492758
HORVU4Hr1G090440	AT3G04770	40s ribosomal protein SA B	0.587135	0.00938812
HORVU3Hr1G085380	AT5G15450	casein lytic proteinase B3	0.585114	0.0111225
HORVU2Hr1G111640	AT3G46970	alpha-glucan phosphorylase 2	0.582371	0.010752
HORVU7Hr1G121870	AT4G30190	H(+)-ATPase 2	-0.580395	0.00781241
HORVU5Hr1G064700	AT3G52880	monodehydroascorbate reductase 1	-0.580832	0.0178599
HORVU5Hr1G067880	AT1G50250	FtsH extracellular protease family	-0.583958	0.00474659
HORVU4Hr1G081170	ATCG00490	ribosomal protein L23	-0.586956	0.0429829
HORVU0Hr1G020750	AT1G77670	Pyridoxal phosphate (PLP)-dependent transferases superfamily protein	-0.590094	0.0351032
HORVU2Hr1G121740	None	glutathione S-transferase phi 12	-0.593315	0.0164256
HORVU4Hr1G000100	AT2G44480	beta glucosidase 17	-0.59399	0.00474659
HORVU3Hr1G015620	#N/A	photosystem II reaction center protein D	-0.594276	0.00717026
HORVU3Hr1G096650	AT4G11410	Major facilitator superfamily protein	-0.594419	0.00616886
HORVU3Hr1G085270	AT2G43490	0	-0.596153	0.0113348
HORVU5Hr1G070720	AT3G19340	Protein of unknown function (DUF3754)	-0.596594	0.0378542
HORVU7Hr1G030810	None	sedoheptulose-bisphosphatase	-0.600021	0.00392563
HORVU2Hr1G057430	AT2G04030	Chaperone protein htpG family protein	-0.601551	0.00538081
HORVU5Hr1G062310	AT2G25080	glutathione peroxidase 1	-0.602306	0.022787
HORVU3Hr1G083360	AT5G09510	Ribosomal protein S19 family protein	-0.602539	0.0179375
HORVU5Hr1G039850	AT5G20720	chaperonin 20	-0.60284	0.0397541
HORVU3Hr1G063280	AT1G43670	Inositol monophosphatase family protein	-0.602928	0.0128145
HORVU6Hr1G076810	AT5G09810	actin 7	-0.604912	0.0140951
HORVU4Hr1G022930	AT1G80380	0	-0.605497	0.00392563
HORVU6Hr1G063860	AT1G59900	pyruvate dehydrogenase complex E1 alpha subunit	-0.60634	0.0422192
HORVU1Hr1G042050	AT3G08740	elongation factor P (EF-P) family protein	-0.608454	0.0084787
HORVU2Hr1G007840	AT4G20850	tripeptidyl peptidase ii	-0.609297	0.0452702
HORVU5Hr1G112850	AT4G34450	coatomer gamma-2 subunit, putative / gamma-2 coat protein, putative / gamma-2 COP, putative	-0.610865	0.0129362
HORVU5Hr1G004580	AT2G28000	chaperonin-60alpha	-0.613605	0.00350616
HORVU4Hr1G082700	AT3G25860	2-oxoacid dehydrogenases acyltransferase family protein	-0.614134	0.0281861
HORVU5Hr1G072420	#N/A	photosystem II reaction center protein C	-0.617184	0.0104077
HORVU4Hr1G058840	AT1G42970	glyceraldehyde-3-phosphate dehydrogenase B subunit	-0.617821	0.000822352
HORVU6Hr1G069190	AT5G56000	HEAT SHOCK PROTEIN 81.4	-0.619007	0.0179801
HORVU5Hr1G101020	AT2G37500	arginine biosynthesis protein ArgJ family	-0.619703	0.00944795
HORVU6Hr1G054940	None	monodehydroascorbate reductase 1	-0.622742	0.0191132
HORVU6Hr1G080750	AT5G44520	0	-0.622761	0.0149132
HORVU4Hr1G085960	AT5G60600	4-hydroxy-3-methylbut-2-enyl diphosphate synthase	-0.625845	0.00118442
HORVU7Hr1G006490	AT2G15620	nitrite reductase 1	-0.631119	0.0157106
HORVU4Hr1G069130	AT1G01820	peroxin 11c	-0.63118	0.0223216
HORVU4Hr1G052990	AT1G55490	chaperonin 60 beta	-0.63203	0.00243961
HORVU1Hr1G056510	AT3G55400	methionyl-tRNA synthetase / methionine--tRNA ligase / MetRS (cpMetRS)	-0.633293	0.00609815
HORVU7Hr1G065990	AT1G56500	haloacid dehalogenase-like hydrolase family protein	-0.635822	0.0286498
HORVU7Hr1G010290	AT3G63490	0	-0.638279	0.0224087
HORVU1Hr1G068170	AT3G21200	proton gradient regulation 7	-0.647327	0.0105387
HORVU1Hr1G051150	AT5G03880	Thioredoxin family protein	-0.648342	0.0084787
HORVU0Hr1G029790	AT5G12250	beta-6 tubulin	-0.648777	0.00538081
HORVU1Hr1G089380	AT1G32080	membrane protein, putative	-0.649099	0.0103262
HORVU1Hr1G087320	ATCG00490	ribulose-bisphosphate carboxylases	-0.650078	0.0135818
HORVU6Hr1G009360	AT4G10550	Subtilase family protein	-0.653643	0.0413471
HORVU5Hr1G122170	AT5G57550	xyloglucan endotransglucosylase/hydrolase 25	-0.653891	0.0378542
HORVU2Hr1G070570	#N/A	Peroxidase superfamily protein	-0.656918	0.0421308
HORVU7Hr1G108580	AT1G17880	Nascent polypeptide-associated complex NAC	-0.660109	0.0425417
HORVU5Hr1G054180	#N/A	photosystem II reaction center protein A	-0.66024	0.0184315
HORVU1Hr1G072750	AT1G79530	glyceraldehyde-3-phosphate dehydrogenase of plastid 2	-0.660555	0.00786319
HORVU7Hr1G082280	AT5G33320	Glucose-6-phosphate/phosphate translocator-related	-0.661568	0.0156624
HORVU6Hr1G049230	AT3G53900	uracil phosphoribosyltransferase	-0.663967	0.0291393
HORVU4Hr1G005100	AT5G54160	O-methyltransferase 1	-0.671099	0.0184315
HORVU4Hr1G060970	#N/A	NADH dehydrogenase subunit J	-0.671768	0.00925378
HORVU5Hr1G109260	AT5G07350	TUDOR-SN protein 1	-0.672005	0.0156062
HORVU7Hr1G091650	AT1G07320	ribosomal protein L4	-0.67268	0.0185338
HORVU3Hr1G038610	#N/A	chlorophyll A/B binding protein 1	-0.679455	0.0286498
HORVU3Hr1G085480	ATCG01310	ribosomal protein S19	-0.682184	0.0031346
HORVU2Hr1G100470	AT4G17040	CLP protease R subunit 4	-0.683098	0.0140833
HORVU6Hr1G064460	AT3G54090	fructokinase-like 1	-0.688391	0.00956198
HORVU0Hr1G036480	#N/A	Plastid-lipid associated protein PAP / fibrillin family protein	-0.696865	0.0338264
HORVU1Hr1G087570	AT4G38460	geranylgeranyl reductase	-0.697094	0.034537
HORVU3Hr1G095330	#N/A	NAD(P)H dehydrogenase subunit H	-0.698948	0.0155447
HORVU6Hr1G073100	None	FASCICLIN-like arabinogalactan 6	-0.699318	0.041701
HORVU6Hr1G049140	AT5G40950	ribosomal protein large subunit 27	-0.702923	0.0211107
HORVU6Hr1G075950	None	0	-0.704588	0.0356556
HORVU3Hr1G113850	#N/A	ribosomal protein S2	-0.707071	0.0269835
HORVU6Hr1G035260	AT3G01180	starch synthase 2	-0.710272	0.0252664
HORVU5Hr1G075570	AT4G30160	villin 4	-0.718111	0.00538572
HORVU7Hr1G001020	None	Ribosomal protein S21 family protein	-0.720261	0.0280451
HORVU6Hr1G092280	AT4G12730	FASCICLIN-like arabinogalactan 2	-0.720661	0.0140336
HORVU6Hr1G041020	None	DPP6 N-terminal domain-like protein	-0.722126	0.00362607
HORVU5Hr1G051010	#N/A	Histone superfamily protein	-0.722458	0.00945547
HORVU7Hr1G096140	None	Ribosomal protein L21	-0.724689	0.0248174
HORVU5Hr1G011100	AT1G67090	ribulose bisphosphate carboxylase small chain 1A	-0.724918	0.00786319
HORVU6Hr1G054110	None	chloroplast thylakoid lumen protein	-0.725138	0.0351032
HORVU6Hr1G049220	ATCG00800	structural constituent of ribosome	-0.726187	0.0172245
HORVU2Hr1G038570	AT4G01690	Flavin containing amine oxidoreductase family	-0.728762	0.00449475
HORVU7Hr1G107870	AT4G24820	0	-0.729149	0.0152602
HORVU0Hr1G004480	ATCG00380	chloroplast ribosomal protein S4	-0.730677	0.0191132
HORVU4Hr1G052470	AT3G63190	ribosome recycling factor, chloroplast precursor	-0.734943	0.00671051
HORVU2Hr1G056650	#N/A	NADPH dehydrogenases	-0.742544	0.00774306
HORVU5Hr1G021340	AT5G40040	60S acidic ribosomal protein family	-0.745419	0.0121321
HORVU0Hr1G029960	AT5G30510	ribosomal protein S1	-0.754581	0.0330564
HORVU6Hr1G009430	AT3G03710	polyribonucleotide nucleotidyltransferase, putative	-0.759668	0.0267692
HORVU2Hr1G071080	None	Rubredoxin-like superfamily protein	-0.765491	0.038905
HORVU6Hr1G049320	AT4G11175	RNA polymerase subunit alpha	-0.766676	0.00959869
HORVU4Hr1G083210	AT1G63660	GMP synthase (glutamine-hydrolyzing), putative / glutamine amidotransferase, putative	-0.77183	0.0364389
HORVU7Hr1G107920	AT5G50920	CLPC homologue 1	-0.773453	0.00243961
HORVU6Hr1G032270	#N/A	photosystem II reaction center protein E	-0.777935	0.00944795
HORVU7Hr1G058030	AT5G17990	tryptophan biosynthesis 1	-0.786919	0.00460964
HORVU7Hr1G115540	ATCG00780	ribosomal protein L14	-0.789972	0.00587647
HORVU2Hr1G113460	AT2G35130	Tetratricopeptide repeat (TPR)-like superfamily protein	-0.790993	0.0057738
HORVU4Hr1G038570	AT4G35250	NAD(P)-binding Rossmann-fold superfamily protein	-0.793404	0.0084787
HORVU1Hr1G063220	AT1G15690	Inorganic H pyrophosphatase family protein	-0.795771	0.0234734
HORVU2Hr1G072850	AT1G47128	Granulin repeat cysteine protease family protein	-0.795881	0.0030212
HORVU1Hr1G016200	AT2G33800	Ribosomal protein S5 family protein	-0.795927	0.00129079
HORVU1Hr1G088920	AT1G03160	0	-0.79859	0.0128045
HORVU6Hr1G063490	AT2G36250	Tubulin/FtsZ family protein	-0.80051	0.0452702
HORVU2Hr1G105830	AT2G47240	AMP-dependent synthetase and ligase family protein	-0.800858	0.0278201
HORVU4Hr1G084900	AT2G34420	chlorophyll A/B binding protein 1	-0.802876	0.0463868
HORVU3Hr1G062490	AT3G17390	S-adenosylmethionine synthetase family protein	-0.805836	0.00345676
HORVU4Hr1G049410	AT1G78915	Tetratricopeptide repeat (TPR)-like superfamily protein	-0.806808	0.0397541
HORVU2Hr1G004980	AT1G01040	nascent polypeptide-associated complex subunit alpha-like protein 2	-0.806902	0.0179127
HORVU6Hr1G075080	None	chloroplast 30S ribosomal protein S20, putative	-0.807079	0.00988455
HORVU7Hr1G001030	AT2G40490	Uroporphyrinogen decarboxylase	-0.810019	0.0128972
HORVU0Hr1G026260	AT2G39080	NAD(P)-binding Rossmann-fold superfamily protein	-0.813522	0.00891917
HORVU5Hr1G091810	None	FK506-binding protein 16-2	-0.818422	0.00671051
HORVU1Hr1G015490	None	Zinc finger (C3HC4-type RING finger) family protein	-0.81863	0.00838564
HORVU5Hr1G086610	None	Zinc finger (C3HC4-type RING finger) family protein	-0.81863	0.00838564
HORVU6Hr1G084690	#N/A	ribosomal protein S8	-0.820517	0.0286498
HORVU3Hr1G057090	AT4G24770	chloroplast RNA-binding protein 31B	-0.822437	0.00690064
HORVU0Hr1G003270	AT1G06820	0	-0.825928	0.0277888
HORVU2Hr1G074220	AT2G17120	lysm domain GPI-anchored protein 2 precursor	-0.826632	0.0120574
HORVU5Hr1G079950	AT2G24060	Translation initiation factor 3 protein	-0.828514	0.0197276
HORVU3Hr1G063050	#N/A	carbonic anhydrase 2	-0.829311	0.00506312
HORVU2Hr1G003840	AT4G21280	photosystem II subunit QA	-0.829475	0.00328759
HORVU2Hr1G115000	AT1G43710	Pyridoxal phosphate (PLP)-dependent transferases superfamily protein	-0.831022	0.0104358
HORVU1Hr1G043900	AT1G42550	plastid movement impaired1	-0.83606	0.00819828
HORVU6Hr1G081850	AT5G53460	NADH-dependent glutamate synthase 1	-0.836895	0.030956
HORVU5Hr1G032650	AT5G53460	NADH-dependent glutamate synthase 1	-0.836895	0.030956
HORVU3Hr1G084250	#N/A	Amidase family protein	-0.83884	0.0262733
HORVU6Hr1G087000	AT3G25660	Amidase family protein	-0.839218	0.0146541
HORVU1Hr1G015560	AT1G06950	translocon at the inner envelope membrane of chloroplasts 110	-0.842163	0.00362607
HORVU2Hr1G099770	AT3G14067	Subtilase family protein	-0.842279	0.00465226
HORVU7Hr1G107740	AT5G49910	chloroplast heat shock protein 70-2	-0.843449	0.00474659
HORVU2Hr1G065120	AT5G24090	chitinase A	-0.845781	0.0166223
HORVU2Hr1G005060	AT3G06190	glucuronidase 3	-0.847094	0.0388108
HORVU6Hr1G053730	AT1G80600	HOPW1-1-interacting 1	-0.859184	0.0224599
HORVU2Hr1G109850	AT1G03475	Coproporphyrinogen III oxidase	-0.859663	0.00506591
HORVU7Hr1G083490	AT2G30950	FtsH extracellular protease family	-0.862053	0.000872749
HORVU4Hr1G074810	AT5G01410	Aldolase-type TIM barrel family protein	-0.863457	0.0397541
HORVU7Hr1G040390	AT1G19920	Pseudouridine synthase/archaeosine transglycosylase-like family protein	-0.865408	0.0190465
HORVU3Hr1G059810	AT4G24750	embryo defective 1745	-0.865797	0.01489
HORVU6Hr1G078290	None	IQ-domain 32	-0.865999	0.00960759
HORVU5Hr1G095130	AT1G06290	acyl-CoA oxidase 3	-0.869205	0.0230636
HORVU6Hr1G062040	#N/A	D-ribulose-5-phosphate-3-epimerase	-0.871244	0.0288262
HORVU4Hr1G064380	AT5G22800	Alanyl-tRNA synthetase, class IIc	-0.873291	0.0120128
HORVU2Hr1G089940	None	0	-0.873787	0.00113825
HORVU2Hr1G026340	None	Ribosomal L29 family protein	-0.876257	0.0119989
HORVU6Hr1G075900	AT5G04885	Glycosyl hydrolase family protein	-0.878855	0.0182992
HORVU6Hr1G068720	None	Ribosomal protein L19 family protein	-0.882486	0.020194
HORVU5Hr1G055890	AT1G14700	purple acid phosphatase 3	-0.885017	0.0336195
HORVU5Hr1G098960	AT2G37170	plasma membrane intrinsic protein 2	-0.885738	0.00366093
HORVU3Hr1G055700	AT1G56700	Peptidase C15, pyroglutamyl peptidase I-like	-0.890436	0.0116393
HORVU7Hr1G064050	AT1G74470	Pyridine nucleotide-disulphide oxidoreductase family protein	-0.890911	0.0030212
HORVU0Hr1G031420	None	nine-cis-epoxycarotenoid dioxygenase 4	-0.891279	0.0197276
HORVU3Hr1G082110	AT5G19460	nudix hydrolase homolog 20	-0.891611	0.0148052
HORVU1Hr1G045280	#N/A	Tubulin/FtsZ family protein	-0.895777	0.0159221
HORVU4Hr1G064710	AT3G14930	Uroporphyrinogen decarboxylase	-0.896324	0.00896792
HORVU7Hr1G000550	None	Glutaredoxin family protein	-0.906006	0.0216095
HORVU2Hr1G099220	#N/A	ribosomal protein S7	-0.907122	0.00469421
HORVU2Hr1G115640	AT1G72160	Sec14p-like phosphatidylinositol transfer family protein	-0.910343	0.00474659
HORVU2Hr1G092180	AT2G21385	0	-0.913641	0.00944795
HORVU7Hr1G115040	AT2G01970	Endomembrane protein 70 protein family	-0.915268	0.00634535
HORVU1Hr1G024400	AT3G48110	glycine-tRNA ligases	-0.91571	0.00492758
HORVU7Hr1G107930	AT1G31070	N-acetylglucosamine-1-phosphate uridylyltransferase 1	-0.919163	0.0326396
HORVU5Hr1G096390	AT5G64570	0	-0.919277	0.00215047
HORVU5Hr1G098340	AT1G62750	Translation elongation factor EFG/EF2 protein	-0.920677	0.00774169
HORVU7Hr1G120030	None	ribosomal protein S17	-0.922583	0.0190465
HORVU2Hr1G050140	AT1G07110	TOXICOS EN LEVADURA 2	-0.925051	0.00609815
HORVU3Hr1G083760	ATCG00790	ribosomal protein L16	-0.933125	0.0105387
HORVU2Hr1G006030	AT3G29320	Glycosyl transferase, family 35	-0.938589	0.0178599
HORVU5Hr1G109880	#N/A	ribosomal protein S9	-0.938692	0.00643621
HORVU1Hr1G081280	AT1G15690	cell elongation protein / DWARF1 / DIMINUTO (DIM)	-0.942429	0.00118442
HORVU3Hr1G044530	None	Pyruvate kinase family protein	-0.945961	0.0422078
HORVU2Hr1G023560	AT5G67090	Subtilisin-like serine endopeptidase family protein	-0.948917	0.0201662
HORVU2Hr1G091270	AT3G07950	rhomboid protein-related	-0.951794	0.0190795
HORVU0Hr1G012860	AT3G08030	Protein of unknown function, DUF642	-0.953251	0.0211816
HORVU2Hr1G001600	AT4G14960	Tubulin/FtsZ family protein	-0.954144	0.00802266
HORVU4Hr1G087740	None	CLP protease proteolytic subunit 3	-0.958857	0.0179375
HORVU7Hr1G058940	AT5G13630	magnesium-chelatase subunit chlH, chloroplast, putative / Mg-protoporphyrin IX chelatase, putative (CHLH)	-0.960539	0.00186878
HORVU6Hr1G093030	AT5G10560	Glycosyl hydrolase family protein	-0.961813	0.0286498
HORVU5Hr1G051200	AT4G37980	cinnamyl alcohol dehydrogenase 6	-0.962152	0.010752
HORVU5Hr1G096370	AT1G01090	pyruvate dehydrogenase E1 alpha	-0.964712	0.00525169
HORVU4Hr1G084410	AT5G62700	tubulin beta 8	-0.9692	0.00191782
HORVU6Hr1G049360	AT4G23160	chloroplast RNA-binding protein 31B	-0.985161	0.0161747
HORVU7Hr1G081510	AT3G44890	ribosomal protein L9	-0.987858	0.0155804
HORVU4Hr1G050980	AT1G62390	Octicosapeptide/Phox/Bem1p (PB1) domain-containing protein / tetratricopeptide repeat (TPR)-containing protein	-0.99259	0.0183323
HORVU3Hr1G068300	AT5G15490	UDP-glucose 6-dehydrogenase family protein	-0.995188	0.000822352
HORVU5Hr1G024470	AT3G48950	Ribosomal L5P family protein	-0.999685	0.00524986
HORVU2Hr1G010690	#N/A	ribosomal protein S18	-1.00259	0.0223238
HORVU1Hr1G064750	None	DnaJ/Hsp40 cysteine-rich domain superfamily protein	-1.00518	0.0133189
HORVU6Hr1G014500	AT5G58250	0	-1.00854	0.000835865
HORVU4Hr1G027260	AT3G24430	ATP binding	-1.0112	0.00885888
HORVU2Hr1G073150	AT4G29060	elongation factor Ts family protein	-1.01586	0.00392563
HORVU2Hr1G098860	AT1G67090	ribulose bisphosphate carboxylase small chain 1A	-1.0159	0.0201935
HORVU5Hr1G030500	AT1G67090	ribulose bisphosphate carboxylase small chain 1A	-1.0159	0.0201935
HORVU5Hr1G096800	None	Heavy metal transport/detoxification superfamily protein	-1.0185	0.019045
HORVU2Hr1G096360	AT4G17600	Chlorophyll A-B binding family protein	-1.0237	0.0029452
HORVU6Hr1G082710	AT2G39730	rubisco activase	-1.02641	0.000556539
HORVU6Hr1G025110	AT3G52580	Ribosomal protein S11 family protein	-1.02939	0.0400361
HORVU1Hr1G075900	None	0	-1.03429	0.00581619
HORVU6Hr1G076040	None	quinolinate synthase	-1.0344	0.0184699
HORVU7Hr1G037420	None	WRKY DNA-binding protein 4	-1.04555	0.00993514
HORVU4Hr1G053940	AT4G00430	plasma membrane intrinsic protein 1;4	-1.04737	0.0279329
HORVU4Hr1G071050	AT1G22360	UDP-glucosyl transferase 85A2	-1.05211	0.0244876
HORVU3Hr1G059840	AT5G08650	Small GTP-binding protein	-1.05772	0.000835865
HORVU7Hr1G096250	AT5G23940	HXXXD-type acyl-transferase family protein	-1.06127	0.0030212
HORVU5Hr1G030040	#N/A	NDH dependent flow 6	-1.07529	0.0432075
HORVU7Hr1G045680	AT2G22125	binding	-1.07575	0.0105387
HORVU2Hr1G060010	None	CP12 domain-containing protein 1	-1.076	0.0488686
HORVU3Hr1G021660	AT3G13120	alpha/beta-Hydrolases superfamily protein	-1.07685	0.0251707
HORVU5Hr1G053230	AT1G60550	enoyl-CoA hydratase/isomerase D	-1.07931	0.00474411
HORVU5Hr1G000180	AT1G16720	high chlorophyll fluorescence phenotype 173	-1.08266	0.00497941
HORVU2Hr1G059380	AT5G24690	Protein of unknown function (DUF3411)	-1.08327	0.0244876
HORVU3Hr1G029200	AT5G55220	trigger factor type chaperone family protein	-1.08328	0.00362607
HORVU6Hr1G050160	AT3G14420	Aldolase-type TIM barrel family protein	-1.08537	0.000854607
HORVU3Hr1G039930	AT3G16000	MAR binding filament-like protein 1	-1.08556	0.00118442
HORVU5Hr1G033180	AT3G52150	RNA-binding (RRM/RBD/RNP motifs) family protein	-1.08667	0.00411112
HORVU6Hr1G037310	AT3G12110	actin-12	-1.08843	0.0435678
HORVU0Hr1G033730	AT3G52380	chloroplast RNA-binding protein 33	-1.09083	0.0134692
HORVU3Hr1G070610	AT3G14940	phosphoenolpyruvate carboxylase 3	-1.09409	0.00651221
HORVU1Hr1G050110	AT5G13650	elongation factor family protein	-1.10304	0.000822352
HORVU7Hr1G093060	AT5G13650	elongation factor family protein	-1.10304	0.000822352
HORVU4Hr1G058010	AT3G56940	dicarboxylate diiron protein, putative (Crd1)	-1.10918	0.00411112
HORVU7Hr1G089700	AT5G14260	Rubisco methyltransferase family protein	-1.11583	0.0190795
HORVU5Hr1G001180	None	NADH-Ubiquinone oxidoreductase (complex I), chain 5 protein	-1.11767	0.0127402
HORVU7Hr1G020150	#N/A	photosystem II reaction center protein H	-1.12311	0.00474659
HORVU7Hr1G091100	AT2G19870	tRNA/rRNA methyltransferase (SpoU) family protein	-1.12912	0.0234734
HORVU3Hr1G014780	AT4G17870	Polyketide cyclase/dehydrase and lipid transport superfamily protein	-1.13187	0.0231985
HORVU4Hr1G005320	AT5G42390	Insulinase (Peptidase family M16) family protein	-1.13247	0.00581619
HORVU1Hr1G044680	None	Ribosomal protein S24e family protein	-1.13524	0.0384867
HORVU2Hr1G029350	AT2G26670	Plant haem oxygenase (decyclizing) family protein	-1.14201	0.0157512
HORVU7Hr1G012690	AT3G45140	lipoxygenase 2	-1.14383	0.00200882
HORVU4Hr1G048620	#N/A	chloroplast ribosomal protein S14	-1.14847	0.0057738
HORVU6Hr1G085870	#N/A	O-Glycosyl hydrolases family 17 protein	-1.14978	0.0127402
HORVU4Hr1G058150	AT3G26900	shikimate kinase like 1	-1.15947	0.00669192
HORVU6Hr1G019300	AT1G55265	Protein of unknown function, DUF538	-1.15952	0.027833
HORVU5Hr1G111310	AT5G54190	protochlorophyllide oxidoreductase A	-1.16291	0.0103262
HORVU7Hr1G054060	AT5G26667	P-loop containing nucleoside triphosphate hydrolases superfamily protein	-1.17221	0.00996979
HORVU2Hr1G018430	AT4G25080	magnesium-protoporphyrin IX methyltransferase	-1.17394	0.0432075
HORVU6Hr1G046420	AT5G18660	NAD(P)-binding Rossmann-fold superfamily protein	-1.17456	0.00651221
HORVU6Hr1G049270	AT5G35160	Endomembrane protein 70 protein family	-1.17566	0.0135713
HORVU2Hr1G002440	None	0	-1.17653	0.00944795
HORVU7Hr1G096300	AT1G69740	Aldolase superfamily protein	-1.18839	0.0473118
HORVU2Hr1G005530	AT1G08520	ALBINA 1	-1.1892	0.00474659
HORVU7Hr1G033900	AT3G01910	sulfite oxidase	-1.19051	0.00215047
HORVU6Hr1G082060	AT5G05340	Peroxidase superfamily protein	-1.19523	0.00392563
HORVU5Hr1G010860	AT5G63420	RNA-metabolising metallo-beta-lactamase family protein	-1.19656	0.00415034
HORVU6Hr1G030390	#N/A	ribosomal protein L23.1	-1.19794	0.0102093
HORVU6Hr1G049130	None	laccase 7	-1.19902	0.00525169
HORVU6Hr1G072320	AT1G69740	Aldolase superfamily protein	-1.21245	0.00362607
HORVU4Hr1G063150	#N/A	0	-1.21281	0.0084787
HORVU4Hr1G090300	#N/A	chaperonin 20	-1.22935	0.000854607
HORVU6Hr1G051650	AT5G20720	chaperonin 20	-1.24341	0.00786319
HORVU0Hr1G018830	AT3G14310	pectin methylesterase 3	-1.25791	0.0030212
HORVU4Hr1G084830	AT1G51680	4-coumarate:CoA ligase 5	-1.26115	0.0266606
HORVU6Hr1G063570	ATCG00170	RNA polymerase subunit beta	-1.263	0.0119989
HORVU3Hr1G116470	ATCG00170	RNA polymerase subunit beta	-1.263	0.0119989
HORVU1Hr1G032670	AT3G48560	chlorsulfuron/imidazolinone resistant 1	-1.27891	0.00896792
HORVU7Hr1G049860	AT4G25370	Double Clp-N motif protein	-1.28504	0.0327796
HORVU6Hr1G011260	AT2G44530	Transcriptional coactivator/pterin dehydratase	-1.30084	0.00768508
HORVU6Hr1G028050	AT1G14150	PsbQ-like 2	-1.30141	0.00474659
HORVU4Hr1G003580	AT5G55280	homolog of bacterial cytokinesis Z-ring protein FTSZ 1-1	-1.30947	0.0166223
HORVU7Hr1G028540	AT1G32990	plastid ribosomal protein l11	-1.32845	0.0240892
HORVU5Hr1G120650	AT3G17390	S-adenosylmethionine synthetase family protein	-1.34074	0.00954387
HORVU3Hr1G014590	#N/A	Pectinacetylesterase family protein	-1.36632	0.00725464
HORVU1Hr1G073840	AT4G34830	Pentatricopeptide repeat (PPR) superfamily protein	-1.37782	0.0270013
HORVU5Hr1G028290	AT2G04780	FASCICLIN-like arabinoogalactan 7	-1.40234	0.00404674
HORVU3Hr1G087090	AT1G55120	Glycosyl hydrolases family 32 protein	-1.43718	0.00328759
HORVU3Hr1G013400	AT5G08280	hydroxymethylbilane synthase	-1.44942	0.00474659
HORVU2Hr1G116390	AT2G29630	thiaminC	-1.46276	0.00328759
HORVU3Hr1G014790	AT3G57050	cystathionine beta-lyase	-1.47559	0.0296599
HORVU4Hr1G027970	AT3G23700	Nucleic acid-binding proteins superfamily	-1.47737	0.0101702
HORVU4Hr1G079400	AT2G29400	SNF7 family protein	-1.48957	0.0214164
HORVU6Hr1G055840	AT2G36250	ferredoxin 3	-1.49405	0.00474659
HORVU1Hr1G084160	None	SWIB/MDM2 domain superfamily protein	-1.50154	0.029786
HORVU5Hr1G084230	#N/A	Microsomal signal peptidase 12 kDa subunit (SPC12)	-1.52063	0.0139915
HORVU2Hr1G109120	AT1G48320	Thioesterase superfamily protein	-1.60996	0.0234254
HORVU3Hr1G084310	AT5G13930	Chalcone and stilbene synthase family protein	-1.61334	0.0274341
HORVU3Hr1G116790	AT4G24930	thylakoid lumenal 17.9 kDa protein, chloroplast	-1.63818	0.0320746
HORVU6Hr1G084650	None	selenium binding	-1.64116	0.0183556
HORVU2Hr1G111440	AT2G36810	Protein of unknown function (DUF1997)	-1.64764	0.0397541
HORVU2Hr1G013940	AT2G31810	ACT domain-containing small subunit of acetolactate synthase protein	-1.64866	0.00304021
HORVU5Hr1G097150	AT3G09740	syntaxin of plants 71	-1.66216	0.0182992
HORVU2Hr1G105930	AT2G16850	plasma membrane intrinsic protein 2	-1.66984	0.0156062
HORVU5Hr1G094460	AT1G55120	Glycosyl hydrolases family 32 protein	-1.67207	0.0125663
HORVU5Hr1G053950	AT1G08360	Ribosomal protein L1p/L10e family	-1.677	0.0109791
HORVU7Hr1G076150	AT4G01470	tonoplast intrinsic protein 1;3	-1.68766	0.0258236
HORVU2Hr1G029870	AT4G28080	Tetratricopeptide repeat (TPR)-like superfamily protein	-1.70267	0.000822352
HORVU7Hr1G100850	AT1G73110	P-loop containing nucleoside triphosphate hydrolases superfamily protein	-1.74845	0.0161335
HORVU4Hr1G076940	None	Mannose-binding lectin superfamily protein	-1.76589	0.0278201
HORVU7Hr1G090100	AT5G67360	Subtilase family protein	-1.77739	0.0314837
HORVU2Hr1G116910	None	RNA-binding (RRM/RBD/RNP motifs) family protein	-1.78395	0.00474659
HORVU2Hr1G104240	None	HXXXD-type acyl-transferase family protein	-1.80908	0.00617136
HORVU0Hr1G003890	AT4G19710	aspartate kinase-homoserine dehydrogenase ii	-1.84436	0.00243961
HORVU4Hr1G069480	AT4G10260	pfkB-like carbohydrate kinase family protein	-1.86715	0.000854607
HORVU6Hr1G003300	AT1G22410	Class-II DAHP synthetase family protein	-1.87148	0.000822352
HORVU1Hr1G083470	#N/A	2-oxoglutarate (2OG) and Fe(II)-dependent oxygenase superfamily protein	-1.88238	0.00394267
HORVU4Hr1G059060	AT2G26250	3-ketoacyl-CoA synthase 10	-1.88658	0.00944795
HORVU1Hr1G050900	AT5G54770	thiazole biosynthetic enzyme, chloroplast (ARA6) (THI1) (THI4)	-1.89594	0.00252058
HORVU3Hr1G059470	AT2G20900	diacylglycerol kinase 5	-1.91891	0.0286498
HORVU6Hr1G073180	AT5G39160	RmlC-like cupins superfamily protein	-2.00396	0.0471649
HORVU6Hr1G083660	AT4G21990	APS reductase 3	-2.03103	0.00634255
HORVU1Hr1G007900	AT5G67385	Phototropic-responsive NPH3 family protein	-2.03238	0.0157106
HORVU4Hr1G011160	AT1G77760	nitrate reductase 1	-2.05632	0.00100597
HORVU2Hr1G032830	AT4G10260	pfkB-like carbohydrate kinase family protein	-2.12876	0.0104077
HORVU2Hr1G038940	AT3G53710	ARF-GAP domain 7	-2.17391	0.0479878
HORVU1Hr1G091880	AT1G32200	phospholipid/glycerol acyltransferase family protein	-2.17687	0.035312
HORVU2Hr1G012040	AT5G52920	plastidic pyruvate kinase beta subunit 1	-2.22695	0.00186878
HORVU7Hr1G001070	None	0	-2.26009	0.00506312
HORVU0Hr1G000200	AT3G09250	Nuclear transport factor 2 (NTF2) family protein	-2.26726	0.0492519
HORVU4Hr1G069100	AT4G39950	cytochrome P450, family 79, subfamily B, polypeptide 2	-2.40813	0.0140951
HORVU7Hr1G020920	AT5G49720	glycosyl hydrolase 9A1	-2.53247	0.0351032
HORVU6Hr1G013670	None	SPIRAL1-like2	-2.53478	0.00474659
HORVU3Hr1G110320	None	0	-2.54446	0.0128145
HORVU2Hr1G079180	AT1G78510	solanesyl diphosphate synthase 1	-2.54669	0.0421336
HORVU0Hr1G017560	AT2G34860	DnaJ/Hsp40 cysteine-rich domain superfamily protein	-2.55419	0.0128972
HORVU5Hr1G115160	AT1G62660	Glycosyl hydrolases family 32 protein	-2.57627	0.00956198
HORVU1Hr1G007790	AT5G59890	actin depolymerizing factor 4	-2.58961	0.000854607
HORVU3Hr1G067620	AT1G78060	Glycosyl hydrolase family protein	-2.59945	0.00525169
HORVU3Hr1G018110	AT5G13930	Chalcone and stilbene synthase family protein	-2.60402	0.0125537
HORVU1Hr1G007840	AT4G32410	cellulose synthase 1	-2.62185	0.0287563
HORVU1Hr1G007830	AT1G06800	alpha/beta-Hydrolases superfamily protein	-2.7347	0.0232939
HORVU7Hr1G007220	#N/A	0	-2.74391	0.0208472
HORVU6Hr1G058820	AT1G31800	cytochrome P450, family 97, subfamily A, polypeptide 3	-2.7751	0.0173278
HORVU5Hr1G094770	AT5G05730	anthranilate synthase alpha subunit 1	-2.82907	0.0182992
HORVU5Hr1G067530	AT3G48310	cytochrome P450, family 71, subfamily A, polypeptide 22	-2.91976	0.00763366
HORVU5Hr1G089230	AT1G69830	alpha-amylase-like 3	-2.9743	0.0125663
HORVU6Hr1G016750	AT2G30170	Protein phosphatase 2C family protein	-2.97477	0.0453981
HORVU1Hr1G078410	AT3G48310	cytochrome P450, family 76, subfamily C, polypeptide 4	-2.97985	0.0127402
HORVU2Hr1G119050	AT3G26300	cytochrome P450, family 71, subfamily B, polypeptide 34	-2.99181	0.022787
HORVU4Hr1G048440	AT3G43190	sucrose synthase 1	-3.18011	0.00671051
HORVU1Hr1G051470	AT2G37040	PHE ammonia lyase 1	-3.44201	0.000822352
HORVU4Hr1G012560	None	photosystem II 11 kDa protein-related	-3.51383	0.0172245
HORVU3Hr1G117590	AT1G05010	ACC oxidase 2	-3.52651	0.0322248
HORVU2Hr1G009850	AT5G22500	fatty acid reductase 1	-3.53504	0.0113866
HORVU4Hr1G088780	#N/A	0	-3.64741	0.0193041
	AT1G68830	STT7 homolog STN7	-3.76779	0.0378627
	AT5G54190	protochlorophyllide oxidoreductase A	-3.87952	0.0286001
	AT2G37220	RNA-binding (RRM/RBD/RNP motifs) family protein	-3.90843	0.0184699
	AT4G19120	S-adenosyl-L-methionine-dependent methyltransferases superfamily protein	-4.14263	0.00394267
	AT3G06730	Thioredoxin z	-4.15726	0.043738
	None	0	-4.61561	0.000822352
	AT5G52970	thylakoid lumen 15.0 kDa protein	-4.6439	0.00157918
	None	early nodulin-like protein 8	-4.82753	0.00487562

## Sheet: WT_hvd_combined
T_P_AGI	Description	WT_T_Log2FC	WT_P_Log2FC	hvd14_T_Log2FC	hvd14_P_Log2FC
ATCG00490	ribulose-bisphosphate carboxylases	0	0	-2.58122	-0.650078
AT5G67385	Phototropic-responsive NPH3 family protein	-3.72914	-3.20919	-2.37324	-2.03238
AT5G67090	Subtilisin-like serine endopeptidase family protein	0	0	-5.02441	-0.948917
AT5G66760	succinate dehydrogenase 1-1	2.93671	0.681471	1.92681	0.589224
AT5G65020	annexin 2	4.32253	1.17269	2.13378	1.41327
AT5G62740	SPFH/Band 7/PHB domain-containing membrane-associated protein family	-3.55084	-0.724833	0	0
AT5G62670	H(+)-ATPase 11	3.48985	0.994104	2.06355	3.15149
AT5G62530	aldehyde dehydrogenase 12A1	2.13109	1.32053	1.71275	1.56287
AT5G59890	actin depolymerizing factor 4	0	0	-2.03381	-2.58961
AT5G58070	temperature-induced lipocalin	2.11779	-0.635677	0	0
AT5G57550	xyloglucan endotransglucosylase/hydrolase 25	0	0	6.17215	-0.653891
AT5G54770	thiazole biosynthetic enzyme, chloroplast (ARA6) (THI1) (THI4)	-1.84942	-0.900291	0	0
AT5G54190	protochlorophyllide oxidoreductase A	-8.27786	-2.32648	0	0
AT5G53120	0	3.08741	1.53147	0	0
AT5G52970	thylakoid lumen 15.0 kDa protein	-2.45535	-4.61553	0	0
AT5G52920	plastidic pyruvate kinase beta subunit 1	0	0	2.37699	-2.22695
AT5G51970	GroES-like zinc-binding alcohol dehydrogenase family protein	-1.60813	0.602333	0	0
AT5G50920	CLPC homologue 1	0	0	1.79418	-0.773453
AT5G50400	purple acid phosphatase 27	3.97458	1.88278	4.83697	5.55228
AT5G49720	glycosyl hydrolase 9A1	0	0	1.55899	-2.53247
AT5G48300	0	2.21307	0.696581	2.42519	0.70348
[truncated: 195 more rows]
