# Supplementary material for: Multi-omics insights into the positive role of strigolactone perception in barley drought response
Source: BMC Plant Biol. 2023 Sep 22;23:445. doi: 10.1186/s12870-023-04450-1 (PMC10515045; doi:10.1186/s12870-023-04450-1)
Supplement: Supplementary file 5 — Additional file 5: Supplemental Data 4. TFs identified among DEG specific for WT. [file 12870_2023_4450_MOESM5_ESM.xlsx]

## Sheet: Table S4
Supplemental Data 4. TFs identified among DEG specific for WT
#	HORVU id	WT_D vs WT_C		MLOC id	No. of DRS WT genes	No. of DRS WT proteins	TF Family	Arabidopsis homologue	Description (PlantTFDB / uniprot)
		log2FC	adj.pval
1	HORVU5Hr1G112900	7.39309	1.01e-06	MLOC_63032	0	0	C2H2	AT5G59820.1	DNA-binding transcription factor activity
2	HORVU6Hr1G061390	6.91313	7.53e-07	MLOC_66350	0	0	HD-ZIP	AT2G46680.1	Act as growth regulators in response to water deficit.
3	HORVU5Hr1G036590	6.51633	7.05e-09	MLOC_68290	0	0	ERF	AT2G33710.1	Involved in the regulation of gene expression by stress factors and by components of stress signal transduction pathways
4	HORVU5Hr1G112930	6.1816	7.49e-06	MLOC_24499	0	0	C2H2	AT5G59820.1	Promotes drought stress tolerance by preventing reactive oxygen species (ROS) production
5	HORVU7Hr1G041810	5.84534	3.79e-06	MLOC_14021	0	0	MYB	AT1G66230.1	Acts as negative regulator ABI1, ABI2 and PP2CA in ABA signaling.
6	HORVU1Hr1G090130	5.65816	6.33e-05	MLOC_65699	0	0	WRKY	AT4G11070.2	DNA-binding transcription factor activity
7	HORVU6Hr1G080340	5.45798	0.000442159	MLOC_65519	0	0	ERF	AT1G21910.1	Involved in the regulation of plant development and tolerance to abiotic stresses
8	HORVU6Hr1G065430	5.0157	3.18e-05	MLOC_62554	57	0	ERF	AT5G52020.1	Involved in the regulation of gene expression by stress factors and by components of stress signal transduction pathways
9	HORVU2Hr1G041300	4.94188	6.15e-07	MLOC_62436	0	0	MYB	AT4G21440.1	Involved in response to abscisic acid
10	HORVU6Hr1G078510	4.18757	0.000127921	MLOC_67996	0	0	ERF	AT2G33710.1	Regulation of auxin mediated signaling pathway
11	HORVU1Hr1G049840	4.15568	1.08e-05	MLOC_58950	112	7	NAC	AT4G17980.1	Required for the auxin- mediated promotion of vascular tissue proliferation during hypocotyl graft attachment
12	HORVU5Hr1G068110	4.08594	1.46e-07	MLOC_16429	0	0	bHLH	AT5G67060.1	DNA-binding transcription factor activity
13	HORVU3Hr1G014140	4.05988	2.75e-06	MLOC_65101	44	2	NAC	AT1G61110.1	Transcription activator of the abscisic aldehyde oxidase AAO3 (leads to increased levels of the ABA)
14	HORVU5Hr1G046390	4.03572	0.001774	MLOC_68369	0	0	WRKY	AT4G31550.1	Involved in response to abscisic acid
15	HORVU6Hr1G060140	3.53297	1.64e-07	MLOC_43760	0	0	ERF	AT4G28140.1	Involved in the regulation of stomatal closure movement under drought stress
16	HORVU0Hr1G007050	3.52007	1.17e-12	MLOC_24530	477	41	ERF	AT3G15210.1	Involved in response to abscisic acid
17	HORVU5Hr1G094380	3.49417	2.67e-09	MLOC_51191	0	0	HSF	AT2G26150.1	Involved in heat stress responses; seems to be involved in other environmental stress responses
18	HORVU1Hr1G090110	3.44435	0.00309447	MLOC_79171	0	0	WRKY	AT5G24110.1	Responsive to several stress conditions either from abiotic or biotic origin, including response to hydrogen peroxide, salicylic acid and ozone
19	HORVU4Hr1G083170	3.42502	0.000915772	MLOC_70598	0	0	C2H2	AT5G01860.1	DNA-binding transcription factor activity
20	HORVU2Hr1G099890	3.33514	2.05e-11	MLOC_73358	0	0	ERF	AT3G15210.1	Involved in the regulation of gene expression by stress factors and by components of stress signal transduction pathways
21	HORVU7Hr1G088920	3.23499	8.71e-11	MLOC_73300	0	0	HSF	AT3G24520.1	Involved in response to abscisic acid
22	HORVU2Hr1G092710	3.21675	4.81e-10	MLOC_70350	0	0	HD-ZIP	AT2G46680.2	Regulated in an ABA-dependent manner and may act in a signal transduction pathway which mediates a drought response
23	HORVU1Hr1G075040	3.13662	9.2e-05	MLOC_7891	0	0	ERF	AT5G61890.1	Transcriptional regulator of cell proliferation and axillary bud outgrowth. Involved in maintaining the structure of the shoot apical meristem as well as plastochron and phyllotaxy. Activates several genes involved in cell cycle regulation and dormancy breaking, including CYCD3-3, DPA, and BARD1. Strongly down-regulates DRM1, DRMH1, MARD1 and several genes encoding different types of cell wall-re…
24	HORVU5Hr1G080230	2.98777	7.4e-06	MLOC_54227	0	0	ERF	AT4G25480.1	Dehydration-responsive element-binding protein 1A; confers resistance to drought stress
25	HORVU1Hr1G090250	2.79468	1.12e-09	MLOC_53577	0	0	ERF	AT1G64380.1	Response to water deprivation
26	HORVU5Hr1G002090	2.5096	8.65e-09	MLOC_36423	0	0	bHLH	AT2G22750.1	Induction By ACC and JA treatments
27	HORVU3Hr1G083740	2.47576	1.31e-06	MLOC_9835	0	0	MYB	AT5G58900.1	DNA-binding transcription factor activity
28	HORVU1Hr1G090030	2.45348	2.95e-11	MLOC_6711	122	6	bZIP	AT2G46270.2	Encodes a bZIP G-box binding protein whose expression is induced by ABA
29	HORVU6Hr1G080670	2.37032	9.16e-08	MLOC_53580	0	0	bZIP	AT3G19290.2	TF with specificity for abscisic acid-responsive elements (ABRE). Mediate ABA-dependent stress responses
30	HORVU6Hr1G035470	2.26835	0.000694808	MLOC_7426	23	0	MYB	AT5G67300.1	Represses the expression of protein phosphatases 2C in response to abscisic acid
31	HORVU5Hr1G021230	2.23585	2.53e-07	MLOC_18997	0	0	MYB	AT2G37630.1	Involved in specification of the leaf proximodistal axis
32	HORVU2Hr1G017400	2.14079	2.78e-12	MLOC_65400	58	7	NAC	AT5G39610.1	Accumulates in response to ABA
33	HORVU5Hr1G096420	2.07595	1.49e-08	MLOC_59259	0	0	WRKY	AT1G69310.2	Involved in response to water deprivation and salt stress
34	HORVU1Hr1G079030	2.0405	3.95e-06	MLOC_6156	0	0	MYB	AT5G26660.1	Regulation of stomatal movement
35	HORVU3Hr1G082210	1.99993	1.85e-08	MLOC_69570	0	0	MYB	AT4G38620.1	Transcription repressor involved in regulation of protection against UV
36	HORVU3Hr1G072970	1.92187	9.41e-06	MLOC_34098	0	0	Dof	AT2G34140.1	Acts as a negative regulator in the phytochrome-mediated light responses
37	HORVU5Hr1G103400	1.90621	3.02e-05	MLOC_63989	0	0	TCP	AT4G18390.1	Control of morphogenesis of shoot organs
38	HORVU5Hr1G097500	1.79989	1.12e-09	MLOC_65033	71	7	C2H2	AT1G27730.1	Response to ABA; response to water deprivation; response to oxidative stress
39	HORVU4Hr1G088280	1.77154	1.12e-05	MLOC_39421	0	0	GATA	AT2G45050.1	Involved in the regulation of some light-responsive genes
40	HORVU3Hr1G064590	1.75162	4.97e-08	MLOC_44012	0	0	B3	AT1G68840.2	Protein RELATED TO ABSCISIC ACID INSENSITIVE 3 (ABI3)
41	HORVU6Hr1G080290	1.74367	4.23e-07	MLOC_58428	0	0	MYB_related	AT4G39160.1	DNA-binding transcription factor activity
42	HORVU3Hr1G033740	1.74215	5.24e-09	MLOC_68299	55	6	WRKY	AT1G62300.1	TF involved in the control of processes related to senescence and pathogen defense
43	HORVU6Hr1G069070	1.6836	0.00102511	none	0	0	ZF-HD	AT2G02540.1	DNA-binding transcription factor activity
44	HORVU6Hr1G073500	1.65143	6.87e-05	MLOC_14021	0	0	MYB	AT1G66230.1	Transcription factor that acts as positive regulator of abscisic acid (ABA) signaling
45	HORVU6Hr1G028790	1.62806	4.93e-08	MLOC_60890	100	7	WRKY	AT1G80840.1	Response to ABA; response to water deprivation
46	HORVU1Hr1G044560	1.59324	0.00020665	MLOC_72949	0	0	Dof	AT5G60200.1	Accumulates in response to abscisic acid (ABA)
47	HORVU2Hr1G069950	1.56146	1.93e-10	MLOC_63299	0	0	CAMTA	AT1G67310.1	Involved in the positive regulation of a general stress response (GSR) (withCAMTA2 and CAMTA4)
48	HORVU3Hr1G047180	1.52167	1.19e-06	none	0	0	bZIP	AT1G75390.1	DNA-binding transcription factor activity
49	HORVU3Hr1G035720	1.52166	2.78e-11	MLOC_65550	0	0	C3H	AT2G47850.1	DNA-binding transcription factor activity
50	HORVU3Hr1G035750	1.51365	1.63e-12	MLOC_60436	0	0	C3H	AT2G47850.1	DNA-binding transcription factor activity
51	HORVU3Hr1G019330	1.4801	2.97e-10	MLOC_36343	0	0	MYB_related	AT3G21430.2	DNA-binding transcription factor activity
52	HORVU5Hr1G055190	1.44968	2.37e-09	MLOC_55173	0	0	ERF	AT1G72360.1	Involved in response to anoxia
53	HORVU5Hr1G070800	1.42103	1.43e-08	MLOC_62335	87	9	bHLH	AT1G69010.1	Positive brassinosteroid-signaling protein
54	HORVU1Hr1G065570	1.4136	2.24e-12	MLOC_36942	68	5	NAC	AT5G64060.1	DNA-binding transcription factor activity
55	HORVU0Hr1G001230	1.39258	6.91e-05	MLOC_6041	62	5	MYB	AT5G06100.1	Positive regulation of ABA-activated signaling pathway
56	HORVU7Hr1G101270	1.37719	6.56e-11	MLOC_69988	0	0	ARF	AT4G30080.1	Auxin response factor, involved in root cap cell differentiation
57	HORVU1Hr1G090450	1.34591	1.21e-09	MLOC_72428	0	0	NF-YB	AT2G38880.6	Encodes a transcription factor from the nuclear factor Y (NF-Y) family, AtNF-YB1. Confers drought tolerance
58	HORVU5Hr1G111590	1.32669	3.25e-09	MLOC_37104	0	0	NAC	AT5G08790.1	Induced by ABA; plays a positive role during dehydration stress
59	HORVU6Hr1G088370	1.32283	1.86e-09	MLOC_56963	0	0	GATA	AT4G32890.1	Involved in the regulation of some light-responsive genes
60	HORVU6Hr1G093050	1.32139	5.2e-13	MLOC_20905	0	0	NAC	AT5G04410.1	Regulates flavonoid biosynthesis under high light
61	HORVU2Hr1G069820	1.28518	0.0045765	MLOC_36644	0	0	MIKC_MADS	AT3G30260.1	Involved in flower development
62	HORVU7Hr1G035500	1.27656	0.00040034	MLOC_20326	0	0	bZIP	AT4G34000.1	Encodes an ABA-responsive element-binding protein with similarity to transcription factors that is expressed in response to stress and abscisic acid.
63	HORVU6Hr1G038120	1.25436	0.0025787	MLOC_12747	0	0	ERF	AT1G15360.1	Involved in response to water deprivation, cutin biosynthetic process, wax metabolic process
64	HORVU2Hr1G021950	1.24872	8.12e-10	MLOC_6327	0	0	HB-other	AT4G12750.1	Regulation of transcription by RNA polymerase II
65	HORVU6Hr1G067380	1.24139	0.000673881	MLOC_71418	0	0	MYB	AT1G79180.1	Activates lignin biosynthetic genes during secondary wall formation mediated by SND1
66	HORVU2Hr1G077100	1.22694	1.81e-07	MLOC_15705	0	0	FAR1	AT1G10240.1	Putative transcription activator involved in regulating light control of development.
67	HORVU3Hr1G019480	1.22195	2.93e-08	MLOC_70777	0	0	MYB_related	AT5G47390.1	Involved in ABA response. Direct regulator of the transcription of peroxidase (Prxs) and reactive oxygen species (ROS)-related genes via the recognition of 5'-ATCACA-3' motif
68	HORVU5Hr1G095630	1.1912	3.27e-12	MLOC_61901	119	10	MIKC_MADS	AT1G69120.1	Promotes early floral meristem identity in synergy with LEAFY
69	HORVU7Hr1G032420	1.18599	2.08e-10	MLOC_59503	0	0	bHLH	AT5G58010.1	Regulates root hair development
70	HORVU4Hr1G023110	1.18518	8.01e-07	MLOC_58641	787	59	ERF	AT4G27950.1	Component of the cytokinin signaling pathway involved in cotyledons, leaves, and embryos development.
71	HORVU2Hr1G119110	1.16813	0.00702606	MLOC_20442	0	0	Dof	AT5G66940.1	Modulates the auxin response and leads to impaired vein formation
72	HORVU5Hr1G124320	1.16085	5.64e-07	MLOC_58349	0	0	WRKY	AT2G34830.1	DNA-binding transcription factor activity
73	HORVU2Hr1G047010	1.15293	0.000221706	MLOC_21561	0	0	C2H2	none	none
74	HORVU5Hr1G049880	1.14357	1.59e-07	MLOC_64817	43	0	MYB	AT4G37260.1	Involved in response to abscisic acid
75	HORVU5Hr1G027590	1.13547	2.89e-08	MLOC_66631	0	0	C3H	AT2G41900.1	DNA-binding transcription factor activity
76	HORVU7Hr1G032750	1.12543	7.66e-12	MLOC_18529	0	0	ERF	AT3G14230.1	Involved in carotenoid biosynthesis regulation; ethylene response and resistance to necrotrophic pathogens. Acts as a downstream regulator in the ethylene signaling pathway.
77	HORVU3Hr1G093310	1.12042	6.19e-07	MLOC_43438	0	0	bHLH	AT3G07340.1	DNA-binding transcription factor activity
78	HORVU3Hr1G079640	1.11922	1.06e-05	MLOC_16096	0	0	bZIP	AT3G56850.1	Binds to the ABRE; ABSCISIC ACID-INSENSITIVE 5-like protein 2
79	HORVU4Hr1G077850	1.10719	2.04e-10	MLOC_65665	0	0	MIKC_MADS	AT2G22540.1	Acts as a floral repressor and that functions within the thermosensory pathway
80	HORVU1Hr1G007010	1.09595	1.21e-06	MLOC_60460	0	0	B3	AT1G17930.1	Regulation of growth
81	HORVU5Hr1G077100	1.09466	7.51e-08	MLOC_5739	0	0	MYB	AT3G18100.1	DNA-binding transcription factor activity
82	HORVU6Hr1G068100	1.09129	1.04e-05	MLOC_14844	78	5	G2-like	AT5G45580.1	DNA-binding transcription factor activity
83	HORVU4Hr1G020490	1.08967	9.62e-05	MLOC_59593	0	0	GRAS	AT4G08250.1	Probable transcription factor involved in plant development
84	HORVU4Hr1G052330	1.07951	7.55e-10	MLOC_64008	36	0	bZIP	AT5G06950.4	Binds to the as-1-like cis elements mediate auxin- and salicylic acid-inducible transcription
85	HORVU7Hr1G026940	1.07634	8.6e-08	MLOC_81350	85	11	ERF	AT2G23340.1	Involved in ethylene-activated signaling pathway
86	HORVU2Hr1G082880	1.0717	1.2e-07	MLOC_38016	0	0	MYB_related	none	none
87	HORVU4Hr1G009440	1.06765	0.00167452	MLOC_64735	0	0	bHLH	AT4G37850.1	Induction By ethylene (ACC) and jasmonic acid (JA) treatments
88	HORVU3Hr1G080660	1.0584	1.79e-07	MLOC_56124	0	0	WOX	AT4G35550.1	Transcriptional regulator required for the maintenance of the plant vegetative phase.
89	HORVU1Hr1G046940	1.04144	6.19e-06	MLOC_70549	0	0	Trihelix	AT1G76890.2	A putative TF required for the synthesis of seed mucilage polysaccharides
90	HORVU7Hr1G082980	1.04085	0.000385395	MLOC_77437	0	0	MYB_related	AT3G11280.1	Involved in the dorsovental asymmetry of flowers
91	HORVU4Hr1G028780	1.03006	5.22e-05	MLOC_6821	0	0	MYB	AT5G49620.1	Involved in response to abscisic acid
92	HORVU5Hr1G017830	1.02996	0.00249808	MLOC_689	0	0	B3	AT4G33280.1	DNA-binding transcription factor activity
93	HORVU2Hr1G021080	1.01647	1.03e-05	MLOC_51930	84	7	bZIP	AT3G62420.1	Transcription activator that binds ABA-responsive elements (ABREs)
94	HORVU1Hr1G060490	1.00048	1.2e-08	MLOC_77405	733	47	ERF	AT2G40340.1	Binds to the C-repeat/DRE element mediates high salinity- and abscisic acid-inducible transcription.
#	HORVU id	WT_D vs WT_C		MLOC id	No. of DRS WT genes	No. of DRS WT proteins	TF Family	Arabidopsis homologue	Description (PlantTFDB / uniprot)
		log2FC	adj.pval
1	HORVU6Hr1G002270	-3.98705	0.000291737	MLOC_12290	0	0	M-type_MADS	AT4G11880.1	Promotes flowering transition and participates in flower meristem maintenance and determinacy.
2	HORVU7Hr1G080950	-2.7687	0.00132076	MLOC_71477	0	0	WRKY	AT4G01250.1	Interacts specifically with the W box (5'-(T)TGAC[CT]-3'), a frequently occurring elicitor-responsive cis-acting element
3	HORVU1Hr1G069420	-2.38865	1.52e-06	MLOC_14005	0	0	B3	AT5G58280.1	DNA-binding transcription factor activity
4	HORVU1Hr1G045090	-2.37426	0.0056163	MLOC_72262	0	0	MYB	AT5G57620.1	Regulator of genes affecting cell wall organization and remodeling
5	HORVU3Hr1G055910	-2.24534	0.000663557	MLOC_56822	0	0	WRKY	AT4G01250.1	Defense response to bacterium
6	HORVU1Hr1G076690	-2.06114	0.000890078	MLOC_38232	45	0	B3	AT2G33860.1	Auxin response factors (ARFs) are transcriptional factors that bind specifically to the DNA sequence 5'-TGTCTC-3' found in the auxin-responsive promoter elements (AuxREs). Could act as transcriptional activator or repressor.
7	HORVU6Hr1G092750	-2.0351	3.18e-13	MLOC_29808	58	4	C2H2	AT5G04390.1	Transcription regulatory region sequence-specific DNA binding
8	HORVU3Hr1G080100	-1.9978	0.00468831	MLOC_70929	0	0	NAC	AT5G63790.1	Mediates response to low oxygen stress (hypoxia) in germinating seedlings
9	HORVU7Hr1G114510	-1.85994	4.01e-10	MLOC_33498	0	0	bZIP	AT4G36730.1	DNA-binding transcription factor activity
10	HORVU6Hr1G068980	-1.79341	0.000118569	MLOC_57269	0	0	bHLH	AT4G34530.1	Interacts with CRY2 (cryptochrome 2) in a blue light-specific manner in yeast and Arabidopsis cells
11	HORVU5Hr1G007890	-1.76693	6.51e-08	MLOC_76757	0	0	NF-YA	AT5G06510.3	Stimulates the transcription of various genes by recognizing and binding to a CCAAT motif in promoters.
12	HORVU4Hr1G061070	-1.72514	1.14e-07	MLOC_55252	0	0	C2H2	AT2G29660.1	DNA-binding transcription factor activity
13	HORVU5Hr1G106570	-1.69969	1.83e-05	MLOC_67268	0	0	WRKY	AT4G24240.1	Interacts specifically with the W box (5'-(T)TGAC[CT]-3'), a frequently occurring elicitor-responsive cis-acting element
14	HORVU7Hr1G057410	-1.6482	9.69e-09	MLOC_45692	0	0	MYB	AT4G38620.1	Involved in response to jasmonic acid and salicylic acid
15	HORVU7Hr1G012840	-1.576	1.26e-11	MLOC_15776	524	39	BBR-BPC	AT5G42520.1	Specifically binds to GA-rich elements (GAGA-repeats) present in regulatory sequences of genes involved in developmental processes.
16	HORVU4Hr1G050190	-1.5562	0.000365802	MLOC_60045	44	3	bZIP	AT1G06850.1	Involved in vascular development and shoot tissue organization
17	HORVU5Hr1G008340	-1.52486	1.59e-05	MLOC_72581	0	0	TCP	AT1G30210.2	Involved in heterochronic regulation of leaf differentiation
18	HORVU2Hr1G068960	-1.44155	0.00785886	MLOC_6707	0	0	bHLH	AT2G28160.1	Involved in iron uptake responses
19	HORVU3Hr1G052710	-1.43268	7.66e-07	MLOC_7981	0	0	MYB_rela	AT5G56840.1	DNA-binding transcription factor activity
20	HORVU5Hr1G054510	-1.42224	2.39e-06	MLOC_71104	0	0	bZIP	AT1G75390.1	Involved in the positive regulation of seed germination
21	HORVU2Hr1G092460	-1.40765	8.75e-06	MLOC_61366	0	0	DBB	AT1G75540.1	Positive regulator of seedling photomorphogenesis
22	HORVU6Hr1G091230	-1.39608	1.54e-06	MLOC_79696	0	0	NAC	AT3G18400.1	Binds to the promoter regions of genes involved in chlorophyll catabolic processes
23	HORVU7Hr1G096430	-1.368	5.6e-07	MLOC_54829	167	8	G2-like	AT3G13040.1	Involved in phosphate starvation signaling
24	HORVU3Hr1G005500	-1.28893	1.95e-08	MLOC_43888	0	0	bHLH	AT5G57150.1	DNA-binding transcription factor activity
25	HORVU7Hr1G084310	-1.27213	6.82e-12	MLOC_45474	0	0	HB-other	AT5G11270.1	Involved in response to water deprivation and regulation of ABA-activated signaling pathway
26	HORVU5Hr1G106310	-1.19938	7.43e-10	MLOC_74728	0	0	bHLH	AT4G02590.3	Regulation of defense response
27	HORVU5Hr1G096800	-1.1947	2.97e-12	MLOC_62725	0	0	WRKY	none	none
28	HORVU5Hr1G102240	-1.16881	1.57e-09	MLOC_51361	0	0	bHLH	AT3G59060.4	Promotes the shade-avoidance response
29	HORVU5Hr1G033730	-1.16693	0.00303399	MLOC_37645	0	0	C3H	AT5G16540.2	Negative regulation of translation
30	HORVU1Hr1G064300	-1.15859	1.44e-05	MLOC_69621	0	0	NAC	AT2G02450.2	May coordinate cold response and flowering time.
31	HORVU5Hr1G005990	-1.15284	5.11e-05	MLOC_22000	0	0	GATA	AT3G60530.1	Involved in the regulation of some light-responsive genes
32	HORVU1Hr1G064950	-1.1526	4.56e-09	MLOC_24056	0	0	G2-like	AT3G10760.1	Acts as a negative regulator of freezing tolerance
33	HORVU0Hr1G025540	-1.11077	5.18e-05	MLOC_17213	0	0	G2-like	AT2G01060.1	DNA-binding transcription factor activity
34	HORVU2Hr1G062670	-1.07021	1.09e-09	MLOC_67453	0	0	G2-like	AT2G03500.1	Acting as a flowering repressor, directly repressing FT expression in a dosage-dependent manner in the leaf vasculature.
35	HORVU6Hr1G046420	-1.05481	1.87e-10	MLOC_62598	0	0	Trihelix	AT5G63420.1	Involved in auxin-mediated pathways during embryogenesis
36	HORVU7Hr1G021180	-1.04665	5.99e-09	MLOC_11586	0	0	Whirly	AT2G02740.2	Single-stranded DNA and RNA binding protein that maintains plastid genome stability by preventing break-induced and short homology-dependent illegitimate recombinations.
37	HORVU2Hr1G113940	-1.03078	1.55e-06	MLOC_81350	85	11	ERF	AT2G23340.1	Involved in ethylene-activated signaling pathway
38	HORVU5Hr1G116310	-1.02965	1.89e-09	MLOC_54886	0	0	GATA	AT3G06740.1	DNA-binding transcription factor activity
39	HORVU7Hr1G097840	-1.00592	8.48e-11	MLOC_17061	0	0	GATA	AT1G51600.2	DNA-binding transcription factor activity
