# Supplementary material for: Multi-omics insights into the positive role of strigolactone perception in barley drought response
Source: BMC Plant Biol. 2023 Sep 22;23:445. doi: 10.1186/s12870-023-04450-1 (PMC10515045; doi:10.1186/s12870-023-04450-1)
Supplement: Supplementary file 6 — Additional file 6: Supplemental Data 5. Table S5a. TF binding sites in the promoter region (1500 bp) of WT DRS up-regulated genes. Table S5b. TF binding sites in the promoter region (1500 bp) of WT DRS down-regulated genes. Table S5c. TF binding sites in the promoter region (1500 bp) of WT DRS up-regulated proteins. Table S5d. TF binding sites in the promoter region (1500 bp) of WT DRS down-regulated proteins. [file 12870_2023_4450_MOESM6_ESM.xlsx]

## Sheet: read_me
Supplemental Data 5
	Tab name	Description
	Table S5a	TF binding sites in the promoter region (1500 bp) of WT DRS up-regulated genes
	Table S5b	TF binding sites in the promoter region (1500 bp) of WT DRS down-regulated genes
	Table S5c	TF binding sites in the promoter region (1500 bp) of WT DRS up-regulated proteins
	Table S5d	TF binding sites in the promoter region (1500 bp) of WT DRS down-regulated proteins

## Sheet: Table S5a
Table S5a. TF binding sites in the promoter region (1500 bp) of WT DRS upregulated genes
#	TF	target	start	stop	strand	p-value	matched sequence
1	MLOC_10221	HORVU0Hr1G017230	1196	1216	+	7.43e-06	TTACACAGCTCCTCAGGTCCC
2	MLOC_10221	HORVU1Hr1G046940	726	746	-	2.09e-06	GAGCACAAATACCCATCTACA
3	MLOC_10221	HORVU1Hr1G065620	77	97	-	8.32e-06	TTGCACAATTCCCAGTGCAAA
4	MLOC_10221	HORVU1Hr1G089280	1023	1043	+	9.8e-06	TTGCACACTTCCTAAGATAGC
5	MLOC_10221	HORVU2Hr1G038720	1331	1351	-	2.93e-06	GCACACACATCCCAAAATATC
6	MLOC_10221	HORVU3Hr1G050340	442	462	+	7.9e-06	TTGCACAAGCTCCAATGTAGA
7	MLOC_10221	HORVU3Hr1G065000	1257	1277	+	1.42e-06	GGTCACAGATCCCAACGCCCT
8	MLOC_10221	HORVU3Hr1G093310	31	51	-	2.05e-06	TCACTCAAATCCCCATGTGAG
9	MLOC_10221	HORVU3Hr1G116350	323	343	+	9.18e-06	TCGCACGATCACCAATGCAGG
10	MLOC_10221	HORVU4Hr1G051320	946	966	-	7.9e-06	TTGCACAAGCTCCAATGTAGA
11	MLOC_10221	HORVU4Hr1G074120	1157	1177	+	2.21e-06	TGGCACAGTTACCAAGCAAAA
12	MLOC_10221	HORVU5Hr1G031980	2	22	+	1.91e-06	TCACACACATACCCATGAAAA
13	MLOC_10221	HORVU5Hr1G048630	463	483	+	7.9e-06	TTGCACAAGCTCCAATGTAGA
14	MLOC_10221	HORVU5Hr1G068010	663	683	-	6.52e-07	CCACACACATCCCAATGTTTT
15	MLOC_10221	HORVU5Hr1G098780	1181	1201	-	3.18e-06	ATGCACAAATCCTAAAGTCTT
16	MLOC_10221	HORVU6Hr1G060750	1147	1167	+	6.45e-06	TAGCACAAATCCCAAATGGAG
17	MLOC_10221	HORVU7Hr1G005270	330	350	+	3.69e-06	GATCACACATACCGATGAGCA
18	MLOC_10221	HORVU7Hr1G036380	1185	1205	+	1.85e-06	ACGCACAAACTCCAAAGTCCA
19	MLOC_10221	HORVU7Hr1G051260	623	643	-	9.23e-06	ATACTCAATTTCCAAGGCAAT
20	MLOC_10221	HORVU7Hr1G113460	1369	1389	+	1.54e-06	CAGCACACATCCCGATCCAAA
21	MLOC_10278	HORVU1Hr1G012680	460	468	-	3.99e-06	TTTAGGTCG
22	MLOC_10278	HORVU1Hr1G017570	154	162	-	3.99e-06	TTTAGGTCG
23	MLOC_10278	HORVU1Hr1G066120	1120	1128	+	3.99e-06	TTTAGGTCG
24	MLOC_10278	HORVU1Hr1G092680	886	894	+	8.51e-06	TTTAGGTTG
25	MLOC_10278	HORVU2Hr1G041300	852	860	+	3.99e-06	TTTAGGTCG
26	MLOC_10278	HORVU2Hr1G085780	1130	1138	+	8.51e-06	TTTAGGTTG
27	MLOC_10278	HORVU3Hr1G019580	1061	1069	-	3.99e-06	TTTAGGTCG
28	MLOC_10278	HORVU3Hr1G050600	697	705	-	8.51e-06	TTTAGGTTG
29	MLOC_10278	HORVU3Hr1G054730	1113	1121	+	3.99e-06	TTTAGGTCG
30	MLOC_10278	HORVU3Hr1G055740	1374	1382	-	3.99e-06	TTTAGGTCG
31	MLOC_10278	HORVU3Hr1G065620	643	651	+	3.99e-06	TTTAGGTCG
32	MLOC_10278	HORVU4Hr1G010160	185	193	-	8.51e-06	TTTAGGTTG
33	MLOC_10278	HORVU4Hr1G023110	506	514	-	3.99e-06	TTTAGGTCG
34	MLOC_10278	HORVU4Hr1G025620	224	232	-	3.99e-06	TTTAGGTCG
35	MLOC_10278	HORVU4Hr1G051290	803	811	-	3.99e-06	TTTAGGTCG
36	MLOC_10278	HORVU4Hr1G051320	434	442	+	8.51e-06	TTTAGGTTG
37	MLOC_10278	HORVU4Hr1G083170	170	178	+	3.99e-06	TTTAGGTCG
38	MLOC_10278	HORVU5Hr1G073450	1215	1223	-	8.51e-06	TTTAGGTTG
39	MLOC_10278	HORVU5Hr1G121860	930	938	+	8.51e-06	TTTAGGTTG
40	MLOC_10278	HORVU7Hr1G077640	1264	1272	-	8.51e-06	TTTAGGTTG
41	MLOC_10278	HORVU7Hr1G095960	492	500	+	3.99e-06	TTTAGGTCG
42	MLOC_10278	HORVU7Hr1G101220	18	26	-	3.99e-06	TTTAGGTCG
43	MLOC_10556	HORVU0Hr1G017080	1448	1462	-	4.12e-06	CTAATTAACCGTTGG
44	MLOC_10556	HORVU0Hr1G019500	563	577	-	3.18e-06	GAATCTAACCGTTGC
45	MLOC_10556	HORVU1Hr1G072220	904	918	-	7.36e-06	AGTTCTAACCGTTAT
46	MLOC_10556	HORVU1Hr1G078710	1043	1057	+	7.95e-06	AGAGATGACCGTTGC
47	MLOC_10556	HORVU1Hr1G086390	1113	1127	-	7.1e-06	CAAATTGGCCGTTGG
48	MLOC_10556	HORVU2Hr1G005650	244	258	+	6.28e-06	GGATTTAACCGTTGA
49	MLOC_10556	HORVU2Hr1G030680	729	743	-	1.76e-06	AATTGTGGCCGTTGG
50	MLOC_10556	HORVU2Hr1G031030	985	999	-	3.26e-07	AATAATAACCGTTAC
51	MLOC_10556	HORVU3Hr1G064300	1431	1445	-	4.13e-07	TAAAATAACCGTTAA
52	MLOC_10556	HORVU3Hr1G064300	386	400	-	4.06e-06	ATTTTTAGCCGTTGG
53	MLOC_10556	HORVU3Hr1G086500	1308	1322	+	9.91e-06	TAACATAGCCGTTGG
54	MLOC_10556	HORVU4Hr1G049830	941	955	-	1.9e-06	TGATTTGACCGTTGG
55	MLOC_10556	HORVU4Hr1G062630	568	582	-	7.1e-06	AAAAAAGACCGTTGA
56	MLOC_10556	HORVU4Hr1G075390	1163	1177	-	4.74e-06	CTTTGTAACCGTTGG
57	MLOC_10556	HORVU4Hr1G084740	124	138	+	8.18e-06	TTTTTTGGCCGTTAA
58	MLOC_10556	HORVU5Hr1G018290	3	17	-	1.97e-06	TGAAATAACCGTTAG
59	MLOC_10556	HORVU5Hr1G036590	855	869	+	5.77e-06	AATTACTACCGTTAC
60	MLOC_10556	HORVU5Hr1G077110	208	222	-	5.11e-06	AAATTCGACCGTTGT
61	MLOC_10556	HORVU5Hr1G120240	1439	1453	-	1.07e-06	CAATTTGACCGTTGA
62	MLOC_10556	HORVU5Hr1G121860	953	967	+	2.14e-06	AATTATGACCGTTTG
63	MLOC_10556	HORVU6Hr1G031960	73	87	-	8.83e-06	AAATGAGACCGTTGC
64	MLOC_10556	HORVU6Hr1G060750	293	307	-	7.28e-06	AAAAATAACCGTTTT
65	MLOC_10556	HORVU6Hr1G071710	567	581	+	3.04e-06	AATTACGACCGTTGA
66	MLOC_10556	HORVU6Hr1G076750	595	609	-	5.86e-06	AAAAATATCCGTTAA
67	MLOC_10556	HORVU6Hr1G080490	1359	1373	+	5.39e-06	TGAATTGACCGTTGA
68	MLOC_10556	HORVU7Hr1G040790	1373	1387	-	4.74e-06	AATGTTGACCGTTGA
69	MLOC_10556	HORVU7Hr1G043410	1195	1209	+	5.06e-08	TAATATGACCGTTGG
70	MLOC_10556	HORVU7Hr1G088670	359	373	-	8.83e-06	AAATGAGACCGTTGC
71	MLOC_10823	HORVU0Hr1G006630	1349	1359	-	9.49e-06	CAATGTATCTT
72	MLOC_10823	HORVU0Hr1G008990	401	411	+	3.99e-06	CAATGTATCTA
73	MLOC_10823	HORVU1Hr1G038070	260	270	-	6.41e-06	AAATGTATCTA
74	MLOC_10823	HORVU1Hr1G049810	1311	1321	-	9.49e-06	AAATGTATCTC
75	MLOC_10823	HORVU1Hr1G058810	505	515	+	6.41e-06	TAATGTATCTA
76	MLOC_10823	HORVU1Hr1G058820	885	895	-	9.49e-06	AAATGTATCTC
77	MLOC_10823	HORVU1Hr1G066190	1143	1153	-	9.74e-06	CGATGTATCTG
78	MLOC_10823	HORVU1Hr1G076180	256	266	+	6.41e-06	TAATGTATCTA
79	MLOC_10823	HORVU1Hr1G082010	787	797	+	1.13e-06	GAATGTATCTA
80	MLOC_10823	HORVU1Hr1G090330	873	883	+	7.19e-06	GGATGTATCTA
81	MLOC_10823	HORVU2Hr1G016650	958	968	-	1.13e-06	GAATGTATCTA
82	MLOC_10823	HORVU2Hr1G026200	25	35	+	1.13e-06	GAATGTATCTA
83	MLOC_10823	HORVU2Hr1G026200	51	61	-	7.19e-06	GGATGTATCTA
84	MLOC_10823	HORVU2Hr1G028600	159	169	-	1.13e-06	GAATGTATCTA
85	MLOC_10823	HORVU2Hr1G028600	527	537	-	1.13e-06	GAATGTATCTA
86	MLOC_10823	HORVU2Hr1G035810	733	743	+	3.67e-06	AAATGTATCTG
87	MLOC_10823	HORVU2Hr1G060710	1453	1463	+	6.41e-06	AAATGTATCTA
88	MLOC_10823	HORVU2Hr1G086240	249	259	+	6.41e-06	TAATGTATCTA
89	MLOC_10823	HORVU2Hr1G115960	317	327	-	3.67e-06	TAATGTATCTG
90	MLOC_10823	HORVU2Hr1G119110	50	60	-	3.99e-06	CAATGTATCTA
91	MLOC_10823	HORVU2Hr1G121070	1144	1154	+	3.03e-06	CAATGTACCTA
92	MLOC_10823	HORVU3Hr1G002830	123	133	+	6.41e-06	AAATGTATCTA
93	MLOC_10823	HORVU3Hr1G002830	149	159	-	1.13e-06	GAATGTATCTA
94	MLOC_10823	HORVU3Hr1G002840	1324	1334	+	1.13e-06	GAATGTATCTA
95	MLOC_10823	HORVU3Hr1G002920	3	13	+	7.19e-06	GGATGTATCTA
96	MLOC_10823	HORVU3Hr1G088050	962	972	+	2.75e-06	GAATGTATCTC
97	MLOC_10823	HORVU3Hr1G092250	1134	1144	+	1.13e-06	GAATGTATCTA
98	MLOC_10823	HORVU4Hr1G059390	674	684	-	9.49e-06	CAATGTATCTT
99	MLOC_10823	HORVU4Hr1G084740	1101	1111	-	1.13e-06	GAATGTATCTA
100	MLOC_10823	HORVU4Hr1G090170	1021	1031	-	6.41e-06	TAATGTATCTA
101	MLOC_10823	HORVU4Hr1G090170	1099	1109	+	1.13e-06	GAATGTATCTA
102	MLOC_10823	HORVU4Hr1G090170	1126	1136	-	1.13e-06	GAATGTATCTA
103	MLOC_10823	HORVU5Hr1G010440	433	443	-	6.41e-06	AAATGTATCTA
104	MLOC_10823	HORVU5Hr1G041490	828	838	+	5.3e-07	GAATGTATCTG
105	MLOC_10823	HORVU5Hr1G042300	1077	1087	+	7.19e-06	GGATGTATCTA
106	MLOC_10823	HORVU5Hr1G047790	354	364	-	1.13e-06	GAATGTATCTA
107	MLOC_10823	HORVU5Hr1G061300	920	930	-	1.13e-06	GAATGTATCTA
108	MLOC_10823	HORVU5Hr1G065660	647	657	+	1.13e-06	GAATGTATCTA
109	MLOC_10823	HORVU5Hr1G093860	999	1009	-	5.69e-06	TAATGTACCTA
110	MLOC_10823	HORVU5Hr1G109160	165	175	+	1.13e-06	GAATGTATCTA
111	MLOC_10823	HORVU5Hr1G109160	192	202	-	1.13e-06	GAATGTATCTA
112	MLOC_10823	HORVU5Hr1G112610	1139	1149	+	3.99e-06	CAATGTATCTA
113	MLOC_10823	HORVU5Hr1G121860	1157	1167	+	7.19e-06	GGATGTATCTA
114	MLOC_10823	HORVU5Hr1G121860	1184	1194	-	1.13e-06	GAATGTATCTA
115	MLOC_10823	HORVU5Hr1G121860	231	241	+	7.19e-06	GGATGTATCTA
116	MLOC_10823	HORVU5Hr1G124030	1238	1248	-	1.13e-06	GAATGTATCTA
117	MLOC_10823	HORVU6Hr1G011010	353	363	-	1.38e-06	CAATGTACCTG
118	MLOC_10823	HORVU6Hr1G034490	453	463	-	9.49e-06	CAATGTATCTT
119	MLOC_10823	HORVU6Hr1G041650	13	23	-	1.13e-06	GAATGTATCTA
120	MLOC_10823	HORVU6Hr1G063590	680	690	+	7.19e-06	GGATGTATCTA
121	MLOC_10823	HORVU6Hr1G063590	707	717	-	1.13e-06	GAATGTATCTA
122	MLOC_10823	HORVU6Hr1G066740	727	737	-	6.41e-06	TAATGTATCTA
123	MLOC_10823	HORVU6Hr1G071740	157	167	+	1.13e-06	GAATGTATCTA
124	MLOC_10823	HORVU6Hr1G071850	471	481	+	3.03e-06	CAATGTACCTA
125	MLOC_10823	HORVU6Hr1G080340	1311	1321	+	1.13e-06	GAATGTATCTA
126	MLOC_10823	HORVU7Hr1G000630	1225	1235	-	7.19e-06	GGATGTATCTA
127	MLOC_10823	HORVU7Hr1G001170	690	700	+	1.13e-06	GAATGTATCTA
128	MLOC_10823	HORVU7Hr1G019930	962	972	+	3.67e-06	AAATGTATCTG
129	MLOC_10823	HORVU7Hr1G033770	87	97	-	9.49e-06	CAATGTATCTT
130	MLOC_10823	HORVU7Hr1G040790	175	185	+	4.27e-06	GAATGTACCTT
131	MLOC_10823	HORVU7Hr1G048690	208	218	+	6.41e-06	TAATGTATCTA
132	MLOC_10823	HORVU7Hr1G074660	871	881	-	7.19e-06	GGATGTATCTA
133	MLOC_10823	HORVU7Hr1G105620	589	599	-	3.03e-06	CAATGTACCTA
134	MLOC_10987	HORVU0Hr1G017170	1426	1440	-	4.96e-06	ACCATCACCAGATCA
135	MLOC_10987	HORVU1Hr1G013190	1421	1435	-	3.63e-06	ACCCGCCCCAGATCA
136	MLOC_10987	HORVU1Hr1G060790	70	84	-	8.85e-06	GCCTATACCAGATAA
137	MLOC_10987	HORVU2Hr1G024580	1261	1275	-	3.53e-06	ACCTTACCCGGATGT
138	MLOC_10987	HORVU2Hr1G077080	1244	1258	+	3.53e-06	GCCGGCCCCGGATAA
139	MLOC_10987	HORVU2Hr1G077100	256	270	-	7.36e-06	ACCTCCCCCAACTAC
140	MLOC_10987	HORVU2Hr1G082880	487	501	-	1.9e-06	ACCTTCCCCGCATAA
141	MLOC_10987	HORVU2Hr1G092710	564	578	+	5.03e-06	ACCTTCCCTGGTAAA
142	MLOC_10987	HORVU3Hr1G017930	842	856	+	5.16e-06	ACCTACATCAGTTGC
143	MLOC_10987	HORVU3Hr1G078650	862	876	-	6.35e-06	ACCTCCACCACATCA
144	MLOC_10987	HORVU3Hr1G090580	260	274	+	4.13e-06	ACCTTCACTATATAA
145	MLOC_10987	HORVU3Hr1G108120	265	279	+	6.26e-06	ACCCTCACCAGGTAT
146	MLOC_10987	HORVU3Hr1G112520	939	953	+	4.13e-06	GCCTCCCCTGGATAC
147	MLOC_10987	HORVU4Hr1G056070	489	503	-	3.29e-06	ACCTGCCCCAGTCAT
148	MLOC_10987	HORVU5Hr1G089970	1486	1500	+	8.17e-06	TCCTTCACCAGCTAA
149	MLOC_10987	HORVU5Hr1G097800	903	917	+	2.72e-06	ACCTTCCCTGGGTAA
150	MLOC_10987	HORVU5Hr1G105480	907	921	-	8.85e-06	ACCGCCCCCAGCTGA
151	MLOC_10987	HORVU7Hr1G107430	1363	1377	+	9.46e-06	ACCTTTACCAGTTCA
152	MLOC_12078	HORVU1Hr1G025060	877	886	-	2.38e-06	TCGTTGACCG
153	MLOC_12078	HORVU1Hr1G045110	16	25	+	7.37e-06	ACGTTGACCT
154	MLOC_12078	HORVU2Hr1G014890	28	37	+	1.56e-06	CCGTTGACCT
155	MLOC_12078	HORVU2Hr1G029350	1044	1053	+	7.3e-07	CCGTTGACCG
156	MLOC_12078	HORVU2Hr1G113320	304	313	+	7.37e-06	ACGTTGACCT
157	MLOC_12078	HORVU2Hr1G115960	39	48	+	9.95e-06	TCGTTGACCA
158	MLOC_12078	HORVU3Hr1G002800	383	392	+	9.02e-06	TCGTTGACCC
159	MLOC_12078	HORVU3Hr1G040270	506	515	+	5.49e-06	GCGTTGACCG
160	MLOC_12078	HORVU3Hr1G064550	1346	1355	-	3.94e-06	CCGTTGACCA
161	MLOC_12078	HORVU3Hr1G073780	137	146	+	7.3e-07	CCGTTGACCG
162	MLOC_12078	HORVU3Hr1G080730	217	226	+	8.19e-06	GCGTTGACCT
163	MLOC_12078	HORVU3Hr1G080730	318	327	+	9.95e-06	TCGTTGACCA
164	MLOC_12078	HORVU4Hr1G057200	1069	1078	+	3.11e-06	CCGTTGACCC
165	MLOC_12078	HORVU4Hr1G065800	309	318	-	5.49e-06	GCGTTGACCG
166	MLOC_12078	HORVU4Hr1G088280	81	90	+	1.56e-06	CCGTTGACCT
167	MLOC_12078	HORVU5Hr1G045360	85	94	+	1.56e-06	CCGTTGACCT
168	MLOC_12078	HORVU5Hr1G055740	638	647	-	7.37e-06	ACGTTGACCT
169	MLOC_12078	HORVU5Hr1G061300	690	699	-	3.11e-06	CCGTTGACCC
170	MLOC_12078	HORVU5Hr1G084510	627	636	-	9.02e-06	TCGTTGACCC
171	MLOC_12078	HORVU5Hr1G120230	116	125	+	7.3e-07	CCGTTGACCG
172	MLOC_12078	HORVU6Hr1G005900	293	302	+	5.49e-06	GCGTTGACCG
173	MLOC_12078	HORVU6Hr1G020080	976	985	+	4.76e-06	ACGTTGACCG
174	MLOC_12078	HORVU6Hr1G027660	1046	1055	+	9.02e-06	TCGTTGACCC
175	MLOC_12078	HORVU7Hr1G029110	389	398	+	9.95e-06	TCGTTGACCA
176	MLOC_12078	HORVU7Hr1G031350	657	666	-	9.02e-06	TCGTTGACCC
177	MLOC_12078	HORVU7Hr1G091760	1018	1027	+	1.56e-06	CCGTTGACCT
178	MLOC_12079	HORVU0Hr1G002720	1219	1231	+	7.65e-06	CTTTGACTTTAAC
179	MLOC_12079	HORVU0Hr1G008740	106	118	+	4.3e-07	GTTTGACTTTTTT
180	MLOC_12079	HORVU0Hr1G016920	91	103	-	2.94e-06	GTTTGACTTTTGC
181	MLOC_12079	HORVU1Hr1G059130	652	664	+	2.94e-06	GTTTGACTTTTGC
182	MLOC_12079	HORVU1Hr1G061780	736	748	-	1.67e-06	TTTTGACTTTTGA
183	MLOC_12079	HORVU1Hr1G064490	57	69	+	2.3e-06	GGTTGACTTTTAA
184	MLOC_12079	HORVU1Hr1G077590	42	54	-	8.83e-07	TGTTGACTTTTGT
185	MLOC_12079	HORVU1Hr1G085470	52	64	+	6.81e-06	TTTTGACTTTGAT
186	MLOC_12079	HORVU1Hr1G087070	1193	1205	-	3.05e-06	TGTTGACTTTGTT
187	MLOC_12079	HORVU2Hr1G019250	241	253	-	5.91e-07	TGTTGACTTTTAT
188	MLOC_12079	HORVU2Hr1G066280	1357	1369	+	8.04e-06	AGTTGACTTTCAT
189	MLOC_12079	HORVU2Hr1G073320	1081	1093	-	6.28e-06	ACTTGACTTTTCT
190	MLOC_12079	HORVU2Hr1G075610	1335	1347	-	5.39e-06	TTTTGACTTTCAT
191	MLOC_12079	HORVU2Hr1G085800	863	875	-	2.94e-06	GTTTGACTTTTGC
192	MLOC_12079	HORVU2Hr1G097080	1029	1041	-	6.34e-06	TTTTGACTTTGTG
193	MLOC_12079	HORVU2Hr1G113320	305	317	+	5.7e-06	CGTTGACCTTTTT
194	MLOC_12079	HORVU2Hr1G121070	669	681	+	4.26e-06	CTTTGACTTTCCT
195	MLOC_12079	HORVU3Hr1G002920	437	449	+	2.94e-06	GTTTGACTTTTGC
196	MLOC_12079	HORVU3Hr1G006200	1394	1406	+	1.43e-06	TCTTGACTTTTTT
197	MLOC_12079	HORVU3Hr1G024210	226	238	+	1.71e-06	TTTTGACTTTTGC
198	MLOC_12079	HORVU3Hr1G024210	340	352	+	2.94e-06	GTTTGACTTTTGC
199	MLOC_12079	HORVU3Hr1G025590	499	511	-	4.79e-06	TGTTGACTTTATA
200	MLOC_12079	HORVU3Hr1G025590	778	790	-	3.67e-06	ACTTGACTTTTTA
201	MLOC_12079	HORVU3Hr1G035720	262	274	-	2.66e-06	ATTTGACTTTTGA
202	MLOC_12079	HORVU3Hr1G064590	78	90	+	8.61e-06	TTTTGACCTTTTT
203	MLOC_12079	HORVU3Hr1G074490	143	155	+	8.44e-06	GGTTGACTTTCAT
204	MLOC_12079	HORVU3Hr1G080730	384	396	+	8.18e-06	ATTTGACTTTCAT
205	MLOC_12079	HORVU3Hr1G080730	673	685	-	2.49e-07	TGTTGACTTTTTC
206	MLOC_12079	HORVU3Hr1G082690	751	763	+	4.85e-06	TGTTGACTTTATC
207	MLOC_12079	HORVU3Hr1G097900	225	237	-	8.44e-06	CGTTGACTTTAGA
208	MLOC_12079	HORVU4Hr1G024710	849	861	+	1.94e-06	GTTTGACTTTTGT
209	MLOC_12079	HORVU4Hr1G024710	963	975	+	2.94e-06	GTTTGACTTTTGC
210	MLOC_12079	HORVU4Hr1G054940	992	1004	+	1e-05	AGTTGACTTTGAT
211	MLOC_12079	HORVU4Hr1G080640	306	318	+	7.22e-07	ATTTGACTTTTTC
212	MLOC_12079	HORVU4Hr1G087250	643	655	+	8.11e-06	CGTTGACTTGTTT
213	MLOC_12079	HORVU4Hr1G088340	967	979	+	2.94e-06	GTTTGACTTTTGC
214	MLOC_12079	HORVU5Hr1G017830	470	482	-	3.23e-06	CATTGACTTTTCT
215	MLOC_12079	HORVU5Hr1G023880	1205	1217	-	2.5e-06	TTTTGACTTTTGG
216	MLOC_12079	HORVU5Hr1G041120	1114	1126	-	1.11e-06	CTTTGACTTTTCC
217	MLOC_12079	HORVU5Hr1G054060	1017	1029	+	6.81e-06	CGTTGACTTTGAA
218	MLOC_12079	HORVU5Hr1G067760	1428	1440	+	9.48e-06	GCTTGACTTTTGA
219	MLOC_12079	HORVU5Hr1G085800	1043	1055	-	3.97e-06	GTTTGACTTTTGG
220	MLOC_12079	HORVU5Hr1G098190	1280	1292	-	9.89e-06	GTTTGACTTTGTG
221	MLOC_12079	HORVU5Hr1G111870	887	899	+	4.47e-06	TTTTGACTTTGTA
222	MLOC_12079	HORVU5Hr1G112610	360	372	+	4.79e-06	TTTTGACTATTTT
223	MLOC_12079	HORVU5Hr1G115720	866	878	+	6.1e-06	TCTTGACTTTTGC
224	MLOC_12079	HORVU5Hr1G120240	234	246	-	7.65e-06	CGTTGACTTCTTC
225	MLOC_12079	HORVU6Hr1G014860	1107	1119	+	2.5e-06	GTTTGACTTTTAC
226	MLOC_12079	HORVU6Hr1G020670	1472	1484	+	6.28e-06	ACTTGACTTTTCT
227	MLOC_12079	HORVU6Hr1G028690	384	396	+	2.97e-06	GTTTGACTTTTCA
228	MLOC_12079	HORVU6Hr1G028850	375	387	-	6.28e-06	CATTGACTTTCTT
229	MLOC_12079	HORVU6Hr1G031590	824	836	-	8.63e-07	CCTTGACTTTTTT
230	MLOC_12079	HORVU6Hr1G035370	1035	1047	-	4.63e-06	ATTTGACTTTGTT
231	MLOC_12079	HORVU6Hr1G066740	1342	1354	-	8.26e-06	CTTTGACTTTGCC
232	MLOC_12079	HORVU6Hr1G077770	886	898	+	2.94e-06	GTTTGACTTTTGC
233	MLOC_12079	HORVU6Hr1G093360	1244	1256	-	2.3e-06	GGTTGACTTTTAA
234	MLOC_12079	HORVU7Hr1G010340	1020	1032	+	3.52e-06	TGTTGACTTTCTC
235	MLOC_12079	HORVU7Hr1G030370	196	208	-	1.67e-06	TTTTGACTTTTGA
236	MLOC_12079	HORVU7Hr1G030730	675	687	-	8.44e-06	TTTTGACTTTAGT
237	MLOC_12079	HORVU7Hr1G030930	1369	1381	+	1e-05	AATTGACTTTTGA
238	MLOC_12079	HORVU7Hr1G031350	268	280	-	8.04e-06	TTTTGACTTTCAA
239	MLOC_12079	HORVU7Hr1G041500	930	942	-	2.72e-06	ATTTGACTTTTGC
240	MLOC_12079	HORVU7Hr1G043800	1477	1489	-	8.44e-07	GTTTGACTTTTTC
241	MLOC_12079	HORVU7Hr1G045350	254	266	-	1.77e-06	ATTTGACTTTTGT
242	MLOC_12079	HORVU7Hr1G048940	412	424	-	3.15e-06	CATTGACTTTTGT
243	MLOC_12079	HORVU7Hr1G049240	1266	1278	-	3.23e-06	CGTTGACTATTTT
244	MLOC_12079	HORVU7Hr1G058140	1070	1082	-	6.47e-08	TGTTGACTTTTTT
245	MLOC_12079	HORVU7Hr1G101220	251	263	+	4.26e-06	CTTTGACTTTCCT
246	MLOC_12079	HORVU7Hr1G116650	475	487	+	8.04e-06	CTTTGACTTTGGA
247	MLOC_12079	HORVU7Hr1G118020	1266	1278	-	6.17e-06	ACTTGACTTTTGT
248	MLOC_12223	HORVU0Hr1G001120	1154	1168	-	4.15e-06	GGAGGTGGCGGTGAG
249	MLOC_12223	HORVU0Hr1G001230	441	455	-	2.88e-06	GGGCGTGGCGGCGGA
250	MLOC_12223	HORVU0Hr1G006800	1144	1158	-	9.13e-06	CGTGGTGGTGGTGGT
251	MLOC_12223	HORVU0Hr1G016920	757	771	+	1.88e-06	GGAGCTGGCGGCGGA
252	MLOC_12223	HORVU0Hr1G017080	194	208	+	4.06e-06	TGAGGAGGCGGAGGC
253	MLOC_12223	HORVU0Hr1G020210	593	607	+	7.77e-06	CGCGGGGGCGGTGGC
254	MLOC_12223	HORVU0Hr1G030120	435	449	-	7.33e-06	AGTGAAGGTGGTGGC
255	MLOC_12223	HORVU0Hr1G035560	1430	1444	-	2.51e-07	GGGGGCAGCGGTGGA
256	MLOC_12223	HORVU0Hr1G040410	1171	1185	+	1.18e-06	GCGGGTGGCGGTGGA
257	MLOC_12223	HORVU1Hr1G005920	1216	1230	-	7.09e-06	GGGGCCGGCGGTGGG
258	MLOC_12223	HORVU1Hr1G018780	784	798	-	7.85e-06	GGGGACGGCGGCGGG
259	MLOC_12223	HORVU1Hr1G020400	1282	1296	+	8.77e-06	GGCAGTGGCGGCGAC
260	MLOC_12223	HORVU1Hr1G020400	1485	1499	+	9.56e-07	GGCCGCGGCGGCGGC
261	MLOC_12223	HORVU1Hr1G022810	1198	1212	-	6.95e-06	GGCTCAGGTGGTGGA
262	MLOC_12223	HORVU1Hr1G022810	131	145	+	2.08e-06	GCTTGCGGCGGCGGA
263	MLOC_12223	HORVU1Hr1G026840	1000	1014	-	2.6e-06	CGCCGAGGCGGTGGT
264	MLOC_12223	HORVU1Hr1G032310	683	697	+	2.27e-06	AGGGGCGGCGGCGGC
265	MLOC_12223	HORVU1Hr1G038070	1261	1275	-	4.2e-06	GGAGAAGGCGGAGGC
266	MLOC_12223	HORVU1Hr1G040950	168	182	+	3.94e-07	GGCGACGGCGGCGGA
267	MLOC_12223	HORVU1Hr1G040950	171	185	+	4.59e-06	GACGGCGGCGGAGGA
268	MLOC_12223	HORVU1Hr1G041720	263	277	-	3.15e-06	GTGGGCGGCGGCGGC
269	MLOC_12223	HORVU1Hr1G044560	1437	1451	-	1.68e-06	GGCGCTGGCGGCGGC
270	MLOC_12223	HORVU1Hr1G046320	1262	1276	-	5e-06	GGAGGCAGTGGCGGA
271	MLOC_12223	HORVU1Hr1G046320	1486	1500	-	3.88e-06	GCCGGCGGCGGCGGG
272	MLOC_12223	HORVU1Hr1G046940	56	70	-	3.08e-06	GGAGAAGGCGGAGGA
273	MLOC_12223	HORVU1Hr1G047110	1004	1018	-	5.99e-06	AAGGGAAGCGGTGGC
274	MLOC_12223	HORVU1Hr1G047110	1128	1142	-	9.65e-08	GGCGGCGGCGGTGGG
275	MLOC_12223	HORVU1Hr1G047110	1131	1145	-	1.09e-06	GTCGGCGGCGGCGGT
276	MLOC_12223	HORVU1Hr1G047440	138	152	-	3.18e-06	GTCGGCGGCGGCGGG
277	MLOC_12223	HORVU1Hr1G047440	141	155	-	9.13e-06	GAAGTCGGCGGCGGC
278	MLOC_12223	HORVU1Hr1G049260	153	167	-	7.77e-06	TGTGGCGGCGGCGAC
279	MLOC_12223	HORVU1Hr1G049260	156	170	-	2.03e-06	TGCTGTGGCGGCGGC
280	MLOC_12223	HORVU1Hr1G049840	984	998	-	4.85e-06	GATGTTGGCGGCGGA
281	MLOC_12223	HORVU1Hr1G052890	1424	1438	+	5.81e-06	AGTGGTGGCGGAGGC
282	MLOC_12223	HORVU1Hr1G054530	589	603	-	1.02e-06	GGCGATGGCGGTGGG
283	MLOC_12223	HORVU1Hr1G055340	1189	1203	-	8.26e-06	GGAGGCAGTGGCGGT
284	MLOC_12223	HORVU1Hr1G055340	1363	1377	-	8.29e-07	GGTGGTGGTGGTGGT
285	MLOC_12223	HORVU1Hr1G055340	1366	1380	-	7.24e-06	GCTGGTGGTGGTGGT
286	MLOC_12223	HORVU1Hr1G059300	1376	1390	-	6.45e-06	GGCCGCGGTGGTGGT
287	MLOC_12223	HORVU1Hr1G060790	1469	1483	-	7.48e-06	GGCGGCGGCGGCGCG
288	MLOC_12223	HORVU1Hr1G060790	1472	1486	-	5.8e-08	GGCGGCGGCGGCGGC
289	MLOC_12223	HORVU1Hr1G060790	1475	1489	-	5.8e-08	GGCGGCGGCGGCGGC
290	MLOC_12223	HORVU1Hr1G060790	1478	1492	-	5.8e-08	GGCGGCGGCGGCGGC
291	MLOC_12223	HORVU1Hr1G060790	1481	1495	-	5.8e-08	GGCGGCGGCGGCGGC
292	MLOC_12223	HORVU1Hr1G060790	1484	1498	-	4.49e-06	TTCGGCGGCGGCGGC
293	MLOC_12223	HORVU1Hr1G061820	1242	1256	+	7.15e-07	GCCGGCGGCGGCGGA
294	MLOC_12223	HORVU1Hr1G061820	1251	1265	+	5.81e-06	GGCGGATGCGGCGGC
295	MLOC_12223	HORVU1Hr1G063300	1151	1165	-	8.26e-06	TGCCAAGGCGGCGGA
296	MLOC_12223	HORVU1Hr1G063380	1373	1387	-	3.16e-08	GGAGGTGGCGGTGGC
297	MLOC_12223	HORVU1Hr1G063380	461	475	+	8.01e-06	AGCAGCAGCGGCGGC
298	MLOC_12223	HORVU1Hr1G063410	1436	1450	-	6.18e-06	GGCGCTGGTGGTGGA
299	MLOC_12223	HORVU1Hr1G066120	1041	1055	+	5.99e-06	AGCAGCAGCGGCGGA
300	MLOC_12223	HORVU1Hr1G066450	927	941	-	6.95e-07	GACGGCAGCGGTGGC
301	MLOC_12223	HORVU1Hr1G067290	487	501	-	6.72e-06	TGGTGTGGCGGCGGC
302	MLOC_12223	HORVU1Hr1G067480	1394	1408	-	2.17e-07	GGAGGTGGCGGTGGG
303	MLOC_12223	HORVU1Hr1G067480	1397	1411	-	3.47e-06	GGGGGAGGTGGCGGT
304	MLOC_12223	HORVU1Hr1G070690	34	48	-	3.29e-06	TGGCGAGGCGGTGGC
305	MLOC_12223	HORVU1Hr1G072220	1328	1342	-	1.23e-07	GGCGGAGGCGGCGGG
306	MLOC_12223	HORVU1Hr1G074670	196	210	-	3.5e-07	CGTGGAGGCGGCGGA
307	MLOC_12223	HORVU1Hr1G074670	64	78	+	2.74e-07	GAAGGAGGCGGCGGA
308	MLOC_12223	HORVU1Hr1G074850	487	501	+	3.18e-07	GCTGGCGGCGGTGGC
309	MLOC_12223	HORVU1Hr1G075050	1480	1494	-	2.63e-07	GGCTGCGGCGGCGGC
310	MLOC_12223	HORVU1Hr1G076170	1486	1500	+	9.03e-06	GAAGGCGGCGGAGGC
311	MLOC_12223	HORVU1Hr1G076210	794	808	+	3.32e-06	GTAGAAGGCGGCGGC
312	MLOC_12223	HORVU1Hr1G076210	797	811	+	1.09e-06	GAAGGCGGCGGCGGC
313	MLOC_12223	HORVU1Hr1G076210	800	814	+	5.8e-08	GGCGGCGGCGGCGGC
314	MLOC_12223	HORVU1Hr1G076210	803	817	+	3.43e-08	GGCGGCGGCGGCGGA
315	MLOC_12223	HORVU1Hr1G078160	1374	1388	-	3.67e-06	GGAGGAGGAGGCGGC
316	MLOC_12223	HORVU1Hr1G078350	1289	1303	-	7.45e-07	GGCGGCGGCGGAGGA
317	MLOC_12223	HORVU1Hr1G078350	1292	1306	-	3.43e-08	GGCGGCGGCGGCGGA
318	MLOC_12223	HORVU1Hr1G078350	1295	1309	-	5.73e-07	TGCGGCGGCGGCGGC
319	MLOC_12223	HORVU1Hr1G078350	1298	1312	-	3.97e-06	CGCTGCGGCGGCGGC
320	MLOC_12223	HORVU1Hr1G080080	276	290	+	2.88e-06	GGAGGAGACGGCGGT
321	MLOC_12223	HORVU1Hr1G080080	279	293	+	4.35e-07	GGAGACGGCGGTGGT
322	MLOC_12223	HORVU1Hr1G080080	282	296	+	3.84e-06	GACGGCGGTGGTGGC
323	MLOC_12223	HORVU1Hr1G080080	285	299	+	1.34e-06	GGCGGTGGTGGCGGA
324	MLOC_12223	HORVU1Hr1G080080	288	302	+	4.2e-06	GGTGGTGGCGGAGGG
325	MLOC_12223	HORVU1Hr1G080080	300	314	+	1.91e-06	GGGGGTGGTGGTGGA
326	MLOC_12223	HORVU1Hr1G080080	552	566	+	6.77e-07	CGTGGTGGCGGTGGT
327	MLOC_12223	HORVU1Hr1G080080	555	569	+	7.37e-07	GGTGGCGGTGGTGGT
328	MLOC_12223	HORVU1Hr1G080160	1074	1088	-	7.85e-06	GGCGACGACGGTGGT
329	MLOC_12223	HORVU1Hr1G081410	330	344	+	5.21e-07	GTTGGCGGCGGCGGA
330	MLOC_12223	HORVU1Hr1G082900	833	847	-	7.24e-06	TGTTTCGGCGGTGGT
331	MLOC_12223	HORVU1Hr1G085880	281	295	-	1.64e-06	GGTCAAGGCGGCGGA
332	MLOC_12223	HORVU1Hr1G085880	303	317	-	2.78e-07	AGCGGAGGCGGCGGT
333	MLOC_12223	HORVU1Hr1G086380	683	697	+	2.57e-06	GAGGGCGGCGGCGGC
334	MLOC_12223	HORVU1Hr1G086380	686	700	+	5.93e-06	GGCGGCGGCGGCGAG
335	MLOC_12223	HORVU1Hr1G086390	650	664	+	1.6e-06	AAAGGCGGCGGTGGA
336	MLOC_12223	HORVU1Hr1G086450	1374	1388	+	8.42e-06	AGCGACAGCGGCGGC
337	MLOC_12223	HORVU1Hr1G089830	926	940	+	3.18e-06	GGAGGAGACGGTGGG
338	MLOC_12223	HORVU1Hr1G090130	1323	1337	+	6.59e-06	GACGCTGGCGGCGGA
339	MLOC_12223	HORVU1Hr1G091210	1451	1465	-	1.09e-06	GTCGGCGGCGGCGGT
340	MLOC_12223	HORVU1Hr1G091870	1265	1279	-	4.64e-06	GGTGGAGGTGGAGGA
341	MLOC_12223	HORVU1Hr1G093390	1338	1352	-	1.15e-07	GGCGGTGGCGGTGGG
342	MLOC_12223	HORVU1Hr1G093390	1341	1355	-	2.05e-06	GGTGGCGGTGGCGGT
343	MLOC_12223	HORVU1Hr1G093390	1344	1358	-	1.32e-08	GGCGGTGGCGGTGGC
344	MLOC_12223	HORVU1Hr1G093390	1347	1361	-	2.05e-06	GGTGGCGGTGGCGGT
345	MLOC_12223	HORVU1Hr1G093390	1350	1364	-	5.12e-07	CGTGGTGGCGGTGGC
346	MLOC_12223	HORVU2Hr1G001900	26	40	-	3.79e-06	TCAGGTGGCGGTGGC
347	MLOC_12223	HORVU2Hr1G005620	1480	1494	-	8.42e-07	GGCGGCGACGGTGGA
348	MLOC_12223	HORVU2Hr1G015590	1087	1101	-	3.88e-06	GCCGGCGGCGGCGGG
349	MLOC_12223	HORVU2Hr1G015590	464	478	+	6.72e-06	TGGTGTGGCGGCGGC
350	MLOC_12223	HORVU2Hr1G020430	490	504	-	2.08e-06	GGCTGGGGCGGTGGC
351	MLOC_12223	HORVU2Hr1G021950	429	443	+	3.84e-06	GGAGGTGGCGGCGCC
352	MLOC_12223	HORVU2Hr1G021950	516	530	+	4.65e-07	ATTGGAGGCGGTGGA
353	MLOC_12223	HORVU2Hr1G021950	902	916	+	3.47e-06	AGCGGCGGCGGTGAC
354	MLOC_12223	HORVU2Hr1G021950	933	947	+	1.84e-06	GGCGGCAGCGGTGAC
355	MLOC_12223	HORVU2Hr1G023140	1162	1176	-	7.48e-06	GGCGGCGGCGGCGCG
356	MLOC_12223	HORVU2Hr1G023140	1165	1179	-	4.95e-06	CGGGGCGGCGGCGGC
357	MLOC_12223	HORVU2Hr1G023140	1429	1443	-	1.84e-08	GGAGGAGGCGGCGGA
358	MLOC_12223	HORVU2Hr1G023140	1432	1446	-	3.67e-06	GGAGGAGGAGGCGGC
359	MLOC_12223	HORVU2Hr1G024600	836	850	+	1.11e-06	GGCGTCGGCGGCGGC
360	MLOC_12223	HORVU2Hr1G025150	378	392	-	1.24e-06	GGCGTTGGCGGCGGC
361	MLOC_12223	HORVU2Hr1G025580	1262	1276	-	7.45e-07	GGCGGCGGCGGAGGA
362	MLOC_12223	HORVU2Hr1G025580	1265	1279	-	6.86e-08	GGAGGCGGCGGCGGA
363	MLOC_12223	HORVU2Hr1G025580	1268	1282	-	8.26e-06	TCGGGAGGCGGCGGC
364	MLOC_12223	HORVU2Hr1G028060	776	790	-	5.93e-06	GGCGTCGGCGGTGAC
365	MLOC_12223	HORVU2Hr1G028060	841	855	-	6.77e-07	GGCGATGGCGGCGGC
366	MLOC_12223	HORVU2Hr1G028600	1338	1352	-	1.46e-06	TTCGGAGGCGGCGGA
367	MLOC_12223	HORVU2Hr1G029350	867	881	-	3.88e-06	GCCGGCGGCGGCGGG
368	MLOC_12223	HORVU2Hr1G029890	1457	1471	-	7.48e-06	GGCGGCGGCGGCGCG
369	MLOC_12223	HORVU2Hr1G029890	1460	1474	-	5.8e-08	GGCGGCGGCGGCGGC
370	MLOC_12223	HORVU2Hr1G029890	1463	1477	-	2.3e-06	TGGGGCGGCGGCGGC
371	MLOC_12223	HORVU2Hr1G030680	1162	1176	-	6.72e-06	TGGTGTGGCGGCGGC
372	MLOC_12223	HORVU2Hr1G032740	78	92	-	9.57e-06	GGTGGCGACGGCGGG
373	MLOC_12223	HORVU2Hr1G035310	1142	1156	-	9.13e-06	GGGCTTGGCGGTGGA
374	MLOC_12223	HORVU2Hr1G036590	392	406	+	5.75e-06	GCCGCAGGCGGCGGC
375	MLOC_12223	HORVU2Hr1G041110	1318	1332	-	3.88e-06	GAACGTGGCGGTGGC
376	MLOC_12223	HORVU2Hr1G041760	1303	1317	-	3.18e-06	GTCGGCGGCGGCGGG
377	MLOC_12223	HORVU2Hr1G041880	370	384	+	6.79e-06	GCCGGAAGCGGTGAC
378	MLOC_12223	HORVU2Hr1G041880	645	659	+	1.11e-06	GGTGGCAGCGGCGGG
379	MLOC_12223	HORVU2Hr1G041880	837	851	+	4.69e-06	GGCAGTGGTGGTGGT
380	MLOC_12223	HORVU2Hr1G053190	331	345	-	2.17e-07	GGCGAAGGCGGCGGC
381	MLOC_12223	HORVU2Hr1G060390	1482	1496	+	6.18e-06	TGCTGCGGCGGCGGG
382	MLOC_12223	HORVU2Hr1G060390	292	306	-	2.91e-06	AGGGGCGGCGGCGGT
383	MLOC_12223	HORVU2Hr1G060390	328	342	+	7.54e-06	GGAGGCGGAGGCGGC
384	MLOC_12223	HORVU2Hr1G066680	470	484	-	9.93e-06	GCGGGAGGCGGAGGA
385	MLOC_12223	HORVU2Hr1G069950	1150	1164	+	5e-06	AGCCGCGGCGGCGGC
386	MLOC_12223	HORVU2Hr1G071110	1302	1316	+	3.79e-06	GAGGGTAGCGGTGGT
387	MLOC_12223	HORVU2Hr1G073300	1366	1380	+	2.25e-06	GTTGGCAGCGGCGGC
388	MLOC_12223	HORVU2Hr1G073300	1369	1383	+	3.66e-07	GGCAGCGGCGGCGGA
389	MLOC_12223	HORVU2Hr1G073300	1372	1386	+	5.58e-06	AGCGGCGGCGGAGGC
390	MLOC_12223	HORVU2Hr1G075670	236	250	-	8.01e-06	AGCAGCAGCGGCGGC
391	MLOC_12223	HORVU2Hr1G075670	771	785	+	6.45e-06	AGGGGTAGCGGCGGC
392	MLOC_12223	HORVU2Hr1G082590	1276	1290	-	7.7e-06	TGCGTCGGCGGTGGG
393	MLOC_12223	HORVU2Hr1G090030	6	20	-	2.42e-07	GGTTGCGGCGGCGGC
394	MLOC_12223	HORVU2Hr1G092710	29	43	-	5e-06	CGCGGCGGCGGCGGG
395	MLOC_12223	HORVU2Hr1G100480	123	137	+	2.67e-06	GGAGGAGGAGGCGGA
396	MLOC_12223	HORVU2Hr1G107250	264	278	+	9.75e-06	GGTGACAGCGGAGGA
397	MLOC_12223	HORVU2Hr1G111050	953	967	-	6.59e-06	GGCGGAGGTGGAGGC
398	MLOC_12223	HORVU2Hr1G111050	956	970	-	1.37e-06	GGTGGCGGAGGTGGA
399	MLOC_12223	HORVU2Hr1G111050	959	973	-	2.48e-06	GGAGGTGGCGGAGGT
400	MLOC_12223	HORVU2Hr1G111050	962	976	-	6.05e-06	CGCGGAGGTGGCGGA
401	MLOC_12223	HORVU2Hr1G114590	1285	1299	-	6.79e-06	GCTGGCGGCGGTGCC
402	MLOC_12223	HORVU2Hr1G114590	1486	1500	+	4.15e-06	GAGAGAGGCGGCGGA
403	MLOC_12223	HORVU2Hr1G114590	970	984	-	3.25e-06	TGGGGCGGCGGTGGG
404	MLOC_12223	HORVU2Hr1G115920	606	620	+	7.93e-06	ACAGGCGGCGGCGGC
405	MLOC_12223	HORVU2Hr1G115920	609	623	+	2.88e-06	GGCGGCGGCGGCGCT
406	MLOC_12223	HORVU2Hr1G115920	843	857	+	3.18e-07	GGGTGAGGCGGCGGA
407	MLOC_12223	HORVU2Hr1G118320	1111	1125	-	1.35e-06	AGCGGTAGCGGCGGA
408	MLOC_12223	HORVU2Hr1G121050	1126	1140	-	4.25e-06	TGAGGTGGTGGTGGA
409	MLOC_12223	HORVU2Hr1G121050	1129	1143	-	3.79e-06	GGGTGAGGTGGTGGT
410	MLOC_12223	HORVU2Hr1G121050	1249	1263	-	8.29e-07	GGTGGTGGTGGTGGT
411	MLOC_12223	HORVU2Hr1G121050	1252	1266	-	4.8e-06	TGCGGTGGTGGTGGT
412	MLOC_12223	HORVU2Hr1G121050	1447	1461	-	2.6e-06	GACGGCGGCGGCGGG
413	MLOC_12223	HORVU2Hr1G121050	1450	1464	-	5.96e-07	GGCGACGGCGGCGGC
414	MLOC_12223	HORVU2Hr1G123320	1335	1349	-	9.39e-06	GGAAGGGGCGGCGGA
415	MLOC_12223	HORVU2Hr1G123480	1285	1299	-	1.68e-06	GGAGAAGGCGGCGGG
416	MLOC_12223	HORVU2Hr1G127070	381	395	-	4.59e-06	GCCGGTGGTGGTGGA
417	MLOC_12223	HORVU3Hr1G002800	1296	1310	-	8.68e-06	GGAGGCGGCGGCGAG
418	MLOC_12223	HORVU3Hr1G002800	1299	1313	-	3.33e-08	GGAGGAGGCGGCGGC
419	MLOC_12223	HORVU3Hr1G002800	1302	1316	-	7.77e-06	GGGGGAGGAGGCGGC
420	MLOC_12223	HORVU3Hr1G003050	1246	1260	-	1.14e-06	GGCGAAGGTGGTGGA
421	MLOC_12223	HORVU3Hr1G003050	1354	1368	-	2.54e-06	GGTGGTGGTGGTGGG
422	MLOC_12223	HORVU3Hr1G003050	1357	1371	-	8.29e-07	GGTGGTGGTGGTGGT
423	MLOC_12223	HORVU3Hr1G003050	1360	1374	-	8.29e-07	GGTGGTGGTGGTGGT
424	MLOC_12223	HORVU3Hr1G003050	1363	1377	-	4.49e-06	AGTGGTGGTGGTGGT
425	MLOC_12223	HORVU3Hr1G007290	1012	1026	-	8.01e-06	TGAGCCGGCGGCGGA
426	MLOC_12223	HORVU3Hr1G007290	1266	1280	+	5.46e-06	TCCGGCGGCGGCGGC
427	MLOC_12223	HORVU3Hr1G007290	1269	1283	+	2.25e-06	GGCGGCGGCGGCGCC
428	MLOC_12223	HORVU3Hr1G007290	1315	1329	+	1.47e-08	GGCGGAGGCGGCGGC
429	MLOC_12223	HORVU3Hr1G013300	1184	1198	-	3.75e-06	GGAGGTGGCGGCGAT
430	MLOC_12223	HORVU3Hr1G013300	1187	1201	-	6.52e-06	GAAGGAGGTGGCGGC
431	MLOC_12223	HORVU3Hr1G013300	1307	1321	-	3.6e-07	GGCGGCGGCGGCGGG
432	MLOC_12223	HORVU3Hr1G013300	1310	1324	-	5.8e-08	GGCGGCGGCGGCGGC
433	MLOC_12223	HORVU3Hr1G013300	1313	1327	-	5.8e-08	GGCGGCGGCGGCGGC
434	MLOC_12223	HORVU3Hr1G013300	1316	1330	-	5.8e-08	GGCGGCGGCGGCGGC
435	MLOC_12223	HORVU3Hr1G013300	1319	1333	-	5.8e-08	GGCGGCGGCGGCGGC
436	MLOC_12223	HORVU3Hr1G013300	1322	1336	-	5.8e-08	GGCGGCGGCGGCGGC
437	MLOC_12223	HORVU3Hr1G017630	5	19	-	2.15e-06	GGCGCCGGCGGTGGG
438	MLOC_12223	HORVU3Hr1G019330	1277	1291	+	5.99e-06	AGCCGAAGCGGCGGC
439	MLOC_12223	HORVU3Hr1G021140	714	728	+	6.18e-06	GGCCGCGGCGGAGGA
440	MLOC_12223	HORVU3Hr1G023970	846	860	+	9.3e-06	GATGGTGGCGGCGAC
441	MLOC_12223	HORVU3Hr1G024210	797	811	-	8.65e-07	GGTGGTGGCGGTGCC
442	MLOC_12223	HORVU3Hr1G025590	1147	1161	+	9.83e-07	AGGGGAGGCGGCGGC
443	MLOC_12223	HORVU3Hr1G027590	1438	1452	-	2.54e-07	GGTAGAGGCGGCGGT
444	MLOC_12223	HORVU3Hr1G028440	1276	1290	-	4.21e-07	GGTGGTGGTGGTGGA
445	MLOC_12223	HORVU3Hr1G028440	1279	1293	-	4.49e-06	AGTGGTGGTGGTGGT
446	MLOC_12223	HORVU3Hr1G028440	1282	1296	-	4.44e-06	GGTAGTGGTGGTGGT
447	MLOC_12223	HORVU3Hr1G031330	1449	1463	-	5.73e-07	TGCGGCGGCGGCGGC
448	MLOC_12223	HORVU3Hr1G031330	1452	1466	-	2.42e-07	GGTTGCGGCGGCGGC
449	MLOC_12223	HORVU3Hr1G034980	1461	1475	-	7.33e-06	TGCGCCGGCGGCGGC
450	MLOC_12223	HORVU3Hr1G040710	1466	1480	-	8.17e-06	TTAGGCGGCGGCGGT
451	MLOC_12223	HORVU3Hr1G045890	21	35	-	9.03e-06	GGGAGAGGCGGCGAA
452	MLOC_12223	HORVU3Hr1G049960	679	693	+	3.43e-06	AGCGACGGCGGCGGC
453	MLOC_12223	HORVU3Hr1G050770	512	526	-	8.42e-06	GACGGCGGCGGCGCA
454	MLOC_12223	HORVU3Hr1G054730	1441	1455	-	1.73e-06	GGCGGCGGCGGCGAC
455	MLOC_12223	HORVU3Hr1G054730	1444	1458	-	5.8e-08	GGCGGCGGCGGCGGC
456	MLOC_12223	HORVU3Hr1G054730	1447	1461	-	5.8e-08	GGCGGCGGCGGCGGC
457	MLOC_12223	HORVU3Hr1G054730	1450	1464	-	5.8e-08	GGCGGCGGCGGCGGC
458	MLOC_12223	HORVU3Hr1G054730	1453	1467	-	5.65e-07	AGCGGCGGCGGCGGC
459	MLOC_12223	HORVU3Hr1G055620	343	357	+	8.86e-06	GGGAGAAGCGGCGGG
460	MLOC_12223	HORVU3Hr1G055990	1216	1230	+	1.4e-06	CGCGGCGGCGGCGGC
461	MLOC_12223	HORVU3Hr1G055990	1219	1233	+	1.73e-06	GGCGGCGGCGGCGAC
462	MLOC_12223	HORVU3Hr1G055990	1340	1354	+	1.73e-06	AGAGAAGGCGGCGGA
463	MLOC_12223	HORVU3Hr1G060920	1208	1222	-	3.88e-06	GGTTGCGGAGGTGGA
464	MLOC_12223	HORVU3Hr1G063670	1442	1456	-	2.51e-06	GGAGGCGGCGGCGCA
465	MLOC_12223	HORVU3Hr1G063670	1445	1459	-	1.23e-08	GGTGGAGGCGGCGGC
466	MLOC_12223	HORVU3Hr1G064390	1397	1411	-	4.15e-06	GTGGGCAGCGGTGGT
467	MLOC_12223	HORVU3Hr1G064590	343	357	-	2.08e-06	GCTTGCGGCGGCGGA
468	MLOC_12223	HORVU3Hr1G065000	207	221	-	1.8e-06	GGTGGTGGTGGCGGC
469	MLOC_12223	HORVU3Hr1G066800	1298	1312	-	9.13e-06	CGTGGTGGTGGTGGT
470	MLOC_12223	HORVU3Hr1G069400	27	41	+	1.88e-06	GGCGGGGGCGGCGGC
471	MLOC_12223	HORVU3Hr1G069780	161	175	+	2.95e-06	TGGGGCGGCGGCGGT
472	MLOC_12223	HORVU3Hr1G073560	1387	1401	-	8.95e-06	GCTGCTGGCGGCGGA
473	MLOC_12223	HORVU3Hr1G073780	988	1002	-	8.42e-07	AGTGGTAGCGGTGGT
474	MLOC_12223	HORVU3Hr1G076220	1134	1148	+	5.93e-06	GAGGAAGGCGGCGGC
475	MLOC_12223	HORVU3Hr1G076220	1323	1337	+	3.36e-06	GGCGGCAGCGGCGAA
476	MLOC_12223	HORVU3Hr1G079640	1191	1205	-	1.15e-07	GGCGGTGGCGGTGGG
477	MLOC_12223	HORVU3Hr1G079640	1204	1218	-	3.12e-06	GATTGAGGCGGCGGG
478	MLOC_12223	HORVU3Hr1G079640	1251	1265	-	7.93e-06	GGGGGTGGCGGCGAT
479	MLOC_12223	HORVU3Hr1G079640	1263	1277	-	3.36e-06	GGGGACGGCGGTGGG
480	MLOC_12223	HORVU3Hr1G080210	1392	1406	-	1.32e-08	GGCGGTGGCGGTGGC
481	MLOC_12223	HORVU3Hr1G080210	1395	1409	-	9.39e-06	TGTGGCGGTGGCGGT
482	MLOC_12223	HORVU3Hr1G080210	1398	1412	-	4.2e-06	AATTGTGGCGGTGGC
483	MLOC_12223	HORVU3Hr1G080660	1017	1031	-	9.84e-06	GTGGGCGGCGGCGGG
484	MLOC_12223	HORVU3Hr1G080820	1136	1150	-	4.4e-06	GAAGGTGGCGGCGGG
485	MLOC_12223	HORVU3Hr1G080820	1183	1197	+	4.44e-06	TCCGGTGGCGGCGGA
486	MLOC_12223	HORVU3Hr1G080820	1186	1200	+	3.79e-06	GGTGGCGGCGGAGGG
487	MLOC_12223	HORVU3Hr1G081860	383	397	+	9.99e-07	GGAGGAGGAGGTGGA
488	MLOC_12223	HORVU3Hr1G081860	386	400	+	9.57e-06	GGAGGAGGTGGAGGC
489	MLOC_12223	HORVU3Hr1G081880	1052	1066	-	9.57e-06	GGAGGAGGTGGAGGC
490	MLOC_12223	HORVU3Hr1G081880	1055	1069	-	9.99e-07	GGAGGAGGAGGTGGA
491	MLOC_12223	HORVU3Hr1G082210	1305	1319	-	7.54e-06	GGTGTTGGTGGTGGT
492	MLOC_12223	HORVU3Hr1G086080	1008	1022	+	8.09e-06	GAAGGAGGCGGCGAT
493	MLOC_12223	HORVU3Hr1G086500	21	35	-	3.36e-06	GGAGGCGGTGGCGGT
494	MLOC_12223	HORVU3Hr1G086500	24	38	-	2.27e-06	CAAGGAGGCGGTGGC
495	MLOC_12223	HORVU3Hr1G088140	447	461	-	2.48e-06	GAAAGTGGCGGTGGC
496	MLOC_12223	HORVU3Hr1G088150	446	460	-	2.48e-06	GAAAGTGGCGGTGGC
497	MLOC_12223	HORVU3Hr1G089030	1006	1020	-	3.67e-06	GGAGGAGGAGGCGGC
498	MLOC_12223	HORVU3Hr1G089030	813	827	+	6.95e-07	GCAGGAGGCGGCGGC
499	MLOC_12223	HORVU3Hr1G089030	816	830	+	6.86e-08	GGAGGCGGCGGCGGA
500	MLOC_12223	HORVU3Hr1G089030	819	833	+	1.1e-06	GGCGGCGGCGGAGGC
501	MLOC_12223	HORVU3Hr1G089260	550	564	-	3.29e-07	GACGGAGGCGGCGGT
502	MLOC_12223	HORVU3Hr1G089950	1486	1500	-	1.18e-06	GGCGGCAGCGGCGGG
503	MLOC_12223	HORVU3Hr1G092600	1062	1076	-	1.71e-06	GGTGGAAGAGGTGGA
504	MLOC_12223	HORVU3Hr1G097770	533	547	+	1.64e-06	AGCGAAAGCGGTGGC
505	MLOC_12223	HORVU3Hr1G106720	1163	1177	+	2.67e-06	AACGGCGGCGGCGGA
506	MLOC_12223	HORVU3Hr1G108110	512	526	+	7.64e-07	GGAGATGGCGGCGGA
507	MLOC_12223	HORVU3Hr1G108110	515	529	+	4.35e-06	GATGGCGGCGGAGGA
508	MLOC_12223	HORVU3Hr1G113850	1022	1036	-	4.74e-06	GGGGGTGGTGGCGGA
509	MLOC_12223	HORVU3Hr1G113850	1104	1118	-	2.78e-06	GGCGAAGGCGGAGGC
510	MLOC_12223	HORVU3Hr1G113850	1257	1271	-	4.57e-07	GGCGGTGGTGGTGGA
511	MLOC_12223	HORVU3Hr1G116150	414	428	+	9.56e-07	GGCCGCGGCGGCGGC
512	MLOC_12223	HORVU4Hr1G003090	286	300	+	5.34e-06	GATGGAGGCGGCGCC
513	MLOC_12223	HORVU4Hr1G003100	820	834	-	7.02e-06	GGATGCGGCGGCGAC
514	MLOC_12223	HORVU4Hr1G003100	922	936	-	6.59e-06	AAATGTGGCGGTGGC
515	MLOC_12223	HORVU4Hr1G006260	1226	1240	-	2.6e-06	GCTAGCGGCGGTGGT
516	MLOC_12223	HORVU4Hr1G006260	1324	1338	+	5.59e-07	GGCAGCGGCGGCGGC
517	MLOC_12223	HORVU4Hr1G006260	1327	1341	+	5.65e-07	AGCGGCGGCGGCGGC
518	MLOC_12223	HORVU4Hr1G006260	1330	1344	+	8.37e-08	GGCGGCGGCGGCGGT
519	MLOC_12223	HORVU4Hr1G006260	352	366	+	2.88e-06	GGCGGCGGCGGCGCT
520	MLOC_12223	HORVU4Hr1G006260	438	452	+	2.45e-07	GGCGACGGCGGTGGT
521	MLOC_12223	HORVU4Hr1G007520	1360	1374	-	4.44e-06	GGCGGTGGCGGAGGG
522	MLOC_12223	HORVU4Hr1G007520	1363	1377	-	1.13e-06	GGTGGCGGTGGCGGA
523	MLOC_12223	HORVU4Hr1G007520	1366	1380	-	1.32e-08	GGCGGTGGCGGTGGC
524	MLOC_12223	HORVU4Hr1G007520	1369	1383	-	2.05e-06	GGTGGCGGTGGCGGT
525	MLOC_12223	HORVU4Hr1G007520	1372	1386	-	1.32e-08	GGCGGTGGCGGTGGC
526	MLOC_12223	HORVU4Hr1G007520	1375	1389	-	2.05e-06	GGTGGCGGTGGCGGT
527	MLOC_12223	HORVU4Hr1G007520	1378	1392	-	1.32e-08	GGCGGTGGCGGTGGC
528	MLOC_12223	HORVU4Hr1G007520	1381	1395	-	7.16e-06	GGGGGCGGTGGCGGT
529	MLOC_12223	HORVU4Hr1G010160	195	209	-	7.48e-06	CGTGGTGGTGGTGGC
530	MLOC_12223	HORVU4Hr1G010160	198	212	-	6.72e-06	GGTCGTGGTGGTGGT
531	MLOC_12223	HORVU4Hr1G010370	1017	1031	+	1.17e-06	GGTGTTGGCGGCGGC
532	MLOC_12223	HORVU4Hr1G010370	1020	1034	+	3.01e-06	GTTGGCGGCGGCGGG
533	MLOC_12223	HORVU4Hr1G010370	1075	1089	+	1.58e-06	GGGGGCGGCGGCGGG
534	MLOC_12223	HORVU4Hr1G010370	980	994	-	8.95e-06	GCCGTCGGCGGCGGC
535	MLOC_12223	HORVU4Hr1G018330	1066	1080	-	8.68e-06	GGAGGCGGCGGCGAG
536	MLOC_12223	HORVU4Hr1G018330	1069	1083	-	4.21e-07	GAAGGAGGCGGCGGC
537	MLOC_12223	HORVU4Hr1G019910	1242	1256	-	3.18e-06	GGAGGAGACGGTGGG
538	MLOC_12223	HORVU4Hr1G022950	1317	1331	-	7.4e-06	GGCGACGGAGGTGGA
539	MLOC_12223	HORVU4Hr1G025620	1186	1200	-	1.1e-06	GGCGGCGGCGGAGGC
540	MLOC_12223	HORVU4Hr1G025620	1189	1203	-	3.43e-08	GGCGGCGGCGGCGGA
541	MLOC_12223	HORVU4Hr1G025620	1192	1206	-	5.8e-08	GGCGGCGGCGGCGGC
542	MLOC_12223	HORVU4Hr1G025620	1195	1209	-	5.25e-08	GGTGGCGGCGGCGGC
543	MLOC_12223	HORVU4Hr1G026030	240	254	-	1.39e-06	GAGGGTGGCGGTGGT
544	MLOC_12223	HORVU4Hr1G026030	724	738	-	7.87e-07	GACGGTAGCGGTGGC
545	MLOC_12223	HORVU4Hr1G028780	1481	1495	-	6.18e-06	AGCGTTGGCGGCGGC
546	MLOC_12223	HORVU4Hr1G039880	1123	1137	+	4.28e-07	GGCGGAGGCGGAGGC
547	MLOC_12223	HORVU4Hr1G042450	568	582	+	2.1e-06	GGGTATGGCGGTGGA
548	MLOC_12223	HORVU4Hr1G042450	574	588	+	2.95e-06	GGCGGTGGAGGTGGT
549	MLOC_12223	HORVU4Hr1G042450	577	591	+	1.97e-07	GGTGGAGGTGGTGGC
550	MLOC_12223	HORVU4Hr1G042450	598	612	+	2.78e-06	GGTGGTGGAGGTGGT
551	MLOC_12223	HORVU4Hr1G042450	601	615	+	1.97e-07	GGTGGAGGTGGTGGC
552	MLOC_12223	HORVU4Hr1G042450	604	618	+	9.39e-06	GGAGGTGGTGGCGGG
553	MLOC_12223	HORVU4Hr1G042450	622	636	+	6.57e-07	GGTGGAGGTGGCGGC
554	MLOC_12223	HORVU4Hr1G042450	625	639	+	1.36e-07	GGAGGTGGCGGCGGC
555	MLOC_12223	HORVU4Hr1G042450	637	651	+	9.84e-06	GGCTATGGTGGTGGC
556	MLOC_12223	HORVU4Hr1G044610	1398	1412	+	6.3e-08	GGCGGCAGCGGTGGC
557	MLOC_12223	HORVU4Hr1G044610	1407	1421	+	3.05e-06	GGTGGCGACGGCGGC
558	MLOC_12223	HORVU4Hr1G044610	1441	1455	+	7.56e-07	GGAGGGGGCGGTGGA
559	MLOC_12223	HORVU4Hr1G045980	1450	1464	+	2.7e-06	GCCGGAGGCGGTGAC
560	MLOC_12223	HORVU4Hr1G050700	1073	1087	-	4.8e-06	TGTGGTGACGGTGGA
561	MLOC_12223	HORVU4Hr1G052330	69	83	-	7.09e-06	GGTTGTGTCGGTGGT
562	MLOC_12223	HORVU4Hr1G054560	444	458	+	3.75e-06	AGCGGGGGCGGTGGC
563	MLOC_12223	HORVU4Hr1G054890	1083	1097	+	1.71e-06	GGCGGCGGTGGCGGC
564	MLOC_12223	HORVU4Hr1G054890	1086	1100	+	4.14e-07	GGCGGTGGCGGCGGG
565	MLOC_12223	HORVU4Hr1G054890	1317	1331	-	8.59e-06	GGGGATGGCGGCGGG
566	MLOC_12223	HORVU4Hr1G055290	4	18	-	4.64e-06	GGCTCTGGCGGCGGC
567	MLOC_12223	HORVU4Hr1G055290	42	56	-	9.99e-07	GGGGATGGCGGTGGC
568	MLOC_12223	HORVU4Hr1G056070	1370	1384	-	8.68e-06	GGAAGCGGTGGCGGA
569	MLOC_12223	HORVU4Hr1G056070	1373	1387	-	1.2e-06	GAGGGAAGCGGTGGC
570	MLOC_12223	HORVU4Hr1G056210	1427	1441	+	3.97e-06	GTAGGAGGCGGAGGA
571	MLOC_12223	HORVU4Hr1G058580	1393	1407	-	1.73e-06	GGCGGCGGCGGCGAC
572	MLOC_12223	HORVU4Hr1G058580	1396	1410	-	3.55e-07	GGGGGCGGCGGCGGC
573	MLOC_12223	HORVU4Hr1G058580	850	864	-	2.64e-06	AGCGACAGCGGTGGA
574	MLOC_12223	HORVU4Hr1G059980	1353	1367	-	5.93e-06	GGCGGCGGCGGCGAG
575	MLOC_12223	HORVU4Hr1G059980	1356	1370	-	5.8e-08	GGCGGCGGCGGCGGC
576	MLOC_12223	HORVU4Hr1G059980	1359	1373	-	5.8e-08	GGCGGCGGCGGCGGC
577	MLOC_12223	HORVU4Hr1G059980	1362	1376	-	3.51e-06	TATGGCGGCGGCGGC
578	MLOC_12223	HORVU4Hr1G066270	775	789	+	1.32e-06	TGTAGTGGCGGTGGC
579	MLOC_12223	HORVU4Hr1G066290	729	743	-	8.55e-07	GACGGCGGCGGCGGT
580	MLOC_12223	HORVU4Hr1G067340	1252	1266	-	5.69e-06	AGAGGTGGTGGTGGC
581	MLOC_12223	HORVU4Hr1G067340	1255	1269	-	9.03e-06	TGCAGAGGTGGTGGT
582	MLOC_12223	HORVU4Hr1G068830	864	878	-	1.6e-06	GCTGGTGGCGGTGGG
583	MLOC_12223	HORVU4Hr1G072010	1453	1467	-	2.45e-06	GGTCTCGGCGGTGGA
584	MLOC_12223	HORVU4Hr1G072520	1340	1354	-	1.14e-07	GGAGGCGGCGGCGGC
585	MLOC_12223	HORVU4Hr1G072520	1343	1357	-	4.25e-06	CTTGGAGGCGGCGGC
586	MLOC_12223	HORVU4Hr1G072620	1461	1475	+	7.77e-06	CGAGCTGGCGGTGGA
587	MLOC_12223	HORVU4Hr1G072960	883	897	-	5.93e-06	GGCGGCGGCGGCGAG
588	MLOC_12223	HORVU4Hr1G072960	886	900	-	2.57e-06	GAGGGCGGCGGCGGC
589	MLOC_12223	HORVU4Hr1G075390	1412	1426	-	2.25e-06	GGGAGCGGCGGCGGC
590	MLOC_12223	HORVU4Hr1G076840	1117	1131	-	7.16e-06	GGTGCCGGTGGTGGC
591	MLOC_12223	HORVU4Hr1G078460	927	941	+	1.21e-06	GGGTGCGGCGGCGGC
592	MLOC_12223	HORVU4Hr1G078460	930	944	+	5.73e-07	TGCGGCGGCGGCGGC
593	MLOC_12223	HORVU4Hr1G078460	933	947	+	5.8e-08	GGCGGCGGCGGCGGC
594	MLOC_12223	HORVU4Hr1G078460	936	950	+	5.8e-08	GGCGGCGGCGGCGGC
595	MLOC_12223	HORVU4Hr1G078460	939	953	+	3.6e-07	GGCGGCGGCGGCGGG
596	MLOC_12223	HORVU4Hr1G078690	473	487	+	7.62e-06	TAACGAGGCGGTGGC
597	MLOC_12223	HORVU4Hr1G079100	362	376	-	6.72e-06	TGGTGTGGCGGCGGC
598	MLOC_12223	HORVU4Hr1G079100	399	413	-	7.93e-06	GGCAGCGGTGGCGGC
599	MLOC_12223	HORVU4Hr1G079100	402	416	-	4.69e-06	ATCGGCAGCGGTGGC
600	MLOC_12223	HORVU4Hr1G080640	985	999	+	8.42e-06	GGCGACGGCGGCGAC
601	MLOC_12223	HORVU4Hr1G082280	563	577	-	3.75e-06	GGCAGTGGTGGTGGC
602	MLOC_12223	HORVU4Hr1G082910	1169	1183	-	1.52e-06	GGAGGAAGCGGAGGA
603	MLOC_12223	HORVU4Hr1G082910	918	932	-	9.93e-06	GCGGGAGGCGGAGGA
604	MLOC_12223	HORVU4Hr1G083020	1358	1372	-	2.15e-06	GTAGGTGGCGGTGGG
605	MLOC_12223	HORVU4Hr1G084290	841	855	-	5.49e-07	GGGGGCGGCGGTGGG
606	MLOC_12223	HORVU4Hr1G084740	498	512	+	1.4e-06	GTCGGAGGCGGCGGG
607	MLOC_12223	HORVU4Hr1G084740	598	612	+	7.16e-06	GGGTGAGGTGGCGGC
608	MLOC_12223	HORVU4Hr1G086010	686	700	-	3.75e-07	TGCGGCGGCGGCGGA
609	MLOC_12223	HORVU4Hr1G087400	969	983	-	5.69e-06	GGTCGAGGCGGCGAC
610	MLOC_12223	HORVU4Hr1G088060	37	51	-	1.68e-06	GGAGCCGGCGGCGGA
611	MLOC_12223	HORVU4Hr1G088390	1319	1333	-	2.54e-06	GGTGGTGGTGGTGGG
612	MLOC_12223	HORVU4Hr1G088390	1322	1336	-	8.29e-07	GGTGGTGGTGGTGGT
613	MLOC_12223	HORVU4Hr1G088390	1325	1339	-	8.29e-07	GGTGGTGGTGGTGGT
614	MLOC_12223	HORVU4Hr1G088390	1328	1342	-	9.57e-06	CGCGGTGGTGGTGGT
615	MLOC_12223	HORVU5Hr1G002510	525	539	+	8.86e-06	GAGGACGGCGGCGGA
616	MLOC_12223	HORVU5Hr1G011280	24	38	-	1.93e-06	GGAGGTGGCGGTGCT
617	MLOC_12223	HORVU5Hr1G011280	27	41	-	7.24e-06	AGAGGAGGTGGCGGT
618	MLOC_12223	HORVU5Hr1G017830	1255	1269	-	9.83e-07	GGTGGAGGTGGTGGG
619	MLOC_12223	HORVU5Hr1G018240	1020	1034	-	8.37e-08	GGCTGAGGCGGCGGC
620	MLOC_12223	HORVU5Hr1G018240	1207	1221	-	2.3e-06	GGGGGAGGCGGAGGT
621	MLOC_12223	HORVU5Hr1G018240	1249	1263	-	3.29e-06	GAAGGAGGCGGAGGA
622	MLOC_12223	HORVU5Hr1G018240	1295	1309	-	7.7e-06	CGATGCAGCGGTGGT
623	MLOC_12223	HORVU5Hr1G018240	240	254	-	2.19e-06	GGACGCGGCGGTGGG
624	MLOC_12223	HORVU5Hr1G018240	938	952	-	1.74e-07	GTTGGTGGCGGTGGA
625	MLOC_12223	HORVU5Hr1G024240	619	633	+	4.95e-06	CGGGGCGGCGGCGGC
626	MLOC_12223	HORVU5Hr1G026060	1381	1395	-	2.19e-06	GGCGGCGGCGGCGAT
627	MLOC_12223	HORVU5Hr1G026060	1384	1398	-	1.34e-06	GTAGGCGGCGGCGGC
628	MLOC_12223	HORVU5Hr1G026060	1387	1401	-	9.39e-06	GAGGTAGGCGGCGGC
629	MLOC_12223	HORVU5Hr1G026780	1143	1157	+	6.72e-06	GAGTGCGGCGGCGGC
630	MLOC_12223	HORVU5Hr1G026780	1146	1160	+	2.33e-06	TGCGGCGGCGGCGGG
631	MLOC_12223	HORVU5Hr1G031980	1474	1488	-	3.18e-07	GCTGGCGGCGGTGGC
632	MLOC_12223	HORVU5Hr1G036590	356	370	-	4.4e-06	GGCAGCGGCGGTGCC
633	MLOC_12223	HORVU5Hr1G040740	332	346	-	1.1e-06	GGCGGCGGCGGAGGC
634	MLOC_12223	HORVU5Hr1G040740	335	349	-	3.43e-08	GGCGGCGGCGGCGGA
635	MLOC_12223	HORVU5Hr1G040740	338	352	-	2.57e-06	GAGGGCGGCGGCGGC
636	MLOC_12223	HORVU5Hr1G040740	527	541	-	6.13e-07	GGTGGAGGCGGCGCA
637	MLOC_12223	HORVU5Hr1G040740	530	544	-	5.34e-06	GGTGGTGGAGGCGGC
638	MLOC_12223	HORVU5Hr1G048630	1319	1333	-	9.3e-06	GAGGGAGGCGGAGGC
639	MLOC_12223	HORVU5Hr1G054180	782	796	+	5.96e-07	AGTGGTGGCGGCGGC
640	MLOC_12223	HORVU5Hr1G054180	848	862	+	2.91e-06	GAAGAAAGCGGTGGC
641	MLOC_12223	HORVU5Hr1G057760	1042	1056	+	1.04e-06	CGTGGTGGCGGCGGA
642	MLOC_12223	HORVU5Hr1G057760	1469	1483	+	4.2e-06	ATTGGCGGCGGCGGC
643	MLOC_12223	HORVU5Hr1G057760	1472	1486	+	5.8e-08	GGCGGCGGCGGCGGC
644	MLOC_12223	HORVU5Hr1G057760	1475	1489	+	5.8e-08	GGCGGCGGCGGCGGC
645	MLOC_12223	HORVU5Hr1G057760	1478	1492	+	1.73e-06	GGCGGCGGCGGCGAC
646	MLOC_12223	HORVU5Hr1G061300	611	625	+	4.69e-06	ATCGGCAGCGGTGGC
647	MLOC_12223	HORVU5Hr1G061300	614	628	+	9.66e-06	GGCAGCGGTGGCGGT
648	MLOC_12223	HORVU5Hr1G061300	651	665	+	2.84e-06	TGGTGTGGCGGTGGC
649	MLOC_12223	HORVU5Hr1G061530	127	141	+	9.66e-06	GGAGGCAGAGGTGGT
650	MLOC_12223	HORVU5Hr1G061530	130	144	+	1.07e-06	GGCAGAGGTGGTGGA
651	MLOC_12223	HORVU5Hr1G061530	91	105	+	9.29e-07	AATGGCGGCGGTGGA
652	MLOC_12223	HORVU5Hr1G062530	856	870	-	7.85e-06	GGGAGCAGCGGTGGG
653	MLOC_12223	HORVU5Hr1G063480	591	605	+	6.72e-06	ATTGATGGCGGTGGA
654	MLOC_12223	HORVU5Hr1G063480	68	82	+	4.08e-07	GGGGGTGGCGGCGGC
655	MLOC_12223	HORVU5Hr1G065660	177	191	+	3.32e-06	GTAGAAGGCGGCGGC
656	MLOC_12223	HORVU5Hr1G065660	180	194	+	1.09e-06	GAAGGCGGCGGCGGC
657	MLOC_12223	HORVU5Hr1G065660	183	197	+	3.6e-07	GGCGGCGGCGGCGGG
658	MLOC_12223	HORVU5Hr1G070390	1418	1432	-	1.32e-08	GGCGGTGGCGGTGGC
659	MLOC_12223	HORVU5Hr1G070390	1421	1435	-	2.05e-06	GGTGGCGGTGGCGGT
660	MLOC_12223	HORVU5Hr1G070390	1424	1438	-	1.32e-08	GGCGGTGGCGGTGGC
661	MLOC_12223	HORVU5Hr1G070390	1430	1444	-	7.07e-07	GGAGTTGGCGGTGGC
662	MLOC_12223	HORVU5Hr1G070800	972	986	-	2.54e-06	GGTGGTGGTGGTGGG
663	MLOC_12223	HORVU5Hr1G070800	975	989	-	8.29e-07	GGTGGTGGTGGTGGT
664	MLOC_12223	HORVU5Hr1G070800	978	992	-	8.29e-07	GGTGGTGGTGGTGGT
665	MLOC_12223	HORVU5Hr1G070800	981	995	-	1.44e-06	GGAGGTGGTGGTGGT
666	MLOC_12223	HORVU5Hr1G070800	984	998	-	1.34e-06	GGGGGAGGTGGTGGT
667	MLOC_12223	HORVU5Hr1G077100	1242	1256	+	1.52e-07	GCTGGAGGCGGTGGT
668	MLOC_12223	HORVU5Hr1G077100	1265	1279	-	4.28e-07	GGCGGAGGCGGAGGC
669	MLOC_12223	HORVU5Hr1G077100	1486	1500	-	4.4e-06	CGATGCGGCGGCGGA
670	MLOC_12223	HORVU5Hr1G077110	544	558	+	9.68e-07	GACGGTGGCGGCGGT
671	MLOC_12223	HORVU5Hr1G077350	1261	1275	-	3.6e-07	GGCGGCGGCGGCGGG
672	MLOC_12223	HORVU5Hr1G077350	1264	1278	-	1.14e-07	GGAGGCGGCGGCGGC
673	MLOC_12223	HORVU5Hr1G077350	1267	1281	-	3.33e-08	GGAGGAGGCGGCGGC
674	MLOC_12223	HORVU5Hr1G077350	761	775	+	4.69e-06	ATCGGCAGCGGTGGC
675	MLOC_12223	HORVU5Hr1G077350	764	778	+	9.66e-06	GGCAGCGGTGGCGGT
676	MLOC_12223	HORVU5Hr1G077350	801	815	+	6.72e-06	TGGTGTGGCGGCGGC
677	MLOC_12223	HORVU5Hr1G079750	1446	1460	-	9.3e-06	TTCAGAGGCGGCGGC
678	MLOC_12223	HORVU5Hr1G080230	671	685	+	1.97e-07	GGGAGAGGCGGTGGA
679	MLOC_12223	HORVU5Hr1G080500	683	697	+	5.99e-06	GACGCCGGCGGCGGA
680	MLOC_12223	HORVU5Hr1G080530	854	868	+	7.48e-06	GGAGGAGACGGCGGG
681	MLOC_12223	HORVU5Hr1G082890	1446	1460	-	2.33e-06	TGCGGCGGCGGCGGG
682	MLOC_12223	HORVU5Hr1G088130	111	125	-	1.73e-06	GGCGGCGGCGGCGAC
683	MLOC_12223	HORVU5Hr1G088130	114	128	-	7.62e-06	CACGGCGGCGGCGGC
684	MLOC_12223	HORVU5Hr1G088130	450	464	+	5.87e-06	CGCGGTGGTGGTGGA
685	MLOC_12223	HORVU5Hr1G088620	1054	1068	+	9.03e-06	GGGGAGGGCGGTGGA
686	MLOC_12223	HORVU5Hr1G088620	576	590	-	2.51e-06	GGTTGTGGTGGTGGT
687	MLOC_12223	HORVU5Hr1G092100	516	530	-	7.54e-06	GGAGGCGGAGGCGGC
688	MLOC_12223	HORVU5Hr1G092100	519	533	-	4.28e-07	GGCGGAGGCGGAGGC
689	MLOC_12223	HORVU5Hr1G092100	522	536	-	5.63e-06	GGAGGCGGAGGCGGA
690	MLOC_12223	HORVU5Hr1G092100	525	539	-	3.94e-07	GGTGGAGGCGGAGGC
691	MLOC_12223	HORVU5Hr1G092100	528	542	-	6.18e-06	GGAGGTGGAGGCGGA
692	MLOC_12223	HORVU5Hr1G092150	516	530	-	7.54e-06	GGAGGCGGAGGCGGC
693	MLOC_12223	HORVU5Hr1G092150	519	533	-	4.28e-07	GGCGGAGGCGGAGGC
694	MLOC_12223	HORVU5Hr1G092150	522	536	-	5.63e-06	GGAGGCGGAGGCGGA
695	MLOC_12223	HORVU5Hr1G092150	525	539	-	3.94e-07	GGTGGAGGCGGAGGC
696	MLOC_12223	HORVU5Hr1G092150	528	542	-	6.18e-06	GGAGGTGGAGGCGGA
697	MLOC_12223	HORVU5Hr1G093370	1002	1016	-	2.08e-06	GGCGGCGGAGGTGGC
698	MLOC_12223	HORVU5Hr1G093370	1008	1022	-	1.13e-06	GGGCGAGGCGGCGGA
699	MLOC_12223	HORVU5Hr1G094380	1205	1219	+	7.56e-07	CGCGGAGGCGGCGGT
700	MLOC_12223	HORVU5Hr1G094420	1088	1102	+	6.3e-07	GGTGGTGGTGGTGGC
701	MLOC_12223	HORVU5Hr1G094420	1091	1105	+	1.8e-06	GGTGGTGGTGGCGGC
702	MLOC_12223	HORVU5Hr1G094420	1094	1108	+	6.19e-08	GGTGGTGGCGGCGGC
703	MLOC_12223	HORVU5Hr1G094420	1097	1111	+	5.25e-08	GGTGGCGGCGGCGGC
704	MLOC_12223	HORVU5Hr1G094420	1100	1114	+	2.19e-06	GGCGGCGGCGGCGAT
705	MLOC_12223	HORVU5Hr1G095310	471	485	+	4.69e-06	GGTGATGGTGGTGGT
706	MLOC_12223	HORVU5Hr1G095480	301	315	+	2.41e-06	GGTGGTAGTGGTGGT
707	MLOC_12223	HORVU5Hr1G097060	453	467	-	6.79e-06	CGTGACGGCGGCGGC
708	MLOC_12223	HORVU5Hr1G097500	1447	1461	-	4.14e-07	GGTGGGGGCGGTGGA
709	MLOC_12223	HORVU5Hr1G097800	1169	1183	-	1.84e-06	GGCGGAGGCGGAGGG
710	MLOC_12223	HORVU5Hr1G097800	1172	1186	-	5.63e-06	GGAGGCGGAGGCGGA
711	MLOC_12223	HORVU5Hr1G097800	1175	1189	-	7.26e-07	GGAGGAGGCGGAGGC
712	MLOC_12223	HORVU5Hr1G097800	1178	1192	-	2.67e-06	GGAGGAGGAGGCGGA
713	MLOC_12223	HORVU5Hr1G098190	857	871	+	4.8e-06	GGTGGCGTCGGCGGC
714	MLOC_12223	HORVU5Hr1G101600	318	332	+	2.57e-06	GAGGGCGGCGGCGGC
715	MLOC_12223	HORVU5Hr1G101600	321	335	+	2.25e-06	GGCGGCGGCGGCGCC
716	MLOC_12223	HORVU5Hr1G101600	57	71	-	8.09e-07	GGTGCAAGCGGTGGT
717	MLOC_12223	HORVU5Hr1G101600	592	606	+	5.23e-06	GAAAAAGGCGGTGGC
718	MLOC_12223	HORVU5Hr1G103400	1008	1022	-	3.6e-07	GGCGGCGGCGGCGGG
719	MLOC_12223	HORVU5Hr1G103400	1011	1025	-	5.73e-07	TGCGGCGGCGGCGGC
720	MLOC_12223	HORVU5Hr1G103400	1128	1142	-	1.8e-06	AGCTGCGGCGGCGGC
721	MLOC_12223	HORVU5Hr1G109420	1097	1111	+	1.73e-06	GCACGAGGCGGTGGA
722	MLOC_12223	HORVU5Hr1G109420	762	776	-	9.22e-06	GCGGACGGCGGTGGT
723	MLOC_12223	HORVU5Hr1G109420	919	933	+	2.57e-06	TCCGGAGGCGGCGGC
724	MLOC_12223	HORVU5Hr1G111500	44	58	+	2e-06	GATGGAGGCGGAGGA
725	MLOC_12223	HORVU5Hr1G111590	1383	1397	-	4.69e-06	GGTGATGGTGGTGGT
726	MLOC_12223	HORVU5Hr1G112900	1334	1348	-	1.62e-09	GGTGGAGGCGGTGGC
727	MLOC_12223	HORVU5Hr1G114910	452	466	-	1.96e-06	CGAGGAAGCGGCGGA
728	MLOC_12223	HORVU5Hr1G114910	588	602	+	8.59e-06	GGGAGGGGCGGTGGA
729	MLOC_12223	HORVU5Hr1G115070	646	660	+	8.42e-07	TGGGGCGGCGGTGGC
730	MLOC_12223	HORVU5Hr1G121860	681	695	+	2.88e-06	GTGTGAGGCGGCGGA
731	MLOC_12223	HORVU5Hr1G121860	684	698	+	6.18e-06	TGAGGCGGCGGAGGA
732	MLOC_12223	HORVU5Hr1G123680	1287	1301	+	4.35e-07	GGCGTAGGCGGCGGC
733	MLOC_12223	HORVU6Hr1G003500	1032	1046	-	2.81e-06	GCGGGCGGCGGCGGA
734	MLOC_12223	HORVU6Hr1G003500	1107	1121	-	2.81e-06	GCGGGCGGCGGCGGA
735	MLOC_12223	HORVU6Hr1G003500	1182	1196	-	2.81e-06	GCGGGCGGCGGCGGA
736	MLOC_12223	HORVU6Hr1G003500	957	971	-	2.81e-06	GCGGGCGGCGGCGGA
737	MLOC_12223	HORVU6Hr1G003770	475	489	-	2.57e-06	GGAGGTGGAGGTGGA
738	MLOC_12223	HORVU6Hr1G019840	1475	1489	-	2.57e-06	GGAGGTGGAGGTGGA
739	MLOC_12223	HORVU6Hr1G020080	1035	1049	-	1.39e-06	AGCAGTGGCGGTGGC
740	MLOC_12223	HORVU6Hr1G021020	373	387	-	2.51e-07	GGCGGCAGCGGCGGC
741	MLOC_12223	HORVU6Hr1G021020	486	500	-	1.62e-06	AGTGGCAGCGGCGGC
742	MLOC_12223	HORVU6Hr1G028730	612	626	-	3.18e-06	GGCGGCGGCGGTGCG
743	MLOC_12223	HORVU6Hr1G028730	615	629	-	8.37e-08	GGCGGCGGCGGCGGT
744	MLOC_12223	HORVU6Hr1G028730	618	632	-	5.8e-08	GGCGGCGGCGGCGGC
745	MLOC_12223	HORVU6Hr1G028730	621	635	-	1.14e-07	GGAGGCGGCGGCGGC
746	MLOC_12223	HORVU6Hr1G028730	624	638	-	3.6e-07	AGAGGAGGCGGCGGC
747	MLOC_12223	HORVU6Hr1G028940	1018	1032	-	2.88e-06	GACTGCGGCGGTGGG
748	MLOC_12223	HORVU6Hr1G034130	1420	1434	-	4.14e-07	GGCCGCGGCGGTGGT
749	MLOC_12223	HORVU6Hr1G034570	533	547	-	6.39e-07	AGCGGTGGCGGCGGC
750	MLOC_12223	HORVU6Hr1G034570	556	570	-	2.3e-06	TGGGGCGGCGGCGGC
751	MLOC_12223	HORVU6Hr1G034570	579	593	-	6.18e-06	CGCGTCGGCGGTGGT
752	MLOC_12223	HORVU6Hr1G034570	622	636	+	5.46e-06	CGCTGCGGCGGTGGG
753	MLOC_12223	HORVU6Hr1G039140	1042	1056	+	1.86e-06	GGCGCAAGCGGCGGC
754	MLOC_12223	HORVU6Hr1G039140	1045	1059	+	7.85e-06	GCAAGCGGCGGCGGC
755	MLOC_12223	HORVU6Hr1G039140	1048	1062	+	5.65e-07	AGCGGCGGCGGCGGC
756	MLOC_12223	HORVU6Hr1G039140	1051	1065	+	7.48e-06	GGCGGCGGCGGCGCG
757	MLOC_12223	HORVU6Hr1G039140	931	945	+	6.13e-07	GGCGCAGGCGGCGGC
758	MLOC_12223	HORVU6Hr1G039140	996	1010	+	3.22e-06	GGCGGCGACGGCGGC
759	MLOC_12223	HORVU6Hr1G042410	952	966	-	4.95e-06	CGGGGCGGCGGCGGC
760	MLOC_12223	HORVU6Hr1G055030	1249	1263	+	2.84e-06	GAGTGCGGCGGTGGC
761	MLOC_12223	HORVU6Hr1G058710	1416	1430	-	1.96e-06	CGAGGAAGCGGCGGA
762	MLOC_12223	HORVU6Hr1G058710	513	527	+	1.05e-06	GACGACGGCGGTGGA
763	MLOC_12223	HORVU6Hr1G061980	1455	1469	+	8.68e-06	GGAGGTAGAGGTGGC
764	MLOC_12223	HORVU6Hr1G063490	1061	1075	+	1.75e-07	GGCGACGGCGGTGGC
765	MLOC_12223	HORVU6Hr1G064470	1414	1428	+	6.45e-06	CGCGGAAGCGGTGAA
766	MLOC_12223	HORVU6Hr1G066560	1161	1175	-	8.59e-06	CGAGGTGGTGGTGGA
767	MLOC_12223	HORVU6Hr1G066560	1164	1178	-	2.95e-06	GGTCGAGGTGGTGGT
768	MLOC_12223	HORVU6Hr1G067020	1003	1017	-	1.58e-08	GGTGGCGGCGGTGGT
769	MLOC_12223	HORVU6Hr1G067020	1006	1020	-	8.65e-08	GGTGGTGGCGGCGGT
770	MLOC_12223	HORVU6Hr1G067020	1009	1023	-	9.66e-06	GACGGTGGTGGCGGC
771	MLOC_12223	HORVU6Hr1G067020	1012	1026	-	5.4e-06	GGAGACGGTGGTGGC
772	MLOC_12223	HORVU6Hr1G067020	1015	1029	-	6.12e-06	GAAGGAGACGGTGGT
773	MLOC_12223	HORVU6Hr1G067360	1367	1381	+	4.85e-07	GGGGGCGGCGGCGGT
774	MLOC_12223	HORVU6Hr1G067380	613	627	-	4.06e-06	GGCCGAGGCGGAGGC
775	MLOC_12223	HORVU6Hr1G068100	1354	1368	+	4.3e-06	GGCGGCAGCGGCGCA
776	MLOC_12223	HORVU6Hr1G069940	642	656	-	7.77e-06	CCTGGCGGCGGCGGA
777	MLOC_12223	HORVU6Hr1G070120	142	156	-	2.98e-06	GACGGAGGCGGAGGC
778	MLOC_12223	HORVU6Hr1G070120	1458	1472	-	5.8e-08	GGCGGCGGCGGCGGC
779	MLOC_12223	HORVU6Hr1G070120	1461	1475	-	5.8e-08	GGCGGCGGCGGCGGC
780	MLOC_12223	HORVU6Hr1G070120	1464	1478	-	5.73e-07	TGCGGCGGCGGCGGC
781	MLOC_12223	HORVU6Hr1G070120	1467	1481	-	2.63e-07	GGCTGCGGCGGCGGC
782	MLOC_12223	HORVU6Hr1G070120	403	417	-	4.4e-06	TGGGGCAGCGGCGGA
783	MLOC_12223	HORVU6Hr1G070600	344	358	-	9.22e-06	GGCGATGGCGGCGAC
784	MLOC_12223	HORVU6Hr1G071200	1101	1115	-	5.99e-06	AGCGGCGGTGGCGGA
785	MLOC_12223	HORVU6Hr1G071200	1143	1157	-	3.43e-08	GGCGGCGGCGGCGGA
786	MLOC_12223	HORVU6Hr1G071200	1146	1160	-	2.27e-06	AGGGGCGGCGGCGGC
787	MLOC_12223	HORVU6Hr1G071740	1077	1091	-	9.83e-07	GACAGCGGCGGTGGA
788	MLOC_12223	HORVU6Hr1G071740	1080	1094	-	3.55e-06	GGAGACAGCGGCGGT
789	MLOC_12223	HORVU6Hr1G071770	778	792	+	8.01e-06	AGCAGCAGCGGCGGC
790	MLOC_12223	HORVU6Hr1G071770	809	823	+	5.06e-06	GGAGTAGGCGGAGGA
791	MLOC_12223	HORVU6Hr1G071770	939	953	+	3.36e-06	GCCGGAGGTGGTGGT
792	MLOC_12223	HORVU6Hr1G071770	942	956	+	1.44e-06	GGAGGTGGTGGTGGT
793	MLOC_12223	HORVU6Hr1G071770	945	959	+	4.21e-07	GGTGGTGGTGGTGGA
794	MLOC_12223	HORVU6Hr1G071780	857	871	-	1.18e-06	GGAGGAGGCGGCGAC
795	MLOC_12223	HORVU6Hr1G072440	1184	1198	-	2.74e-06	GGCCGCAGCGGCGGC
796	MLOC_12223	HORVU6Hr1G072440	1419	1433	-	2.57e-06	GGGCGCGGCGGCGGA
797	MLOC_12223	HORVU6Hr1G072440	508	522	+	2.57e-06	GGGCGCGGCGGCGGA
798	MLOC_12223	HORVU6Hr1G076750	1478	1492	+	9.41e-07	GGCGGAGGCGGCGAT
799	MLOC_12223	HORVU6Hr1G076750	285	299	+	1.44e-06	GTTGGAGGCGGTGAA
800	MLOC_12223	HORVU6Hr1G076750	415	429	+	9.3e-06	TTTGGAGGTGGTGGC
801	MLOC_12223	HORVU6Hr1G076760	1463	1477	-	3.67e-06	GGAGGAGGAGGCGGC
802	MLOC_12223	HORVU6Hr1G077010	159	173	+	1.68e-06	GTCTAAGGCGGTGGA
803	MLOC_12223	HORVU6Hr1G080490	988	1002	-	2.64e-06	GATGGCGGTGGTGGA
804	MLOC_12223	HORVU6Hr1G080490	991	1005	-	3.32e-06	GAAGATGGCGGTGGT
805	MLOC_12223	HORVU6Hr1G080600	1044	1058	+	6.52e-06	GACTGCAGCGGCGGT
806	MLOC_12223	HORVU6Hr1G080600	419	433	+	4.49e-06	TGGAGCGGCGGTGGC
807	MLOC_12223	HORVU6Hr1G080600	964	978	+	2.25e-06	GGAGGAGACGGCGGC
808	MLOC_12223	HORVU6Hr1G080600	967	981	+	9.99e-07	GGAGACGGCGGCGGC
809	MLOC_12223	HORVU6Hr1G080600	970	984	+	6.49e-07	GACGGCGGCGGCGGC
810	MLOC_12223	HORVU6Hr1G082070	1212	1226	-	8.29e-07	GGTGGTGGTGGTGGT
811	MLOC_12223	HORVU6Hr1G082070	1215	1229	-	5e-06	GATGGTGGTGGTGGT
812	MLOC_12223	HORVU6Hr1G082070	1218	1232	-	4.69e-06	GGTGATGGTGGTGGT
813	MLOC_12223	HORVU6Hr1G082070	1442	1456	+	6.38e-06	GGCGACGACGGTGGC
814	MLOC_12223	HORVU6Hr1G083960	227	241	-	7.24e-06	GGAGAAGGAGGTGGC
815	MLOC_12223	HORVU6Hr1G087090	1286	1300	-	8.9e-07	GGCGGTGGTGGTGGT
816	MLOC_12223	HORVU6Hr1G087090	1292	1306	-	5.75e-06	GGGAACGGCGGTGGT
817	MLOC_12223	HORVU6Hr1G088370	219	233	-	1.13e-06	GGAGGTGGTGGTGGC
818	MLOC_12223	HORVU6Hr1G088370	222	236	-	6.45e-06	CGAGGAGGTGGTGGT
819	MLOC_12223	HORVU6Hr1G088570	1066	1080	-	3.25e-06	AGCAGCGGCGGCGGC
820	MLOC_12223	HORVU6Hr1G088570	1069	1083	-	2.67e-06	GGAAGCAGCGGCGGC
821	MLOC_12223	HORVU6Hr1G088960	789	803	-	9.22e-06	GATGGTGGTGGCGGC
822	MLOC_12223	HORVU6Hr1G088960	916	930	+	6.38e-06	AGTGGTGACGGTGGC
823	MLOC_12223	HORVU6Hr1G089980	885	899	+	3.4e-06	GGCGGCAACGGTGGC
824	MLOC_12223	HORVU6Hr1G090200	1256	1270	-	8.29e-07	GGTGGTGGTGGTGGT
825	MLOC_12223	HORVU6Hr1G091860	1457	1471	+	5.8e-08	GGCGGCGGCGGCGGC
826	MLOC_12223	HORVU6Hr1G091860	1460	1474	+	5.8e-08	GGCGGCGGCGGCGGC
827	MLOC_12223	HORVU6Hr1G091860	759	773	-	7.09e-06	TGGTGTAGCGGTGGC
828	MLOC_12223	HORVU6Hr1G093050	1084	1098	-	4.54e-06	TGTGATGGCGGCGGT
829	MLOC_12223	HORVU6Hr1G093360	1270	1284	+	7.7e-06	GATAAAGGCGGCGGC
830	MLOC_12223	HORVU6Hr1G093540	158	172	-	4.01e-06	TCCGGCGGCGGCGGA
831	MLOC_12223	HORVU6Hr1G093600	61	75	+	6.79e-06	TGAGGCGACGGTGGA
832	MLOC_12223	HORVU6Hr1G093660	1297	1311	-	2.14e-08	GGCGGTGGCGGTGGT
833	MLOC_12223	HORVU7Hr1G001330	179	193	-	1.05e-06	GGCGCCGGCGGCGGA
834	MLOC_12223	HORVU7Hr1G005270	988	1002	-	4.35e-06	GAAGCAGGCGGCGGA
835	MLOC_12223	HORVU7Hr1G011120	1256	1270	+	5.65e-07	AGCGGCGGCGGCGGC
836	MLOC_12223	HORVU7Hr1G011120	1259	1273	+	5.8e-08	GGCGGCGGCGGCGGC
837	MLOC_12223	HORVU7Hr1G011120	1262	1276	+	5.8e-08	GGCGGCGGCGGCGGC
838	MLOC_12223	HORVU7Hr1G011120	1265	1279	+	2.88e-06	GGCGGCGGCGGCGCT
839	MLOC_12223	HORVU7Hr1G012530	1269	1283	-	4.49e-06	AGTGGTGGTGGTGGT
840	MLOC_12223	HORVU7Hr1G012530	1370	1384	-	3.36e-06	GGGAGTAGCGGTGGT
841	MLOC_12223	HORVU7Hr1G017190	640	654	+	4.44e-06	ATTGGCAGCGGTGGC
842	MLOC_12223	HORVU7Hr1G017190	643	657	+	9.66e-06	GGCAGCGGTGGCGGT
843	MLOC_12223	HORVU7Hr1G017730	1482	1496	-	5.59e-07	GGCAGCGGCGGCGGC
844	MLOC_12223	HORVU7Hr1G019890	1347	1361	+	3.22e-06	GGCGGCGACGGCGGC
845	MLOC_12223	HORVU7Hr1G026680	372	386	+	4.57e-07	GGTGTCGGCGGTGGT
846	MLOC_12223	HORVU7Hr1G029110	306	320	+	8.09e-06	AGTGGCAGCGGTGAC
847	MLOC_12223	HORVU7Hr1G031350	498	512	-	9.84e-06	GGAGAGGGCGGCGGA
848	MLOC_12223	HORVU7Hr1G031620	1208	1222	+	5.58e-06	CAAGGAGGCGGCGGC
849	MLOC_12223	HORVU7Hr1G031620	1211	1225	+	1.14e-07	GGAGGCGGCGGCGGC
850	MLOC_12223	HORVU7Hr1G035360	1420	1434	-	4.06e-06	GGCGTCGGCGGCGGG
851	MLOC_12223	HORVU7Hr1G036380	1356	1370	-	1.73e-06	GAAGCAGGCGGTGGA
852	MLOC_12223	HORVU7Hr1G041300	371	385	-	1.37e-06	AGAGGTGGCGGCGGT
853	MLOC_12223	HORVU7Hr1G041380	628	642	+	8.59e-06	CATGGAAGCGGCGGC
854	MLOC_12223	HORVU7Hr1G041470	179	193	-	1.14e-07	GGAGGCGGCGGCGGC
855	MLOC_12223	HORVU7Hr1G041470	182	196	-	8.17e-06	ACGGGAGGCGGCGGC
856	MLOC_12223	HORVU7Hr1G041570	1099	1113	+	9.01e-07	GCCGGAAGCGGCGGA
857	MLOC_12223	HORVU7Hr1G041570	895	909	+	2.6e-06	GGCAGAGGCGGAGGC
858	MLOC_12223	HORVU7Hr1G043800	1192	1206	+	4.69e-06	ATCGGCAGCGGTGGC
859	MLOC_12223	HORVU7Hr1G043800	1195	1209	+	9.66e-06	GGCAGCGGTGGCGGT
860	MLOC_12223	HORVU7Hr1G045980	1023	1037	+	1.84e-06	AGAGAAAGCGGTGGA
861	MLOC_12223	HORVU7Hr1G048690	1467	1481	+	8.65e-08	GGTGGTGGCGGCGGT
862	MLOC_12223	HORVU7Hr1G048690	1470	1484	+	1.09e-08	GGTGGCGGCGGTGGC
863	MLOC_12223	HORVU7Hr1G052350	1267	1281	-	1.77e-06	TCCGGTGGCGGTGGA
864	MLOC_12223	HORVU7Hr1G055440	1126	1140	-	3.5e-07	AGCGAAGGCGGTGGA
865	MLOC_12223	HORVU7Hr1G056660	283	297	-	6.72e-06	TGGTGTGGCGGCGGC
866	MLOC_12223	HORVU7Hr1G056660	320	334	-	9.66e-06	GGCAGCGGTGGCGGT
867	MLOC_12223	HORVU7Hr1G056660	323	337	-	4.69e-06	ATCGGCAGCGGTGGC
868	MLOC_12223	HORVU7Hr1G065590	305	319	+	6.25e-06	AGTTGCGGCGGTGAA
869	MLOC_12223	HORVU7Hr1G069230	1360	1374	-	4.14e-07	GGCGGTGGCGGCGGG
870	MLOC_12223	HORVU7Hr1G069230	611	625	-	2.78e-06	GCAGGAGGCGGCGGG
871	MLOC_12223	HORVU7Hr1G074820	1248	1262	-	2.41e-06	GGCAGCAGCGGTGGG
872	MLOC_12223	HORVU7Hr1G075060	1428	1442	-	2.37e-08	GGTGGAGGCGGTGGG
873	MLOC_12223	HORVU7Hr1G081590	1359	1373	+	1.77e-06	GGCGGTGACGGTGGT
874	MLOC_12223	HORVU7Hr1G083990	1136	1150	-	9.57e-06	GGTGCTGGTGGTGGT
875	MLOC_12223	HORVU7Hr1G083990	1365	1379	-	6.39e-07	CGCGGCGGCGGTGGT
876	MLOC_12223	HORVU7Hr1G084830	348	362	+	3.97e-06	AGTGGAAGCGGTGAC
877	MLOC_12223	HORVU7Hr1G084830	858	872	-	8.42e-06	GGAAGAGGAGGTGGT
878	MLOC_12223	HORVU7Hr1G084830	908	922	-	3.6e-07	GGCGGCGGCGGCGGG
879	MLOC_12223	HORVU7Hr1G084830	911	925	-	1.14e-07	GGAGGCGGCGGCGGC
880	MLOC_12223	HORVU7Hr1G084830	914	928	-	2.4e-07	GACGGAGGCGGCGGC
881	MLOC_12223	HORVU7Hr1G092300	1255	1269	-	3.4e-06	GACGGAAGTGGTGGA
882	MLOC_12223	HORVU7Hr1G092300	1401	1415	-	5.85e-09	GGTGGTGGCGGTGGA
883	MLOC_12223	HORVU7Hr1G092560	1431	1445	-	4.28e-07	GGCGGAGGCGGAGGC
884	MLOC_12223	HORVU7Hr1G092560	1434	1448	-	3.75e-06	GGCGGCGGAGGCGGA
885	MLOC_12223	HORVU7Hr1G092560	1437	1451	-	5.63e-06	TGCGGCGGCGGAGGC
886	MLOC_12223	HORVU7Hr1G092560	1440	1454	-	5.99e-06	GTGTGCGGCGGCGGA
887	MLOC_12223	HORVU7Hr1G097470	380	394	-	4.3e-06	GGGAGCAGCGGCGGA
888	MLOC_12223	HORVU7Hr1G097470	397	411	-	8.77e-06	GCTGGAGGAGGTGGT
889	MLOC_12223	HORVU7Hr1G097630	101	115	-	1.32e-08	GGAGGCGGCGGTGGA
890	MLOC_12223	HORVU7Hr1G097630	104	118	-	2.78e-07	AGCGGAGGCGGCGGT
891	MLOC_12223	HORVU7Hr1G099070	1410	1424	-	2.38e-06	GGTAGTGGCGGCGGG
892	MLOC_12223	HORVU7Hr1G099070	1471	1485	-	6.66e-06	GCCGGCGGCGGAGGA
893	MLOC_12223	HORVU7Hr1G099070	1474	1488	-	1.05e-06	GGCGCCGGCGGCGGA
894	MLOC_12223	HORVU7Hr1G101230	1320	1334	-	5.8e-08	GGCGGCGGCGGCGGC
895	MLOC_12223	HORVU7Hr1G101230	1323	1337	-	5.8e-08	GGCGGCGGCGGCGGC
896	MLOC_12223	HORVU7Hr1G101230	1326	1340	-	5.8e-08	GGCGGCGGCGGCGGC
897	MLOC_12223	HORVU7Hr1G101230	1329	1343	-	1.14e-07	GGAGGCGGCGGCGGC
898	MLOC_12223	HORVU7Hr1G101230	1332	1346	-	1.13e-06	GAGGGAGGCGGCGGC
899	MLOC_12223	HORVU7Hr1G101270	1348	1362	+	8.9e-07	GGTCGCGGCGGCGGC
900	MLOC_12223	HORVU7Hr1G101270	1351	1365	+	1.82e-06	CGCGGCGGCGGCGGT
901	MLOC_12223	HORVU7Hr1G101270	1354	1368	+	3.18e-06	GGCGGCGGCGGTGCG
902	MLOC_12223	HORVU7Hr1G101270	1378	1392	+	7.85e-06	GGTGCTGGTGGTGGC
903	MLOC_12223	HORVU7Hr1G101270	671	685	-	4.49e-06	AGTGGTGGTGGTGGT
904	MLOC_12223	HORVU7Hr1G106160	413	427	-	4.35e-06	AGACGTGGCGGTGGT
905	MLOC_12223	HORVU7Hr1G113460	1342	1356	-	7.48e-06	TGTGGTGGAGGTGGA
906	MLOC_12223	HORVU7Hr1G115460	183	197	+	4.69e-06	ATCGGCAGCGGTGGC
907	MLOC_12223	HORVU7Hr1G115460	186	200	+	9.66e-06	GGCAGCGGTGGCGGT
908	MLOC_12223	HORVU7Hr1G115460	223	237	+	6.72e-06	TGGTGTGGCGGCGGC
909	MLOC_12223	HORVU7Hr1G115460	933	947	+	6.72e-06	TGGTGTGGCGGCGGC
910	MLOC_12223	HORVU7Hr1G119080	101	115	+	1.4e-06	CGCGGCGGCGGCGGC
911	MLOC_12223	HORVU7Hr1G119080	104	118	+	5.93e-06	GGCGGCGGCGGCGAG
912	MLOC_12223	HORVU7Hr1G119080	98	112	+	3.55e-06	GGGCGCGGCGGCGGC
913	MLOC_12223	HORVU7Hr1G120030	1331	1345	-	9.13e-06	GGAGGAGGCGGAGCA
914	MLOC_13438	HORVU0Hr1G004730	12	26	-	1.38e-07	CATGGTTCGCACGTG
915	MLOC_13438	HORVU0Hr1G019500	73	87	+	6.82e-06	CACGGGAGCCACGTG
916	MLOC_13438	HORVU1Hr1G000440	1125	1139	+	1.41e-06	CGTGTTTTGCACGTC
917	MLOC_13438	HORVU1Hr1G013190	10	24	+	2.56e-06	GGTGAGGGGCACGTG
918	MLOC_13438	HORVU1Hr1G067910	1421	1435	-	5.37e-06	CGCGCTGGCCACGTG
919	MLOC_13438	HORVU1Hr1G074850	60	74	+	4.42e-08	CGTGCGCTGCACGTG
920	MLOC_13438	HORVU1Hr1G076210	391	405	+	6.43e-06	GGGGTGGCGCACGTG
921	MLOC_13438	HORVU1Hr1G076470	921	935	-	6.39e-06	CATGTGGTTCACGTG
922	MLOC_13438	HORVU1Hr1G086380	1291	1305	-	9.3e-06	CGTCTGCCACACGTG
923	MLOC_13438	HORVU1Hr1G087070	1485	1499	-	4.5e-06	CGGGACTCTCACGTG
924	MLOC_13438	HORVU1Hr1G087110	653	667	+	1.36e-06	GGTGGCTGCCACGTG
925	MLOC_13438	HORVU1Hr1G091210	8	22	+	9.85e-06	CAAGCTCGTCACGTG
926	MLOC_13438	HORVU2Hr1G099460	1210	1224	+	9.25e-06	GACGTGTTGCACGTG
927	MLOC_13438	HORVU2Hr1G104470	728	742	+	4.75e-06	GATGTTTCACACGTG
928	MLOC_13438	HORVU2Hr1G105800	851	865	+	6.43e-06	GTTGTCACGCACGTG
929	MLOC_13438	HORVU3Hr1G019570	1368	1382	-	1.15e-06	CGTGCCACTCACGTG
930	MLOC_13438	HORVU3Hr1G050290	877	891	+	2.42e-06	CCTGCGCTGCACGTG
931	MLOC_13438	HORVU3Hr1G050770	1199	1213	+	4.38e-06	GGCGGTCGGCACGTG
932	MLOC_13438	HORVU3Hr1G057540	1209	1223	+	5.78e-06	CGTGTTCTCCACGTC
933	MLOC_13438	HORVU3Hr1G069970	775	789	-	2.58e-07	CGGGCTTGCCACGTG
934	MLOC_13438	HORVU3Hr1G073560	1357	1371	-	3.57e-06	CGGGGTGTCCACGTG
935	MLOC_13438	HORVU3Hr1G080210	957	971	-	3.93e-06	CATTGGTGCCACGTG
936	MLOC_13438	HORVU3Hr1G080820	699	713	-	5.82e-06	CATACCCTGCACGTG
937	MLOC_13438	HORVU3Hr1G083560	1068	1082	-	8.6e-06	CCTGGTACACACGTG
938	MLOC_13438	HORVU3Hr1G085930	1095	1109	+	1.95e-07	CGTGGTGGGCACGTG
939	MLOC_13438	HORVU3Hr1G090000	1369	1383	-	3.69e-06	GGTGGGGGCCACGTG
940	MLOC_13438	HORVU3Hr1G092250	1388	1402	+	5.58e-06	GGTTTCTTGCACGTG
941	MLOC_13438	HORVU3Hr1G114150	679	693	-	9.67e-07	GGTGTCCGGCACGTG
942	MLOC_13438	HORVU4Hr1G000420	830	844	+	9.59e-09	CGTGCGTTGCACGTG
943	MLOC_13438	HORVU4Hr1G005100	1396	1410	-	5.64e-06	CTTTCGCTGCACGTG
944	MLOC_13438	HORVU4Hr1G007400	876	890	+	8.29e-06	GGGTTGTTGCACGTG
945	MLOC_13438	HORVU4Hr1G008150	711	725	+	2.95e-06	CGGATCTCGCACGTG
946	MLOC_13438	HORVU4Hr1G008150	720	734	-	9.15e-06	AATGTTCTGCACGTG
947	MLOC_13438	HORVU4Hr1G023550	454	468	+	9.55e-06	CGATATCTGCACGTG
948	MLOC_13438	HORVU4Hr1G023730	544	558	-	7.69e-06	CATGGGTTGCACATG
949	MLOC_13438	HORVU4Hr1G056470	1155	1169	-	5.16e-06	GGGAGGTGGCACGTG
950	MLOC_13438	HORVU5Hr1G001360	779	793	-	1.2e-06	GGTGGGACCCACGTG
951	MLOC_13438	HORVU5Hr1G018850	1421	1435	+	4.56e-06	GGAGGCTGGCACGTG
952	MLOC_13438	HORVU5Hr1G018850	1430	1444	-	2.58e-08	CGTGGTCGGCACGTG
953	MLOC_13438	HORVU5Hr1G019110	1453	1467	-	2.99e-06	CAGGATCCGCACGTG
954	MLOC_13438	HORVU5Hr1G034180	1443	1457	+	2.02e-06	CATGACCTGCACGTG
955	MLOC_13438	HORVU5Hr1G036590	1130	1144	-	5.48e-06	TGTATGTGGCACGTG
956	MLOC_13438	HORVU5Hr1G041660	40	54	-	8.62e-07	CCTGGTTGGCACGTG
957	MLOC_13438	HORVU5Hr1G047790	1143	1157	-	6.48e-07	GGTGGGTCCCACGTG
958	MLOC_13438	HORVU5Hr1G070800	117	131	+	8.31e-07	CGTACGAGCCACGTG
959	MLOC_13438	HORVU5Hr1G073310	1397	1411	+	3.93e-06	CACGGGCGGCACGTG
960	MLOC_13438	HORVU5Hr1G078950	998	1012	-	2.69e-06	CTTGATTCTCACGTG
961	MLOC_13438	HORVU5Hr1G089970	988	1002	+	8.83e-06	CTTGTGGTTCACGTG
962	MLOC_13438	HORVU5Hr1G092290	902	916	+	6.43e-06	CATTTGTGACACGTG
963	MLOC_13438	HORVU5Hr1G108670	1393	1407	-	8.34e-06	AGGGATTTGCACGTG
964	MLOC_13438	HORVU6Hr1G017900	1372	1386	+	1.41e-09	CGTGCTTGGCACGTG
965	MLOC_13438	HORVU6Hr1G017900	1381	1395	-	1.64e-06	GGTGGGGGGCACGTG
966	MLOC_13438	HORVU6Hr1G032960	14	28	-	9.9e-06	GGAGTTAGTCACGTG
967	MLOC_13438	HORVU6Hr1G034490	244	258	-	8.94e-08	CGTGCTTGTCACGTG
968	MLOC_13438	HORVU6Hr1G056570	1283	1297	-	7.97e-06	GGAGACTTGCACGTG
969	MLOC_13438	HORVU6Hr1G066560	96	110	+	1.91e-06	CGTGCGTTGCACATG
970	MLOC_13438	HORVU6Hr1G071740	1348	1362	+	6.96e-06	CGAGGCGCGCACGTG
971	MLOC_13438	HORVU6Hr1G078210	129	143	-	1.38e-07	CATGGTTCGCACGTG
972	MLOC_13438	HORVU6Hr1G081470	1184	1198	-	6.5e-06	GGCGAGCGGCACGTG
973	MLOC_13438	HORVU6Hr1G088370	138	152	+	7.05e-06	CGCGGCGGGCACGTG
974	MLOC_13438	HORVU6Hr1G088370	147	161	-	9.67e-07	CGCGCTCTGCACGTG
975	MLOC_13438	HORVU7Hr1G026940	186	200	-	8.45e-06	CGGCCCTGGCACGTG
976	MLOC_13438	HORVU7Hr1G035500	868	882	+	3.03e-06	CGGTTTTGCCACGTG
977	MLOC_13438	HORVU7Hr1G048430	153	167	+	3.71e-06	CATGACTGTCACGTG
978	MLOC_13438	HORVU7Hr1G048430	441	455	-	3.61e-06	GGTGTTGCCCACGTG
979	MLOC_13438	HORVU7Hr1G052350	1343	1357	+	6.29e-06	CGCGGCCTCCACGTG
980	MLOC_13438	HORVU7Hr1G055440	1342	1356	+	8.34e-06	CGCAAGCCGCACGTG
981	MLOC_13438	HORVU7Hr1G075060	1379	1393	-	3.64e-06	CAGGGGCGCCACGTG
982	MLOC_13438	HORVU7Hr1G088630	720	734	+	4.04e-06	CAGGGGACCCACGTG
983	MLOC_13438	HORVU7Hr1G097470	146	160	+	4.38e-06	CGTACGGTCCACGTG
984	MLOC_13932	HORVU1Hr1G057410	958	975	-	6.39e-06	GCGTGCGGTGCAAGCCAA
985	MLOC_13932	HORVU1Hr1G063380	864	881	-	9.17e-06	ACGTAACGGACAAGGCAC
986	MLOC_13932	HORVU1Hr1G074850	56	73	-	1.08e-06	ACGTGCAGCGCACGTAAA
987	MLOC_13932	HORVU1Hr1G081410	1258	1275	+	1.95e-06	ACGTGGAAAACAAGTCAA
988	MLOC_13932	HORVU1Hr1G090330	210	227	+	4.79e-06	ACGTGTACATCAAGCGAC
989	MLOC_13932	HORVU2Hr1G013440	272	289	+	1.15e-06	ACGTGTGCTTCAAGAAAA
990	MLOC_13932	HORVU2Hr1G036080	235	252	-	5.29e-06	ACGTACAACACACGATAG
991	MLOC_13932	HORVU2Hr1G042310	296	313	-	6.82e-06	CCGTGTCACAGAAGAAAA
992	MLOC_13932	HORVU2Hr1G083710	142	159	-	4.09e-06	ACTTGAAAGACAAGACAA
993	MLOC_13932	HORVU2Hr1G088640	1263	1280	+	7.27e-06	GCGTATGTCGCACGCCAT
994	MLOC_13932	HORVU3Hr1G055990	1390	1407	-	7.07e-06	ACGTGAAAAAAAAGAAAA
995	MLOC_13932	HORVU3Hr1G079640	788	805	-	2.53e-06	ACGTGCCACATAAGCAAA
996	MLOC_13932	HORVU3Hr1G089950	1327	1344	-	4.94e-06	ACTTGAATCTCAAGAAAA
997	MLOC_13932	HORVU4Hr1G026230	1450	1467	+	1.3e-06	GCGTATTCAACAAGGAAA
998	MLOC_13932	HORVU4Hr1G043910	397	414	+	7.89e-06	ACGTACAAGAGAAGAAAA
999	MLOC_13932	HORVU4Hr1G062630	619	636	-	7.34e-06	ACGTGTCTCCCAAGAAAA
1000	MLOC_13932	HORVU4Hr1G066230	1131	1148	-	3.77e-06	GCGTATCGAAGACGAAAC
1001	MLOC_13932	HORVU4Hr1G078260	529	546	+	1.97e-07	ACGTGTTATACAAGTCAC
1002	MLOC_13932	HORVU5Hr1G009440	374	391	-	1.37e-06	GCTTGTGAAGCACGTAAT
1003	MLOC_13932	HORVU5Hr1G052730	926	943	+	2.73e-07	ACGTATATAACAAGGAAT
1004	MLOC_13932	HORVU5Hr1G056470	1009	1026	+	8.47e-06	ACGTGAGTCACATGCAAC
1005	MLOC_13932	HORVU5Hr1G078950	999	1016	+	1.63e-06	ACGTGAGAATCAAGCTAG
1006	MLOC_13932	HORVU5Hr1G084710	769	786	-	1.37e-06	CCGTGAAAAGCAAGCAAG
1007	MLOC_13932	HORVU5Hr1G120570	237	254	-	1.21e-06	GCGTGTTACAGAAGAAAA
1008	MLOC_13932	HORVU6Hr1G068100	340	357	-	4.99e-06	GCGTGTCAAAAAAGCAAC
1009	MLOC_13932	HORVU6Hr1G072440	1207	1224	-	7.41e-07	ACGTGCTGCACAAGCCAC
1010	MLOC_14118	HORVU0Hr1G017170	657	665	+	5.79e-06	AAGATATTT
1011	MLOC_14118	HORVU1Hr1G037590	155	163	+	5.79e-06	AAGATATTT
1012	MLOC_14118	HORVU1Hr1G049840	1453	1461	+	5.79e-06	AAGATATTT
1013	MLOC_14118	HORVU1Hr1G059090	756	764	+	5.79e-06	AAGATATTT
1014	MLOC_14118	HORVU1Hr1G076180	369	377	-	5.79e-06	AAGATATTT
1015	MLOC_14118	HORVU1Hr1G090030	405	413	+	5.79e-06	AAGATATTT
1016	MLOC_14118	HORVU1Hr1G095430	1068	1076	-	5.79e-06	AAGATATTT
1017	MLOC_14118	HORVU2Hr1G026200	251	259	+	5.79e-06	AAGATATTT
1018	MLOC_14118	HORVU2Hr1G033850	691	699	-	5.79e-06	AAGATATTT
1019	MLOC_14118	HORVU2Hr1G103880	1225	1233	-	5.79e-06	AAGATATTT
1020	MLOC_14118	HORVU2Hr1G105190	462	470	+	5.79e-06	AAGATATTT
1021	MLOC_14118	HORVU3Hr1G017630	917	925	-	5.79e-06	AAGATATTT
1022	MLOC_14118	HORVU3Hr1G019480	133	141	+	5.79e-06	AAGATATTT
1023	MLOC_14118	HORVU3Hr1G033370	461	469	+	5.79e-06	AAGATATTT
1024	MLOC_14118	HORVU3Hr1G051010	1094	1102	-	5.79e-06	AAGATATTT
1025	MLOC_14118	HORVU3Hr1G066420	498	506	+	5.79e-06	AAGATATTT
1026	MLOC_14118	HORVU3Hr1G074490	208	216	+	5.79e-06	AAGATATTT
1027	MLOC_14118	HORVU3Hr1G085860	603	611	-	5.79e-06	AAGATATTT
1028	MLOC_14118	HORVU3Hr1G092600	1285	1293	+	5.79e-06	AAGATATTT
1029	MLOC_14118	HORVU4Hr1G010370	697	705	-	5.79e-06	AAGATATTT
1030	MLOC_14118	HORVU4Hr1G044610	364	372	+	5.79e-06	AAGATATTT
1031	MLOC_14118	HORVU4Hr1G054940	722	730	+	5.79e-06	AAGATATTT
1032	MLOC_14118	HORVU4Hr1G059120	1113	1121	+	5.79e-06	AAGATATTT
1033	MLOC_14118	HORVU4Hr1G084330	467	475	-	5.79e-06	AAGATATTT
1034	MLOC_14118	HORVU5Hr1G020430	583	591	+	5.79e-06	AAGATATTT
1035	MLOC_14118	HORVU5Hr1G062530	1171	1179	+	5.79e-06	AAGATATTT
1036	MLOC_14118	HORVU5Hr1G069960	966	974	+	5.79e-06	AAGATATTT
1037	MLOC_14118	HORVU5Hr1G080230	423	431	+	5.79e-06	AAGATATTT
1038	MLOC_14118	HORVU5Hr1G089970	356	364	+	5.79e-06	AAGATATTT
1039	MLOC_14118	HORVU5Hr1G120230	317	325	+	5.79e-06	AAGATATTT
1040	MLOC_14118	HORVU6Hr1G031640	100	108	+	5.79e-06	AAGATATTT
1041	MLOC_14118	HORVU6Hr1G088570	178	186	-	5.79e-06	AAGATATTT
1042	MLOC_14118	HORVU6Hr1G088570	497	505	-	5.79e-06	AAGATATTT
1043	MLOC_14118	HORVU6Hr1G090200	454	462	+	5.79e-06	AAGATATTT
1044	MLOC_14118	HORVU7Hr1G017190	1196	1204	-	5.79e-06	AAGATATTT
1045	MLOC_14118	HORVU7Hr1G030730	746	754	-	5.79e-06	AAGATATTT
1046	MLOC_14118	HORVU7Hr1G049240	1289	1297	-	5.79e-06	AAGATATTT
1047	MLOC_14118	HORVU7Hr1G075060	55	63	-	5.79e-06	AAGATATTT
1048	MLOC_14118	HORVU7Hr1G078300	1395	1403	+	5.79e-06	AAGATATTT
1049	MLOC_14118	HORVU7Hr1G083370	372	380	-	5.79e-06	AAGATATTT
1050	MLOC_14118	HORVU7Hr1G083970	34	42	+	5.79e-06	AAGATATTT
1051	MLOC_14118	HORVU7Hr1G099580	1208	1216	+	5.79e-06	AAGATATTT
1052	MLOC_14118	HORVU7Hr1G100800	725	733	-	5.79e-06	AAGATATTT
1053	MLOC_14305	HORVU1Hr1G057410	123	141	+	8.91e-06	CACCGACCGGCGGGTCAAG
1054	MLOC_14305	HORVU1Hr1G057410	123	141	-	8.91e-06	CTTGACCCGCCGGTCGGTG
1055	MLOC_14305	HORVU2Hr1G019360	440	458	+	9.49e-07	TCTTGTCCGCCGGTTCGTG
1056	MLOC_14305	HORVU2Hr1G019360	440	458	-	9.49e-07	CACGAACCGGCGGACAAGA
1057	MLOC_14305	HORVU3Hr1G002830	545	563	+	6.96e-06	GATAAACCAGCGGTTCAAC
1058	MLOC_14305	HORVU3Hr1G002830	545	563	-	6.96e-06	GTTGAACCGCTGGTTTATC
1059	MLOC_14305	HORVU3Hr1G013360	1045	1063	+	7.56e-06	CACGGACCGGCGGCCAGAG
1060	MLOC_14305	HORVU3Hr1G013360	1045	1063	-	7.56e-06	CTCTGGCCGCCGGTCCGTG
1061	MLOC_14305	HORVU3Hr1G027590	248	266	+	9.03e-06	TATTATCCGTCGTTTCAAA
1062	MLOC_14305	HORVU3Hr1G027590	248	266	-	9.03e-06	TTTGAAACGACGGATAATA
1063	MLOC_14305	HORVU4Hr1G056210	228	246	+	5.13e-06	TGTTAACCGTTGGTTAAAC
1064	MLOC_14305	HORVU4Hr1G056210	228	246	-	5.13e-06	GTTTAACCAACGGTTAACA
1065	MLOC_14305	HORVU4Hr1G059980	662	680	+	7.39e-06	CCTTGTCCACCGGGCCATT
1066	MLOC_14305	HORVU4Hr1G059980	662	680	-	7.39e-06	AATGGCCCGGTGGACAAGG
1067	MLOC_14305	HORVU4Hr1G075720	593	611	+	9.72e-06	CATGGACCGTCAGTTCGTT
1068	MLOC_14305	HORVU4Hr1G075720	593	611	-	9.72e-06	AACGAACTGACGGTCCATG
1069	MLOC_14305	HORVU4Hr1G078820	1393	1411	+	5.76e-06	ATTGGCCCACCGGGCCATC
1070	MLOC_14305	HORVU4Hr1G078820	1393	1411	-	5.76e-06	GATGGCCCGGTGGGCCAAT
1071	MLOC_14305	HORVU5Hr1G078030	564	582	+	9.11e-06	GTTGGCCCGGCGGACAGGA
1072	MLOC_14305	HORVU5Hr1G078030	564	582	-	9.11e-06	TCCTGTCCGCCGGGCCAAC
1073	MLOC_14305	HORVU6Hr1G029640	1194	1212	+	7.73e-06	GAATATCCGACGGTTATTG
1074	MLOC_14305	HORVU6Hr1G029640	1194	1212	-	7.73e-06	CAATAACCGTCGGATATTC
1075	MLOC_14305	HORVU6Hr1G035470	666	684	+	2.87e-06	GATGGATCACCGGTTCATG
1076	MLOC_14305	HORVU6Hr1G035470	666	684	-	2.87e-06	CATGAACCGGTGATCCATC
1077	MLOC_14305	HORVU7Hr1G034680	269	287	+	1.38e-07	TATGGACCGGCGGATCTTG
1078	MLOC_14305	HORVU7Hr1G034680	269	287	-	1.38e-07	CAAGATCCGCCGGTCCATA
1079	MLOC_14363	HORVU1Hr1G020400	899	915	-	2.14e-06	GAAAAAAAGACAAATCT
1080	MLOC_14363	HORVU1Hr1G022720	189	205	+	4.41e-06	ATCAACACGACAAAATG
1081	MLOC_14363	HORVU1Hr1G036040	1141	1157	+	4.87e-06	CCCAAACAGACAAAAAG
1082	MLOC_14363	HORVU1Hr1G039600	360	376	-	7.59e-06	TTAAAAAGGACAAATTT
1083	MLOC_14363	HORVU1Hr1G052560	835	851	+	9.27e-06	GGCAAAAAGACGAAATA
1084	MLOC_14363	HORVU1Hr1G052560	929	945	+	7.48e-06	GTAAAACAGACAAAAAT
1085	MLOC_14363	HORVU1Hr1G054530	1013	1029	-	5.39e-06	AAATAATCGACAAAATA
1086	MLOC_14363	HORVU1Hr1G058810	63	79	+	4.99e-06	TTCAAAAAGACAAAGCA
1087	MLOC_14363	HORVU1Hr1G061780	636	652	+	9.6e-06	AACAAAGAGACAAATCT
1088	MLOC_14363	HORVU1Hr1G070690	1064	1080	+	2.59e-06	AAAAAAATGACAAAACG
1089	MLOC_14363	HORVU1Hr1G074670	322	338	-	9.07e-06	AAGTTAACAACAAAAAA
1090	MLOC_14363	HORVU1Hr1G076180	489	505	-	3.81e-06	TGTAAGAAGACAAAATC
1091	MLOC_14363	HORVU1Hr1G077590	1033	1049	-	2.7e-06	GTAAAAAAGACAAAATC
1092	MLOC_14363	HORVU1Hr1G077590	974	990	+	6.7e-06	ACACAAAAGACAAAATA
1093	MLOC_14363	HORVU1Hr1G079030	265	281	-	3.29e-07	ATAAAAAGGACAAAAAA
1094	MLOC_14363	HORVU1Hr1G087630	396	412	+	4.62e-06	CATATTAAGACAAAAGT
1095	MLOC_14363	HORVU1Hr1G090130	849	865	-	4.07e-06	GCAAAAACGACAAATCT
1096	MLOC_14363	HORVU2Hr1G019900	173	189	+	3.3e-06	TGCAAAATGACAAATAA
1097	MLOC_14363	HORVU2Hr1G036590	981	997	-	1.51e-06	AAAAAAAGGACAAGAAA
1098	MLOC_14363	HORVU2Hr1G040180	29	45	-	1.68e-06	AAAAAAAAGACAAATTG
1099	MLOC_14363	HORVU2Hr1G066280	84	100	-	3.64e-06	AAAGAAAGGACAAAATG
1100	MLOC_14363	HORVU2Hr1G099820	891	907	+	4.44e-06	CGCAAAAAAACAAAAAA
1101	MLOC_14363	HORVU2Hr1G110110	371	387	-	1.28e-06	AAACAAACGACAAAAGA
1102	MLOC_14363	HORVU2Hr1G113320	969	985	-	3.49e-06	GCTAAAAAGACAAATAA
1103	MLOC_14363	HORVU2Hr1G114590	622	638	+	4.59e-06	TTCAAACGGACAAAAAA
1104	MLOC_14363	HORVU2Hr1G117290	976	992	+	4.99e-06	CGCATAATGACAAAACA
1105	MLOC_14363	HORVU2Hr1G121070	1246	1262	-	3.35e-06	TAGAAATAGACAAAATA
1106	MLOC_14363	HORVU3Hr1G010290	1054	1070	+	2.2e-06	TGAAAACCGACAAAAGA
1107	MLOC_14363	HORVU3Hr1G016430	167	183	-	2.44e-06	TAAAAGAAGACAAACAT
1108	MLOC_14363	HORVU3Hr1G019570	871	887	+	5.6e-06	TAGTAAAAAACAAAAAA
1109	MLOC_14363	HORVU3Hr1G031800	216	232	+	9.87e-06	TGAAAAACAACAAAATT
1110	MLOC_14363	HORVU3Hr1G064550	591	607	-	5.82e-06	GAATAATCGACAAAAAA
1111	MLOC_14363	HORVU3Hr1G069400	1024	1040	+	7.59e-06	TGCAAAAGGACAGAAAA
1112	MLOC_14363	HORVU3Hr1G085710	1203	1219	+	2.01e-06	TATTTAAAGACAAAATA
1113	MLOC_14363	HORVU3Hr1G116350	926	942	+	5.56e-06	ACAAAAAAGACAAATTC
1114	MLOC_14363	HORVU3Hr1G116350	985	1001	-	7.7e-06	GCAAAAAAGACAAATCT
1115	MLOC_14363	HORVU4Hr1G000420	333	349	+	7.05e-06	AAGGAAACAACAAAAAT
1116	MLOC_14363	HORVU4Hr1G016640	771	787	-	7.75e-06	AAGGACCCGACAAAAAA
1117	MLOC_14363	HORVU4Hr1G020490	1223	1239	-	2.52e-06	AAATAGAAGACAAAATC
1118	MLOC_14363	HORVU4Hr1G023100	553	569	+	2.79e-07	AATAAAAGGACAAAACA
1119	MLOC_14363	HORVU4Hr1G023110	533	549	+	7.3e-07	CACAAACGGACAAAAAA
1120	MLOC_14363	HORVU4Hr1G023860	1008	1024	-	5.56e-06	ACAAAAAAGACAAATTC
1121	MLOC_14363	HORVU4Hr1G023860	955	971	+	7.7e-06	ACGAAGAAGACAAATCT
1122	MLOC_14363	HORVU4Hr1G025080	1138	1154	+	5.35e-06	TAAAAAAGGACAAAGGT
1123	MLOC_14363	HORVU4Hr1G026030	780	796	+	9.87e-06	AAAGAGAAGACAAACAT
1124	MLOC_14363	HORVU4Hr1G047430	944	960	-	9.2e-06	AAGAAAATGACAAACTG
1125	MLOC_14363	HORVU4Hr1G051290	1305	1321	+	2.5e-07	CACAAGAGGACAAAAAT
1126	MLOC_14363	HORVU4Hr1G052330	183	199	-	7.59e-06	CAAAAGATGACAAACAA
1127	MLOC_14363	HORVU4Hr1G054770	1324	1340	+	9.6e-06	AACGAAACGACAGAACA
1128	MLOC_14363	HORVU4Hr1G057680	1104	1120	+	9.41e-06	GAAAAAGTGACAAAAAA
1129	MLOC_14363	HORVU4Hr1G067340	450	466	+	3.33e-06	GATGAGACGACAAAATA
1130	MLOC_14363	HORVU4Hr1G072010	769	785	+	6.08e-06	ATAAAAAAGACAAATTC
1131	MLOC_14363	HORVU4Hr1G072010	828	844	-	7.7e-06	GCAAAAAAGACAAATCT
1132	MLOC_14363	HORVU4Hr1G075710	364	380	-	3.91e-06	CATTTTAAGACAAAAAT
1133	MLOC_14363	HORVU4Hr1G082280	1127	1143	+	8.33e-06	GGATTTAAGACAAAAAA
1134	MLOC_14363	HORVU4Hr1G082790	845	861	+	4.41e-06	CGGAAGCCGACAAAACT
1135	MLOC_14363	HORVU4Hr1G084330	574	590	-	6.41e-06	TGGAAGAAGACAAACGA
1136	MLOC_14363	HORVU4Hr1G087400	911	927	+	2.22e-06	CGGCAAAGGACAAAAAA
1137	MLOC_14363	HORVU5Hr1G002510	70	86	+	1.2e-06	AATTAAATGACAAAAAA
1138	MLOC_14363	HORVU5Hr1G034180	1198	1214	-	2.16e-06	GAGCAGACGACAAAAAA
1139	MLOC_14363	HORVU5Hr1G034180	1235	1251	+	3.88e-06	AAGTAGACGACAAAGAC
1140	MLOC_14363	HORVU5Hr1G040740	1094	1110	-	8.95e-06	CGAAAAATGACAAATGA
1141	MLOC_14363	HORVU5Hr1G042050	1151	1167	+	5.21e-07	TGCAAAATGACAAAAAA
1142	MLOC_14363	HORVU5Hr1G063340	1116	1132	+	8.39e-06	GTAAAAAAGACAAATCT
1143	MLOC_14363	HORVU5Hr1G063340	1175	1191	-	2.34e-06	ATAAAAAAGACAAATTA
1144	MLOC_14363	HORVU5Hr1G095480	239	255	+	6.26e-07	TGAAAACCGACAAAAAA
1145	MLOC_14363	HORVU5Hr1G111500	584	600	+	3.21e-06	CCCAAACGGACAAAAAA
1146	MLOC_14363	HORVU5Hr1G111500	595	611	+	6.26e-06	AAAAAACGGACAAAATC
1147	MLOC_14363	HORVU5Hr1G118870	1177	1193	+	1.97e-06	TGAAAAAAGACAAATTT
1148	MLOC_14363	HORVU5Hr1G123970	64	80	-	4.59e-06	GGTATAAAGACAAAAGA
1149	MLOC_14363	HORVU5Hr1G125050	1327	1343	+	7.1e-06	AGGAAAAAGACAGAAAC
1150	MLOC_14363	HORVU5Hr1G125050	746	762	+	5.51e-08	AGGATAACGACAAAAAA
1151	MLOC_14363	HORVU6Hr1G003770	1316	1332	-	2.26e-06	AACAAAACGACAAGCAA
1152	MLOC_14363	HORVU6Hr1G010050	1234	1250	-	3.24e-06	AAAAAACGGACAAAAAC
1153	MLOC_14363	HORVU6Hr1G020670	438	454	-	9.54e-06	AATAATACGACAAGTAA
1154	MLOC_14363	HORVU6Hr1G020670	777	793	+	1.03e-06	ACAAAAAAGACAAAATC
1155	MLOC_14363	HORVU6Hr1G028850	823	839	-	1.56e-07	AAAAATAAGACAAAAAT
1156	MLOC_14363	HORVU6Hr1G035370	969	985	-	3.85e-06	GGTAAAAAGACAAATTA
1157	MLOC_14363	HORVU6Hr1G060500	1358	1374	+	8.51e-06	GAAAAAAAGACAAGATC
1158	MLOC_14363	HORVU6Hr1G061980	804	820	-	3.3e-06	TGAAACAAGACAAAAGA
1159	MLOC_14363	HORVU6Hr1G064450	620	636	-	8.39e-06	TAATAAAAAACAAAAAA
1160	MLOC_14363	HORVU6Hr1G067760	1053	1069	-	8.1e-06	CTAAAAGAGACAAAAGA
1161	MLOC_14363	HORVU6Hr1G076760	598	614	-	3.04e-06	CAAAAGACGACAAGACA
1162	MLOC_14363	HORVU6Hr1G077210	441	457	-	7.78e-07	AAAAAACCGACAAAAGA
1163	MLOC_14363	HORVU6Hr1G081000	245	261	+	3.81e-06	GCCAAACAGACAAAAAA
1164	MLOC_14363	HORVU6Hr1G081000	744	760	+	4.1e-06	AGGAACGCGACAAAAAA
1165	MLOC_14363	HORVU6Hr1G082360	329	345	+	6.65e-06	CAAAAAATGACAAACGA
1166	MLOC_14363	HORVU6Hr1G089980	78	94	-	2.89e-06	GAAATCACGACAAAAAT
1167	MLOC_14363	HORVU7Hr1G019890	310	326	+	1.13e-06	AATAAGAAGACAAAAGT
1168	MLOC_14363	HORVU7Hr1G019890	520	536	+	1.13e-06	AATAAGAAGACAAAAGT
1169	MLOC_14363	HORVU7Hr1G026680	97	113	-	4.87e-06	CCCAAACAGACAAAAAG
1170	MLOC_14363	HORVU7Hr1G033770	107	123	-	6.8e-06	ATAGAAAGGACAAAATT
1171	MLOC_14363	HORVU7Hr1G036380	29	45	-	1.56e-06	GCAAAAAAGACAAAACT
1172	MLOC_14363	HORVU7Hr1G041380	804	820	-	8.57e-06	ACAAACCCGACAAAAAA
1173	MLOC_14363	HORVU7Hr1G051260	981	997	+	7.15e-06	GATATTAAGACAAAATT
1174	MLOC_14363	HORVU7Hr1G058720	151	167	+	8.82e-06	GAAAAAACAACAAAATT
1175	MLOC_14363	HORVU7Hr1G066980	82	98	+	3.88e-06	AAGAAAATGACAAATCT
1176	MLOC_14363	HORVU7Hr1G075000	1163	1179	-	9.32e-07	TTTTAAAAGACAAAAAA
1177	MLOC_14363	HORVU7Hr1G097470	241	257	+	4.87e-06	CATTAAAAGACAAAGAC
1178	MLOC_14363	HORVU7Hr1G100800	1032	1048	+	3.67e-06	AATGTAAGGACAAAAAA
1179	MLOC_14363	HORVU7Hr1G117320	1125	1141	+	3.55e-06	TTTTAGAAGACAAAAAA
1180	MLOC_14363	HORVU7Hr1G117320	2	18	-	2.46e-06	AATTTAAAGACAAAATT
1181	MLOC_14401	HORVU1Hr1G057410	280	296	+	8.38e-06	TTTCTGTCCGTTACTAT
1182	MLOC_14401	HORVU1Hr1G058820	1122	1138	+	3.3e-06	AACGCAACCGTTACATG
1183	MLOC_14401	HORVU2Hr1G015590	795	811	+	7.19e-06	AAAAGAAAGGTTACAAA
1184	MLOC_14401	HORVU2Hr1G031030	982	998	-	8.78e-06	ATAATAACCGTTACTGG
1185	MLOC_14401	HORVU2Hr1G090960	39	55	+	7.62e-06	CCTAGAAACGTTACAAA
1186	MLOC_14401	HORVU4Hr1G075390	1160	1176	+	3.22e-06	AATCCAACGGTTACAAA
1187	MLOC_14401	HORVU4Hr1G088390	36	52	-	2.9e-06	AAAGTGTACGTTACTTA
1188	MLOC_14401	HORVU5Hr1G050230	1190	1206	+	2.6e-06	ATATAAACCGTTACGTC
1189	MLOC_14401	HORVU6Hr1G035370	1217	1233	-	3.83e-06	TATTTTGCCGTTACAAT
1190	MLOC_14401	HORVU7Hr1G087210	1035	1051	-	6.26e-06	GATTGAACCGTTACAGT
1191	MLOC_14619	HORVU1Hr1G004980	1164	1178	-	8.09e-06	AACCAAATACAATGT
1192	MLOC_14619	HORVU1Hr1G039540	234	248	-	1.65e-07	GACCACATTCAATGA
1193	MLOC_14619	HORVU1Hr1G057510	1211	1225	+	1.69e-06	GACCAGATTCAATGG
1194	MLOC_14619	HORVU1Hr1G062940	1136	1150	+	9.08e-06	GACTAAATACATTCA
1195	MLOC_14619	HORVU1Hr1G067290	163	177	+	3.93e-06	GTATAGATTCATTCA
1196	MLOC_14619	HORVU1Hr1G076180	311	325	+	3.55e-06	GGCTAGATACAGTGC
1197	MLOC_14619	HORVU1Hr1G082900	250	264	+	6.09e-06	GTATAGGTTCATCGA
1198	MLOC_14619	HORVU2Hr1G016650	930	944	-	7.25e-06	GACTAGATACAATTA
1199	MLOC_14619	HORVU2Hr1G019900	1204	1218	-	3.57e-06	GGCTATGTACATTGT
1200	MLOC_14619	HORVU2Hr1G028540	408	422	-	1.04e-06	GTCTAGATTCATTTA
1201	MLOC_14619	HORVU2Hr1G040830	375	389	+	4.18e-06	GTCTACATACAAAGT
1202	MLOC_14619	HORVU2Hr1G075610	958	972	-	1.1e-06	ATCCAGATTCAATGC
1203	MLOC_14619	HORVU2Hr1G103880	1115	1129	+	3.93e-06	GTATAGATTCATTCA
1204	MLOC_14619	HORVU3Hr1G002830	146	160	+	1.81e-06	GTCTAGATACATTCA
1205	MLOC_14619	HORVU3Hr1G017420	764	778	-	1.88e-06	GCACAGATTCAATGA
1206	MLOC_14619	HORVU3Hr1G028440	1340	1354	-	4.26e-06	GAATAAATTCAGTGA
1207	MLOC_14619	HORVU3Hr1G054240	252	266	+	4.47e-06	AACCACATTCATTGT
1208	MLOC_14619	HORVU3Hr1G058910	1301	1315	+	8.74e-06	ATACAGATACAATGT
1209	MLOC_14619	HORVU3Hr1G063320	1246	1260	-	3.6e-06	GTCCAAATTCATGGT
1210	MLOC_14619	HORVU3Hr1G089030	261	275	-	7.55e-06	AAATAAATTCAATGA
1211	MLOC_14619	HORVU3Hr1G090730	121	135	+	3.8e-06	GTATAGATTCAATCA
1212	MLOC_14619	HORVU3Hr1G092250	1133	1147	-	4.57e-06	GACTAGATACATTCA
1213	MLOC_14619	HORVU3Hr1G116350	644	658	-	8.67e-06	GTCATAATTCATTGA
1214	MLOC_14619	HORVU4Hr1G033760	822	836	-	8.22e-06	GTTCAGATTCGTTGT
1215	MLOC_14619	HORVU4Hr1G054940	74	88	-	9.22e-06	GACAACATACATTGT
1216	MLOC_14619	HORVU4Hr1G059120	70	84	+	7.83e-06	GTAAAGGTACAATGA
1217	MLOC_14619	HORVU4Hr1G090170	1098	1112	-	4.57e-06	GACTAGATACATTCA
1218	MLOC_14619	HORVU5Hr1G001920	1097	1111	+	8.94e-06	GTTTAAATTCAAAGT
1219	MLOC_14619	HORVU5Hr1G003820	580	594	-	7.19e-06	GTCCAGGTGCATAGA
1220	MLOC_14619	HORVU5Hr1G006780	529	543	+	5.95e-06	GTTCAGATTCATAGT
1221	MLOC_14619	HORVU5Hr1G012190	1327	1341	+	8.22e-06	GTCTAAATTCATTTC
1222	MLOC_14619	HORVU5Hr1G047790	351	365	+	4.57e-06	GACTAGATACATTCA
1223	MLOC_14619	HORVU5Hr1G051220	1025	1039	+	2.91e-06	GAGTAAATTCAATGA
1224	MLOC_14619	HORVU5Hr1G077100	465	479	+	2.97e-06	GGCTAAGTGCATTGA
1225	MLOC_14619	HORVU5Hr1G096370	1050	1064	+	5.31e-06	ATTCAGATTCATTGT
1226	MLOC_14619	HORVU5Hr1G112610	1138	1152	-	1.09e-07	GACTAGATACATTGA
1227	MLOC_14619	HORVU5Hr1G121860	1181	1195	+	4.57e-06	GACTAGATACATTCA
1228	MLOC_14619	HORVU6Hr1G028690	357	371	-	8.59e-07	GACCAGATTCATAGA
1229	MLOC_14619	HORVU6Hr1G041650	10	24	+	4.57e-06	GACTAGATACATTCA
1230	MLOC_14619	HORVU6Hr1G063590	704	718	+	4.57e-06	GACTAGATACATTCA
1231	MLOC_14619	HORVU6Hr1G069940	305	319	-	5.99e-06	ATCCATGTTCAATGT
1232	MLOC_14619	HORVU6Hr1G071770	171	185	-	6.35e-06	GTATAGATACGATGA
1233	MLOC_14619	HORVU6Hr1G075590	872	886	+	3.49e-06	GACAAGGTACAATGA
1234	MLOC_14619	HORVU7Hr1G011120	245	259	-	8.53e-06	GTCCATGTACAGTGT
1235	MLOC_14619	HORVU7Hr1G048940	1342	1356	-	7.55e-06	GTCTATATACATAGT
1236	MLOC_14619	HORVU7Hr1G073190	573	587	-	9.83e-06	GTCAAAGTACAATGC
1237	MLOC_14619	HORVU7Hr1G074660	738	752	+	6.39e-06	GTATAGATTCATTTA
1238	MLOC_14619	HORVU7Hr1G074660	843	857	-	4.47e-06	GACTAGATACAATCA
1239	MLOC_14619	HORVU7Hr1G074820	479	493	-	2.87e-06	ATCTAGATTCATAGA
1240	MLOC_14619	HORVU7Hr1G074820	838	852	+	3.8e-06	GTATAGATTCAATCA
1241	MLOC_14619	HORVU7Hr1G078530	808	822	+	3.93e-06	GTATAGATTCATTCA
1242	MLOC_14619	HORVU7Hr1G105620	586	600	+	7.2e-08	GTCTAGGTACATTGA
1243	MLOC_14619	HORVU7Hr1G113030	798	812	+	3.93e-06	GTATAGATTCATTCA
1244	MLOC_14619	HORVU7Hr1G118020	512	526	+	9.4e-06	GTCTAGATTCGATCA
1245	MLOC_14821	HORVU1Hr1G048700	102	112	+	4.12e-06	CTAAGTCAACG
1246	MLOC_14821	HORVU1Hr1G064490	57	67	-	7.31e-06	AAAAGTCAACC
1247	MLOC_14821	HORVU1Hr1G077590	44	54	+	5.93e-06	AAAAGTCAACA
1248	MLOC_14821	HORVU1Hr1G080160	1277	1287	+	9.06e-06	AACAGTCAACG
1249	MLOC_14821	HORVU1Hr1G082900	1303	1313	-	3.87e-06	CGAAGTCAACG
1250	MLOC_14821	HORVU2Hr1G019250	243	253	+	5.93e-06	AAAAGTCAACA
1251	MLOC_14821	HORVU2Hr1G066280	1357	1367	-	7.59e-06	GAAAGTCAACT
1252	MLOC_14821	HORVU2Hr1G113320	305	315	-	1.31e-06	AAAGGTCAACG
1253	MLOC_14821	HORVU2Hr1G115960	40	50	-	7.03e-06	AATGGTCAACG
1254	MLOC_14821	HORVU3Hr1G003050	257	267	+	3.43e-06	TATAGTCAACG
1255	MLOC_14821	HORVU3Hr1G017630	515	525	-	4.62e-06	ACAAGTCAACG
1256	MLOC_14821	HORVU3Hr1G043390	1073	1083	-	1.84e-06	AGAAGTCAACG
1257	MLOC_14821	HORVU3Hr1G080730	675	685	+	5.93e-06	AAAAGTCAACA
1258	MLOC_14821	HORVU3Hr1G097900	227	237	+	8.11e-07	TAAAGTCAACG
1259	MLOC_14821	HORVU4Hr1G054940	992	1002	-	6.21e-06	CAAAGTCAACT
1260	MLOC_14821	HORVU4Hr1G063180	1115	1125	+	9.34e-06	AAAGGTCAACT
1261	MLOC_14821	HORVU4Hr1G087250	643	653	-	4.62e-06	ACAAGTCAACG
1262	MLOC_14821	HORVU5Hr1G014060	1453	1463	+	4.62e-06	ACAAGTCAACG
1263	MLOC_14821	HORVU5Hr1G034180	1287	1297	+	6.78e-06	AAGAGTCAACG
1264	MLOC_14821	HORVU5Hr1G041120	1116	1126	+	9.91e-06	AAAAGTCAAAG
1265	MLOC_14821	HORVU5Hr1G047790	1033	1043	-	9.34e-06	AAAGGTCAACT
1266	MLOC_14821	HORVU5Hr1G054060	1017	1027	-	5.3e-07	CAAAGTCAACG
1267	MLOC_14821	HORVU5Hr1G120240	236	246	+	1.84e-06	AGAAGTCAACG
1268	MLOC_14821	HORVU6Hr1G093360	1246	1256	+	7.31e-06	AAAAGTCAACC
1269	MLOC_14821	HORVU7Hr1G049240	1268	1278	+	1.59e-06	AATAGTCAACG
1270	MLOC_14821	HORVU7Hr1G058140	1072	1082	+	5.93e-06	AAAAGTCAACA
1271	MLOC_14844	HORVU0Hr1G015950	839	852	+	3.02e-07	AAAAGAATATTTTT
1272	MLOC_14844	HORVU0Hr1G019500	450	463	-	4.76e-06	AACGGAATCTTCCT
1273	MLOC_14844	HORVU1Hr1G000810	503	516	+	6.96e-06	TTAGGAATCTTCCT
1274	MLOC_14844	HORVU1Hr1G004980	348	361	+	5.46e-06	AATGGAATATTTGG
1275	MLOC_14844	HORVU1Hr1G051290	775	788	-	4.03e-06	AGGGGAATATTCCC
1276	MLOC_14844	HORVU1Hr1G064490	483	496	+	3.36e-07	GAAGGAATATTCTG
1277	MLOC_14844	HORVU1Hr1G064490	485	498	-	9.55e-06	AGCAGAATATTCCT
1278	MLOC_14844	HORVU1Hr1G067480	481	494	-	8.94e-06	AAACGAATCTTTTA
1279	MLOC_14844	HORVU1Hr1G069650	392	405	-	1.63e-06	AAAAGAATATTTGT
1280	MLOC_14844	HORVU1Hr1G089830	100	113	+	2.14e-06	AAGAGAATATTTTA
1281	MLOC_14844	HORVU2Hr1G040830	189	202	-	8.26e-06	AAAAGAATATTGTT
1282	MLOC_14844	HORVU3Hr1G020400	1360	1373	+	4.35e-06	AGGGGAATCTTCTG
1283	MLOC_14844	HORVU3Hr1G036290	573	586	-	1.63e-06	AGAAGAATCTTCTG
1284	MLOC_14844	HORVU3Hr1G053460	196	209	+	2.7e-06	TAAAGAATCTTCTA
1285	MLOC_14844	HORVU3Hr1G105070	1404	1417	+	1.96e-06	AAAGGAATCTTCAG
1286	MLOC_14844	HORVU4Hr1G002270	634	647	+	4.48e-06	TTAGGAATATTCCA
1287	MLOC_14844	HORVU4Hr1G010160	322	335	-	2.66e-06	TTAAGAATATTCTT
1288	MLOC_14844	HORVU4Hr1G055290	1299	1312	-	7.21e-07	TAAGGAATATTCTA
1289	MLOC_14844	HORVU4Hr1G068830	180	193	+	1.08e-06	GAAGGAATATTCCC
1290	MLOC_14844	HORVU4Hr1G068830	182	195	-	2.99e-06	CAGGGAATATTCCT
1291	MLOC_14844	HORVU4Hr1G075710	572	585	+	2.55e-06	TAAGGAATATTTTT
1292	MLOC_14844	HORVU5Hr1G007550	1250	1263	-	7.15e-06	AAAGGAATATTGTT
1293	MLOC_14844	HORVU5Hr1G019110	1352	1365	+	9.35e-06	GTAAGAATATTTTG
1294	MLOC_14844	HORVU5Hr1G019110	756	769	+	4.35e-06	AATAGAATATTTCC
1295	MLOC_14844	HORVU5Hr1G082890	68	81	+	1.41e-06	AAGGGAATCTTCTC
1296	MLOC_14844	HORVU5Hr1G110900	580	593	-	9.72e-06	AAGGGAATCTTTGT
1297	MLOC_14844	HORVU5Hr1G117970	830	843	+	8.39e-06	ATAGGAATATTATG
1298	MLOC_14844	HORVU5Hr1G123970	551	564	+	4.56e-06	ATGGGAATATTTTT
1299	MLOC_14844	HORVU5Hr1G124030	991	1004	-	8.09e-06	TATAGAATATTTTT
1300	MLOC_14844	HORVU6Hr1G003770	1024	1037	-	6.13e-06	AAAGGAATCTACTA
1301	MLOC_14844	HORVU6Hr1G005900	647	660	-	8.94e-06	AAACGAATCTTTTA
1302	MLOC_14844	HORVU6Hr1G017900	1114	1127	+	2.78e-06	AAAGGAATATTTAT
1303	MLOC_14844	HORVU6Hr1G020670	264	277	-	4.85e-06	AAAAGAATATTTAA
1304	MLOC_14844	HORVU6Hr1G042410	230	243	-	4.35e-06	GAAAGAATATTTCA
1305	MLOC_14844	HORVU6Hr1G046910	1159	1172	-	7.81e-06	CATAGAATCTTCTG
1306	MLOC_14844	HORVU6Hr1G055750	871	884	+	5.37e-06	CATGGAATCTTCTT
1307	MLOC_14844	HORVU6Hr1G067760	442	455	-	7.96e-06	TAGAGAATATTTTT
1308	MLOC_14844	HORVU6Hr1G068100	746	759	-	3.77e-06	CAGGGAATATTCCG
1309	MLOC_14844	HORVU6Hr1G073500	998	1011	-	3.62e-06	ATAGGAATATTTTC
1310	MLOC_14844	HORVU6Hr1G093660	299	312	-	2.08e-06	ATGAGAATATTCCG
1311	MLOC_14844	HORVU7Hr1G001330	1303	1316	+	1.27e-08	AAAAGAATATTCTT
1312	MLOC_14844	HORVU7Hr1G030370	824	837	+	7.81e-06	AAAGGAATCTTTGC
1313	MLOC_14844	HORVU7Hr1G032420	1260	1273	-	2.83e-06	GAAAGAATATTTTG
1314	MLOC_15014	HORVU0Hr1G020590	497	507	-	6.75e-06	GCATTTAATAT
1315	MLOC_15014	HORVU1Hr1G023260	417	427	+	2.81e-07	GCATTAAATGC
1316	MLOC_15014	HORVU1Hr1G023260	417	427	-	2.16e-06	GCATTTAATGC
1317	MLOC_15014	HORVU1Hr1G030200	713	723	-	7.11e-06	GCATTAAATAA
1318	MLOC_15014	HORVU1Hr1G052850	1336	1346	-	7.11e-06	GCATTAAATAA
1319	MLOC_15014	HORVU1Hr1G052850	967	977	+	2.16e-06	GCATTTAATGC
1320	MLOC_15014	HORVU1Hr1G052850	967	977	-	2.81e-07	GCATTAAATGC
1321	MLOC_15014	HORVU1Hr1G054100	271	281	-	7.88e-06	TCATTAAATAT
1322	MLOC_15014	HORVU2Hr1G009900	1228	1238	+	7.11e-06	GCATTAAATAA
1323	MLOC_15014	HORVU2Hr1G014890	123	133	+	9.83e-06	ACATTAATTGC
1324	MLOC_15014	HORVU2Hr1G017400	184	194	+	2.16e-06	GCATTTAATGC
1325	MLOC_15014	HORVU2Hr1G017400	184	194	-	2.81e-07	GCATTAAATGC
1326	MLOC_15014	HORVU2Hr1G065910	201	211	+	8.56e-06	GCATTTATTAC
1327	MLOC_15014	HORVU2Hr1G078890	1358	1368	+	6.07e-06	GCATTTATTGT
1328	MLOC_15014	HORVU2Hr1G104470	308	318	-	8.24e-06	ACATTAAATGT
1329	MLOC_15014	HORVU2Hr1G111050	712	722	+	3.79e-06	GCATTAATTAT
1330	MLOC_15014	HORVU3Hr1G002830	509	519	+	8.24e-06	ACATTAAATGT
1331	MLOC_15014	HORVU3Hr1G022260	283	293	-	1.88e-06	GCATTAAATAT
1332	MLOC_15014	HORVU3Hr1G028440	533	543	-	5.43e-06	TCATTAAATAC
1333	MLOC_15014	HORVU3Hr1G116150	571	581	-	5.07e-06	TCATTAATTGC
1334	MLOC_15014	HORVU4Hr1G018330	130	140	+	4.43e-06	GCATTTATTGC
1335	MLOC_15014	HORVU4Hr1G070490	1003	1013	+	6.07e-06	GCATTTATTGT
1336	MLOC_15014	HORVU4Hr1G082910	466	476	+	2.8e-06	TCATTAAATGC
1337	MLOC_15014	HORVU5Hr1G053680	942	952	-	7.88e-06	TCATTAAATAT
1338	MLOC_15014	HORVU5Hr1G082890	1004	1014	-	1.52e-06	GCATTAATTGT
1339	MLOC_15014	HORVU5Hr1G097800	1093	1103	+	9.16e-06	GCATTAAATGG
1340	MLOC_15014	HORVU5Hr1G107290	668	678	-	1.2e-06	GCATTAAATAC
1341	MLOC_15014	HORVU6Hr1G020670	261	271	+	7.88e-06	TCATTAAATAT
1342	MLOC_15014	HORVU6Hr1G034680	651	661	-	1.52e-06	GCATTAATTGT
1343	MLOC_15014	HORVU6Hr1G058750	912	922	-	8.56e-06	GCATTTATTAC
1344	MLOC_15014	HORVU6Hr1G073500	23	33	+	8.24e-06	ACATTAAATGT
1345	MLOC_15014	HORVU7Hr1G008470	1200	1210	-	6.75e-06	GCATTTAATAT
1346	MLOC_15014	HORVU7Hr1G008470	610	620	-	6.75e-06	GCATTTAATAT
1347	MLOC_15014	HORVU7Hr1G008470	765	775	-	4.43e-06	GCATTTATTGC
1348	MLOC_15014	HORVU7Hr1G044070	516	526	+	1.88e-06	GCATTAAATAT
1349	MLOC_15014	HORVU7Hr1G057100	80	90	+	7.11e-06	GCATTAAATAA
1350	MLOC_15725	HORVU0Hr1G005140	327	341	-	5.84e-06	GCATACATGCATCTA
1351	MLOC_15725	HORVU0Hr1G006800	892	906	-	9.18e-06	GAGCGCATGCATGCA
1352	MLOC_15725	HORVU0Hr1G017330	1482	1496	+	1.98e-06	AACTACATGCATGAA
1353	MLOC_15725	HORVU0Hr1G022110	155	169	-	6.22e-06	ACAAGCATGCATATG
1354	MLOC_15725	HORVU1Hr1G021890	121	135	+	4.53e-07	ATTTACATGCATATA
1355	MLOC_15725	HORVU1Hr1G023260	1033	1047	-	6.88e-06	ACATGCATGCAACAT
1356	MLOC_15725	HORVU1Hr1G023260	1034	1048	+	6.64e-06	TGTTGCATGCATGTA
1357	MLOC_15725	HORVU1Hr1G023260	1037	1051	-	6.32e-07	TTTTACATGCATGCA
1358	MLOC_15725	HORVU1Hr1G038070	920	934	-	8.77e-06	TATAACATGCATACA
1359	MLOC_15725	HORVU1Hr1G044200	1017	1031	-	6.97e-06	AGACGCATGCATGAT
1360	MLOC_15725	HORVU1Hr1G044200	707	721	-	9.8e-06	TCACGCATGCAATTA
1361	MLOC_15725	HORVU1Hr1G046320	328	342	-	5.32e-06	AAAAACATGCATCTA
1362	MLOC_15725	HORVU1Hr1G047440	625	639	-	1.85e-06	ATACACATGCAAAGA
1363	MLOC_15725	HORVU1Hr1G048700	601	615	+	9.69e-06	GAGTGCATGCATGCT
1364	MLOC_15725	HORVU1Hr1G048700	604	618	-	2.29e-07	ACAAGCATGCATGCA
1365	MLOC_15725	HORVU1Hr1G052850	341	355	-	2.96e-06	GCATGCATGCAAAAA
1366	MLOC_15725	HORVU1Hr1G052850	342	356	+	6.69e-07	TTTTGCATGCATGCA
1367	MLOC_15725	HORVU1Hr1G052850	345	359	-	8.44e-06	TGCTGCATGCATGCA
1368	MLOC_15725	HORVU1Hr1G055340	468	482	-	2.51e-06	AAATTCATGCAAACA
1369	MLOC_15725	HORVU1Hr1G059860	1446	1460	-	5.2e-06	ATAAACATGCAAGAT
1370	MLOC_15725	HORVU1Hr1G060250	446	460	+	4.63e-07	ATCTGCATGCATGCA
1371	MLOC_15725	HORVU1Hr1G060250	449	463	-	1.61e-06	GGATGCATGCATGCA
1372	MLOC_15725	HORVU1Hr1G060250	498	512	+	2.18e-06	AAGAGCATGCATGCA
1373	MLOC_15725	HORVU1Hr1G060250	501	515	-	7.23e-06	GTGTGCATGCATGCT
1374	MLOC_15725	HORVU1Hr1G074590	628	642	+	2.56e-06	AAATTCATGCATATA
1375	MLOC_15725	HORVU1Hr1G076950	1000	1014	-	2.07e-07	CCATGCATGCATGCA
1376	MLOC_15725	HORVU1Hr1G076950	1001	1015	+	7.77e-06	GCATGCATGCATGGT
1377	MLOC_15725	HORVU1Hr1G076950	997	1011	+	1.37e-06	CTGTGCATGCATGCA
1378	MLOC_15725	HORVU1Hr1G077590	728	742	+	3.7e-06	ACATACATGCATTTC
1379	MLOC_15725	HORVU1Hr1G080720	463	477	-	4.99e-06	ATAAGCATGCATATG
1380	MLOC_15725	HORVU1Hr1G084390	1146	1160	-	3.21e-07	GCATGCATGCATGCA
1381	MLOC_15725	HORVU1Hr1G084390	1147	1161	+	3.21e-07	GCATGCATGCATGCA
1382	MLOC_15725	HORVU1Hr1G084390	1150	1164	-	4.38e-09	ACATGCATGCATGCA
1383	MLOC_15725	HORVU1Hr1G084390	1151	1165	+	5.77e-06	GCATGCATGCATGTG
1384	MLOC_15725	HORVU1Hr1G084390	1154	1168	-	1.22e-06	CCACACATGCATGCA
1385	MLOC_15725	HORVU1Hr1G088370	409	423	+	3.7e-06	TCTCACATGCATGCA
1386	MLOC_15725	HORVU1Hr1G088370	413	427	+	1.18e-06	ACATGCATGCAAACC
1387	MLOC_15725	HORVU1Hr1G093390	236	250	-	7.89e-06	TAGTACATGCATTTA
1388	MLOC_15725	HORVU2Hr1G019730	246	260	+	9.61e-06	TCAACCATGCATGCA
1389	MLOC_15725	HORVU2Hr1G019730	249	263	-	4.13e-06	ATGTGCATGCATGGT
1390	MLOC_15725	HORVU2Hr1G023140	537	551	-	8.56e-06	ATCTACATGCAAGCC
1391	MLOC_15725	HORVU2Hr1G031030	92	106	+	3.84e-07	ACATACATGCATGAT
1392	MLOC_15725	HORVU2Hr1G033850	1371	1385	+	9e-08	ACACGCATGCATGCA
1393	MLOC_15725	HORVU2Hr1G041430	210	224	-	2.59e-06	CTATACATGCATGAT
1394	MLOC_15725	HORVU2Hr1G041950	1346	1360	-	6.42e-06	ACCAACATGCATACA
1395	MLOC_15725	HORVU2Hr1G042310	1152	1166	-	2.72e-06	ATATACATGCACATA
1396	MLOC_15725	HORVU2Hr1G042310	997	1011	-	2.72e-06	ATATACATGCACATA
1397	MLOC_15725	HORVU2Hr1G063630	777	791	+	2.96e-06	TCAAACATGCATGAA
1398	MLOC_15725	HORVU2Hr1G084130	1357	1371	+	5.67e-06	TGATCCATGCATGCA
1399	MLOC_15725	HORVU2Hr1G084130	1360	1374	-	1.55e-06	GTATGCATGCATGGA
1400	MLOC_15725	HORVU2Hr1G084130	1361	1375	+	3.13e-06	CCATGCATGCATACG
1401	MLOC_15725	HORVU2Hr1G090960	411	425	+	6.49e-06	TTTCACATGCATGAA
1402	MLOC_15725	HORVU2Hr1G103310	386	400	-	2.32e-06	ACAAACATGCATGCG
1403	MLOC_15725	HORVU2Hr1G118320	33	47	-	8.87e-07	AAATACATGCATCAA
1404	MLOC_15725	HORVU2Hr1G118320	344	358	+	8.87e-07	AAATACATGCATCAA
1405	MLOC_15725	HORVU2Hr1G119110	656	670	-	2.35e-06	TAATGCATGCAAACT
1406	MLOC_15725	HORVU2Hr1G119110	830	844	-	5.39e-06	ACATGCATGCACGCT
1407	MLOC_15725	HORVU2Hr1G119110	834	848	-	7.16e-06	CCAGACATGCATGCA
1408	MLOC_15725	HORVU2Hr1G126570	1312	1326	+	1.12e-06	AAGCACATGCATGCA
1409	MLOC_15725	HORVU2Hr1G126570	1315	1329	-	5.77e-06	GCATGCATGCATGTG
1410	MLOC_15725	HORVU2Hr1G126570	1316	1330	+	4.38e-09	ACATGCATGCATGCA
1411	MLOC_15725	HORVU2Hr1G126570	1319	1333	-	8.07e-08	AGATGCATGCATGCA
1412	MLOC_15725	HORVU3Hr1G013910	1163	1177	+	9.93e-06	GAGTACATGCATGGA
1413	MLOC_15725	HORVU3Hr1G013910	1166	1180	-	3.86e-06	ATGTCCATGCATGTA
1414	MLOC_15725	HORVU3Hr1G013910	1196	1210	+	3.48e-06	GCACGCATGCAAGCA
1415	MLOC_15725	HORVU3Hr1G014140	728	742	+	1.18e-06	ATGTGCATGCATACT
1416	MLOC_15725	HORVU3Hr1G014140	953	967	+	2.06e-06	CAGTGCATGCATGCA
1417	MLOC_15725	HORVU3Hr1G014140	956	970	-	1.36e-07	CTATGCATGCATGCA
1418	MLOC_15725	HORVU3Hr1G016430	805	819	-	2.79e-06	AGGTGCATGCATATA
1419	MLOC_15725	HORVU3Hr1G020400	1429	1443	-	3e-06	ATCCACATGCATACA
1420	MLOC_15725	HORVU3Hr1G021140	1253	1267	+	9.8e-06	TCATCCATGCATCCA
1421	MLOC_15725	HORVU3Hr1G026180	368	382	-	7.97e-06	TGATACATGCAACCA
1422	MLOC_15725	HORVU3Hr1G049960	1304	1318	-	9.93e-06	ATAGCCATGCATACA
1423	MLOC_15725	HORVU3Hr1G053460	770	784	+	6.49e-06	AAAAACATGCATGTC
1424	MLOC_15725	HORVU3Hr1G069780	450	464	+	5.84e-06	CTTTACATGCATGGA
1425	MLOC_15725	HORVU3Hr1G071120	754	768	+	3.92e-06	TTAAACATGCATTCA
1426	MLOC_15725	HORVU3Hr1G077580	926	940	-	7.67e-06	AGAGACATGCAAGCA
1427	MLOC_15725	HORVU3Hr1G082460	414	428	-	3.48e-06	TTATGCATGCATATC
1428	MLOC_15725	HORVU3Hr1G082460	415	429	+	4.34e-08	ATATGCATGCATAAA
1429	MLOC_15725	HORVU3Hr1G082460	804	818	-	6.73e-06	ACACACATGCATTCC
1430	MLOC_15725	HORVU3Hr1G082690	591	605	+	6.64e-06	ATTCGCATGCATGTT
1431	MLOC_15725	HORVU3Hr1G091350	594	608	-	8.56e-06	ACTTGCATGCAAGTC
1432	MLOC_15725	HORVU3Hr1G091350	595	609	+	6.81e-06	ACTTGCATGCAAGTG
1433	MLOC_15725	HORVU3Hr1G097140	629	643	+	8.56e-06	ATCTACATGCAAGCC
1434	MLOC_15725	HORVU3Hr1G098650	172	186	+	1.47e-06	AGATACATGCATTTA
1435	MLOC_15725	HORVU3Hr1G108120	1344	1358	+	6.3e-06	ACGGGCATGCATGCA
1436	MLOC_15725	HORVU3Hr1G110320	1227	1241	+	2.84e-06	CTACGCATGCATATA
1437	MLOC_15725	HORVU3Hr1G110320	63	77	+	5.32e-06	CACTGCATGCATGCA
1438	MLOC_15725	HORVU3Hr1G110320	66	80	-	3.21e-07	GCATGCATGCATGCA
1439	MLOC_15725	HORVU3Hr1G110320	67	81	+	3.21e-07	GCATGCATGCATGCA
1440	MLOC_15725	HORVU3Hr1G110320	70	84	-	3.21e-07	GCATGCATGCATGCA
1441	MLOC_15725	HORVU3Hr1G110320	71	85	+	4.01e-06	GCATGCATGCATGCC
1442	MLOC_15725	HORVU3Hr1G113820	341	355	+	1.66e-06	ACATACATGCAACAA
1443	MLOC_15725	HORVU4Hr1G003770	321	335	+	2.06e-06	AAGTGCATGCAAAAA
1444	MLOC_15725	HORVU4Hr1G010650	483	497	+	7.89e-06	CTTTACATGCAAAAA
1445	MLOC_15725	HORVU4Hr1G013550	467	481	-	1.37e-06	ATGTGCATGCAAAAA
1446	MLOC_15725	HORVU4Hr1G023100	498	512	-	2.39e-06	ACGTACATGCATGCC
1447	MLOC_15725	HORVU4Hr1G023100	863	877	-	4.99e-06	AATCGCATGCATTCA
1448	MLOC_15725	HORVU4Hr1G023730	525	539	-	2.78e-07	ATATGCATGCATTAA
1449	MLOC_15725	HORVU4Hr1G023730	526	540	+	4.53e-07	TAATGCATGCATATA
1450	MLOC_15725	HORVU4Hr1G023730	795	809	-	8.67e-06	ATGCACATGCAAAGA
1451	MLOC_15725	HORVU4Hr1G023730	843	857	-	1.04e-07	ACATGCATGCATTCA
1452	MLOC_15725	HORVU4Hr1G023730	844	858	+	9.42e-07	GAATGCATGCATGTA
1453	MLOC_15725	HORVU4Hr1G023730	847	861	-	1.77e-07	AAGTACATGCATGCA
1454	MLOC_15725	HORVU4Hr1G023860	300	314	-	1.22e-06	ACACGCATGCATAGA
1455	MLOC_15725	HORVU4Hr1G050700	28	42	-	5.98e-06	AATTGCATGCAAGAT
1456	MLOC_15725	HORVU4Hr1G058580	14	28	-	5.59e-06	ACACACATGCATCCT
1457	MLOC_15725	HORVU4Hr1G060350	551	565	-	3.23e-06	GCATGCATGCATCCA
1458	MLOC_15725	HORVU4Hr1G060350	552	566	+	1.61e-06	GGATGCATGCATGCA
1459	MLOC_15725	HORVU4Hr1G060350	555	569	-	6.69e-07	TTTTGCATGCATGCA
1460	MLOC_15725	HORVU4Hr1G060350	595	609	+	1.02e-06	TCATACATGCATAGA
1461	MLOC_15725	HORVU4Hr1G061740	994	1008	+	2.96e-06	ATATGCATGCATCAT
1462	MLOC_15725	HORVU4Hr1G072620	614	628	-	9.69e-06	GCATGCATGCACGCA
1463	MLOC_15725	HORVU4Hr1G072620	618	632	-	6.07e-06	GGACGCATGCATGCA
1464	MLOC_15725	HORVU4Hr1G082280	1351	1365	+	8.86e-06	CTATACATGCATGGC
1465	MLOC_15725	HORVU4Hr1G082790	334	348	+	7.07e-06	AAACACATGCACACA
1466	MLOC_15725	HORVU4Hr1G088390	130	144	+	1.4e-06	GCATACATGCATAAA
1467	MLOC_15725	HORVU5Hr1G006360	1466	1480	+	7.89e-06	CAAGACATGCATGCA
1468	MLOC_15725	HORVU5Hr1G006360	1470	1484	+	2.89e-06	ACATGCATGCAATCG
1469	MLOC_15725	HORVU5Hr1G006360	630	644	+	1.87e-06	GTGTGCATGCATGCA
1470	MLOC_15725	HORVU5Hr1G006360	633	647	-	4.63e-07	ATCTGCATGCATGCA
1471	MLOC_15725	HORVU5Hr1G006550	1414	1428	+	7.89e-06	CAAGACATGCATGCA
1472	MLOC_15725	HORVU5Hr1G006550	1418	1432	+	2.89e-06	ACATGCATGCAATCG
1473	MLOC_15725	HORVU5Hr1G006550	579	593	+	1.87e-06	GTGTGCATGCATGCA
1474	MLOC_15725	HORVU5Hr1G006550	582	596	-	4.63e-07	ATCTGCATGCATGCA
1475	MLOC_15725	HORVU5Hr1G006780	777	791	+	4.58e-07	AAATACATGCATGAT
1476	MLOC_15725	HORVU5Hr1G010560	253	267	-	7.5e-07	ACATGCATGCAATTA
1477	MLOC_15725	HORVU5Hr1G010560	254	268	+	5.04e-07	AATTGCATGCATGTA
1478	MLOC_15725	HORVU5Hr1G010560	257	271	-	3.56e-07	GAATACATGCATGCA
1479	MLOC_15725	HORVU5Hr1G010560	306	320	+	6.22e-06	CGTTGCATGCATGCA
1480	MLOC_15725	HORVU5Hr1G011280	1159	1173	+	9e-08	ACACGCATGCATGCA
1481	MLOC_15725	HORVU5Hr1G011280	1162	1176	-	1.43e-06	ATGTGCATGCATGCG
1482	MLOC_15725	HORVU5Hr1G018290	1154	1168	-	8.56e-06	ATCTACATGCAAGCC
1483	MLOC_15725	HORVU5Hr1G018290	99	113	-	2.56e-07	AAATGCATGCAAAAA
1484	MLOC_15725	HORVU5Hr1G031980	988	1002	+	8.56e-06	ATCTACATGCAAGCC
1485	MLOC_15725	HORVU5Hr1G035820	651	665	-	9.93e-06	TGGTGCATGCATAAA
1486	MLOC_15725	HORVU5Hr1G042180	753	767	+	8.56e-06	ATCTACATGCAAGCC
1487	MLOC_15725	HORVU5Hr1G044610	139	153	-	6.22e-06	ATATCCATGCATATG
1488	MLOC_15725	HORVU5Hr1G045360	909	923	-	7.32e-06	AAACGCATGCACACA
1489	MLOC_15725	HORVU5Hr1G048010	53	67	+	5.72e-07	CTATACATGCATATA
1490	MLOC_15725	HORVU5Hr1G055190	752	766	+	7.65e-07	ATGTACATGCATTCA
1491	MLOC_15725	HORVU5Hr1G061710	125	139	-	4.4e-06	ATTTACATGCATGAC
1492	MLOC_15725	HORVU5Hr1G061710	285	299	-	3.91e-08	ACATGCATGCATGAA
1493	MLOC_15725	HORVU5Hr1G061710	286	300	+	2.46e-06	TCATGCATGCATGTG
1494	MLOC_15725	HORVU5Hr1G061710	289	303	-	1.12e-06	AATCACATGCATGCA
1495	MLOC_15725	HORVU5Hr1G068590	522	536	+	1.81e-06	CCTTGCATGCATGCA
1496	MLOC_15725	HORVU5Hr1G068590	525	539	-	1.86e-07	AAGTGCATGCATGCA
1497	MLOC_15725	HORVU5Hr1G073310	310	324	-	5.53e-06	CCACACATGCATGGA
1498	MLOC_15725	HORVU5Hr1G084710	1321	1335	-	9.74e-08	ATACACATGCATACA
1499	MLOC_15725	HORVU5Hr1G088130	418	432	+	9.42e-07	AGGTGCATGCATGCA
1500	MLOC_15725	HORVU5Hr1G088130	421	435	-	3.21e-07	GCATGCATGCATGCA
1501	MLOC_15725	HORVU5Hr1G088130	422	436	+	3.21e-07	GCATGCATGCATGCA
1502	MLOC_15725	HORVU5Hr1G088130	425	439	-	1.61e-06	GGATGCATGCATGCA
1503	MLOC_15725	HORVU5Hr1G088130	426	440	+	3.23e-06	GCATGCATGCATCCA
1504	MLOC_15725	HORVU5Hr1G092850	510	524	-	6.07e-06	GGACGCATGCATGCA
1505	MLOC_15725	HORVU5Hr1G098190	1335	1349	+	9.74e-08	TAATGCATGCATGCA
1506	MLOC_15725	HORVU5Hr1G098190	1338	1352	-	3.21e-07	GCATGCATGCATGCA
1507	MLOC_15725	HORVU5Hr1G098190	1339	1353	+	3.21e-07	GCATGCATGCATGCA
1508	MLOC_15725	HORVU5Hr1G098190	1342	1356	-	2.42e-06	GCGTGCATGCATGCA
1509	MLOC_15725	HORVU5Hr1G098190	1343	1357	+	9.69e-06	GCATGCATGCACGCA
1510	MLOC_15725	HORVU5Hr1G107410	1385	1399	+	4.71e-06	CTATACATGCATGGT
1511	MLOC_15725	HORVU5Hr1G109420	150	164	+	5.84e-06	ACACGCATGCATCCT
1512	MLOC_15725	HORVU5Hr1G111500	817	831	-	2.15e-06	ATACACATGCATCTA
1513	MLOC_15725	HORVU5Hr1G111870	991	1005	+	7.65e-07	ATATACATGCATAAG
1514	MLOC_15725	HORVU5Hr1G118870	1275	1289	-	4.71e-06	ATTTGCATGCATAAG
1515	MLOC_15725	HORVU5Hr1G118870	1276	1290	+	6.69e-07	TTATGCATGCAAATA
1516	MLOC_15725	HORVU5Hr1G123970	1206	1220	+	8.28e-06	ATTCACATGCATATT
1517	MLOC_15725	HORVU5Hr1G125600	1404	1418	+	1.1e-06	ATATACATGCATCCT
1518	MLOC_15725	HORVU5Hr1G125600	380	394	+	6.81e-06	GTGCGCATGCATGCA
1519	MLOC_15725	HORVU5Hr1G125600	383	397	-	3.05e-06	GCATGCATGCATGCG
1520	MLOC_15725	HORVU5Hr1G125600	384	398	+	3.05e-06	GCATGCATGCATGCG
1521	MLOC_15725	HORVU5Hr1G125600	387	401	-	9e-08	ACACGCATGCATGCA
1522	MLOC_15725	HORVU6Hr1G003900	1270	1284	+	1.44e-06	AAACACATGCATGCG
1523	MLOC_15725	HORVU6Hr1G020670	226	240	-	4.01e-06	GCATGCATGCAAGGA
1524	MLOC_15725	HORVU6Hr1G020670	227	241	+	1.81e-06	CCTTGCATGCATGCA
1525	MLOC_15725	HORVU6Hr1G020670	230	244	-	3.58e-06	TGTTGCATGCATGCA
1526	MLOC_15725	HORVU6Hr1G028850	473	487	-	1.94e-06	ACATGCATGCAATGA
1527	MLOC_15725	HORVU6Hr1G028850	474	488	+	4.07e-06	CATTGCATGCATGTA
1528	MLOC_15725	HORVU6Hr1G028850	477	491	-	3.07e-07	GCATACATGCATGCA
1529	MLOC_15725	HORVU6Hr1G028850	485	499	-	1.69e-07	ATGTGCATGCATACA
1530	MLOC_15725	HORVU6Hr1G032960	1219	1233	-	1.12e-06	ACATGCATGCAAATT
1531	MLOC_15725	HORVU6Hr1G032960	1220	1234	+	3.07e-07	ATTTGCATGCATGTA
1532	MLOC_15725	HORVU6Hr1G032960	1223	1237	-	3.64e-06	CTCTACATGCATGCA
1533	MLOC_15725	HORVU6Hr1G034490	826	840	-	2.42e-06	AAAAACATGCATAGA
1534	MLOC_15725	HORVU6Hr1G036640	188	202	+	9.61e-06	TAGTGCATGCATGAT
1535	MLOC_15725	HORVU6Hr1G036640	668	682	-	1.86e-07	AAATGCATGCAAATA
1536	MLOC_15725	HORVU6Hr1G036640	669	683	+	6.97e-06	ATTTGCATGCATTTT
1537	MLOC_15725	HORVU6Hr1G056180	1359	1373	-	6.78e-07	TCATGCATGCATGCT
1538	MLOC_15725	HORVU6Hr1G056180	1360	1374	+	8.56e-06	GCATGCATGCATGAC
1539	MLOC_15725	HORVU6Hr1G058450	690	704	+	7.77e-06	ACACCCATGCAAGAA
1540	MLOC_15725	HORVU6Hr1G059210	14	28	+	2.29e-07	TCATGCATGCAAGCA
1541	MLOC_15725	HORVU6Hr1G060140	250	264	+	9.16e-07	TCACGCATGCATACA
1542	MLOC_15725	HORVU6Hr1G060140	856	870	+	8.36e-06	TATTACATGCATGCC
1543	MLOC_15725	HORVU6Hr1G061390	546	560	-	3.43e-06	CCGTACATGCAAGCA
1544	MLOC_15725	HORVU6Hr1G065430	649	663	-	1.4e-06	CAACACATGCATGCA
1545	MLOC_15725	HORVU6Hr1G066050	546	560	+	1.43e-06	ACAAACATGCATGCT
1546	MLOC_15725	HORVU6Hr1G067360	139	153	-	2.1e-06	TTGTGCATGCATATA
1547	MLOC_15725	HORVU6Hr1G067360	140	154	+	3.43e-06	ATATGCATGCACAAA
1548	MLOC_15725	HORVU6Hr1G068450	558	572	+	1.37e-06	CTTTGCATGCATGCA
1549	MLOC_15725	HORVU6Hr1G068450	561	575	-	2.75e-06	GATTGCATGCATGCA
1550	MLOC_15725	HORVU6Hr1G071710	102	116	+	2.72e-06	CTACACATGCATATA
1551	MLOC_15725	HORVU6Hr1G071710	445	459	+	4.52e-06	GAAAACATGCATACA
1552	MLOC_15725	HORVU6Hr1G073500	636	650	-	6.88e-06	ACATGCATGCAACAT
1553	MLOC_15725	HORVU6Hr1G073500	637	651	+	6.64e-06	TGTTGCATGCATGTA
1554	MLOC_15725	HORVU6Hr1G073500	640	654	-	6.32e-07	TTTTACATGCATGCA
1555	MLOC_15725	HORVU6Hr1G076760	987	1001	+	3.7e-06	ATACACATGCATATC
1556	MLOC_15725	HORVU6Hr1G077670	740	754	+	8.44e-06	GACTACATGCATACA
1557	MLOC_15725	HORVU6Hr1G078510	182	196	-	1.87e-06	TCACACATGCATATA
1558	MLOC_15725	HORVU6Hr1G080340	862	876	+	7.67e-06	CGAAGCATGCATGCA
1559	MLOC_15725	HORVU6Hr1G080340	865	879	-	1.9e-06	GCATGCATGCATGCT
1560	MLOC_15725	HORVU6Hr1G080340	866	880	+	3.05e-06	GCATGCATGCATGCG
1561	MLOC_15725	HORVU6Hr1G080340	869	883	-	9.18e-06	AGCCGCATGCATGCA
1562	MLOC_15725	HORVU6Hr1G082340	1049	1063	-	3.64e-06	ATATGCATGCATTAC
1563	MLOC_15725	HORVU6Hr1G082340	1050	1064	+	3.8e-06	TAATGCATGCATATG
1564	MLOC_15725	HORVU6Hr1G090990	379	393	-	7.23e-06	CTATGCATGCATCCT
1565	MLOC_15725	HORVU6Hr1G091840	130	144	+	3.12e-07	AGATACATGCATGAA
1566	MLOC_15725	HORVU6Hr1G093360	671	685	+	2.07e-07	CCATGCATGCATGCA
1567	MLOC_15725	HORVU6Hr1G093360	674	688	-	1.36e-07	CTATGCATGCATGCA
1568	MLOC_15725	HORVU7Hr1G016870	1261	1275	-	2.07e-07	CCATGCATGCATGCA
1569	MLOC_15725	HORVU7Hr1G016870	1262	1276	+	2.06e-06	GCATGCATGCATGGA
1570	MLOC_15725	HORVU7Hr1G028290	92	106	+	8.97e-06	GCAGACATGCATGCA
1571	MLOC_15725	HORVU7Hr1G028290	96	110	+	2.45e-07	ACATGCATGCATCCA
1572	MLOC_15725	HORVU7Hr1G030730	850	864	-	1.23e-06	ATTTACATGCATAGA
1573	MLOC_15725	HORVU7Hr1G041810	1171	1185	+	2.4e-07	ACGTACATGCATACA
1574	MLOC_15725	HORVU7Hr1G043790	1352	1366	-	1.43e-06	ATATACATGCAGGCA
1575	MLOC_15725	HORVU7Hr1G046620	1086	1100	-	4.99e-06	ATAAGCATGCATATG
1576	MLOC_15725	HORVU7Hr1G048690	552	566	-	4.01e-06	ATACGCATGCACGCA
1577	MLOC_15725	HORVU7Hr1G055440	202	216	+	5.84e-06	GCATACATGCATCTA
1578	MLOC_15725	HORVU7Hr1G078300	1368	1382	-	8.24e-07	AAATACATGCAATTA
1579	MLOC_15725	HORVU7Hr1G084830	188	202	+	7.07e-06	ACATCCATGCAAGTT
1580	MLOC_15725	HORVU7Hr1G095960	841	855	-	5.84e-06	TCGTGCATGCATAGA
1581	MLOC_15725	HORVU7Hr1G099580	678	692	+	5.98e-06	ACGTGCATGCAAATT
1582	MLOC_15725	HORVU7Hr1G111130	181	195	-	8.16e-06	ATGTGCATGCATTAT
1583	MLOC_15725	HORVU7Hr1G116080	894	908	+	8.56e-06	ACTCCCATGCATGCA
1584	MLOC_15725	HORVU7Hr1G116080	897	911	-	5.39e-06	TCATGCATGCATGGG
1585	MLOC_15725	HORVU7Hr1G116080	898	912	+	5.32e-06	CCATGCATGCATGAG
1586	MLOC_15725	HORVU7Hr1G116780	337	351	+	8.56e-06	ATCTACATGCAAGCC
1587	MLOC_15776	HORVU0Hr1G017170	1164	1184	+	5.63e-06	ATTTCCTCCTCTCTCCCCCTC
1588	MLOC_15776	HORVU0Hr1G017230	107	127	-	1.71e-06	TTCTCTCTTTCTCTTTCCAAA
1589	MLOC_15776	HORVU0Hr1G017230	109	129	-	1.29e-06	TATTCTCTCTTTCTCTTTCCA
1590	MLOC_15776	HORVU0Hr1G017230	111	131	-	3.43e-06	TTTATTCTCTCTTTCTCTTTC
1591	MLOC_15776	HORVU0Hr1G017230	113	133	-	6.68e-07	TTTTTATTCTCTCTTTCTCTT
1592	MLOC_15776	HORVU0Hr1G017230	115	135	-	8.02e-06	TATTTTTATTCTCTCTTTCTC
1593	MLOC_15776	HORVU0Hr1G019700	761	781	+	2.17e-06	CTCTTCTTTTTTCTCTAACTA
1594	MLOC_15776	HORVU0Hr1G020210	615	635	-	8.32e-06	TTCTATCTCTCTCCTCCTCCT
1595	MLOC_15776	HORVU0Hr1G022110	915	935	-	8.67e-07	CACTCACTCTCACTTTCTCCA
1596	MLOC_15776	HORVU0Hr1G022110	919	939	-	4.91e-06	CTCGCACTCACTCTCACTTTC
1597	MLOC_15776	HORVU0Hr1G022110	925	945	-	2.32e-06	CTCTCGCTCGCACTCACTCTC
1598	MLOC_15776	HORVU0Hr1G022110	931	951	-	6.9e-06	CACTCTCTCTCGCTCGCACTC
1599	MLOC_15776	HORVU0Hr1G022110	937	957	-	3.3e-06	CCGGCTCACTCTCTCTCGCTC
1600	MLOC_15776	HORVU0Hr1G035560	824	844	-	8.38e-07	CCACCTCTCTTTCTCCCTCTG
1601	MLOC_15776	HORVU0Hr1G035560	860	880	-	2.63e-06	CAACCACTCTCTCTTTTTCTT
1602	MLOC_15776	HORVU0Hr1G039090	1330	1350	+	7.5e-06	CTCTCTCACTCCCTTTTTCTT
1603	MLOC_15776	HORVU0Hr1G039090	1332	1352	+	9.23e-06	CTCTCACTCCCTTTTTCTTTC
1604	MLOC_15776	HORVU0Hr1G039090	1334	1354	+	8.57e-06	CTCACTCCCTTTTTCTTTCTT
1605	MLOC_15776	HORVU0Hr1G039090	1336	1356	+	2.03e-06	CACTCCCTTTTTCTTTCTTTT
1606	MLOC_15776	HORVU1Hr1G000340	1361	1381	+	5.73e-06	TACCCAATCTCTCTCTCTATC
1607	MLOC_15776	HORVU1Hr1G000340	1363	1383	+	5.61e-09	CCCAATCTCTCTCTCTATCTA
1608	MLOC_15776	HORVU1Hr1G000340	1365	1385	+	7e-09	CAATCTCTCTCTCTATCTATC
1609	MLOC_15776	HORVU1Hr1G000340	1367	1387	+	1.85e-09	ATCTCTCTCTCTATCTATCTC
1610	MLOC_15776	HORVU1Hr1G000340	1369	1389	+	1.85e-08	CTCTCTCTCTATCTATCTCCC
1611	MLOC_15776	HORVU1Hr1G000340	1371	1391	+	7.94e-07	CTCTCTCTATCTATCTCCCGA
1612	MLOC_15776	HORVU1Hr1G000440	1349	1369	+	5.73e-06	TACCCAATCTCTCTCTCTATC
1613	MLOC_15776	HORVU1Hr1G000440	1351	1371	+	5.61e-09	CCCAATCTCTCTCTCTATCTA
1614	MLOC_15776	HORVU1Hr1G000440	1353	1373	+	7e-09	CAATCTCTCTCTCTATCTATC
1615	MLOC_15776	HORVU1Hr1G000440	1355	1375	+	1.85e-09	ATCTCTCTCTCTATCTATCTC
1616	MLOC_15776	HORVU1Hr1G000440	1357	1377	+	1.85e-08	CTCTCTCTCTATCTATCTCCC
1617	MLOC_15776	HORVU1Hr1G000440	1359	1379	+	7.94e-07	CTCTCTCTATCTATCTCCCGA
1618	MLOC_15776	HORVU1Hr1G007010	1202	1222	+	7.44e-06	CACAATTTTTTTCTTTTTCTA
1619	MLOC_15776	HORVU1Hr1G017500	1399	1419	+	4.66e-06	CAAGGTTTCTTTCTCTCTCCT
1620	MLOC_15776	HORVU1Hr1G017500	1403	1423	+	6.9e-06	GTTTCTTTCTCTCTCCTTCTG
1621	MLOC_15776	HORVU1Hr1G020450	1380	1400	+	4.66e-06	GACTCTCACTCACTCCATCTC
1622	MLOC_15776	HORVU1Hr1G021530	258	278	-	2.31e-06	CTTTCTTTCTTTCTTTTTTTT
1623	MLOC_15776	HORVU1Hr1G021530	262	282	-	2.48e-07	CTTTCTTTCTTTCTTTCTTTT
1624	MLOC_15776	HORVU1Hr1G021530	264	284	-	4.76e-06	TTCTTTCTTTCTTTCTTTCTT
1625	MLOC_15776	HORVU1Hr1G021530	266	286	-	7.23e-07	GTTTCTTTCTTTCTTTCTTTC
1626	MLOC_15776	HORVU1Hr1G021530	270	290	-	7.63e-06	TCGGGTTTCTTTCTTTCTTTC
1627	MLOC_15776	HORVU1Hr1G023260	309	329	-	9.15e-06	TCCTTTTTCTTTCTCCCTAAT
1628	MLOC_15776	HORVU1Hr1G025440	1085	1105	+	3.9e-06	TTTCTTTGCTCTCTCTCTCCC
1629	MLOC_15776	HORVU1Hr1G025440	1087	1107	+	5.17e-06	TCTTTGCTCTCTCTCTCCCAT
1630	MLOC_15776	HORVU1Hr1G025440	1089	1109	+	2.73e-06	TTTGCTCTCTCTCTCCCATTT
1631	MLOC_15776	HORVU1Hr1G030200	1313	1333	+	4.4e-07	ATCTCTCGGTTTCTCACTCTC
1632	MLOC_15776	HORVU1Hr1G030200	1315	1335	+	4.07e-06	CTCTCGGTTTCTCACTCTCTT
1633	MLOC_15776	HORVU1Hr1G030200	1317	1337	+	1.49e-07	CTCGGTTTCTCACTCTCTTTC
1634	MLOC_15776	HORVU1Hr1G030200	1321	1341	+	1.66e-07	GTTTCTCACTCTCTTTCTCTC
1635	MLOC_15776	HORVU1Hr1G030200	1323	1343	+	5.67e-08	TTCTCACTCTCTTTCTCTCTC
1636	MLOC_15776	HORVU1Hr1G030200	1325	1345	+	2.96e-11	CTCACTCTCTTTCTCTCTCTC
1637	MLOC_15776	HORVU1Hr1G030200	1327	1347	+	5.86e-11	CACTCTCTTTCTCTCTCTCTC
1638	MLOC_15776	HORVU1Hr1G030200	1329	1349	+	1.55e-12	CTCTCTTTCTCTCTCTCTCTC
1639	MLOC_15776	HORVU1Hr1G030200	1331	1351	+	9.02e-13	CTCTTTCTCTCTCTCTCTCTC
1640	MLOC_15776	HORVU1Hr1G030200	1333	1353	+	1.21e-11	CTTTCTCTCTCTCTCTCTCTC
1641	MLOC_15776	HORVU1Hr1G030200	1335	1355	+	5.1e-09	TTCTCTCTCTCTCTCTCTCAG
1642	MLOC_15776	HORVU1Hr1G030200	1337	1357	+	4.13e-07	CTCTCTCTCTCTCTCTCAGCA
1643	MLOC_15776	HORVU1Hr1G030200	1339	1359	+	2.26e-07	CTCTCTCTCTCTCTCAGCATT
1644	MLOC_15776	HORVU1Hr1G037150	1399	1419	+	4.66e-06	CAAGGTTTCTTTCTCTCTCCT
1645	MLOC_15776	HORVU1Hr1G037150	1403	1423	+	6.9e-06	GTTTCTTTCTCTCTCCTTCTG
1646	MLOC_15776	HORVU1Hr1G039600	900	920	+	6.87e-06	GTCTATCTCTTTCTATATATG
1647	MLOC_15776	HORVU1Hr1G040850	1249	1269	+	8.82e-06	TCTTCTCCTTCTCTACCTTTC
1648	MLOC_15776	HORVU1Hr1G041720	1470	1490	-	7.44e-06	GAACCTCTTTCTCTCTGTCCC
1649	MLOC_15776	HORVU1Hr1G041720	1472	1492	-	8.26e-06	CTGAACCTCTTTCTCTCTGTC
1650	MLOC_15776	HORVU1Hr1G044560	1114	1134	+	3e-06	CCGCCTCTCCCTCCCTCCCTC
1651	MLOC_15776	HORVU1Hr1G044560	1118	1138	+	5.17e-07	CTCTCCCTCCCTCCCTCCCTC
1652	MLOC_15776	HORVU1Hr1G044560	1120	1140	+	8.97e-06	CTCCCTCCCTCCCTCCCTCGC
1653	MLOC_15776	HORVU1Hr1G046320	1091	1111	-	1.12e-08	CTCTCTCTCTCTCTCTGATTT
1654	MLOC_15776	HORVU1Hr1G046320	1095	1115	-	5.19e-06	TGTGCTCTCTCTCTCTCTCTG
1655	MLOC_15776	HORVU1Hr1G046320	1097	1117	-	5.67e-08	TTTGTGCTCTCTCTCTCTCTC
1656	MLOC_15776	HORVU1Hr1G046320	1099	1119	-	4.97e-06	GCTTTGTGCTCTCTCTCTCTC
1657	MLOC_15776	HORVU1Hr1G046320	1129	1149	+	2.5e-06	CTGGGTTCCTTTCTCTCACTA
1658	MLOC_15776	HORVU1Hr1G046320	1232	1252	+	2.14e-06	CACTCCCTCCCTCCCACTCTC
1659	MLOC_15776	HORVU1Hr1G046940	1025	1045	+	5.78e-07	CAACACCCCTCTCTCTCTCTC
1660	MLOC_15776	HORVU1Hr1G046940	1027	1047	+	4.72e-08	ACACCCCTCTCTCTCTCTCTC
1661	MLOC_15776	HORVU1Hr1G046940	1029	1049	+	2.27e-10	ACCCCTCTCTCTCTCTCTCTC
1662	MLOC_15776	HORVU1Hr1G046940	1051	1071	+	4.05e-12	CTCTCTCTCTCTCTCTCTTTC
1663	MLOC_15776	HORVU1Hr1G046940	1053	1073	+	6.08e-09	CTCTCTCTCTCTCTCTTTCCT
1664	MLOC_15776	HORVU1Hr1G046940	1055	1075	+	1.94e-09	CTCTCTCTCTCTCTTTCCTTC
1665	MLOC_15776	HORVU1Hr1G046940	1057	1077	+	3.07e-06	CTCTCTCTCTCTTTCCTTCAC
1666	MLOC_15776	HORVU1Hr1G046940	1059	1079	+	6.18e-06	CTCTCTCTCTTTCCTTCACAG
1667	MLOC_15776	HORVU1Hr1G046940	1088	1108	+	4.8e-06	TTCTCGTCCCCTCTCTCTCCT
1668	MLOC_15776	HORVU1Hr1G046940	1090	1110	+	7.63e-06	CTCGTCCCCTCTCTCTCCTCC
1669	MLOC_15776	HORVU1Hr1G046940	1154	1174	+	9.19e-06	TTCTTTTTTCCTCTCCGTCTT
1670	MLOC_15776	HORVU1Hr1G046940	1299	1319	+	5.92e-06	CTCTGTTCCTTTCCCTTTTTC
1671	MLOC_15776	HORVU1Hr1G046940	1318	1338	+	4.24e-07	TCCCCACTCCTTCTCTCTCTC
1672	MLOC_15776	HORVU1Hr1G046940	1320	1340	+	6.04e-09	CCCACTCCTTCTCTCTCTCTC
1673	MLOC_15776	HORVU1Hr1G046940	1322	1342	+	9.68e-10	CACTCCTTCTCTCTCTCTCTC
1674	MLOC_15776	HORVU1Hr1G046940	1324	1344	+	3.36e-11	CTCCTTCTCTCTCTCTCTCTC
1675	MLOC_15776	HORVU1Hr1G046940	1326	1346	+	8.67e-11	CCTTCTCTCTCTCTCTCTCTC
1676	MLOC_15776	HORVU1Hr1G046940	1328	1348	+	6.7e-13	TTCTCTCTCTCTCTCTCTCTC
1677	MLOC_15776	HORVU1Hr1G046940	1330	1350	+	2.05e-13	CTCTCTCTCTCTCTCTCTCTC
1678	MLOC_15776	HORVU1Hr1G046940	1332	1352	+	2.05e-13	CTCTCTCTCTCTCTCTCTCTC
1679	MLOC_15776	HORVU1Hr1G046940	1334	1354	+	2.05e-13	CTCTCTCTCTCTCTCTCTCTC
1680	MLOC_15776	HORVU1Hr1G046940	1336	1356	+	2.05e-13	CTCTCTCTCTCTCTCTCTCTC
1681	MLOC_15776	HORVU1Hr1G046940	1338	1358	+	2.05e-13	CTCTCTCTCTCTCTCTCTCTC
1682	MLOC_15776	HORVU1Hr1G046940	1340	1360	+	3.38e-11	CTCTCTCTCTCTCTCTCTCTG
1683	MLOC_15776	HORVU1Hr1G046940	1342	1362	+	4.48e-08	CTCTCTCTCTCTCTCTCTGTG
1684	MLOC_15776	HORVU1Hr1G046940	1344	1364	+	1.05e-06	CTCTCTCTCTCTCTCTGTGCT
1685	MLOC_15776	HORVU1Hr1G046940	1393	1413	+	1.34e-07	TTTCACCTCTCTCTCTCTCTC
1686	MLOC_15776	HORVU1Hr1G046940	1395	1415	+	1.88e-09	TCACCTCTCTCTCTCTCTCTC
1687	MLOC_15776	HORVU1Hr1G046940	1425	1445	+	2.04e-08	CTCTCTCTCTCTCTCTCATGT
1688	MLOC_15776	HORVU1Hr1G046940	1427	1447	+	9.54e-06	CTCTCTCTCTCTCTCATGTAC
1689	MLOC_15776	HORVU1Hr1G046940	318	338	+	6.37e-08	TTCTTTTCTTTTCTCTCTCTC
1690	MLOC_15776	HORVU1Hr1G046940	320	340	+	1.31e-06	CTTTTCTTTTCTCTCTCTCCC
1691	MLOC_15776	HORVU1Hr1G046940	322	342	+	1.59e-06	TTTCTTTTCTCTCTCTCCCCC
1692	MLOC_15776	HORVU1Hr1G046940	324	344	+	7.56e-06	TCTTTTCTCTCTCTCCCCCGT
1693	MLOC_15776	HORVU1Hr1G046940	810	830	+	7.47e-06	ATGTTTCTCTCTCTACCATAC
1694	MLOC_15776	HORVU1Hr1G047110	615	635	+	2.13e-06	TTACTTTTCTCTCTCCCTCCA
1695	MLOC_15776	HORVU1Hr1G048690	339	359	+	5.7e-06	CTCATTTTTTTTCTACCACTA
1696	MLOC_15776	HORVU1Hr1G049260	946	966	+	9.98e-06	TCTTCTGTCTCTGTTTCTCTC
1697	MLOC_15776	HORVU1Hr1G052560	987	1007	-	2.08e-07	ATCTATCTCTCTATTTATCTA
1698	MLOC_15776	HORVU1Hr1G052560	991	1011	-	5.23e-06	TTTAATCTATCTCTCTATTTA
1699	MLOC_15776	HORVU1Hr1G052890	1402	1422	-	4.93e-06	CTCCCTCCCTCCCTCCCACTC
1700	MLOC_15776	HORVU1Hr1G052890	1458	1478	+	3.56e-07	CCAGTGGTCTCTCTCTCTCTC
1701	MLOC_15776	HORVU1Hr1G052890	1464	1484	+	2.44e-08	GTCTCTCTCTCTCTCTGTTTT
1702	MLOC_15776	HORVU1Hr1G053020	803	823	-	2.02e-06	CTCTTCCTCTCTCTCGCTCGA
1703	MLOC_15776	HORVU1Hr1G053020	805	825	-	4.92e-07	TCCTCTTCCTCTCTCTCGCTC
1704	MLOC_15776	HORVU1Hr1G053020	807	827	-	3.46e-06	CCTCCTCTTCCTCTCTCTCGC
1705	MLOC_15776	HORVU1Hr1G053020	809	829	-	1.97e-06	CTCCTCCTCTTCCTCTCTCTC
1706	MLOC_15776	HORVU1Hr1G054100	1258	1278	+	6.84e-06	TCTCTTCCCCCTCTCTCTCTT
1707	MLOC_15776	HORVU1Hr1G054100	1260	1280	+	4.99e-06	TCTTCCCCCTCTCTCTCTTCC
1708	MLOC_15776	HORVU1Hr1G054100	1262	1282	+	8.63e-07	TTCCCCCTCTCTCTCTTCCTT
1709	MLOC_15776	HORVU1Hr1G054100	1264	1284	+	3.85e-06	CCCCCTCTCTCTCTTCCTTCT
1710	MLOC_15776	HORVU1Hr1G054100	181	201	+	1.88e-06	ATATTTTACTCTCTCCGTCTC
1711	MLOC_15776	HORVU1Hr1G057410	348	368	-	2.1e-06	TTCCTTTTCTCTCTATTTTTT
1712	MLOC_15776	HORVU1Hr1G057410	352	372	-	3.52e-06	CTGATTCCTTTTCTCTCTATT
1713	MLOC_15776	HORVU1Hr1G057510	463	483	+	3.48e-06	TTCCATCTCTTTCTCCGTCGC
1714	MLOC_15776	HORVU1Hr1G059300	603	623	-	4.48e-06	ATCAGTCTTTTTCCCTTTCTC
1715	MLOC_15776	HORVU1Hr1G059300	705	725	-	2.82e-06	CCCGTTCTCTTTCGCTCTTTC
1716	MLOC_15776	HORVU1Hr1G060250	1435	1455	-	2.04e-06	CCAGTGGCCTCTCTCTCTCTC
1717	MLOC_15776	HORVU1Hr1G061780	427	447	+	2.9e-06	CCATCTTTTTTTTTCTCTCTC
1718	MLOC_15776	HORVU1Hr1G061780	429	449	+	3.74e-08	ATCTTTTTTTTTCTCTCTCTT
1719	MLOC_15776	HORVU1Hr1G061780	431	451	+	4.12e-08	CTTTTTTTTTCTCTCTCTTTC
1720	MLOC_15776	HORVU1Hr1G061780	433	453	+	3.72e-08	TTTTTTTTCTCTCTCTTTCTC
1721	MLOC_15776	HORVU1Hr1G061780	435	455	+	2.62e-08	TTTTTTCTCTCTCTTTCTCTT
1722	MLOC_15776	HORVU1Hr1G061780	437	457	+	6.18e-06	TTTTCTCTCTCTTTCTCTTCA
1723	MLOC_15776	HORVU1Hr1G061780	439	459	+	9.34e-08	TTCTCTCTCTTTCTCTTCATC
1724	MLOC_15776	HORVU1Hr1G061780	441	461	+	7.16e-07	CTCTCTCTTTCTCTTCATCAA
1725	MLOC_15776	HORVU1Hr1G063330	1216	1236	+	2.92e-07	TAATTTTTTTTTCTCTCTCTA
1726	MLOC_15776	HORVU1Hr1G063330	1218	1238	+	3.6e-07	ATTTTTTTTTCTCTCTCTATA
1727	MLOC_15776	HORVU1Hr1G063330	1220	1240	+	2.55e-07	TTTTTTTTCTCTCTCTATATA
1728	MLOC_15776	HORVU1Hr1G063330	1222	1242	+	8.01e-07	TTTTTTCTCTCTCTATATATT
1729	MLOC_15776	HORVU1Hr1G063330	1224	1244	+	7.52e-07	TTTTCTCTCTCTATATATTTC
1730	MLOC_15776	HORVU1Hr1G063330	1226	1246	+	9.42e-06	TTCTCTCTCTATATATTTCAA
1731	MLOC_15776	HORVU1Hr1G071810	759	779	+	7.89e-06	CACAATCTCTTTATTTAACTC
1732	MLOC_15776	HORVU1Hr1G072220	549	569	-	1.67e-06	ATCTCTGTCTCTCTCTGATTG
1733	MLOC_15776	HORVU1Hr1G076170	475	495	-	7.66e-06	CCTCCTCCTTCTCTCTGTCGC
1734	MLOC_15776	HORVU1Hr1G077230	559	579	+	9.9e-06	ATCGATCGATCTCTTTCTCTT
1735	MLOC_15776	HORVU1Hr1G077290	396	416	+	5.73e-06	CTCTATCTATTTATTTCTCCC
1736	MLOC_15776	HORVU1Hr1G077290	460	480	+	4.04e-06	CAATAATTCTTTCTCCATCTC
1737	MLOC_15776	HORVU1Hr1G077590	443	463	+	6.38e-09	ATCCAGCTCTCTCTCTCTCTC
1738	MLOC_15776	HORVU1Hr1G077590	445	465	+	6.24e-10	CCAGCTCTCTCTCTCTCTCTC
1739	MLOC_15776	HORVU1Hr1G077590	447	467	+	2.46e-08	AGCTCTCTCTCTCTCTCTCTT
1740	MLOC_15776	HORVU1Hr1G077590	449	469	+	4.05e-12	CTCTCTCTCTCTCTCTCTTTC
1741	MLOC_15776	HORVU1Hr1G077590	451	471	+	1.66e-10	CTCTCTCTCTCTCTCTTTCTT
1742	MLOC_15776	HORVU1Hr1G077590	453	473	+	1.17e-10	CTCTCTCTCTCTCTTTCTTTC
1743	MLOC_15776	HORVU1Hr1G077590	455	475	+	3.1e-08	CTCTCTCTCTCTTTCTTTCTC
1744	MLOC_15776	HORVU1Hr1G077590	457	477	+	3.28e-09	CTCTCTCTCTTTCTTTCTCCC
1745	MLOC_15776	HORVU1Hr1G077590	459	479	+	1.34e-07	CTCTCTCTTTCTTTCTCCCTC
1746	MLOC_15776	HORVU1Hr1G077590	461	481	+	8.25e-10	CTCTCTTTCTTTCTCCCTCTC
1747	MLOC_15776	HORVU1Hr1G077590	463	483	+	3.55e-09	CTCTTTCTTTCTCCCTCTCTC
1748	MLOC_15776	HORVU1Hr1G077590	465	485	+	8.3e-08	CTTTCTTTCTCCCTCTCTCTC
1749	MLOC_15776	HORVU1Hr1G077590	467	487	+	1.06e-09	TTCTTTCTCCCTCTCTCTCTC
1750	MLOC_15776	HORVU1Hr1G077590	469	489	+	2.97e-10	CTTTCTCCCTCTCTCTCTCTC
1751	MLOC_15776	HORVU1Hr1G077590	471	491	+	2.9e-10	TTCTCCCTCTCTCTCTCTCTA
1752	MLOC_15776	HORVU1Hr1G077590	473	493	+	8.48e-09	CTCCCTCTCTCTCTCTCTATG
1753	MLOC_15776	HORVU1Hr1G077590	475	495	+	6.5e-06	CCCTCTCTCTCTCTCTATGGG
1754	MLOC_15776	HORVU1Hr1G080080	726	746	-	1.34e-06	CCCGCACCCTCTCTCTCCCCC
1755	MLOC_15776	HORVU1Hr1G080160	682	702	-	4.22e-06	CTCTCTCTTTTTATCTGTTGA
1756	MLOC_15776	HORVU1Hr1G080160	686	706	-	9e-06	TCCTCTCTCTCTTTTTATCTG
1757	MLOC_15776	HORVU1Hr1G080160	688	708	-	1.43e-06	CCTCCTCTCTCTCTTTTTATC
1758	MLOC_15776	HORVU1Hr1G080160	690	710	-	9.6e-07	ATCCTCCTCTCTCTCTTTTTA
1759	MLOC_15776	HORVU1Hr1G080160	692	712	-	2.95e-06	TAATCCTCCTCTCTCTCTTTT
1760	MLOC_15776	HORVU1Hr1G080290	633	653	-	6.91e-07	CTTTCTCTCTCTCTTTTCTTA
1761	MLOC_15776	HORVU1Hr1G080290	635	655	-	3.99e-07	CCCTTTCTCTCTCTCTTTTCT
1762	MLOC_15776	HORVU1Hr1G080290	637	657	-	5.53e-08	AACCCTTTCTCTCTCTCTTTT
1763	MLOC_15776	HORVU1Hr1G080290	639	659	-	3.33e-07	CAAACCCTTTCTCTCTCTCTT
1764	MLOC_15776	HORVU1Hr1G080290	641	661	-	5.52e-07	AACAAACCCTTTCTCTCTCTC
1765	MLOC_15776	HORVU1Hr1G082010	1474	1494	-	4.68e-06	CTCTCTCTCTCGCTCGCTCGC
1766	MLOC_15776	HORVU1Hr1G082010	1476	1496	-	1.39e-06	CCCTCTCTCTCTCGCTCGCTC
1767	MLOC_15776	HORVU1Hr1G087070	366	386	+	5.73e-06	CCTTTCCTCTCACTCACTCTT
1768	MLOC_15776	HORVU1Hr1G088060	131	151	-	6.73e-06	TCCTTTCTCTTTCTTTCCAAA
1769	MLOC_15776	HORVU1Hr1G088060	137	157	-	4.05e-07	CTCGCTTCCTTTCTCTTTCTT
1770	MLOC_15776	HORVU1Hr1G088060	139	159	-	9.08e-06	CTCTCGCTTCCTTTCTCTTTC
1771	MLOC_15776	HORVU1Hr1G088370	1458	1478	+	6.39e-06	TACAATCTCCCCCTCTCTCTC
1772	MLOC_15776	HORVU1Hr1G088370	1460	1480	+	3.08e-08	CAATCTCCCCCTCTCTCTCTC
1773	MLOC_15776	HORVU1Hr1G088370	1462	1482	+	9.34e-08	ATCTCCCCCTCTCTCTCTCGA
1774	MLOC_15776	HORVU1Hr1G088370	1464	1484	+	1.39e-06	CTCCCCCTCTCTCTCTCGATC
1775	MLOC_15776	HORVU1Hr1G088370	1466	1486	+	2.59e-07	CCCCCTCTCTCTCTCGATCTC
1776	MLOC_15776	HORVU1Hr1G088370	1468	1488	+	9.93e-07	CCCTCTCTCTCTCGATCTCGA
1777	MLOC_15776	HORVU1Hr1G088370	260	280	-	6.29e-07	CTCAATTTCTCTCTCTTCTTA
1778	MLOC_15776	HORVU1Hr1G089360	1209	1229	-	6.38e-07	CTTTCTTTCTTTCTTCCTTTC
1779	MLOC_15776	HORVU1Hr1G089360	1213	1233	-	7.94e-07	CTTTCTTTCTTTCTTTCTTCC
1780	MLOC_15776	HORVU1Hr1G089360	1215	1235	-	4.76e-06	TTCTTTCTTTCTTTCTTTCTT
1781	MLOC_15776	HORVU1Hr1G089360	1217	1237	-	6.15e-08	CTTTCTTTCTTTCTTTCTTTC
1782	MLOC_15776	HORVU1Hr1G089360	1219	1239	-	4.76e-06	TTCTTTCTTTCTTTCTTTCTT
1783	MLOC_15776	HORVU1Hr1G089360	1221	1241	-	6.15e-08	CTTTCTTTCTTTCTTTCTTTC
1784	MLOC_15776	HORVU1Hr1G089360	1225	1245	-	6.21e-06	GAAGCTTTCTTTCTTTCTTTC
1785	MLOC_15776	HORVU1Hr1G089360	1333	1353	+	3e-06	CCCCTTTTTTTTCTCTTTTTC
1786	MLOC_15776	HORVU1Hr1G089360	1335	1355	+	5.65e-06	CCTTTTTTTTCTCTTTTTCTT
1787	MLOC_15776	HORVU1Hr1G090030	345	365	+	5.49e-06	TCTCTTCTCTCTATCTCCCTT
1788	MLOC_15776	HORVU1Hr1G091870	1304	1324	+	6.55e-08	ATCTCACTCCCTCTCCCTCTC
1789	MLOC_15776	HORVU1Hr1G091870	1306	1326	+	1.09e-07	CTCACTCCCTCTCCCTCTCCC
1790	MLOC_15776	HORVU1Hr1G091870	1308	1328	+	7.04e-06	CACTCCCTCTCCCTCTCCCGC
1791	MLOC_15776	HORVU1Hr1G095410	1475	1495	+	1.79e-06	TCTTCTTTCTTTCTTTCTTTT
1792	MLOC_15776	HORVU2Hr1G003470	22	42	-	1.35e-06	ATGTCTCCCCCTCTCACTTTC
1793	MLOC_15776	HORVU2Hr1G005620	221	241	+	6.91e-07	CACTACTACTCTCTCTCTTTC
1794	MLOC_15776	HORVU2Hr1G005620	223	243	+	3.75e-06	CTACTACTCTCTCTCTTTCCT
1795	MLOC_15776	HORVU2Hr1G005620	225	245	+	3.71e-06	ACTACTCTCTCTCTTTCCTTT
1796	MLOC_15776	HORVU2Hr1G005620	229	249	+	9.86e-06	CTCTCTCTCTTTCCTTTAATT
1797	MLOC_15776	HORVU2Hr1G005670	1070	1090	-	5.97e-06	TCCTTTTTTTTTCTCTTCCTT
1798	MLOC_15776	HORVU2Hr1G011030	1307	1327	-	4.23e-06	CTCTGTTTTTTTCTCTGTAGC
1799	MLOC_15776	HORVU2Hr1G013440	1280	1300	+	1.61e-06	CCCTCATCCTCTCTCACCCTT
1800	MLOC_15776	HORVU2Hr1G017400	1049	1069	-	2.71e-07	ATTTCTCTCTCTCTCACACAC
1801	MLOC_15776	HORVU2Hr1G017400	1051	1071	-	1.07e-08	CTATTTCTCTCTCTCTCACAC
1802	MLOC_15776	HORVU2Hr1G017400	1053	1073	-	1.14e-09	CTCTATTTCTCTCTCTCTCAC
1803	MLOC_15776	HORVU2Hr1G017400	1055	1075	-	1.9e-07	AACTCTATTTCTCTCTCTCTC
1804	MLOC_15776	HORVU2Hr1G017400	1057	1077	-	7.7e-08	CCAACTCTATTTCTCTCTCTC
1805	MLOC_15776	HORVU2Hr1G019360	143	163	+	6.87e-06	TTCTTCTTCTTTCTTCGTCTC
1806	MLOC_15776	HORVU2Hr1G019730	297	317	-	7.44e-06	ATCCCCCTTTCTCTCTGTTCC
1807	MLOC_15776	HORVU2Hr1G021080	1052	1072	+	5.9e-06	TCGTCCCGGTCTCTCTCTCTT
1808	MLOC_15776	HORVU2Hr1G021080	1056	1076	+	5.82e-06	CCCGGTCTCTCTCTCTTCTAC
1809	MLOC_15776	HORVU2Hr1G021110	1370	1390	-	6.05e-06	TCCTTTTCTTTTCTCTTTCTT
1810	MLOC_15776	HORVU2Hr1G022140	1414	1434	+	6.75e-06	CCCTCTCCCCCTCTCCCTAAA
1811	MLOC_15776	HORVU2Hr1G030680	1295	1315	+	9.51e-07	GCGCGTGTCTCTCTCTCTCTC
1812	MLOC_15776	HORVU2Hr1G030680	1297	1317	+	1.35e-08	GCGTGTCTCTCTCTCTCTCTC
1813	MLOC_15776	HORVU2Hr1G030680	1331	1351	+	3.03e-07	CTCTCTCTCTCTCTCTTCTCT
1814	MLOC_15776	HORVU2Hr1G030680	1333	1353	+	4.29e-07	CTCTCTCTCTCTCTTCTCTTC
1815	MLOC_15776	HORVU2Hr1G040020	1094	1114	+	1.4e-06	CCCCCCTCCCCTCTCTCTCTC
1816	MLOC_15776	HORVU2Hr1G040830	1478	1498	+	3.17e-06	CTCGTTTCCTTTCTCTGTTTT
1817	MLOC_15776	HORVU2Hr1G041430	1283	1303	+	1.23e-06	TACTGTTTTTTTCTCTCTTTT
1818	MLOC_15776	HORVU2Hr1G041430	1285	1305	+	3.49e-06	CTGTTTTTTTCTCTCTTTTTG
1819	MLOC_15776	HORVU2Hr1G041430	773	793	-	1.95e-06	CTCCCTCTCTCTCTCCTTCGG
1820	MLOC_15776	HORVU2Hr1G041430	775	795	-	1.48e-08	TTCTCCCTCTCTCTCTCCTTC
1821	MLOC_15776	HORVU2Hr1G041430	777	797	-	5.69e-07	GTTTCTCCCTCTCTCTCTCCT
1822	MLOC_15776	HORVU2Hr1G041430	779	799	-	1.22e-08	CAGTTTCTCCCTCTCTCTCTC
1823	MLOC_15776	HORVU2Hr1G041430	781	801	-	1.57e-06	TCCAGTTTCTCCCTCTCTCTC
1824	MLOC_15776	HORVU2Hr1G041760	985	1005	+	2.37e-06	AAGGGCCTCTCTCTCTCCCTC
1825	MLOC_15776	HORVU2Hr1G041760	987	1007	+	6e-06	GGGCCTCTCTCTCTCCCTCTC
1826	MLOC_15776	HORVU2Hr1G041760	989	1009	+	5.55e-07	GCCTCTCTCTCTCCCTCTCCT
1827	MLOC_15776	HORVU2Hr1G046980	235	255	+	4.77e-07	CATCCGTCCTCTCTCTCTCTC
1828	MLOC_15776	HORVU2Hr1G046980	237	257	+	1.3e-07	TCCGTCCTCTCTCTCTCTCTT
1829	MLOC_15776	HORVU2Hr1G046980	241	261	+	7.07e-06	TCCTCTCTCTCTCTCTTCTCG
1830	MLOC_15776	HORVU2Hr1G046980	243	263	+	9.31e-06	CTCTCTCTCTCTCTTCTCGTC
1831	MLOC_15776	HORVU2Hr1G046980	326	346	-	5.61e-06	CTCTCTCTACCTATCCCTATC
1832	MLOC_15776	HORVU2Hr1G046980	328	348	-	2.96e-06	CTCTCTCTCTACCTATCCCTA
1833	MLOC_15776	HORVU2Hr1G046980	330	350	-	2.9e-06	GTCTCTCTCTCTACCTATCCC
1834	MLOC_15776	HORVU2Hr1G046980	332	352	-	1.09e-07	CAGTCTCTCTCTCTACCTATC
1835	MLOC_15776	HORVU2Hr1G046980	334	354	-	2.87e-06	CGCAGTCTCTCTCTCTACCTA
1836	MLOC_15776	HORVU2Hr1G046980	336	356	-	2.35e-06	CACGCAGTCTCTCTCTCTACC
1837	MLOC_15776	HORVU2Hr1G046980	338	358	-	5.58e-07	CACACGCAGTCTCTCTCTCTA
1838	MLOC_15776	HORVU2Hr1G047010	1478	1498	+	7.79e-06	CTCTCGCGCTTCCTCTGTCTC
1839	MLOC_15776	HORVU2Hr1G047010	614	634	-	7.32e-06	CTCTCCTCTTCTCTCTCATCC
1840	MLOC_15776	HORVU2Hr1G047010	616	636	-	1.93e-06	CTCTCTCCTCTTCTCTCTCAT
1841	MLOC_15776	HORVU2Hr1G060390	1213	1233	-	5.73e-06	CCGTGTCTCTCTCTTTTCCAC
1842	MLOC_15776	HORVU2Hr1G060390	1215	1235	-	3.18e-06	CTCCGTGTCTCTCTCTTTTCC
1843	MLOC_15776	HORVU2Hr1G062800	235	255	+	9.46e-06	ATCTCCCCCTCTCTCAATTTG
1844	MLOC_15776	HORVU2Hr1G066680	1012	1032	-	4.18e-07	TTCATTTTCTCTCTTCCTCTT
1845	MLOC_15776	HORVU2Hr1G066910	991	1011	+	8.68e-08	TCCTCTCCCTCTCTCTATTTT
1846	MLOC_15776	HORVU2Hr1G066910	993	1013	+	1.06e-07	CTCTCCCTCTCTCTATTTTTA
1847	MLOC_15776	HORVU2Hr1G066910	995	1015	+	2.6e-06	CTCCCTCTCTCTATTTTTATT
1848	MLOC_15776	HORVU2Hr1G073300	946	966	+	8.3e-07	CTGCTACTCTTTCTCTCTCCA
1849	MLOC_15776	HORVU2Hr1G073300	950	970	+	3.03e-06	TACTCTTTCTCTCTCCACCCA
1850	MLOC_15776	HORVU2Hr1G077080	1469	1489	+	4.64e-06	TTCTACCTCCCTCCCTCCCTC
1851	MLOC_15776	HORVU2Hr1G080430	809	829	-	5.61e-06	CTCTCTTTCTCCCTTTCCTTT
1852	MLOC_15776	HORVU2Hr1G080430	811	831	-	6.9e-06	ACCTCTCTTTCTCCCTTTCCT
1853	MLOC_15776	HORVU2Hr1G080430	813	833	-	7.63e-07	ACACCTCTCTTTCTCCCTTTC
1854	MLOC_15776	HORVU2Hr1G095170	299	319	+	3.48e-06	TACTTTTTCTTTCTTTCTATG
1855	MLOC_15776	HORVU2Hr1G095170	303	323	+	4.37e-06	TTTTCTTTCTTTCTATGATTC
1856	MLOC_15776	HORVU2Hr1G099290	860	880	-	4.64e-06	CCCGCTTTCTTTCCCTTCCTC
1857	MLOC_15776	HORVU2Hr1G099890	783	803	+	6.73e-06	TTCATCTTCTTTCTTTCTTTT
1858	MLOC_15776	HORVU2Hr1G109380	1035	1055	-	4.16e-07	CTCTCTCCCTCTACCTCTCGC
1859	MLOC_15776	HORVU2Hr1G109380	1037	1057	-	1.27e-08	CTCTCTCTCCCTCTACCTCTC
1860	MLOC_15776	HORVU2Hr1G109380	1039	1059	-	9.45e-08	CTCTCTCTCTCCCTCTACCTC
1861	MLOC_15776	HORVU2Hr1G109380	1041	1061	-	2.71e-08	CTCTCTCTCTCTCCCTCTACC
1862	MLOC_15776	HORVU2Hr1G109380	1043	1063	-	3.08e-10	CACTCTCTCTCTCTCCCTCTA
1863	MLOC_15776	HORVU2Hr1G109380	1045	1065	-	1.84e-09	TCCACTCTCTCTCTCTCCCTC
1864	MLOC_15776	HORVU2Hr1G109380	1047	1067	-	2.42e-06	GCTCCACTCTCTCTCTCTCCC
1865	MLOC_15776	HORVU2Hr1G109380	1049	1069	-	7.02e-07	CCGCTCCACTCTCTCTCTCTC
1866	MLOC_15776	HORVU2Hr1G115960	914	934	-	6.42e-06	CACGTTATCTCTCTCTCTCGT
1867	MLOC_15776	HORVU2Hr1G115960	916	936	-	2.96e-08	CTCACGTTATCTCTCTCTCTC
1868	MLOC_15776	HORVU2Hr1G115960	918	938	-	7.94e-07	TTCTCACGTTATCTCTCTCTC
1869	MLOC_15776	HORVU2Hr1G119110	401	421	+	1.93e-06	CTCTCTCCTCTTCTCTCTCAT
1870	MLOC_15776	HORVU2Hr1G119110	403	423	+	7.32e-06	CTCTCCTCTTCTCTCTCATCC
1871	MLOC_15776	HORVU2Hr1G121050	1075	1095	+	8.43e-06	CTCCCGCACTCTCCCTCCCAC
1872	MLOC_15776	HORVU2Hr1G121050	1400	1420	+	3.26e-07	ATCTCTTTCCCACTCTGTCTC
1873	MLOC_15776	HORVU2Hr1G121050	1406	1426	+	8.09e-06	TTCCCACTCTGTCTCTGTTTC
1874	MLOC_15776	HORVU2Hr1G123320	937	957	-	2.93e-06	ATCTCGCGCTTTCTCTCACCA
1875	MLOC_15776	HORVU3Hr1G002920	1313	1333	-	4.07e-06	CAGTTCTCTTCTCTCTCTCTT
1876	MLOC_15776	HORVU3Hr1G002920	1445	1465	-	5.04e-06	CTTTCTCTTTATCTTTCTCGT
1877	MLOC_15776	HORVU3Hr1G002920	1447	1467	-	2.62e-08	CTCTTTCTCTTTATCTTTCTC
1878	MLOC_15776	HORVU3Hr1G002920	1449	1469	-	6.55e-07	TTCTCTTTCTCTTTATCTTTC
1879	MLOC_15776	HORVU3Hr1G002920	1451	1471	-	1.3e-07	CTTTCTCTTTCTCTTTATCTT
1880	MLOC_15776	HORVU3Hr1G002920	1453	1473	-	4.07e-08	ATCTTTCTCTTTCTCTTTATC
1881	MLOC_15776	HORVU3Hr1G002920	1457	1477	-	7.26e-07	ATGAATCTTTCTCTTTCTCTT
1882	MLOC_15776	HORVU3Hr1G006940	1074	1094	-	4.91e-06	CACTCTTTCTCACTCACACGT
1883	MLOC_15776	HORVU3Hr1G006940	1078	1098	-	4.82e-07	TTCACACTCTTTCTCACTCAC
1884	MLOC_15776	HORVU3Hr1G006940	519	539	-	7.85e-06	CTCTCTCCTCATCTCTCTCAT
1885	MLOC_15776	HORVU3Hr1G006940	521	541	-	6e-06	TTCTCTCTCCTCATCTCTCTC
1886	MLOC_15776	HORVU3Hr1G006940	525	545	-	9.27e-06	TCCCTTCTCTCTCCTCATCTC
1887	MLOC_15776	HORVU3Hr1G010290	637	657	+	3.86e-06	CCAAATTTCTTTCTCTATTTT
1888	MLOC_15776	HORVU3Hr1G013300	707	727	-	1.13e-06	TTTTTTCTATCTCTCTCTCCT
1889	MLOC_15776	HORVU3Hr1G013300	709	729	-	7.48e-08	TTTTTTTTCTATCTCTCTCTC
1890	MLOC_15776	HORVU3Hr1G013300	711	731	-	3.6e-07	TTTTTTTTTTCTATCTCTCTC
1891	MLOC_15776	HORVU3Hr1G013300	713	733	-	4.58e-07	TTTTTTTTTTTTCTATCTCTC
1892	MLOC_15776	HORVU3Hr1G013630	1237	1257	+	5.58e-06	CTGTATTACTTTCTATATTTC
1893	MLOC_15776	HORVU3Hr1G016430	1365	1385	+	2.83e-06	TTTCCATTCTCTCTCTCACAC
1894	MLOC_15776	HORVU3Hr1G016430	1367	1387	+	8.84e-07	TCCATTCTCTCTCTCACACAC
1895	MLOC_15776	HORVU3Hr1G017630	1380	1400	-	6.15e-08	CTTTCTTTCTTTCTTTCTTTC
1896	MLOC_15776	HORVU3Hr1G017630	1382	1402	-	4.76e-06	TTCTTTCTTTCTTTCTTTCTT
1897	MLOC_15776	HORVU3Hr1G017630	1384	1404	-	6.15e-08	CTTTCTTTCTTTCTTTCTTTC
1898	MLOC_15776	HORVU3Hr1G017630	1386	1406	-	2.09e-06	CTCTTTCTTTCTTTCTTTCTT
1899	MLOC_15776	HORVU3Hr1G017630	1388	1408	-	1.66e-08	ATCTCTTTCTTTCTTTCTTTC
1900	MLOC_15776	HORVU3Hr1G017630	1392	1412	-	6.23e-07	ACCGATCTCTTTCTTTCTTTC
1901	MLOC_15776	HORVU3Hr1G017930	545	565	+	7.13e-06	CAATCTCTATCTCCCTCTACC
1902	MLOC_15776	HORVU3Hr1G018800	1401	1421	+	9.82e-06	CTCCTACTCCTTCTCCTTCTC
1903	MLOC_15776	HORVU3Hr1G018800	1407	1427	+	1.97e-06	CTCCTTCTCCTTCTCCTTCTC
1904	MLOC_15776	HORVU3Hr1G020230	563	583	-	2.87e-06	TTCTTTCTTTTTCTTCCTCTG
1905	MLOC_15776	HORVU3Hr1G020390	636	656	-	7.56e-06	TCTTCTCTTTCTCTTCTTCTA
1906	MLOC_15776	HORVU3Hr1G020390	638	658	-	2.88e-06	CTTCTTCTCTTTCTCTTCTTC
1907	MLOC_15776	HORVU3Hr1G020390	642	662	-	3.1e-06	CTTGCTTCTTCTCTTTCTCTT
1908	MLOC_15776	HORVU3Hr1G020390	644	664	-	3.85e-06	TTCTTGCTTCTTCTCTTTCTC
1909	MLOC_15776	HORVU3Hr1G020390	774	794	-	5.97e-06	CTCCTTCTCCTTCTCCTTCTT
1910	MLOC_15776	HORVU3Hr1G020390	780	800	-	8.39e-06	TTCTTCCTCCTTCTCCTTCTC
1911	MLOC_15776	HORVU3Hr1G020390	826	846	+	9.23e-06	CTCCTTCTCCTTCTCCTCCTC
1912	MLOC_15776	HORVU3Hr1G020400	483	503	+	2.52e-07	CGCTCACTGTCTCTCTCTCTC
1913	MLOC_15776	HORVU3Hr1G020400	485	505	+	5.69e-09	CTCACTGTCTCTCTCTCTCCC
1914	MLOC_15776	HORVU3Hr1G020400	487	507	+	2.38e-08	CACTGTCTCTCTCTCTCCCCC
1915	MLOC_15776	HORVU3Hr1G020400	489	509	+	1.29e-07	CTGTCTCTCTCTCTCCCCCCA
1916	MLOC_15776	HORVU3Hr1G020400	504	524	+	3.91e-06	CCCCCACACTGTCTCTCTCTC
1917	MLOC_15776	HORVU3Hr1G020400	506	526	+	2.57e-07	CCCACACTGTCTCTCTCTCCC
1918	MLOC_15776	HORVU3Hr1G020400	508	528	+	7.19e-07	CACACTGTCTCTCTCTCCCCT
1919	MLOC_15776	HORVU3Hr1G020400	510	530	+	2.19e-06	CACTGTCTCTCTCTCCCCTCA
1920	MLOC_15776	HORVU3Hr1G022260	1056	1076	+	6.42e-06	CTCTTCTCTTTTCTCTCATTC
1921	MLOC_15776	HORVU3Hr1G022260	608	628	+	5.17e-06	CCGGCTTCCTTTCTCTCTCCT
1922	MLOC_15776	HORVU3Hr1G023970	1295	1315	-	7.32e-06	CTCTCCTCTTCTCTCTCATCC
1923	MLOC_15776	HORVU3Hr1G023970	1297	1317	-	1.93e-06	CTCTCTCCTCTTCTCTCTCAT
1924	MLOC_15776	HORVU3Hr1G033740	228	248	-	7.38e-06	AACTCTCTCTCTCTCTGTGGT
1925	MLOC_15776	HORVU3Hr1G033740	232	252	-	1.59e-06	AAGAAACTCTCTCTCTCTCTG
1926	MLOC_15776	HORVU3Hr1G034980	978	998	-	8.82e-06	CTGTTTCCTTCTATCCATCTA
1927	MLOC_15776	HORVU3Hr1G035720	1227	1247	-	4.64e-06	CTCTCTCGCTCTCTCGCTTGA
1928	MLOC_15776	HORVU3Hr1G035720	1229	1249	-	1.66e-06	CTCTCTCTCGCTCTCTCGCTT
1929	MLOC_15776	HORVU3Hr1G035720	1231	1251	-	3.32e-08	CTCTCTCTCTCGCTCTCTCGC
1930	MLOC_15776	HORVU3Hr1G035720	1233	1253	-	6.12e-09	CCCTCTCTCTCTCGCTCTCTC
1931	MLOC_15776	HORVU3Hr1G035720	1235	1255	-	4.75e-08	CCCCCTCTCTCTCTCGCTCTC
1932	MLOC_15776	HORVU3Hr1G035720	1237	1257	-	2.05e-07	CTCCCCCTCTCTCTCTCGCTC
1933	MLOC_15776	HORVU3Hr1G035720	1239	1259	-	5.87e-08	CACTCCCCCTCTCTCTCTCGC
1934	MLOC_15776	HORVU3Hr1G035720	1241	1261	-	5.77e-09	CTCACTCCCCCTCTCTCTCTC
1935	MLOC_15776	HORVU3Hr1G035720	1243	1263	-	9.73e-06	GACTCACTCCCCCTCTCTCTC
1936	MLOC_15776	HORVU3Hr1G035750	1301	1321	-	4.91e-06	CTCTCTCTCTCTGTCCTTTTT
1937	MLOC_15776	HORVU3Hr1G035750	1303	1323	-	3.75e-07	CTCTCTCTCTCTCTGTCCTTT
1938	MLOC_15776	HORVU3Hr1G035750	1305	1325	-	3.79e-09	CTCTCTCTCTCTCTCTGTCCT
1939	MLOC_15776	HORVU3Hr1G035750	1307	1327	-	1.39e-09	CTCTCTCTCTCTCTCTCTGTC
1940	MLOC_15776	HORVU3Hr1G035750	1309	1329	-	3.38e-11	CTCTCTCTCTCTCTCTCTCTG
1941	MLOC_15776	HORVU3Hr1G035750	1311	1331	-	4.3e-09	TGCTCTCTCTCTCTCTCTCTC
1942	MLOC_15776	HORVU3Hr1G035750	1313	1333	-	6.73e-09	ACTGCTCTCTCTCTCTCTCTC
1943	MLOC_15776	HORVU3Hr1G035750	1315	1335	-	6.29e-09	CTACTGCTCTCTCTCTCTCTC
1944	MLOC_15776	HORVU3Hr1G035750	1358	1378	-	4.16e-07	CTCTCTCTCTCTCTCTGGTTT
1945	MLOC_15776	HORVU3Hr1G035750	1360	1380	-	1.44e-07	CTCTCTCTCTCTCTCTCTGGT
1946	MLOC_15776	HORVU3Hr1G035750	1362	1382	-	3.38e-11	CTCTCTCTCTCTCTCTCTCTG
1947	MLOC_15776	HORVU3Hr1G035750	1364	1384	-	2.05e-13	CTCTCTCTCTCTCTCTCTCTC
1948	MLOC_15776	HORVU3Hr1G035750	1366	1386	-	2.05e-13	CTCTCTCTCTCTCTCTCTCTC
1949	MLOC_15776	HORVU3Hr1G035750	1368	1388	-	2.05e-13	CTCTCTCTCTCTCTCTCTCTC
1950	MLOC_15776	HORVU3Hr1G035750	1370	1390	-	2.05e-13	CTCTCTCTCTCTCTCTCTCTC
1951	MLOC_15776	HORVU3Hr1G035750	1372	1392	-	2.05e-13	CTCTCTCTCTCTCTCTCTCTC
1952	MLOC_15776	HORVU3Hr1G035750	1374	1394	-	2.05e-13	CTCTCTCTCTCTCTCTCTCTC
1953	MLOC_15776	HORVU3Hr1G035750	1376	1396	-	6.7e-13	TTCTCTCTCTCTCTCTCTCTC
1954	MLOC_15776	HORVU3Hr1G035750	1378	1398	-	4.15e-10	TCTTCTCTCTCTCTCTCTCTC
1955	MLOC_15776	HORVU3Hr1G035750	1380	1400	-	4.13e-09	TTTCTTCTCTCTCTCTCTCTC
1956	MLOC_15776	HORVU3Hr1G035750	1382	1402	-	5.12e-06	TGTTTCTTCTCTCTCTCTCTC
1957	MLOC_15776	HORVU3Hr1G035750	1384	1404	-	1.05e-06	TTTGTTTCTTCTCTCTCTCTC
1958	MLOC_15776	HORVU3Hr1G040350	272	292	-	3.91e-06	TTCTTTCTCTCTATCTTTTGT
1959	MLOC_15776	HORVU3Hr1G040350	274	294	-	1.24e-07	TTTTCTTTCTCTCTATCTTTT
1960	MLOC_15776	HORVU3Hr1G040350	276	296	-	4.92e-07	TATTTTCTTTCTCTCTATCTT
1961	MLOC_15776	HORVU3Hr1G040350	278	298	-	1.21e-06	TCTATTTTCTTTCTCTCTATC
1962	MLOC_15776	HORVU3Hr1G043800	240	260	+	3.93e-06	AACATTGTCTCACCCTCTCTC
1963	MLOC_15776	HORVU3Hr1G045480	1065	1085	+	7.35e-06	AAAGCTTTGTTTCTTTCTCTA
1964	MLOC_15776	HORVU3Hr1G047180	779	799	+	2.91e-06	TCCCTTTTCCCTCTTTCTCTT
1965	MLOC_15776	HORVU3Hr1G049780	1360	1380	+	8.02e-06	TCATTTTTTTTTCTTTCTCCC
1966	MLOC_15776	HORVU3Hr1G049780	379	399	-	3.88e-06	CTCTCACTCTTTATATCTAAA
1967	MLOC_15776	HORVU3Hr1G049960	1377	1397	+	6.18e-06	TATTTTCCCTTTCTTTCTCCC
1968	MLOC_15776	HORVU3Hr1G050290	1194	1214	+	7.22e-06	CTCCCTCTCCCTCCCCAACTC
1969	MLOC_15776	HORVU3Hr1G050340	1400	1420	-	9.38e-06	CCCTCTCCCTCTATAACTTGC
1970	MLOC_15776	HORVU3Hr1G050340	1402	1422	-	1e-06	CTCCCTCTCCCTCTATAACTT
1971	MLOC_15776	HORVU3Hr1G050340	1406	1426	-	1.55e-06	TCCGCTCCCTCTCCCTCTATA
1972	MLOC_15776	HORVU3Hr1G053460	1190	1210	-	8.09e-06	ATCATTGTCTCTCTAACCATC
1973	MLOC_15776	HORVU3Hr1G054240	1267	1287	+	3.9e-06	CTCGCTATCTCTCTCCATTTC
1974	MLOC_15776	HORVU3Hr1G055000	312	332	+	6e-06	TTCCCTGTTTTTCTTTCTCAA
1975	MLOC_15776	HORVU3Hr1G055550	1213	1233	+	7.56e-07	CCCCTATTCTCTCTCTCTCAT
1976	MLOC_15776	HORVU3Hr1G055550	495	515	-	1.44e-09	CATCCTCTCTCTCTCTCTCTC
1977	MLOC_15776	HORVU3Hr1G055550	497	517	-	2.31e-08	GTCATCCTCTCTCTCTCTCTC
1978	MLOC_15776	HORVU3Hr1G055550	499	519	-	9.36e-09	CTGTCATCCTCTCTCTCTCTC
1979	MLOC_15776	HORVU3Hr1G055620	1069	1089	+	8.37e-09	CTCTCTCTCTCTCTCTCATGA
1980	MLOC_15776	HORVU3Hr1G055620	1220	1240	-	9.66e-06	CTCTGTTTCTTTCTATTTTCT
1981	MLOC_15776	HORVU3Hr1G055620	1224	1244	-	5.22e-07	CCCTCTCTGTTTCTTTCTATT
1982	MLOC_15776	HORVU3Hr1G055620	642	662	+	3.81e-06	CTCCCGTTTTCTGTCTCTCTA
1983	MLOC_15776	HORVU3Hr1G055620	814	834	+	2.62e-06	CCCCGTGAGTCTCTCTCTCTC
1984	MLOC_15776	HORVU3Hr1G055620	816	836	+	1.07e-07	CCGTGAGTCTCTCTCTCTCTC
1985	MLOC_15776	HORVU3Hr1G055620	818	838	+	1.83e-08	GTGAGTCTCTCTCTCTCTCTC
1986	MLOC_15776	HORVU3Hr1G055620	820	840	+	1.64e-09	GAGTCTCTCTCTCTCTCTCTC
1987	MLOC_15776	HORVU3Hr1G055740	100	120	+	3.88e-06	ATATCTCTCTCTCTTGATCTT
1988	MLOC_15776	HORVU3Hr1G057840	95	115	+	8.75e-06	TTCTTTTTCTCACCTTATCTT
1989	MLOC_15776	HORVU3Hr1G058910	1110	1130	+	4.68e-06	CTCTGTCGATTTCTCTTTCTT
1990	MLOC_15776	HORVU3Hr1G058910	901	921	-	1.79e-06	GTATATCTTTTTCTCTTTCTA
1991	MLOC_15776	HORVU3Hr1G064390	1021	1041	+	5.08e-06	ATCTATCTATTTCTTTTTTTC
1992	MLOC_15776	HORVU3Hr1G065620	1172	1192	-	1.29e-07	CTCTCTCTCTCTCTCCACCGA
1993	MLOC_15776	HORVU3Hr1G065620	1174	1194	-	7.42e-09	CTCTCTCTCTCTCTCTCCACC
1994	MLOC_15776	HORVU3Hr1G065620	1176	1196	-	6.25e-11	CTCTCTCTCTCTCTCTCTCCA
1995	MLOC_15776	HORVU3Hr1G065620	1178	1198	-	1.7e-11	GTCTCTCTCTCTCTCTCTCTC
1996	MLOC_15776	HORVU3Hr1G065620	1180	1200	-	4.05e-12	CTGTCTCTCTCTCTCTCTCTC
1997	MLOC_15776	HORVU3Hr1G065620	1182	1202	-	3.31e-10	GTCTGTCTCTCTCTCTCTCTC
1998	MLOC_15776	HORVU3Hr1G065620	1184	1204	-	4.42e-09	TCGTCTGTCTCTCTCTCTCTC
[truncated: 27,741 more rows]

## Sheet: Table S5b
Table S5b. TF binding sites in the promoter region (1500 bp) of WT DRS downregulated genes
#	TF	target	start	stop	strand	p-value	matched sequence
1	MLOC_10221	HORVU1Hr1G034570	1144	1164	-	5.82e-06	TTGCACAAGCTCCGATGTAGA
2	MLOC_10221	HORVU1Hr1G043820	200	220	-	7.61e-06	AAGTTCGCTTCCCGAGGCAAA
3	MLOC_10221	HORVU1Hr1G054430	627	647	-	1.85e-07	GGGCTCAGATCCCAAGGTTGA
4	MLOC_10221	HORVU2Hr1G025160	103	123	+	8.53e-08	TAGCGCGGATCCCGAGGTGGA
5	MLOC_10221	HORVU2Hr1G068610	1379	1399	+	6.61e-06	AAACACGTTTTCCCAGCCGAA
6	MLOC_10221	HORVU2Hr1G114190	1370	1390	+	9.46e-07	TTGCACAAATTCCAAAGTTTG
7	MLOC_10221	HORVU2Hr1G114190	1425	1445	+	8.54e-07	GTGCACAAATTCCAAAGTTTG
8	MLOC_10221	HORVU3Hr1G005490	1230	1250	+	7.9e-06	TTGCACAAGCTCCAATGTAGA
9	MLOC_10221	HORVU3Hr1G019190	849	869	+	6.09e-06	TCGCACAGTCCCCCATCCTCG
10	MLOC_10221	HORVU3Hr1G087420	1419	1439	+	8.89e-06	AGACACACATTCCAAAACCCT
11	MLOC_10221	HORVU3Hr1G088470	145	165	-	7.11e-06	TCACACAAACACCAAGATAAA
12	MLOC_10221	HORVU4Hr1G070680	562	582	-	3.87e-06	CGACACAAATTCCGAAACCAA
13	MLOC_10221	HORVU5Hr1G040730	130	150	+	2.45e-07	AAGCACACATCCCAATGAGAA
14	MLOC_10221	HORVU5Hr1G098780	1181	1201	-	3.18e-06	ATGCACAAATCCTAAAGTCTT
15	MLOC_10221	HORVU5Hr1G106570	1259	1279	+	8.93e-07	CGGCACGGTTCCCAATACTTT
16	MLOC_10221	HORVU5Hr1G122860	596	616	-	1.66e-06	GAGCACATATCCCAATTCTAA
17	MLOC_10221	HORVU7Hr1G051560	333	353	+	6.15e-06	TTGTACAAATACCAATGAAAA
18	MLOC_10221	HORVU7Hr1G073170	1293	1313	-	3.93e-06	TCGCACAGATACCCAGCCATG
19	MLOC_10221	HORVU7Hr1G106540	310	330	-	8.85e-06	TAGCACGAACACCAATATGAT
20	MLOC_10278	HORVU1Hr1G073180	1378	1386	-	3.99e-06	TTTAGGTCG
21	MLOC_10278	HORVU1Hr1G093560	770	778	-	8.51e-06	TTTAGGTTG
22	MLOC_10278	HORVU2Hr1G049560	604	612	-	8.51e-06	TTTAGGTTG
23	MLOC_10278	HORVU2Hr1G090490	342	350	-	3.99e-06	TTTAGGTCG
24	MLOC_10278	HORVU3Hr1G060150	86	94	-	8.51e-06	TTTAGGTTG
25	MLOC_10278	HORVU3Hr1G086400	1062	1070	+	8.51e-06	TTTAGGTTG
26	MLOC_10278	HORVU3Hr1G089910	413	421	+	8.51e-06	TTTAGGTTG
27	MLOC_10278	HORVU3Hr1G096830	338	346	+	8.51e-06	TTTAGGTTG
28	MLOC_10278	HORVU3Hr1G096830	398	406	+	8.51e-06	TTTAGGTTG
29	MLOC_10278	HORVU3Hr1G096830	457	465	+	8.51e-06	TTTAGGTTG
30	MLOC_10278	HORVU3Hr1G096830	518	526	+	8.51e-06	TTTAGGTTG
31	MLOC_10278	HORVU3Hr1G096830	639	647	+	8.51e-06	TTTAGGTTG
32	MLOC_10278	HORVU4Hr1G010020	762	770	-	3.99e-06	TTTAGGTCG
33	MLOC_10278	HORVU5Hr1G002320	535	543	+	8.51e-06	TTTAGGTTG
34	MLOC_10278	HORVU5Hr1G022140	176	184	-	3.99e-06	TTTAGGTCG
35	MLOC_10278	HORVU5Hr1G048690	549	557	-	8.51e-06	TTTAGGTTG
36	MLOC_10278	HORVU5Hr1G119220	1030	1038	-	8.51e-06	TTTAGGTTG
37	MLOC_10278	HORVU6Hr1G054580	507	515	+	3.99e-06	TTTAGGTCG
38	MLOC_10278	HORVU6Hr1G073650	1407	1415	+	3.99e-06	TTTAGGTCG
39	MLOC_10278	HORVU6Hr1G088680	1449	1457	-	3.99e-06	TTTAGGTCG
40	MLOC_10278	HORVU7Hr1G033940	104	112	-	8.51e-06	TTTAGGTTG
41	MLOC_10278	HORVU7Hr1G079190	740	748	+	8.51e-06	TTTAGGTTG
42	MLOC_10278	HORVU7Hr1G086520	502	510	+	8.51e-06	TTTAGGTTG
43	MLOC_10278	HORVU7Hr1G107350	958	966	-	8.51e-06	TTTAGGTTG
44	MLOC_10556	HORVU1Hr1G047820	276	290	-	8.18e-06	CAATTTTGCCGTTGG
45	MLOC_10556	HORVU1Hr1G051420	1381	1395	-	7.28e-06	AAAAATAACCGTTTT
46	MLOC_10556	HORVU1Hr1G062530	614	628	-	3.99e-06	AAATTCGACCGTTAT
47	MLOC_10556	HORVU1Hr1G066240	1298	1312	+	8.6e-06	CAAAATAGCCGTTGC
48	MLOC_10556	HORVU1Hr1G066240	33	47	-	7.28e-06	CGTTATAACCGTTGA
49	MLOC_10556	HORVU1Hr1G071260	1366	1380	-	9.63e-06	CTATATAGCCGTTGC
50	MLOC_10556	HORVU2Hr1G041000	1393	1407	-	7.19e-06	ATAGCTAACCGTTAG
51	MLOC_10556	HORVU2Hr1G068460	132	146	-	5.06e-08	TAATATGACCGTTGG
52	MLOC_10556	HORVU2Hr1G071330	1310	1324	-	4.13e-07	TAAAATAACCGTTAA
53	MLOC_10556	HORVU2Hr1G122730	157	171	-	8.83e-06	AAATGAGACCGTTGC
54	MLOC_10556	HORVU3Hr1G083550	838	852	+	1.16e-07	AAAAATGACCGTTGC
55	MLOC_10556	HORVU3Hr1G086400	215	229	-	4.06e-06	ATATTCAACCGTTAG
56	MLOC_10556	HORVU3Hr1G090870	548	562	-	8.29e-06	TATTACAACCGTTGA
57	MLOC_10556	HORVU4Hr1G024360	826	840	+	7.93e-07	ATTTTTGACCGTTGA
58	MLOC_10556	HORVU4Hr1G052840	806	820	-	3.74e-06	AGATTTTACCGTTAT
59	MLOC_10556	HORVU5Hr1G011100	811	825	+	6.28e-06	AAATTCTACCGTTGA
60	MLOC_10556	HORVU5Hr1G073820	29	43	-	5.69e-06	AAATCCAACCGTTAA
61	MLOC_10556	HORVU6Hr1G053110	1063	1077	-	3.45e-06	CTTTATAACCGTTGA
62	MLOC_10556	HORVU6Hr1G065360	1000	1014	-	1.68e-06	ATAACTAACCGTTGG
63	MLOC_10556	HORVU6Hr1G073650	1146	1160	+	7.54e-06	TGTTGTAACCGTTGA
64	MLOC_10556	HORVU7Hr1G006490	1194	1208	+	8.49e-06	TAATGTGACCGTTTA
65	MLOC_10556	HORVU7Hr1G040390	260	274	-	6.9e-06	GAAACTGACCGTTGT
66	MLOC_10556	HORVU7Hr1G042390	1329	1343	+	3.91e-06	AAATGTTGCCGTTGC
67	MLOC_10556	HORVU7Hr1G108230	652	666	-	2.72e-06	AGTTGTGACCGTTGA
68	MLOC_10823	HORVU0Hr1G040490	382	392	+	2.48e-07	GAATGTACCTG
69	MLOC_10823	HORVU1Hr1G022800	12	22	-	3.99e-06	CAATGTATCTA
70	MLOC_10823	HORVU1Hr1G024390	494	504	-	7.19e-06	GGATGTATCTA
71	MLOC_10823	HORVU1Hr1G042820	203	213	-	3.03e-06	CAATGTACCTA
72	MLOC_10823	HORVU1Hr1G076690	614	624	+	7.19e-06	GGATGTATCTA
73	MLOC_10823	HORVU1Hr1G076690	641	651	-	1.13e-06	GAATGTATCTA
74	MLOC_10823	HORVU1Hr1G079130	214	224	-	2.75e-06	GAATGTATCTC
75	MLOC_10823	HORVU1Hr1G080410	394	404	+	7.19e-06	GGATGTATCTA
76	MLOC_10823	HORVU1Hr1G080410	420	430	-	1.13e-06	GAATGTATCTA
77	MLOC_10823	HORVU1Hr1G093430	283	293	-	2.47e-06	AAATGTACCTG
78	MLOC_10823	HORVU2Hr1G009850	400	410	+	7.19e-06	GGATGTATCTA
79	MLOC_10823	HORVU2Hr1G009850	426	436	-	7.19e-06	GGATGTATCTA
80	MLOC_10823	HORVU2Hr1G020120	98	108	-	7.47e-06	CAATGTATCTC
81	MLOC_10823	HORVU2Hr1G022920	553	563	+	1.13e-06	GAATGTATCTA
82	MLOC_10823	HORVU2Hr1G089030	214	224	+	9.49e-06	TAATGTATCTC
83	MLOC_10823	HORVU2Hr1G092460	476	486	-	7.19e-06	GGATGTATCTA
84	MLOC_10823	HORVU2Hr1G105390	1005	1015	-	7.19e-06	GGATGTATCTA
85	MLOC_10823	HORVU2Hr1G105390	979	989	+	1.13e-06	GAATGTATCTA
86	MLOC_10823	HORVU2Hr1G127100	1240	1250	+	1.13e-06	GAATGTATCTA
87	MLOC_10823	HORVU2Hr1G127100	1266	1276	-	7.19e-06	GGATGTATCTA
88	MLOC_10823	HORVU3Hr1G014770	1473	1483	-	3.67e-06	AAATGTATCTG
89	MLOC_10823	HORVU3Hr1G030560	625	635	+	4.27e-06	GAATGTACCTT
90	MLOC_10823	HORVU3Hr1G066380	52	62	-	9.49e-06	TAATGTATCTC
91	MLOC_10823	HORVU3Hr1G072350	964	974	+	1.13e-06	GAATGTATCTA
92	MLOC_10823	HORVU3Hr1G072350	991	1001	-	1.13e-06	GAATGTATCTA
93	MLOC_10823	HORVU3Hr1G094900	610	620	+	1.13e-06	GAATGTATCTA
94	MLOC_10823	HORVU3Hr1G094900	637	647	-	1.13e-06	GAATGTATCTA
95	MLOC_10823	HORVU3Hr1G096830	720	730	-	6.41e-06	AAATGTATCTA
96	MLOC_10823	HORVU4Hr1G004270	1356	1366	+	1.13e-06	GAATGTATCTA
97	MLOC_10823	HORVU4Hr1G025320	675	685	-	3.99e-06	CAATGTATCTA
98	MLOC_10823	HORVU4Hr1G049410	1122	1132	-	9.96e-06	GGATGTACCTC
99	MLOC_10823	HORVU4Hr1G068690	290	300	-	1.66e-06	CAATGTATCTG
100	MLOC_10823	HORVU4Hr1G069130	408	418	+	9.49e-06	AAATGTATCTC
101	MLOC_10823	HORVU4Hr1G087100	946	956	+	6.41e-06	AAATGTATCTA
102	MLOC_10823	HORVU4Hr1G087100	973	983	-	6.41e-06	AAATGTATCTA
103	MLOC_10823	HORVU5Hr1G050180	15	25	-	1.13e-06	GAATGTATCTA
104	MLOC_10823	HORVU5Hr1G073220	608	618	-	9.49e-06	AAATGTATCTC
105	MLOC_10823	HORVU5Hr1G079950	583	593	-	1.13e-06	GAATGTATCTA
106	MLOC_10823	HORVU5Hr1G098370	148	158	+	3.67e-06	TAATGTATCTG
107	MLOC_10823	HORVU5Hr1G103450	1146	1156	+	7.19e-06	GGATGTATCTA
108	MLOC_10823	HORVU5Hr1G122540	1041	1051	+	5.69e-06	AAATGTACCTA
109	MLOC_10823	HORVU6Hr1G025110	1231	1241	+	2.47e-06	TAATGTACCTG
110	MLOC_10823	HORVU6Hr1G062850	1107	1117	-	7.19e-06	GGATGTATCTA
111	MLOC_10823	HORVU6Hr1G068850	230	240	+	5.69e-06	AAATGTACCTA
112	MLOC_10823	HORVU7Hr1G006490	556	566	+	3.67e-06	AAATGTATCTG
113	MLOC_10823	HORVU7Hr1G025800	593	603	+	8.31e-06	TAATGTACCTC
114	MLOC_10823	HORVU7Hr1G040430	115	125	+	5.69e-06	TAATGTACCTA
115	MLOC_10987	HORVU1Hr1G062530	20	34	-	6.26e-06	ACCTTCATCAGTAGA
116	MLOC_10987	HORVU1Hr1G074060	833	847	+	7.66e-06	GCCTCCACCAAAAAA
117	MLOC_10987	HORVU2Hr1G008380	1015	1029	+	7.46e-06	AGCTGCCCCAGATCA
118	MLOC_10987	HORVU2Hr1G076530	17	31	+	8.74e-06	ACCTTGCCCAAATAA
119	MLOC_10987	HORVU2Hr1G092180	811	825	+	6.7e-06	CCCGCCACCAGATAC
120	MLOC_10987	HORVU2Hr1G104630	855	869	-	3.85e-07	ACCTTCTCCAGATAA
121	MLOC_10987	HORVU2Hr1G108010	246	260	+	6.7e-06	AACTGCCCCAAATAC
122	MLOC_10987	HORVU2Hr1G118420	862	876	-	6.52e-06	ACCTTCACCATGTAT
123	MLOC_10987	HORVU3Hr1G068840	178	192	+	7.73e-07	ACCTGCCTCGGATAA
124	MLOC_10987	HORVU3Hr1G089690	652	666	-	9.46e-06	ACCTTCACCTGATGG
125	MLOC_10987	HORVU4Hr1G007120	502	516	-	8.41e-06	ACCTGCACTGGGTAC
126	MLOC_10987	HORVU4Hr1G008610	1072	1086	+	8.3e-06	ACCTGACCCAGCTAA
127	MLOC_10987	HORVU4Hr1G040950	1438	1452	+	3.59e-06	ACCTGCACCGGAACA
128	MLOC_10987	HORVU4Hr1G058840	42	56	-	9.59e-06	ACCTCCACTATATAT
129	MLOC_10987	HORVU4Hr1G058930	919	933	+	5.31e-06	TCCTCCACCAGATCC
130	MLOC_10987	HORVU4Hr1G076160	60	74	+	6.17e-06	ACCTTCACAAGAAAT
131	MLOC_10987	HORVU4Hr1G083230	190	204	+	8.41e-06	ACCTTCCCAAAATAT
132	MLOC_10987	HORVU5Hr1G047530	1011	1025	+	1.92e-06	ACCTTCACCACTTAA
133	MLOC_10987	HORVU5Hr1G054510	1148	1162	-	5.31e-06	ACCTCCCCTGGAAAT
134	MLOC_10987	HORVU5Hr1G064580	510	524	-	5.19e-07	ACCTCCACCAGAAGC
135	MLOC_10987	HORVU5Hr1G102240	1394	1408	+	6.61e-06	ACCTCCACTAGATTA
136	MLOC_10987	HORVU6Hr1G005690	505	519	+	3.19e-06	ACCTTCCTCAAATAT
137	MLOC_10987	HORVU6Hr1G041020	525	539	+	2.35e-07	ACCTCCACCAGAAAT
138	MLOC_10987	HORVU6Hr1G078890	66	80	-	7.36e-06	ACCTTCACAAGAAGA
139	MLOC_10987	HORVU6Hr1G086190	1226	1240	+	8.17e-06	ACCTCCTCTAGATAT
140	MLOC_10987	HORVU6Hr1G087000	1279	1293	+	7.16e-06	TCCTTCCCCATATAA
141	MLOC_10987	HORVU6Hr1G092960	469	483	+	7.56e-06	GCCGTCCCCGGATGC
142	MLOC_10987	HORVU6Hr1G092970	535	549	+	7.56e-06	GCCGTCCCCGGATGC
143	MLOC_10987	HORVU7Hr1G073170	470	484	-	7.56e-06	CCCTTCACCAGAAGT
144	MLOC_10987	HORVU7Hr1G088140	1022	1036	+	4.89e-06	ACCTCAACCAGAAAT
145	MLOC_10987	HORVU7Hr1G096110	1288	1302	-	7.26e-06	ACCTTCACAGGTTAC
146	MLOC_12078	HORVU0Hr1G021630	207	216	+	7.37e-06	ACGTTGACCT
147	MLOC_12078	HORVU2Hr1G025570	1132	1141	+	3.94e-06	CCGTTGACCA
148	MLOC_12078	HORVU2Hr1G039960	714	723	+	4.76e-06	ACGTTGACCG
149	MLOC_12078	HORVU3Hr1G000390	219	228	-	3.11e-06	CCGTTGACCC
150	MLOC_12078	HORVU3Hr1G022540	1419	1428	+	7.3e-07	CCGTTGACCG
151	MLOC_12078	HORVU4Hr1G012240	1433	1442	+	9.02e-06	TCGTTGACCC
152	MLOC_12078	HORVU5Hr1G065630	334	343	-	3.11e-06	CCGTTGACCC
153	MLOC_12078	HORVU5Hr1G082160	846	855	-	1.56e-06	CCGTTGACCT
154	MLOC_12078	HORVU6Hr1G027390	1437	1446	+	1.56e-06	CCGTTGACCT
155	MLOC_12078	HORVU6Hr1G095380	1113	1122	+	4.76e-06	ACGTTGACCG
156	MLOC_12078	HORVU7Hr1G086520	608	617	+	7.3e-07	CCGTTGACCG
157	MLOC_12078	HORVU7Hr1G106540	998	1007	+	4.76e-06	ACGTTGACCG
158	MLOC_12079	HORVU0Hr1G015220	284	296	-	7.9e-06	CGTTGACTTTGGA
159	MLOC_12079	HORVU0Hr1G040490	872	884	-	3.88e-06	TATTGACTTTTTG
160	MLOC_12079	HORVU1Hr1G037340	738	750	-	1.11e-06	CATTGACTTTTTT
161	MLOC_12079	HORVU1Hr1G042250	434	446	+	3.09e-06	CGTTGACTTTGTA
162	MLOC_12079	HORVU1Hr1G044740	1329	1341	-	6.82e-07	ATTTGACTTTTTA
163	MLOC_12079	HORVU1Hr1G047820	962	974	+	9.21e-06	AATTGACTTTTAC
164	MLOC_12079	HORVU1Hr1G051330	1346	1358	+	5.75e-06	GCTTGACTTTTAT
165	MLOC_12079	HORVU1Hr1G062530	625	637	+	5.04e-06	ATTTGACTTTATT
166	MLOC_12079	HORVU1Hr1G064750	657	669	+	6.9e-06	TGTTGACTATTTC
167	MLOC_12079	HORVU1Hr1G076710	76	88	-	4.94e-06	TTTTGACTTTATA
168	MLOC_12079	HORVU2Hr1G022180	880	892	-	6.47e-08	TGTTGACTTTTTT
169	MLOC_12079	HORVU2Hr1G023770	875	887	+	1.02e-06	TTTTGACTTTTCT
170	MLOC_12079	HORVU2Hr1G041260	967	979	+	5.39e-06	TTTTGACTTTCAT
171	MLOC_12079	HORVU2Hr1G059360	1030	1042	+	2.44e-06	GTTTGACTTTTAA
172	MLOC_12079	HORVU2Hr1G059360	284	296	+	4.63e-06	ATTTGACTTTGTT
173	MLOC_12079	HORVU2Hr1G071330	56	68	-	7.2e-06	GTTTGACTTTGTA
174	MLOC_12079	HORVU2Hr1G078410	402	414	+	9.63e-06	ATTTGACTTTGTG
175	MLOC_12079	HORVU2Hr1G080390	647	659	+	5.19e-06	CTTTGACTTCTTT
176	MLOC_12079	HORVU2Hr1G080420	647	659	+	5.19e-06	CTTTGACTTCTTT
177	MLOC_12079	HORVU2Hr1G080480	550	562	+	2.97e-07	TTTTGACTTTTTA
178	MLOC_12079	HORVU2Hr1G082370	896	908	+	4.3e-07	GTTTGACTTTTTT
179	MLOC_12079	HORVU2Hr1G095890	768	780	+	1.1e-07	TTTTGACTTTTTT
180	MLOC_12079	HORVU2Hr1G104630	1164	1176	-	1.05e-06	CTTTGACTTTTGC
181	MLOC_12079	HORVU2Hr1G104630	937	949	-	1.05e-06	CTTTGACTTTTGC
182	MLOC_12079	HORVU2Hr1G113330	269	281	+	4.85e-06	TGTTGACTTTATC
183	MLOC_12079	HORVU2Hr1G114340	1367	1379	-	4.23e-08	CTTTGACTTTTTT
184	MLOC_12079	HORVU2Hr1G118420	91	103	-	7.23e-06	GTTTGACTTTGTC
185	MLOC_12079	HORVU3Hr1G007040	578	590	-	9.74e-06	CTTTGACTTTGAG
186	MLOC_12079	HORVU3Hr1G021910	561	573	-	3.56e-06	AGTTGACTTTCTT
187	MLOC_12079	HORVU3Hr1G032110	467	479	+	4.63e-06	TATTGACTTTTCT
188	MLOC_12079	HORVU3Hr1G047870	1198	1210	-	2.44e-06	ACTTGACTTTTTT
189	MLOC_12079	HORVU3Hr1G067750	1142	1154	+	2.88e-06	GTTTGACTTTTGA
190	MLOC_12079	HORVU3Hr1G086940	373	385	+	7.2e-06	ATTTGACTATTTT
191	MLOC_12079	HORVU4Hr1G007120	197	209	-	1.37e-06	ATTTGACTTTTAT
192	MLOC_12079	HORVU4Hr1G012850	642	654	-	5.46e-07	TTTTGACTTTTTG
193	MLOC_12079	HORVU4Hr1G012850	908	920	-	2.84e-06	AATTGACTTTTTT
194	MLOC_12079	HORVU4Hr1G016770	533	545	-	1.97e-06	CGTTGACTTTGTT
195	MLOC_12079	HORVU4Hr1G016770	905	917	-	9.63e-06	TGTTGACTATTTG
196	MLOC_12079	HORVU4Hr1G060850	294	306	-	1.94e-06	CATTGACTTTTTC
197	MLOC_12079	HORVU5Hr1G047530	1399	1411	+	8.61e-06	TTTTGACCTTTTT
198	MLOC_12079	HORVU5Hr1G048120	111	123	-	3.2e-07	TTTTGACTTTTTC
199	MLOC_12079	HORVU5Hr1G066350	291	303	-	9.3e-06	ACTTGACTTTTCA
200	MLOC_12079	HORVU5Hr1G073820	114	126	+	8.44e-06	TGTTGACCTTTTT
201	MLOC_12079	HORVU5Hr1G074370	1188	1200	+	2.94e-06	GTTTGACTTTTGC
202	MLOC_12079	HORVU5Hr1G098320	1257	1269	+	8.44e-06	TGTTGACCTTTTT
203	MLOC_12079	HORVU5Hr1G114090	212	224	+	3.65e-07	ATTTGACTTTTTT
204	MLOC_12079	HORVU5Hr1G114100	458	470	-	1.98e-08	CGTTGACTTTTTT
205	MLOC_12079	HORVU5Hr1G116310	591	603	+	2.94e-06	GTTTGACTTTTGC
206	MLOC_12079	HORVU5Hr1G124920	1273	1285	-	9.13e-06	AATTGACTTTTAA
207	MLOC_12079	HORVU6Hr1G009510	98	110	-	3.2e-07	TTTTGACTTTTTC
208	MLOC_12079	HORVU6Hr1G013240	570	582	+	1.11e-06	CATTGACTTTTTT
209	MLOC_12079	HORVU6Hr1G019230	420	432	+	1.86e-06	GGTTGACTTTTGT
210	MLOC_12079	HORVU6Hr1G051860	210	222	+	6.9e-06	CTTTGACTTATTC
211	MLOC_12079	HORVU6Hr1G053110	1027	1039	-	3.33e-06	CGTTGACTTTATC
212	MLOC_12079	HORVU6Hr1G055840	1014	1026	-	1.1e-07	TTTTGACTTTTTT
213	MLOC_12079	HORVU6Hr1G073590	1161	1173	+	1.94e-06	GTTTGACTTTTGT
214	MLOC_12079	HORVU6Hr1G073650	1062	1074	+	2.94e-06	GTTTGACTTTTGC
215	MLOC_12079	HORVU6Hr1G076490	854	866	-	2.97e-06	GTTTGACTTTTCA
216	MLOC_12079	HORVU6Hr1G078290	151	163	-	6.4e-06	TGTTGACTTATTT
217	MLOC_12079	HORVU7Hr1G021180	182	194	-	2.84e-06	AATTGACTTTTTT
218	MLOC_12079	HORVU7Hr1G027860	924	936	-	3.56e-06	TTTTGACTTTCTA
219	MLOC_12079	HORVU7Hr1G028850	1022	1034	+	5.45e-06	TCTTGACTTTTAA
220	MLOC_12079	HORVU7Hr1G037550	159	171	+	7.8e-06	CTTTGACTTCTTC
221	MLOC_12079	HORVU7Hr1G049070	784	796	+	2.97e-07	TTTTGACTTTTTA
222	MLOC_12079	HORVU7Hr1G059130	29	41	+	1.98e-08	CGTTGACTTTTTT
223	MLOC_12079	HORVU7Hr1G080950	1396	1408	+	3.16e-06	CTTTGACTTTGTC
224	MLOC_12079	HORVU7Hr1G096110	1150	1162	-	5.45e-06	CGTTGACTTTCAC
225	MLOC_12223	HORVU0Hr1G009550	1441	1455	-	3.84e-06	GACGACGGCGGCGGC
226	MLOC_12223	HORVU0Hr1G012230	634	648	+	3.15e-06	GGGGGCGGCGGTGCC
227	MLOC_12223	HORVU0Hr1G012230	671	685	+	2.7e-06	GGGGCCGGCGGTGGT
228	MLOC_12223	HORVU0Hr1G012230	674	688	+	4.15e-06	GCCGGCGGTGGTGGA
229	MLOC_12223	HORVU0Hr1G012230	710	724	+	6.86e-08	GCCGGAGGCGGTGGA
230	MLOC_12223	HORVU0Hr1G012230	737	751	+	1.4e-06	CGGGGCGGCGGTGGA
231	MLOC_12223	HORVU0Hr1G012230	740	754	+	9.75e-06	GGCGGCGGTGGAGGA
232	MLOC_12223	HORVU0Hr1G014170	1147	1161	-	4.35e-06	GATGGCGGCGGAGGA
233	MLOC_12223	HORVU0Hr1G016930	1244	1258	-	9.57e-06	CGTCGCGGCGGCGGC
234	MLOC_12223	HORVU0Hr1G016930	1484	1498	+	6.32e-06	GGCTGAGGAGGCGGC
235	MLOC_12223	HORVU0Hr1G016930	951	965	+	2.74e-06	GAAGAAGGCGGCGGC
236	MLOC_12223	HORVU0Hr1G017140	66	80	+	3.67e-06	AACGGCGGCGGCGGC
237	MLOC_12223	HORVU0Hr1G017140	69	83	+	5.8e-08	GGCGGCGGCGGCGGC
238	MLOC_12223	HORVU0Hr1G017140	72	86	+	5.8e-08	GGCGGCGGCGGCGGC
239	MLOC_12223	HORVU0Hr1G017140	75	89	+	7.48e-06	GGCGGCGGCGGCGCG
240	MLOC_12223	HORVU0Hr1G028350	1340	1354	+	6.79e-06	GACGGCGACGGTGGC
241	MLOC_12223	HORVU0Hr1G040200	1005	1019	+	9.22e-06	GTCGGCGTCGGTGGA
242	MLOC_12223	HORVU0Hr1G040210	105	119	+	2.22e-06	CGAGGCGGCGGCGGC
243	MLOC_12223	HORVU0Hr1G040210	144	158	+	4.8e-06	GGCGTTGGTGGTGGA
244	MLOC_12223	HORVU0Hr1G040210	298	312	+	8.21e-07	GTCGGCGGCGGCGGC
245	MLOC_12223	HORVU0Hr1G040210	301	315	+	5.8e-08	GGCGGCGGCGGCGGC
246	MLOC_12223	HORVU0Hr1G040490	1012	1026	-	1.6e-06	GGGCGAGGCGGCGGC
247	MLOC_12223	HORVU1Hr1G000430	409	423	-	9.13e-06	GGAGGCGTCGGCGGT
248	MLOC_12223	HORVU1Hr1G000430	590	604	-	3.43e-06	AGCGACGGCGGCGGC
249	MLOC_12223	HORVU1Hr1G000430	755	769	+	3.22e-06	GGCCGAGGCGGTGCC
250	MLOC_12223	HORVU1Hr1G002390	24	38	+	6.72e-06	TGGTGTGGCGGCGGC
251	MLOC_12223	HORVU1Hr1G004560	1309	1323	-	3.6e-07	GGCGGCGGCGGCGGG
252	MLOC_12223	HORVU1Hr1G004560	1312	1326	-	5.8e-08	GGCGGCGGCGGCGGC
253	MLOC_12223	HORVU1Hr1G004560	1315	1329	-	5.8e-08	GGCGGCGGCGGCGGC
254	MLOC_12223	HORVU1Hr1G004560	1318	1332	-	5.8e-08	GGCGGCGGCGGCGGC
255	MLOC_12223	HORVU1Hr1G004560	1321	1335	-	4.95e-06	CGGGGCGGCGGCGGC
256	MLOC_12223	HORVU1Hr1G011530	661	675	+	8.68e-06	GGCGGCTGCGGCGGA
257	MLOC_12223	HORVU1Hr1G011530	680	694	+	6.52e-06	GATCGCGGCGGCGGT
258	MLOC_12223	HORVU1Hr1G011530	683	697	+	4.85e-07	CGCGGCGGCGGTGGC
259	MLOC_12223	HORVU1Hr1G011530	731	745	+	5.29e-06	GATCGCGGCGGCGGC
260	MLOC_12223	HORVU1Hr1G011530	734	748	+	1.4e-06	CGCGGCGGCGGCGGC
261	MLOC_12223	HORVU1Hr1G011530	737	751	+	5.8e-08	GGCGGCGGCGGCGGC
262	MLOC_12223	HORVU1Hr1G011530	765	779	+	6.79e-06	CGCAGCGGCGGCGGC
263	MLOC_12223	HORVU1Hr1G011530	768	782	+	7.45e-07	AGCGGCGGCGGCGGT
264	MLOC_12223	HORVU1Hr1G011530	874	888	+	3.61e-08	GGAGGAAGCGGTGGC
265	MLOC_12223	HORVU1Hr1G011530	895	909	+	3.05e-06	GAAGGCAGCGGCGGC
266	MLOC_12223	HORVU1Hr1G011530	925	939	+	2.51e-07	GGCGGCAGCGGCGGC
267	MLOC_12223	HORVU1Hr1G013160	1228	1242	+	6.79e-06	CGTGACGGCGGCGGC
268	MLOC_12223	HORVU1Hr1G028680	1318	1332	+	1.19e-07	GAAGGAGGCGGTGGC
269	MLOC_12223	HORVU1Hr1G037550	945	959	-	8.01e-06	AGTGGCAGTGGTGGC
270	MLOC_12223	HORVU1Hr1G045090	183	197	+	9.75e-06	GGCGGAAGCGGTGTA
271	MLOC_12223	HORVU1Hr1G045090	215	229	+	9.84e-06	CGAAGCGGCGGCGGC
272	MLOC_12223	HORVU1Hr1G045090	218	232	+	7.45e-07	AGCGGCGGCGGCGGT
273	MLOC_12223	HORVU1Hr1G045090	221	235	+	5.59e-07	GGCGGCGGCGGTGCA
274	MLOC_12223	HORVU1Hr1G045090	242	256	+	5.65e-07	AGCGGCGGCGGCGGC
275	MLOC_12223	HORVU1Hr1G045090	245	259	+	3.6e-07	GGCGGCGGCGGCGGG
276	MLOC_12223	HORVU1Hr1G045090	276	290	+	5.69e-06	GGCGGCAGCGGCGAT
277	MLOC_12223	HORVU1Hr1G045090	285	299	+	2.04e-07	GGCGATGGCGGTGGC
278	MLOC_12223	HORVU1Hr1G045090	297	311	+	1.88e-06	GGCGGGGGCGGCGGC
279	MLOC_12223	HORVU1Hr1G045280	153	167	+	6.59e-06	GCGCGAGGCGGTGGT
280	MLOC_12223	HORVU1Hr1G045520	510	524	+	7.02e-06	GGAGCAGGCGGTGCC
281	MLOC_12223	HORVU1Hr1G047180	1349	1363	-	4.01e-06	GATGGTGGTGGTGGC
282	MLOC_12223	HORVU1Hr1G047180	1481	1495	+	3.69e-07	AGCGGCGGCGGCGGA
283	MLOC_12223	HORVU1Hr1G047180	1484	1498	+	1.1e-06	GGCGGCGGCGGAGGC
284	MLOC_12223	HORVU1Hr1G048400	579	593	-	3.63e-06	GATGGAGGAGGTGGA
285	MLOC_12223	HORVU1Hr1G048400	936	950	+	8.86e-06	GCAGGAGGCGGCGCA
286	MLOC_12223	HORVU1Hr1G048400	945	959	+	6.38e-06	GGCGCAGGTGGCGGA
287	MLOC_12223	HORVU1Hr1G048400	954	968	+	3.05e-06	GGCGGAGGAGGCGGT
288	MLOC_12223	HORVU1Hr1G048400	957	971	+	9.84e-09	GGAGGAGGCGGTGGT
289	MLOC_12223	HORVU1Hr1G051420	861	875	+	5.75e-06	GCGGGAAGCGGCGGT
290	MLOC_12223	HORVU1Hr1G052780	1479	1493	-	5.93e-06	GGCGGCGGCGGCGAG
291	MLOC_12223	HORVU1Hr1G052780	1482	1496	-	5.4e-06	ACCGGCGGCGGCGGC
292	MLOC_12223	HORVU1Hr1G052780	1485	1499	-	7.16e-06	GGCACCGGCGGCGGC
293	MLOC_12223	HORVU1Hr1G052950	887	901	-	2.74e-06	ACAGGTGGCGGTGGA
294	MLOC_12223	HORVU1Hr1G052950	929	943	+	3.55e-06	GGAGGTGGAGGTGGC
295	MLOC_12223	HORVU1Hr1G056010	99	113	-	8.09e-06	GTTTCTGGCGGTGGA
296	MLOC_12223	HORVU1Hr1G073180	1035	1049	-	3.6e-07	GCTGGTGGCGGTGGC
297	MLOC_12223	HORVU1Hr1G073180	972	986	+	3.29e-06	GAAGGAGGCGGAGGA
298	MLOC_12223	HORVU1Hr1G073180	996	1010	+	5.63e-06	GGAGGCGGAGGCGGA
299	MLOC_12223	HORVU1Hr1G073180	999	1013	+	2.78e-07	GGCGGAGGCGGAGGA
300	MLOC_12223	HORVU1Hr1G076710	367	381	-	1.48e-06	GGTGGCGACGGTGGT
301	MLOC_12223	HORVU1Hr1G080330	1478	1492	-	8.34e-06	GGACGGGGCGGTGGC
302	MLOC_12223	HORVU1Hr1G080410	1159	1173	-	1.23e-06	GGAGGCGGCGGAGGA
303	MLOC_12223	HORVU1Hr1G080410	1162	1176	-	8e-09	GGCGGAGGCGGCGGA
304	MLOC_12223	HORVU1Hr1G083550	127	141	+	2.08e-06	GCTTGCGGCGGCGGA
305	MLOC_12223	HORVU1Hr1G083550	258	272	+	2.67e-06	GGGGATGGCGGCGGC
306	MLOC_12223	HORVU1Hr1G086400	461	475	+	2.57e-06	GAGGGCGGCGGCGGC
307	MLOC_12223	HORVU1Hr1G086400	464	478	+	5.93e-06	GGCGGCGGCGGCGAG
308	MLOC_12223	HORVU1Hr1G086400	501	515	+	2.57e-06	GAGGGCGGCGGCGGC
309	MLOC_12223	HORVU1Hr1G087320	100	114	+	2.67e-06	GGCTATGGCGGCGGT
310	MLOC_12223	HORVU1Hr1G087320	103	117	+	4.85e-06	TATGGCGGCGGTGGG
311	MLOC_12223	HORVU1Hr1G087320	164	178	+	1.16e-06	GGTTGCGGCGGCGGG
312	MLOC_12223	HORVU1Hr1G089430	1281	1295	-	3.12e-07	GTCGGAGGCGGCGGC
313	MLOC_12223	HORVU1Hr1G089760	787	801	-	5.29e-06	GGCGCCGGCGGCGGG
314	MLOC_12223	HORVU1Hr1G089820	239	253	+	4.64e-06	ACTAGAGGCGGTGGC
315	MLOC_12223	HORVU1Hr1G091230	1283	1297	-	5.23e-06	GGCCGAGGAGGTGGA
316	MLOC_12223	HORVU1Hr1G092980	756	770	-	2.51e-06	ATCGGTGGCGGTGGT
317	MLOC_12223	HORVU1Hr1G093350	871	885	+	3.97e-06	ACCGGCGGCGGCGGA
318	MLOC_12223	HORVU1Hr1G093350	891	905	+	4.64e-06	GACGTCGGCGGCGGA
319	MLOC_12223	HORVU1Hr1G093350	894	908	+	7.4e-06	GTCGGCGGCGGAGGC
320	MLOC_12223	HORVU1Hr1G094840	1405	1419	-	2.7e-06	GGCGGTGGTGGTGGG
321	MLOC_12223	HORVU1Hr1G094840	1408	1422	-	4.54e-06	GATGGCGGTGGTGGT
322	MLOC_12223	HORVU1Hr1G094840	1411	1425	-	3.25e-06	GCCGATGGCGGTGGT
323	MLOC_12223	HORVU2Hr1G002180	55	69	+	5e-06	GATGGTGGTGGTGGT
324	MLOC_12223	HORVU2Hr1G014660	476	490	-	7.16e-06	GTCGCCGGCGGCGGA
325	MLOC_12223	HORVU2Hr1G019590	456	470	-	1.08e-07	GGCGACGGCGGTGGA
326	MLOC_12223	HORVU2Hr1G019590	459	473	-	4.01e-06	GGCGGCGACGGCGGT
327	MLOC_12223	HORVU2Hr1G022100	1203	1217	+	5.8e-08	GGCGGCGGCGGCGGC
328	MLOC_12223	HORVU2Hr1G022100	1206	1220	+	3.6e-07	GGCGGCGGCGGCGGG
329	MLOC_12223	HORVU2Hr1G024550	1051	1065	-	1.21e-06	GGCGGCGGCGGCGAA
330	MLOC_12223	HORVU2Hr1G024550	526	540	-	1.88e-06	TGTGGAGGTGGTGGT
331	MLOC_12223	HORVU2Hr1G025980	944	958	-	1.39e-06	GAGGGTGGCGGTGGT
332	MLOC_12223	HORVU2Hr1G029720	553	567	-	3.29e-08	GATGGAGGCGGTGGA
333	MLOC_12223	HORVU2Hr1G032400	400	414	-	7.56e-07	CGTGGAAGCGGTGGT
334	MLOC_12223	HORVU2Hr1G035220	1484	1498	+	1.55e-07	GATGGAAGCGGTGGA
335	MLOC_12223	HORVU2Hr1G037360	1170	1184	-	4.95e-06	CGGGGCGGCGGCGGC
336	MLOC_12223	HORVU2Hr1G039100	1006	1020	-	4.94e-07	GGAGGAGGCGGAGGA
337	MLOC_12223	HORVU2Hr1G039100	933	947	+	9.48e-06	CGGGACGGCGGTGGC
338	MLOC_12223	HORVU2Hr1G039510	469	483	+	8.59e-06	GCAAGTGGCGGCGGC
339	MLOC_12223	HORVU2Hr1G041260	1451	1465	-	2.1e-06	GGATACGGCGGCGGA
340	MLOC_12223	HORVU2Hr1G043310	872	886	+	1.68e-06	GACGATGGCGGTGGC
341	MLOC_12223	HORVU2Hr1G056650	1103	1117	+	2.51e-06	GCTGGAGGTGGTGGC
342	MLOC_12223	HORVU2Hr1G056650	791	805	-	2.31e-07	GGTGGCAGCGGCGGC
343	MLOC_12223	HORVU2Hr1G056650	800	814	-	3.88e-07	GCCGGTGGCGGTGGC
344	MLOC_12223	HORVU2Hr1G062850	62	76	-	6.59e-06	GGTGGTGGTGGTGAA
345	MLOC_12223	HORVU2Hr1G062850	65	79	-	4.54e-06	TGTGGTGGTGGTGGT
346	MLOC_12223	HORVU2Hr1G062850	971	985	-	1.73e-06	GGCGGCGGCGGCGAC
347	MLOC_12223	HORVU2Hr1G062850	974	988	-	6.66e-06	TTAGGCGGCGGCGGC
348	MLOC_12223	HORVU2Hr1G065700	725	739	-	3.59e-06	TCCGGAGGCGGTGGG
349	MLOC_12223	HORVU2Hr1G065720	651	665	-	3.59e-06	TCCGGAGGCGGTGGG
350	MLOC_12223	HORVU2Hr1G068450	619	633	-	9.84e-06	GGCGGCGGCGGAGAA
351	MLOC_12223	HORVU2Hr1G068450	622	636	-	8.5e-06	AAGGGCGGCGGCGGA
352	MLOC_12223	HORVU2Hr1G075010	257	271	+	9.48e-06	GTCGCCGGCGGCGGC
353	MLOC_12223	HORVU2Hr1G075010	260	274	+	1.05e-06	GCCGGCGGCGGCGGC
354	MLOC_12223	HORVU2Hr1G076180	955	969	-	4.64e-06	GGTGGAGGTGGAGGA
355	MLOC_12223	HORVU2Hr1G076180	958	972	-	2.57e-06	GGAGGTGGAGGTGGA
356	MLOC_12223	HORVU2Hr1G076180	961	975	-	8.09e-06	GGCGGAGGTGGAGGT
357	MLOC_12223	HORVU2Hr1G076180	964	978	-	2.3e-06	GGAGGCGGAGGTGGA
358	MLOC_12223	HORVU2Hr1G076180	967	981	-	3.71e-06	GACGGAGGCGGAGGT
359	MLOC_12223	HORVU2Hr1G076530	1170	1184	+	8.26e-06	GAAGGAGGCGGCGCC
360	MLOC_12223	HORVU2Hr1G076530	984	998	+	1.66e-06	CGCGTAGGCGGTGGA
361	MLOC_12223	HORVU2Hr1G077970	435	449	+	3.79e-06	GTGTGTGGCGGTGGC
362	MLOC_12223	HORVU2Hr1G090690	718	732	-	2.04e-07	GGCGATGGCGGTGGC
363	MLOC_12223	HORVU2Hr1G095070	1108	1122	-	4.15e-06	CGCGGAGGCGGAGGA
364	MLOC_12223	HORVU2Hr1G095070	1182	1196	-	3.94e-07	GGTGGAGGCGGAGGC
365	MLOC_12223	HORVU2Hr1G095070	1434	1448	+	2.38e-06	GGAGAAGGCGGTGCA
366	MLOC_12223	HORVU2Hr1G101370	768	782	-	2.6e-06	GGCAGAGGCGGAGGC
367	MLOC_12223	HORVU2Hr1G101790	1479	1493	-	9.22e-06	GGCGTCGGCGGAGGC
368	MLOC_12223	HORVU2Hr1G103010	1216	1230	-	1.62e-06	TGAGGAGGCGGCGGG
369	MLOC_12223	HORVU2Hr1G103010	1219	1233	-	9.22e-06	GGATGAGGAGGCGGC
370	MLOC_12223	HORVU2Hr1G104860	860	874	+	4.69e-06	ATCGGCAGCGGTGGC
371	MLOC_12223	HORVU2Hr1G104860	863	877	+	9.66e-06	GGCAGCGGTGGCGGT
372	MLOC_12223	HORVU2Hr1G104860	900	914	+	6.72e-06	TGGTGTGGCGGCGGC
373	MLOC_12223	HORVU2Hr1G108370	424	438	+	6.49e-07	GATGGCAGCGGTGGC
374	MLOC_12223	HORVU2Hr1G109120	1224	1238	-	5.93e-06	GGAGGCAGAGGTGGA
375	MLOC_12223	HORVU2Hr1G109150	1253	1267	-	7.7e-06	GGTGGAGGTGGAGGT
376	MLOC_12223	HORVU2Hr1G118420	479	493	+	9.93e-06	GTCGGCGGCGGCGCA
377	MLOC_12223	HORVU2Hr1G119050	667	681	+	4.06e-06	GGCCGAGGCGGAGGC
378	MLOC_12223	HORVU2Hr1G120490	668	682	-	7.24e-06	GCTGGTGGTGGTGGT
379	MLOC_12223	HORVU2Hr1G124740	454	468	-	5.58e-06	CAAGGAGGCGGCGGC
380	MLOC_12223	HORVU3Hr1G002070	615	629	-	5.99e-06	GGCCGAGGCGGCGAC
381	MLOC_12223	HORVU3Hr1G005400	1332	1346	-	1.75e-06	TGCGGCAGCGGCGGC
382	MLOC_12223	HORVU3Hr1G009980	1041	1055	+	2.08e-06	GCTTGCGGCGGCGGA
383	MLOC_12223	HORVU3Hr1G010460	462	476	+	1.92e-07	GACGGCGGCGGTGGC
384	MLOC_12223	HORVU3Hr1G013690	1305	1319	-	2.54e-06	GGTGGTGGTGGTGGG
385	MLOC_12223	HORVU3Hr1G013690	1308	1322	-	4.49e-06	AGTGGTGGTGGTGGT
386	MLOC_12223	HORVU3Hr1G013690	298	312	-	7.7e-06	AGCAAAAGCGGTGGC
387	MLOC_12223	HORVU3Hr1G015620	1284	1298	-	1.73e-06	GGCGGCGGCGGCGAC
388	MLOC_12223	HORVU3Hr1G015620	1413	1427	-	6.49e-07	GGGGGAGGCGGCGGG
389	MLOC_12223	HORVU3Hr1G019190	554	568	+	1.14e-06	GGTGGTGGCGGTGCT
390	MLOC_12223	HORVU3Hr1G020100	196	210	-	2.19e-06	GGTGGCAGCGGTGAT
391	MLOC_12223	HORVU3Hr1G020100	219	233	-	3.22e-06	GTCAGCGGCGGCGGA
392	MLOC_12223	HORVU3Hr1G020810	116	130	-	6.72e-06	TGGTGTGGCGGCGGC
393	MLOC_12223	HORVU3Hr1G021660	22	36	+	2.38e-06	GGCGGAGGAGGCGGC
394	MLOC_12223	HORVU3Hr1G023390	729	743	+	9.56e-07	GAGGGCGGCGGTGGC
395	MLOC_12223	HORVU3Hr1G024630	1427	1441	-	1.91e-06	GGCGGTGGTGGCGGC
396	MLOC_12223	HORVU3Hr1G024630	1430	1444	-	5.63e-06	GCCGGCGGTGGTGGC
397	MLOC_12223	HORVU3Hr1G024630	1433	1447	-	6.25e-06	GCCGCCGGCGGTGGT
398	MLOC_12223	HORVU3Hr1G060850	850	864	+	3.84e-06	GCGGGCGGCGGCGGC
399	MLOC_12223	HORVU3Hr1G060850	853	867	+	7.48e-06	GGCGGCGGCGGCGCG
400	MLOC_12223	HORVU3Hr1G062250	312	326	+	8.55e-07	TGATGAGGCGGCGGA
401	MLOC_12223	HORVU3Hr1G062250	669	683	+	7.48e-06	GTCGTCGGCGGCGGC
402	MLOC_12223	HORVU3Hr1G062250	958	972	+	8.34e-06	GAGGTCGGCGGTGGC
403	MLOC_12223	HORVU3Hr1G062250	964	978	+	6.3e-07	GGCGGTGGCGGTGCA
404	MLOC_12223	HORVU3Hr1G068300	230	244	-	1.23e-07	GACGGCGGCGGTGGA
405	MLOC_12223	HORVU3Hr1G068300	233	247	-	5.46e-06	GTTGACGGCGGCGGT
406	MLOC_12223	HORVU3Hr1G068300	388	402	-	4.54e-06	AGCGGCGACGGTGGA
407	MLOC_12223	HORVU3Hr1G068300	429	443	-	1.73e-06	AGGGGCAGCGGTGGA
408	MLOC_12223	HORVU3Hr1G070610	176	190	-	2.27e-06	AGGGGCGGCGGCGGC
409	MLOC_12223	HORVU3Hr1G070610	358	372	-	3.35e-07	CGTGGTGGCGGTGGA
410	MLOC_12223	HORVU3Hr1G074570	842	856	-	9.66e-06	GAAAGCAGCGGCGGA
411	MLOC_12223	HORVU3Hr1G075100	1111	1125	-	4.06e-06	GGCGCCAGCGGCGGC
412	MLOC_12223	HORVU3Hr1G077220	225	239	+	2.98e-06	GGAGGTGGTGGCGGC
413	MLOC_12223	HORVU3Hr1G078780	185	199	+	3.69e-07	GTTGGTGGCGGTGGT
414	MLOC_12223	HORVU3Hr1G078780	188	202	+	8.01e-06	GGTGGCGGTGGTGAC
415	MLOC_12223	HORVU3Hr1G078930	174	188	+	9.22e-06	ATTAGAAGCGGTGGC
416	MLOC_12223	HORVU3Hr1G081180	1486	1500	+	9.84e-06	GTGGTCGGCGGTGGC
417	MLOC_12223	HORVU3Hr1G084220	1389	1403	-	8.5e-06	GGAGGCAGCGGCGCC
418	MLOC_12223	HORVU3Hr1G085520	1223	1237	+	5.75e-06	GGCCATGGCGGCGGC
419	MLOC_12223	HORVU3Hr1G085520	1226	1240	+	7.24e-06	CATGGCGGCGGCGGC
420	MLOC_12223	HORVU3Hr1G089190	354	368	+	4.35e-07	GGAGACGGCGGTGGT
421	MLOC_12223	HORVU3Hr1G090870	116	130	+	6.49e-07	GACGGCGGCGGCGGC
422	MLOC_12223	HORVU3Hr1G090870	119	133	+	5.8e-08	GGCGGCGGCGGCGGC
423	MLOC_12223	HORVU3Hr1G092860	85	99	-	8.5e-06	GACGGTGTCGGTGGA
424	MLOC_12223	HORVU3Hr1G094270	631	645	-	8.59e-06	GGTGGGGGTGGTGGC
425	MLOC_12223	HORVU3Hr1G094270	702	716	-	5.75e-06	GGGGCTGGCGGCGGC
426	MLOC_12223	HORVU3Hr1G094820	1458	1472	-	2e-06	GGCGGGAGCGGTGGC
427	MLOC_12223	HORVU3Hr1G094900	1473	1487	+	2.21e-07	GTAGGAGGCGGTGGT
428	MLOC_12223	HORVU3Hr1G096830	131	145	+	7.4e-06	AGTGGTGGAGGTGGA
429	MLOC_12223	HORVU3Hr1G096830	134	148	+	7.7e-06	GGTGGAGGTGGAGGT
430	MLOC_12223	HORVU3Hr1G096830	152	166	+	8.86e-06	GGTAAAGGTGGTGGT
431	MLOC_12223	HORVU3Hr1G098580	1273	1287	-	7.02e-06	TTTGGAGGTGGTGGA
432	MLOC_12223	HORVU4Hr1G003060	30	44	-	7.09e-06	GAGGATGGCGGTGGT
433	MLOC_12223	HORVU4Hr1G006710	1356	1370	-	5.8e-08	GGCGGCGGCGGCGGC
434	MLOC_12223	HORVU4Hr1G006710	1359	1373	-	4.95e-06	CGGGGCGGCGGCGGC
435	MLOC_12223	HORVU4Hr1G007120	1046	1060	-	3.22e-06	GCCGGAGGCGGAGGA
436	MLOC_12223	HORVU4Hr1G016770	1229	1243	+	6.66e-06	GACAGCAGCGGCGGA
437	MLOC_12223	HORVU4Hr1G022930	1137	1151	-	2.67e-06	GTTGGAGGCGGTGCC
438	MLOC_12223	HORVU4Hr1G022930	1214	1228	-	1.42e-06	GCTGGCGGCGGTGGG
439	MLOC_12223	HORVU4Hr1G022930	1217	1231	-	2.03e-06	GGTGCTGGCGGCGGT
440	MLOC_12223	HORVU4Hr1G022930	636	650	-	5e-06	GATGGTGGTGGTGGT
441	MLOC_12223	HORVU4Hr1G022930	820	834	-	4.06e-06	CGCGTTGGCGGTGGA
442	MLOC_12223	HORVU4Hr1G022930	959	973	-	2.84e-06	CGAGGCGGCGGCGGT
443	MLOC_12223	HORVU4Hr1G022930	962	976	-	1.6e-06	GGGCGAGGCGGCGGC
444	MLOC_12223	HORVU4Hr1G025320	271	285	+	2.08e-06	GCTTGCGGCGGCGGA
445	MLOC_12223	HORVU4Hr1G026720	1167	1181	-	1.77e-06	GACGGAGGCGGTGAC
446	MLOC_12223	HORVU4Hr1G035810	1047	1061	-	2.1e-06	GGATGCGGTGGTGGA
447	MLOC_12223	HORVU4Hr1G040950	432	446	-	9.93e-06	GGGGGCGACGGCGGC
448	MLOC_12223	HORVU4Hr1G049410	1193	1207	+	6.72e-06	TGGTGTGGCGGCGGC
449	MLOC_12223	HORVU4Hr1G049410	39	53	+	6.72e-06	TGGTGTGGCGGCGGC
450	MLOC_12223	HORVU4Hr1G050190	1440	1454	-	6.13e-07	GGCGCAGGCGGCGGC
451	MLOC_12223	HORVU4Hr1G055450	1234	1248	+	2.22e-06	TGTCGAGGCGGCGGC
452	MLOC_12223	HORVU4Hr1G058930	887	901	+	8.77e-06	CGCGACGGCGGCGGT
453	MLOC_12223	HORVU4Hr1G058930	890	904	+	6.12e-06	GACGGCGGCGGTGCT
454	MLOC_12223	HORVU4Hr1G062440	1343	1357	-	1.18e-08	GGTGGTGGCGGTGGC
455	MLOC_12223	HORVU4Hr1G063600	717	731	+	3.97e-06	GGCGGCAGAGGTGGA
456	MLOC_12223	HORVU4Hr1G074840	1209	1223	+	5.49e-07	TGTCGAGGCGGTGGA
457	MLOC_12223	HORVU4Hr1G074840	826	840	-	6.66e-06	GGCGGAGGCGGAGAC
458	MLOC_12223	HORVU4Hr1G076160	1310	1324	-	4.06e-06	CGAGAAAGCGGTGGA
459	MLOC_12223	HORVU4Hr1G076940	1410	1424	-	1.68e-06	GGAGGAGGTGGTGGG
460	MLOC_12223	HORVU4Hr1G084410	1176	1190	+	3.55e-06	GTTGGTGGTGGTGGA
461	MLOC_12223	HORVU4Hr1G084830	955	969	-	3.5e-07	GGCCGTGGCGGTGGC
462	MLOC_12223	HORVU4Hr1G086020	806	820	-	5.99e-06	TGCCAAGGCGGTGGT
463	MLOC_12223	HORVU4Hr1G086600	973	987	-	8.21e-07	GGAGATAGCGGTGGA
464	MLOC_12223	HORVU4Hr1G088780	819	833	+	7.54e-06	GCCGGAGGAGGTGGC
465	MLOC_12223	HORVU4Hr1G090820	758	772	+	2.22e-06	TCCGGCGGCGGTGGC
466	MLOC_12223	HORVU4Hr1G090820	761	775	+	1.71e-06	GGCGGCGGTGGCGGC
467	MLOC_12223	HORVU4Hr1G090820	764	778	+	2.51e-06	GGCGGTGGCGGCGCC
468	MLOC_12223	HORVU5Hr1G007830	147	161	+	6.04e-07	TGTGGTGGCGGCGGC
469	MLOC_12223	HORVU5Hr1G008160	341	355	+	3.75e-06	GGAAACGGCGGCGGA
470	MLOC_12223	HORVU5Hr1G008160	813	827	+	2.6e-06	GACGGCGGCGGCGGG
471	MLOC_12223	HORVU5Hr1G013880	170	184	-	5.87e-06	GATGGCGGCGGAGGC
472	MLOC_12223	HORVU5Hr1G013880	547	561	+	1.63e-07	GGGGGTGGCGGTGGT
473	MLOC_12223	HORVU5Hr1G016600	1260	1274	-	2.29e-07	GACGGTGGCGGTGGC
474	MLOC_12223	HORVU5Hr1G018340	283	297	+	2.84e-06	TGGTGTGGCGGTGGC
475	MLOC_12223	HORVU5Hr1G022510	1180	1194	-	7.05e-08	GAAGGAGGCGGTGGA
476	MLOC_12223	HORVU5Hr1G024250	943	957	-	4.95e-06	CGGGGCGGCGGCGGC
477	MLOC_12223	HORVU5Hr1G024470	39	53	+	6.59e-06	ATGGGTGGCGGTGGC
478	MLOC_12223	HORVU5Hr1G024470	892	906	-	2.88e-06	GGAGGAGGCGGAGGG
479	MLOC_12223	HORVU5Hr1G037200	913	927	-	1.35e-06	GCCGGCGGCGGCGGT
480	MLOC_12223	HORVU5Hr1G037920	286	300	+	3.84e-06	GGTCGAGGCGGAGGC
481	MLOC_12223	HORVU5Hr1G037920	370	384	+	6.05e-06	GGACGAGGCGGAGGC
482	MLOC_12223	HORVU5Hr1G040730	1407	1421	-	1.28e-07	AGTGGAAGCGGTGGA
483	MLOC_12223	HORVU5Hr1G042160	478	492	+	4.59e-06	GCTGGAGACGGTGGC
484	MLOC_12223	HORVU5Hr1G045450	531	545	+	6.72e-06	TGGTGTGGCGGCGGC
485	MLOC_12223	HORVU5Hr1G047490	1483	1497	-	2.58e-07	GTCGGCGGCGGTGGC
486	MLOC_12223	HORVU5Hr1G048890	1434	1448	+	7.48e-06	GTCGTCGGCGGCGGC
487	MLOC_12223	HORVU5Hr1G048890	576	590	+	4.08e-07	GCCGGAGGCGGCGGC
488	MLOC_12223	HORVU5Hr1G049080	127	141	+	7.54e-06	GGGGGCGACGGCGGA
489	MLOC_12223	HORVU5Hr1G049080	130	144	+	5.81e-06	GGCGACGGCGGAGGC
490	MLOC_12223	HORVU5Hr1G049080	136	150	+	9.68e-07	GGCGGAGGCGGCGCC
491	MLOC_12223	HORVU5Hr1G049670	893	907	-	6.12e-06	GGGGGAAGAGGTGGA
492	MLOC_12223	HORVU5Hr1G053980	1424	1438	-	6.59e-06	GGTGGTGGTGGTGAA
493	MLOC_12223	HORVU5Hr1G053980	1427	1441	-	4.54e-06	TGTGGTGGTGGTGGT
494	MLOC_12223	HORVU5Hr1G053980	1430	1444	-	8.5e-06	GGGTGTGGTGGTGGT
495	MLOC_12223	HORVU5Hr1G054510	1057	1071	-	7.16e-06	GGGTGAGGTGGCGGC
496	MLOC_12223	HORVU5Hr1G054510	810	824	-	4.21e-07	GGTGGTGGTGGTGGA
497	MLOC_12223	HORVU5Hr1G058240	354	368	+	2.27e-06	AGGGGCGGCGGCGGC
498	MLOC_12223	HORVU5Hr1G058240	357	371	+	5.8e-08	GGCGGCGGCGGCGGC
499	MLOC_12223	HORVU5Hr1G059860	525	539	-	6.72e-06	TGGTGTGGCGGCGGC
500	MLOC_12223	HORVU5Hr1G063420	46	60	+	1.11e-06	GGCGTCGGCGGCGGC
501	MLOC_12223	HORVU5Hr1G064130	1365	1379	-	2.54e-06	GGTGGTGGTGGTGGG
502	MLOC_12223	HORVU5Hr1G067200	1041	1055	-	3.88e-06	GCCGGCGGCGGCGGG
503	MLOC_12223	HORVU5Hr1G069990	1434	1448	-	4.44e-06	ATCGGCGGCGGCGGC
504	MLOC_12223	HORVU5Hr1G071650	1364	1378	+	5.46e-06	TCCGGCGGCGGCGGC
505	MLOC_12223	HORVU5Hr1G071650	1367	1381	+	5.8e-08	GGCGGCGGCGGCGGC
506	MLOC_12223	HORVU5Hr1G071650	1370	1384	+	8.37e-08	GGCGGCGGCGGCGGT
507	MLOC_12223	HORVU5Hr1G071650	1373	1387	+	5.59e-07	GGCGGCGGCGGTGCA
508	MLOC_12223	HORVU5Hr1G077680	1461	1475	-	5.8e-08	GGCGGCGGCGGCGGC
509	MLOC_12223	HORVU5Hr1G077680	1464	1478	-	5.8e-08	GGCGGCGGCGGCGGC
510	MLOC_12223	HORVU5Hr1G077680	1467	1481	-	1.14e-07	GGAGGCGGCGGCGGC
511	MLOC_12223	HORVU5Hr1G077680	1470	1484	-	2.57e-06	TCCGGAGGCGGCGGC
512	MLOC_12223	HORVU5Hr1G077680	1482	1496	+	7.7e-06	GGACACGGCGGCGGC
513	MLOC_12223	HORVU5Hr1G078830	1346	1360	-	1.69e-08	GGAGGTGGCGGTGGA
514	MLOC_12223	HORVU5Hr1G078830	1349	1363	-	5.17e-06	GATGGAGGTGGCGGT
515	MLOC_12223	HORVU5Hr1G078830	1361	1375	-	2.19e-06	GGCGGCGGCGGCGAT
516	MLOC_12223	HORVU5Hr1G078830	1364	1378	-	5.8e-08	GGCGGCGGCGGCGGC
517	MLOC_12223	HORVU5Hr1G078830	1367	1381	-	5.8e-08	GGCGGCGGCGGCGGC
518	MLOC_12223	HORVU5Hr1G078830	1370	1384	-	5.8e-08	GGCGGCGGCGGCGGC
519	MLOC_12223	HORVU5Hr1G078830	1373	1387	-	9.83e-07	GCTGGCGGCGGCGGC
520	MLOC_12223	HORVU5Hr1G079950	1314	1328	-	4.74e-06	GTGTGTGGCGGTGGT
521	MLOC_12223	HORVU5Hr1G080160	372	386	-	2.19e-06	GGCGGCGGCGGCGAT
522	MLOC_12223	HORVU5Hr1G080160	375	389	-	4.95e-06	CGGGGCGGCGGCGGC
523	MLOC_12223	HORVU5Hr1G080160	402	416	-	2.19e-06	GGCGGCGGCGGCGAT
524	MLOC_12223	HORVU5Hr1G080160	405	419	-	4.95e-06	CGGGGCGGCGGCGGC
525	MLOC_12223	HORVU5Hr1G080160	432	446	-	2.19e-06	GGCGGCGGCGGCGAT
526	MLOC_12223	HORVU5Hr1G080160	435	449	-	4.95e-06	CGGGGCGGCGGCGGC
527	MLOC_12223	HORVU5Hr1G080160	462	476	-	2.19e-06	GGCGGCGGCGGCGAT
528	MLOC_12223	HORVU5Hr1G080160	465	479	-	4.95e-06	CGGGGCGGCGGCGGC
529	MLOC_12223	HORVU5Hr1G080160	492	506	-	2.19e-06	GGCGGCGGCGGCGAT
530	MLOC_12223	HORVU5Hr1G080160	495	509	-	4.95e-06	CGGGGCGGCGGCGGC
531	MLOC_12223	HORVU5Hr1G080160	522	536	-	2.19e-06	GGCGGCGGCGGCGAT
532	MLOC_12223	HORVU5Hr1G080160	525	539	-	4.95e-06	CGGGGCGGCGGCGGC
533	MLOC_12223	HORVU5Hr1G080160	552	566	-	2.19e-06	GGCGGCGGCGGCGAT
534	MLOC_12223	HORVU5Hr1G080160	555	569	-	4.95e-06	CGGGGCGGCGGCGGC
535	MLOC_12223	HORVU5Hr1G080160	582	596	-	2.19e-06	GGCGGCGGCGGCGAT
536	MLOC_12223	HORVU5Hr1G080160	585	599	-	4.95e-06	CGGGGCGGCGGCGGC
537	MLOC_12223	HORVU5Hr1G080160	665	679	-	2.19e-06	GGCGGCGGCGGCGAT
538	MLOC_12223	HORVU5Hr1G080160	668	682	-	4.95e-06	CGGGGCGGCGGCGGC
539	MLOC_12223	HORVU5Hr1G080160	695	709	-	2.19e-06	GGCGGCGGCGGCGAT
540	MLOC_12223	HORVU5Hr1G080160	698	712	-	4.95e-06	CGGGGCGGCGGCGGC
541	MLOC_12223	HORVU5Hr1G081460	684	698	+	2.51e-06	GGAGCCAGCGGTGGC
542	MLOC_12223	HORVU5Hr1G081460	90	104	+	6.59e-06	ATGGGTGGCGGTGGC
543	MLOC_12223	HORVU5Hr1G082160	156	170	-	3.4e-06	GGTTCTAGCGGTGGA
544	MLOC_12223	HORVU5Hr1G085710	1001	1015	+	5.23e-06	TGAGGAGGAGGTGGA
545	MLOC_12223	HORVU5Hr1G085710	711	725	+	5.23e-06	GGGGCCGGCGGCGGC
546	MLOC_12223	HORVU5Hr1G085710	714	728	+	3.88e-06	GCCGGCGGCGGCGGG
547	MLOC_12223	HORVU5Hr1G086960	660	674	+	1.21e-06	GGCGGTGGCGGTGCT
548	MLOC_12223	HORVU5Hr1G087970	1248	1262	+	9.39e-06	TGTCGTAGCGGCGGA
549	MLOC_12223	HORVU5Hr1G087970	1426	1440	-	8.95e-06	GGCCGCGGCGGCGAA
550	MLOC_12223	HORVU5Hr1G093650	877	891	-	5.75e-06	GCGGGAAGCGGCGGT
551	MLOC_12223	HORVU5Hr1G094220	1339	1353	-	7.33e-06	GGAGATGGTGGTGGT
552	MLOC_12223	HORVU5Hr1G095000	1067	1081	-	8.9e-07	GGCGGTGGTGGTGGT
553	MLOC_12223	HORVU5Hr1G095000	196	210	+	9.39e-08	GGAAGAGGCGGTGGC
554	MLOC_12223	HORVU5Hr1G095080	1453	1467	+	5.99e-06	GTTTGCAGCGGCGGC
555	MLOC_12223	HORVU5Hr1G095190	765	779	+	8e-09	GGCGGAGGCGGCGGA
556	MLOC_12223	HORVU5Hr1G095190	925	939	-	1.03e-06	GGAGCAGGCGGCGGC
557	MLOC_12223	HORVU5Hr1G096800	406	420	+	1.35e-06	GGCGGAAGCGGAGGC
558	MLOC_12223	HORVU5Hr1G096800	422	436	+	1.05e-06	GCCGGCGGCGGCGGC
559	MLOC_12223	HORVU5Hr1G096800	425	439	+	3.6e-07	GGCGGCGGCGGCGGG
560	MLOC_12223	HORVU5Hr1G101770	1092	1106	-	1.73e-06	AGGGGCAGCGGTGGA
561	MLOC_12223	HORVU5Hr1G106720	1264	1278	+	3.55e-06	GTTGGTGGTGGTGGA
562	MLOC_12223	HORVU5Hr1G109290	1372	1386	-	7.93e-06	GGGTTCAGCGGTGGA
563	MLOC_12223	HORVU5Hr1G109390	1206	1220	-	7.37e-07	GACGGTGGCGGCGGC
564	MLOC_12223	HORVU5Hr1G110960	668	682	+	3.6e-07	AGAGGAGGCGGCGGC
565	MLOC_12223	HORVU5Hr1G112750	800	814	+	8.68e-06	GCCGGAGGCGGTGAG
566	MLOC_12223	HORVU5Hr1G120250	534	548	-	4.21e-07	GGTGGTGGTGGTGGA
567	MLOC_12223	HORVU5Hr1G120250	537	551	-	8.29e-07	GGTGGTGGTGGTGGT
568	MLOC_12223	HORVU5Hr1G120250	540	554	-	8.29e-07	GGTGGTGGTGGTGGT
569	MLOC_12223	HORVU5Hr1G120250	543	557	-	8.29e-07	GGTGGTGGTGGTGGT
570	MLOC_12223	HORVU5Hr1G120250	546	560	-	8.29e-07	GGTGGTGGTGGTGGT
571	MLOC_12223	HORVU5Hr1G120250	549	563	-	8.9e-07	GGCGGTGGTGGTGGT
572	MLOC_12223	HORVU5Hr1G120250	552	566	-	5.46e-06	GTTGGCGGTGGTGGT
573	MLOC_12223	HORVU5Hr1G120250	555	569	-	9.29e-07	GGAGTTGGCGGTGGT
574	MLOC_12223	HORVU5Hr1G120250	576	590	-	2.74e-07	GGTGGAGGTGGTGGT
575	MLOC_12223	HORVU5Hr1G120250	597	611	-	4.21e-07	GGTGGTGGTGGTGGA
576	MLOC_12223	HORVU5Hr1G120250	600	614	-	8.29e-07	GGTGGTGGTGGTGGT
577	MLOC_12223	HORVU5Hr1G120250	603	617	-	8.29e-07	GGTGGTGGTGGTGGT
578	MLOC_12223	HORVU5Hr1G120250	606	620	-	1.44e-06	GGAGGTGGTGGTGGT
579	MLOC_12223	HORVU5Hr1G120250	609	623	-	2.57e-06	GTTGGAGGTGGTGGT
580	MLOC_12223	HORVU5Hr1G120250	630	644	-	4.21e-07	GGTGGTGGTGGTGGA
581	MLOC_12223	HORVU5Hr1G120250	633	647	-	8.29e-07	GGTGGTGGTGGTGGT
582	MLOC_12223	HORVU5Hr1G120250	636	650	-	9.13e-06	CGTGGTGGTGGTGGT
583	MLOC_12223	HORVU5Hr1G121090	151	165	-	6.79e-06	CGGAGCGGCGGTGGA
584	MLOC_12223	HORVU5Hr1G121090	278	292	-	9.84e-06	GGGGGCGGCGGTGCG
585	MLOC_12223	HORVU5Hr1G122950	1090	1104	-	4.4e-06	GGCAGCGGCGGTGCC
586	MLOC_12223	HORVU5Hr1G125110	578	592	+	4.35e-07	GGAGACGGCGGTGGT
587	MLOC_12223	HORVU5Hr1G125130	542	556	-	6.72e-06	GTTTGAGGTGGTGGT
588	MLOC_12223	HORVU6Hr1G009770	1265	1279	-	1.55e-06	GGATTTGGCGGTGGA
589	MLOC_12223	HORVU6Hr1G009890	1244	1258	+	4.44e-06	GGGGTTGGCGGCGGC
590	MLOC_12223	HORVU6Hr1G009890	1247	1261	+	9.48e-06	GTTGGCGGCGGCGCA
591	MLOC_12223	HORVU6Hr1G010740	536	550	+	4.44e-06	GGAGGTGGAGGTGGT
592	MLOC_12223	HORVU6Hr1G010740	539	553	+	3.93e-06	GGTGGAGGTGGTGAC
593	MLOC_12223	HORVU6Hr1G010740	854	868	+	1.18e-06	GGAGGAGGCGGCGAC
594	MLOC_12223	HORVU6Hr1G011910	1372	1386	-	4.95e-06	CGGGGCGGCGGCGGC
595	MLOC_12223	HORVU6Hr1G012070	1445	1459	-	5e-06	AGAGGAGGCGGAGGT
596	MLOC_12223	HORVU6Hr1G017860	1351	1365	-	3.15e-06	CGAGGCGGCGGTGGG
597	MLOC_12223	HORVU6Hr1G017860	1371	1385	-	1.17e-06	GGCTGCAGCGGCGGT
598	MLOC_12223	HORVU6Hr1G017860	89	103	+	4.4e-06	GCCGGAGGCGGAGGC
599	MLOC_12223	HORVU6Hr1G017920	804	818	-	1.52e-06	GCCGGCGGCGGTGGG
600	MLOC_12223	HORVU6Hr1G018830	665	679	+	6.39e-07	GGCGACAGCGGTGGC
601	MLOC_12223	HORVU6Hr1G024940	157	171	-	8.5e-06	GGTTGTGACGGCGGC
602	MLOC_12223	HORVU6Hr1G024940	175	189	-	6.72e-06	GGCGGGAGCGGTGGG
603	MLOC_12223	HORVU6Hr1G027390	391	405	-	3.71e-06	GATCAAGGCGGTGGA
604	MLOC_12223	HORVU6Hr1G027390	453	467	+	2.64e-06	TGTGGTGGTGGTGGA
605	MLOC_12223	HORVU6Hr1G030220	1413	1427	+	2.3e-06	GGTCAAGGCGGCGGC
606	MLOC_12223	HORVU6Hr1G030220	1419	1433	+	2.88e-06	GGCGGCGGCGGCGCT
607	MLOC_12223	HORVU6Hr1G035640	798	812	+	8.34e-06	CGTAGCAGCGGTGGT
608	MLOC_12223	HORVU6Hr1G041490	1042	1056	+	1.46e-06	TGTGGAGGTGGTGGC
609	MLOC_12223	HORVU6Hr1G044140	927	941	-	7.16e-06	GGAGCAGACGGTGGA
610	MLOC_12223	HORVU6Hr1G051070	1150	1164	+	6.95e-06	GGTTGAGGCGGCGAG
611	MLOC_12223	HORVU6Hr1G051860	1419	1433	-	5.46e-06	AGTGAAGGTGGTGGA
612	MLOC_12223	HORVU6Hr1G057680	1367	1381	-	6.87e-06	GGAAGGGGCGGTGGT
613	MLOC_12223	HORVU6Hr1G068970	1359	1373	+	7.7e-06	GGACGCGGTGGTGGC
614	MLOC_12223	HORVU6Hr1G068970	1365	1379	+	1.82e-06	GGTGGTGGCGGCGAC
615	MLOC_12223	HORVU6Hr1G071930	1470	1484	-	1.55e-07	GGAGAAGGCGGTGGT
616	MLOC_12223	HORVU6Hr1G073650	1482	1496	-	6.59e-06	GGCGGAGGTGGAGGC
617	MLOC_12223	HORVU6Hr1G073650	1485	1499	-	1.46e-06	GGCGGCGGAGGTGGA
618	MLOC_12223	HORVU6Hr1G073650	329	343	+	1.09e-06	GAGGGTGGCGGTGGC
619	MLOC_12223	HORVU6Hr1G076490	1391	1405	-	5.93e-06	GGCGGCGGCGGCGAG
620	MLOC_12223	HORVU6Hr1G076490	1394	1408	-	5.65e-07	AGCGGCGGCGGCGGC
621	MLOC_12223	HORVU6Hr1G076490	1397	1411	-	3.25e-06	AGCAGCGGCGGCGGC
622	MLOC_12223	HORVU6Hr1G076490	1400	1414	-	8.01e-06	AGCAGCAGCGGCGGC
623	MLOC_12223	HORVU6Hr1G078290	784	798	-	9.39e-06	AGTGGCGGCGGCGAT
624	MLOC_12223	HORVU6Hr1G078290	787	801	-	5.99e-06	GAAAGTGGCGGCGGC
625	MLOC_12223	HORVU6Hr1G078290	790	804	-	9.84e-06	GGCGAAAGTGGCGGC
626	MLOC_12223	HORVU6Hr1G080160	1467	1481	-	8.37e-08	GGCGGCGGCGGCGGT
627	MLOC_12223	HORVU6Hr1G080160	1470	1484	-	5.25e-08	GGTGGCGGCGGCGGC
628	MLOC_12223	HORVU6Hr1G080160	1473	1487	-	1.36e-07	GGAGGTGGCGGCGGC
629	MLOC_12223	HORVU6Hr1G080160	1476	1490	-	6.57e-07	GGTGGAGGTGGCGGC
630	MLOC_12223	HORVU6Hr1G082060	1074	1088	-	1.82e-06	CGTGGCAGCGGTGGT
631	MLOC_12223	HORVU6Hr1G084190	1023	1037	+	6.79e-06	GACGGCGACGGTGGC
632	MLOC_12223	HORVU6Hr1G084650	1447	1461	+	5.81e-06	GGGAGCAGCGGCGGC
633	MLOC_12223	HORVU6Hr1G084650	1450	1464	+	3.25e-06	AGCAGCGGCGGCGGC
634	MLOC_12223	HORVU6Hr1G084650	1453	1467	+	5.65e-07	AGCGGCGGCGGCGGC
635	MLOC_12223	HORVU6Hr1G084650	169	183	-	4.8e-06	GAAGGAAGCGGCGGG
636	MLOC_12223	HORVU6Hr1G084690	1010	1024	-	5.69e-06	GGCAGAGTCGGTGGT
637	MLOC_12223	HORVU6Hr1G084690	1302	1316	-	5.26e-07	GCCGGTGGCGGTGGT
638	MLOC_12223	HORVU6Hr1G084690	1390	1404	-	4.74e-06	GGCGTGGGCGGTGGA
639	MLOC_12223	HORVU6Hr1G089730	1282	1296	-	1.32e-08	GGCGGTGGCGGTGGC
640	MLOC_12223	HORVU6Hr1G089730	1285	1299	-	2.05e-06	GGTGGCGGTGGCGGT
641	MLOC_12223	HORVU6Hr1G089730	1288	1302	-	1.32e-08	GGCGGTGGCGGTGGC
642	MLOC_12223	HORVU6Hr1G089730	1291	1305	-	2.05e-06	GGTGGCGGTGGCGGT
643	MLOC_12223	HORVU6Hr1G089730	1294	1308	-	1.32e-08	GGCGGTGGCGGTGGC
644	MLOC_12223	HORVU6Hr1G089730	1297	1311	-	2.05e-06	GGTGGCGGTGGCGGT
645	MLOC_12223	HORVU6Hr1G089730	1300	1314	-	2.3e-06	ACTGGTGGCGGTGGC
646	MLOC_12223	HORVU6Hr1G091230	1394	1408	-	3.43e-06	AGCGGAGGAGGTGGA
647	MLOC_12223	HORVU6Hr1G091650	203	217	+	7.48e-06	GCTGGAGGTGGCGGT
648	MLOC_12223	HORVU6Hr1G091660	149	163	+	7.48e-06	GCTGGAGGTGGCGGT
649	MLOC_12223	HORVU6Hr1G092960	405	419	+	3.79e-06	AGCGGTGGTGGTGGC
650	MLOC_12223	HORVU6Hr1G092960	408	422	+	2.27e-06	GGTGGTGGTGGCGGT
651	MLOC_12223	HORVU6Hr1G092960	411	425	+	8.42e-07	GGTGGTGGCGGTGAT
652	MLOC_12223	HORVU6Hr1G092970	471	485	+	3.79e-06	AGCGGTGGTGGTGGC
653	MLOC_12223	HORVU6Hr1G092970	474	488	+	2.27e-06	GGTGGTGGTGGCGGT
654	MLOC_12223	HORVU6Hr1G092970	477	491	+	8.42e-07	GGTGGTGGCGGTGAT
655	MLOC_12223	HORVU6Hr1G093850	764	778	-	9.93e-06	AATGGAGACGGTGGA
656	MLOC_12223	HORVU7Hr1G000870	1133	1147	-	4.85e-06	GGAGGCGACGGCGGC
657	MLOC_12223	HORVU7Hr1G000870	1155	1169	-	4.59e-06	GGAGGAGGAGGCGGT
658	MLOC_12223	HORVU7Hr1G000870	1185	1199	-	4.74e-08	GGAGGAGGCGGCGGT
659	MLOC_12223	HORVU7Hr1G000870	1188	1202	-	3.67e-06	GGAGGAGGAGGCGGC
660	MLOC_12223	HORVU7Hr1G000870	664	678	+	8.59e-06	CTTGGCGGCGGCGGC
661	MLOC_12223	HORVU7Hr1G000870	667	681	+	2.25e-06	GGCGGCGGCGGCGCC
662	MLOC_12223	HORVU7Hr1G000870	992	1006	+	6.12e-06	AGCTGCGGCGGCGGG
663	MLOC_12223	HORVU7Hr1G000970	142	156	+	5.99e-06	TCCGGTGGCGGCGGC
664	MLOC_12223	HORVU7Hr1G000970	145	159	+	1.62e-06	GGTGGCGGCGGCGAC
665	MLOC_12223	HORVU7Hr1G000970	183	197	+	6.72e-06	TCCGGCGGCGGCGGT
666	MLOC_12223	HORVU7Hr1G000970	186	200	+	6.04e-07	GGCGGCGGCGGTGAC
667	MLOC_12223	HORVU7Hr1G008390	379	393	-	9.66e-06	GGCAGCGGTGGCGGT
668	MLOC_12223	HORVU7Hr1G008390	382	396	-	4.69e-06	ATCGGCAGCGGTGGC
669	MLOC_12223	HORVU7Hr1G009680	111	125	-	4.49e-06	GGTAGTGGCGGTGAT
670	MLOC_12223	HORVU7Hr1G009680	35	49	-	5.75e-06	AGTGGCGGCGGCGAA
671	MLOC_12223	HORVU7Hr1G012840	134	148	-	3.25e-06	AGCAGCGGCGGCGGC
672	MLOC_12223	HORVU7Hr1G012840	137	151	-	8.01e-06	AGCAGCAGCGGCGGC
673	MLOC_12223	HORVU7Hr1G012840	475	489	+	9.3e-06	GCAGGAGGTGGCGGC
674	MLOC_12223	HORVU7Hr1G012840	478	492	+	1.36e-07	GGAGGTGGCGGCGGC
675	MLOC_12223	HORVU7Hr1G014410	1476	1490	-	7.48e-06	GGCGGCGGCGGCGCG
676	MLOC_12223	HORVU7Hr1G014410	1479	1493	-	5.4e-06	ACCGGCGGCGGCGGC
677	MLOC_12223	HORVU7Hr1G014410	1482	1496	-	7.16e-06	GGCACCGGCGGCGGC
678	MLOC_12223	HORVU7Hr1G017790	1486	1500	-	5.58e-06	CGTGGTGGTGGTGGA
679	MLOC_12223	HORVU7Hr1G019810	473	487	-	7.54e-06	GCCGGGGGCGGTGGT
680	MLOC_12223	HORVU7Hr1G020770	1033	1047	+	4.69e-06	GGTGGGAGCGGCGGC
681	MLOC_12223	HORVU7Hr1G023600	1362	1376	+	9.93e-06	GTTGGAGGAGGCGGA
682	MLOC_12223	HORVU7Hr1G023600	1365	1379	+	7.26e-07	GGAGGAGGCGGAGGC
683	MLOC_12223	HORVU7Hr1G023600	1445	1459	+	2.21e-07	GGTCGAGGCGGCGGA
684	MLOC_12223	HORVU7Hr1G023600	809	823	+	2.45e-06	GGGGCAGGCGGCGGC
685	MLOC_12223	HORVU7Hr1G023600	896	910	+	3.6e-07	GGCGGCGGCGGCGGG
686	MLOC_12223	HORVU7Hr1G025650	1295	1309	+	1.09e-06	TCAGGAGGCGGTGGA
687	MLOC_12223	HORVU7Hr1G027860	1325	1339	-	6.18e-06	CGAGGAGGCGGAGGA
688	MLOC_12223	HORVU7Hr1G031700	59	73	-	2.88e-06	GGCGGCGGCGGCGCT
689	MLOC_12223	HORVU7Hr1G031700	62	76	-	5.8e-08	GGCGGCGGCGGCGGC
690	MLOC_12223	HORVU7Hr1G031700	65	79	-	8.21e-07	GTCGGCGGCGGCGGC
691	MLOC_12223	HORVU7Hr1G033940	1027	1041	-	4.44e-06	GGCGGTGGCGGAGGG
692	MLOC_12223	HORVU7Hr1G033940	1030	1044	-	9.03e-06	GCTGGCGGTGGCGGA
693	MLOC_12223	HORVU7Hr1G033940	1033	1047	-	4.59e-06	GTCGCTGGCGGTGGC
694	MLOC_12223	HORVU7Hr1G033940	1126	1140	-	9.75e-06	GGCGTCAGCGGCGGG
695	MLOC_12223	HORVU7Hr1G034430	373	387	-	1.18e-08	GGTGGTGGCGGTGGC
696	MLOC_12223	HORVU7Hr1G034430	376	390	-	2.27e-06	GGTGGTGGTGGCGGT
697	MLOC_12223	HORVU7Hr1G034430	379	393	-	6.3e-07	GGTGGTGGTGGTGGC
698	MLOC_12223	HORVU7Hr1G036180	1115	1129	+	4.25e-06	GGCAACGGCGGCGGT
699	MLOC_12223	HORVU7Hr1G037550	775	789	-	1.68e-06	GACGATGGCGGTGGC
700	MLOC_12223	HORVU7Hr1G037730	1470	1484	-	5.8e-08	GGCGGCGGCGGCGGC
701	MLOC_12223	HORVU7Hr1G037730	1473	1487	-	5.8e-08	GGCGGCGGCGGCGGC
702	MLOC_12223	HORVU7Hr1G037730	1476	1490	-	5.8e-08	GGCGGCGGCGGCGGC
703	MLOC_12223	HORVU7Hr1G037730	1479	1493	-	5.8e-08	GGCGGCGGCGGCGGC
704	MLOC_12223	HORVU7Hr1G037730	1482	1496	-	6.49e-07	GACGGCGGCGGCGGC
705	MLOC_12223	HORVU7Hr1G051560	207	221	+	2.64e-06	GATGACGGCGGCGGA
706	MLOC_12223	HORVU7Hr1G051560	210	224	+	6.18e-06	GACGGCGGCGGAGGC
707	MLOC_12223	HORVU7Hr1G051560	213	227	+	5.11e-06	GGCGGCGGAGGCGGC
708	MLOC_12223	HORVU7Hr1G051560	216	230	+	7.15e-07	GGCGGAGGCGGCGAC
709	MLOC_12223	HORVU7Hr1G052030	281	295	-	6.95e-07	GGTGGCGGCGGAGGA
710	MLOC_12223	HORVU7Hr1G052030	284	298	-	4.28e-07	AGCGGTGGCGGCGGA
711	MLOC_12223	HORVU7Hr1G052030	287	301	-	7.93e-06	GGCAGCGGTGGCGGC
712	MLOC_12223	HORVU7Hr1G052030	290	304	-	7.62e-06	CATGGCAGCGGTGGC
713	MLOC_12223	HORVU7Hr1G052030	491	505	-	3.55e-06	GGCGGTGACGGCGGC
714	MLOC_12223	HORVU7Hr1G054190	151	165	-	3.55e-07	GGAAGAGGCGGCGGC
715	MLOC_12223	HORVU7Hr1G054190	154	168	-	8.95e-06	GGAGGAAGAGGCGGC
716	MLOC_12223	HORVU7Hr1G054500	814	828	-	5.93e-06	GGCAGCGGTGGCGGA
717	MLOC_12223	HORVU7Hr1G054500	817	831	-	5.69e-06	ACCGGCAGCGGTGGC
718	MLOC_12223	HORVU7Hr1G054760	1333	1347	-	2.04e-07	TGCGGAGGCGGCGGC
719	MLOC_12223	HORVU7Hr1G058310	1445	1459	+	1.82e-06	GAAGGAGGCGGCGGG
720	MLOC_12223	HORVU7Hr1G058310	395	409	+	6.12e-06	TGGTGCGGCGGCGGC
721	MLOC_12223	HORVU7Hr1G058310	497	511	+	7.85e-06	AGCTCCGGCGGTGGC
722	MLOC_12223	HORVU7Hr1G061990	463	477	+	3.08e-06	GGCTCCGGCGGCGGA
723	MLOC_12223	HORVU7Hr1G064100	1136	1150	+	1.13e-06	GGGCGAGGCGGCGGA
724	MLOC_12223	HORVU7Hr1G072610	1424	1438	-	2.3e-06	GGCGGCAGTGGTGGT
725	MLOC_12223	HORVU7Hr1G078730	1118	1132	-	7.05e-08	GGTGAAGGCGGTGGT
726	MLOC_12223	HORVU7Hr1G078730	1236	1250	-	4.06e-06	GGGGAAAGCGGTGGG
727	MLOC_12223	HORVU7Hr1G078890	59	73	-	6.18e-06	GGCCGCGGCGGAGGA
728	MLOC_12223	HORVU7Hr1G078890	701	715	-	6.77e-07	GGAGACGGCGGCGGA
729	MLOC_12223	HORVU7Hr1G081770	1121	1135	-	2.48e-06	GAAAGTGGCGGTGGC
730	MLOC_12223	HORVU7Hr1G083480	926	940	+	1.35e-06	TGCTGCAGCGGTGGA
731	MLOC_12223	HORVU7Hr1G084230	404	418	+	3.22e-06	GGTGGCAACGGTGGC
732	MLOC_12223	HORVU7Hr1G086520	1032	1046	-	2.29e-07	GACGGTGGCGGTGGC
733	MLOC_12223	HORVU7Hr1G086520	657	671	-	7.16e-06	GCCGGCGGCGGTGCC
734	MLOC_12223	HORVU7Hr1G090110	1446	1460	-	3.08e-06	CGTCGCGGCGGTGGA
735	MLOC_12223	HORVU7Hr1G090790	284	298	+	3.36e-06	GGCACTGGCGGTGGC
736	MLOC_12223	HORVU7Hr1G091560	1096	1110	+	9.03e-06	GGCGAGGGCGGCGGC
737	MLOC_12223	HORVU7Hr1G091560	815	829	-	5.29e-06	GGAGGTGGCGGTGCG
738	MLOC_12223	HORVU7Hr1G092030	618	632	+	5.4e-06	ACCGGCGGCGGCGGC
739	MLOC_12223	HORVU7Hr1G092030	659	673	-	8.29e-07	GGTGGTGGTGGTGGT
740	MLOC_12223	HORVU7Hr1G092030	662	676	-	9.13e-06	CGTGGTGGTGGTGGT
741	MLOC_12223	HORVU7Hr1G092030	679	693	-	4.54e-06	TGTGGTGGTGGTGGT
742	MLOC_12223	HORVU7Hr1G092330	525	539	-	7.48e-06	TGGCGTGGCGGTGGC
743	MLOC_12223	HORVU7Hr1G095100	1423	1437	+	9.13e-06	GCCGAAGGTGGTGGA
744	MLOC_12223	HORVU7Hr1G095100	645	659	-	4.06e-06	GGCGTCGGCGGCGGG
745	MLOC_12223	HORVU7Hr1G096370	163	177	-	2.67e-06	GGCTGTGGTGGTGGT
746	MLOC_12223	HORVU7Hr1G098470	1485	1499	+	6.86e-08	GGTGGTAGCGGTGGC
747	MLOC_12223	HORVU7Hr1G098470	747	761	+	9.13e-06	GACCGAGGCGGTGAA
748	MLOC_12223	HORVU7Hr1G101810	932	946	-	1.15e-07	GGCGGTGGCGGTGGG
749	MLOC_12223	HORVU7Hr1G111350	249	263	-	7.87e-07	GGCGGCGGTGGTGGT
750	MLOC_12223	HORVU7Hr1G111350	252	266	-	1.55e-06	GTGGGCGGCGGTGGT
751	MLOC_12223	HORVU7Hr1G116770	1081	1095	-	2e-06	TGTGAAAGCGGTGGT
752	MLOC_12223	HORVU7Hr1G118340	1397	1411	-	2.88e-06	AAAGGCGGCGGTGGT
753	MLOC_12223	HORVU7Hr1G120960	1264	1278	+	2.05e-06	GGCTGAGGCGGCGCA
754	MLOC_13438	HORVU0Hr1G013750	1105	1119	+	8.34e-09	CGTGTGTTGCACGTG
755	MLOC_13438	HORVU0Hr1G019620	1279	1293	-	4.23e-06	GGAGGGATGCACGTG
756	MLOC_13438	HORVU0Hr1G021630	817	831	-	1.35e-06	CGCGCCTCGCACGTG
757	MLOC_13438	HORVU1Hr1G025340	841	855	-	8.83e-06	CTTGCTTCGCACATG
758	MLOC_13438	HORVU1Hr1G038560	117	131	+	8.39e-06	TGGGTGTGCCACGTG
759	MLOC_13438	HORVU1Hr1G058420	1086	1100	+	7.87e-06	CAGGTTGGCCACGTG
760	MLOC_13438	HORVU1Hr1G076350	1191	1205	+	7.64e-06	CAAGGCATGCACGTG
761	MLOC_13438	HORVU2Hr1G013400	181	195	-	5.56e-07	CATGATTGCCACGTG
762	MLOC_13438	HORVU2Hr1G025570	12	26	-	6.14e-06	GGGGATTGACACGTG
763	MLOC_13438	HORVU2Hr1G048590	394	408	-	1.75e-06	CATGCCAGCCACGTG
764	MLOC_13438	HORVU2Hr1G117270	1415	1429	-	4.83e-06	GATGGGTGACACGTG
765	MLOC_13438	HORVU2Hr1G118420	115	129	+	8.18e-06	CTTGGCCTTCACGTG
766	MLOC_13438	HORVU3Hr1G011620	309	323	-	3.07e-06	GGTAGGTGCCACGTG
767	MLOC_13438	HORVU3Hr1G021810	281	295	-	3.39e-06	GTTGTTTCCCACGTG
768	MLOC_13438	HORVU3Hr1G058150	136	150	-	5.32e-07	CTTGAGTTGCACGTG
769	MLOC_13438	HORVU3Hr1G068300	830	844	+	3.62e-07	CGAGGTTTGCACGTG
770	MLOC_13438	HORVU3Hr1G074570	208	222	+	4.35e-06	CATATCCGGCACGTG
771	MLOC_13438	HORVU3Hr1G078940	1008	1022	-	2.4e-06	CGTGTGAGGCACATG
772	MLOC_13438	HORVU3Hr1G080100	186	200	+	5.48e-06	CCGGTGAGGCACGTG
773	MLOC_13438	HORVU3Hr1G086400	710	724	+	3.78e-06	CGTTATTTACACGTG
774	MLOC_13438	HORVU3Hr1G094820	1352	1366	-	7.21e-06	GGAGGGCGCCACGTG
775	MLOC_13438	HORVU4Hr1G011770	346	360	+	2.95e-06	AGTGCTCTGCACGTG
776	MLOC_13438	HORVU4Hr1G040950	210	224	-	8.83e-06	CGTGTTCGTCACGTC
777	MLOC_13438	HORVU4Hr1G052990	1315	1329	+	1.86e-06	CAGGGGACGCACGTG
778	MLOC_13438	HORVU4Hr1G075010	367	381	+	8.08e-06	CCTGAGTCACACGTG
779	MLOC_13438	HORVU4Hr1G085800	459	473	-	7.49e-06	CATATGCGTCACGTG
780	MLOC_13438	HORVU4Hr1G086680	148	162	+	9.49e-06	AGTGATTCTCACGTG
781	MLOC_13438	HORVU5Hr1G058240	1395	1409	+	4.92e-06	AGTGAGCTGCACGTG
782	MLOC_13438	HORVU5Hr1G084880	307	321	+	5.74e-06	CGGTATCTGCACGTG
783	MLOC_13438	HORVU5Hr1G087990	928	942	-	1.7e-08	CGTGCGAGGCACGTG
784	MLOC_13438	HORVU5Hr1G120250	943	957	-	5.58e-06	CGGGTCGGCCACGTG
785	MLOC_13438	HORVU6Hr1G028020	657	671	+	9.06e-06	CGTTTTTGGCACATG
786	MLOC_13438	HORVU6Hr1G035260	202	216	+	7e-06	CATGTCGCCCACGTG
787	MLOC_13438	HORVU6Hr1G073590	170	184	-	2.45e-06	CTTGCTCGACACGTG
788	MLOC_13438	HORVU6Hr1G075250	53	67	+	7.05e-06	CATGGTTCGCACATG
789	MLOC_13438	HORVU6Hr1G078290	973	987	+	6.82e-06	CGGTCGACCCACGTG
790	MLOC_13438	HORVU6Hr1G080160	190	204	+	1.95e-06	GATGTGACGCACGTG
791	MLOC_13438	HORVU6Hr1G091260	831	845	+	1.3e-07	CGGGCGTTGCACGTG
792	MLOC_13438	HORVU6Hr1G092750	731	745	+	6.11e-06	CATGTTTTGCACATG
793	MLOC_13438	HORVU7Hr1G034430	826	840	+	8.6e-06	CTTTGGAGCCACGTG
794	MLOC_13438	HORVU7Hr1G054190	1074	1088	+	9.25e-06	CACGCGTCTCACGTG
795	MLOC_13438	HORVU7Hr1G058360	1063	1077	+	3.8e-06	AGTGGGTCCCACGTG
796	MLOC_13438	HORVU7Hr1G095830	226	240	-	2.92e-06	CATAAGAGGCACGTG
797	MLOC_13438	HORVU7Hr1G108230	1467	1481	+	1.28e-06	CTTGGCAGGCACGTG
798	MLOC_13932	HORVU0Hr1G017560	663	680	+	3.28e-06	ACGTACGACAGAAGCAAT
799	MLOC_13932	HORVU1Hr1G021930	633	650	-	3.15e-06	ACGTGCGCCGCAAGAAAA
800	MLOC_13932	HORVU1Hr1G037340	308	325	-	4.99e-06	GCGTACGGCAGAAGCAAT
801	MLOC_13932	HORVU1Hr1G069560	680	697	+	5.19e-06	ACTTGAGCTATAAGTAAT
802	MLOC_13932	HORVU1Hr1G075030	892	909	+	2.92e-06	CCGTGTCACGCACGCAAT
803	MLOC_13932	HORVU2Hr1G002180	757	774	-	3.05e-06	ACGTGACAGACAAGACAT
804	MLOC_13932	HORVU2Hr1G013400	1061	1078	+	5.77e-06	GCGTGTTGTAAAAGCAAC
805	MLOC_13932	HORVU2Hr1G050140	246	263	-	1.68e-07	GCGTGTGTTACACGAAAA
806	MLOC_13932	HORVU2Hr1G072830	902	919	-	4.47e-06	GCTTGTCGCATAAGCAAA
807	MLOC_13932	HORVU2Hr1G098330	218	235	+	7.01e-06	GCGTGAAAAACACTGAAC
808	MLOC_13932	HORVU2Hr1G099850	1221	1238	+	2.16e-06	ACTTAAGTTACAAGCAAA
809	MLOC_13932	HORVU2Hr1G101370	977	994	-	9.58e-06	TCTTGTAAGGCAAGTAAA
810	MLOC_13932	HORVU2Hr1G101720	464	481	+	8.04e-06	AAGTAAAGAACACGTAAA
811	MLOC_13932	HORVU3Hr1G057860	774	791	+	8.78e-06	CCGTGCCAAGCAAGCAAG
812	MLOC_13932	HORVU3Hr1G090270	926	943	+	8.63e-06	ACGTGAAAAACAAATAAA
813	MLOC_13932	HORVU4Hr1G012560	949	966	+	9.82e-06	CCGTGTCTCTCAAGAAAA
814	MLOC_13932	HORVU4Hr1G061070	121	138	-	4.99e-06	GCGTCTAACACAAGAAAC
815	MLOC_13932	HORVU4Hr1G067360	490	507	+	4.3e-06	GCGTGTGCAGCACGACAA
816	MLOC_13932	HORVU4Hr1G076160	592	609	-	9.99e-06	ACGTAAAACATAAGACAT
817	MLOC_13932	HORVU4Hr1G085800	714	731	-	2.17e-07	ACGTAAATTACACGTAAC
818	MLOC_13932	HORVU5Hr1G054510	454	471	-	2.42e-06	ACGTGCATCTCAAGAAAT
819	MLOC_13932	HORVU5Hr1G102240	298	315	+	8.78e-06	GCGTGGAAACCAAGAAAC
820	MLOC_13932	HORVU5Hr1G114090	698	715	+	7.21e-06	ACGTACCACAGAAGCAAT
821	MLOC_13932	HORVU5Hr1G121440	237	254	+	6.95e-06	CCTTGTGTCACAAGCTAG
822	MLOC_13932	HORVU6Hr1G009890	934	951	+	3.11e-06	ACGTAAAGCAGAAGAAAA
823	MLOC_13932	HORVU6Hr1G036840	391	408	-	3.18e-06	GCGTGAATTATAAGTCAC
824	MLOC_13932	HORVU7Hr1G003090	136	153	+	4.89e-06	ACTTGAGTTAGAAGTAAA
825	MLOC_13932	HORVU7Hr1G012940	411	428	-	5.55e-06	ACTTGAAGAATAAGCCAA
826	MLOC_13932	HORVU7Hr1G025670	861	878	+	7.96e-06	GCTTGTAAGATAAGTTAA
827	MLOC_13932	HORVU7Hr1G073170	1390	1407	+	6.82e-06	CCGTGTTTCTCAAGAAAA
828	MLOC_14118	HORVU0Hr1G017380	73	81	+	5.79e-06	AAGATATTT
829	MLOC_14118	HORVU1Hr1G018500	936	944	+	5.79e-06	AAGATATTT
830	MLOC_14118	HORVU1Hr1G044740	1136	1144	-	5.79e-06	AAGATATTT
831	MLOC_14118	HORVU1Hr1G048160	831	839	+	5.79e-06	AAGATATTT
832	MLOC_14118	HORVU1Hr1G054130	422	430	+	5.79e-06	AAGATATTT
833	MLOC_14118	HORVU1Hr1G060620	1211	1219	+	5.79e-06	AAGATATTT
834	MLOC_14118	HORVU1Hr1G061210	64	72	-	5.79e-06	AAGATATTT
835	MLOC_14118	HORVU1Hr1G069420	303	311	-	5.79e-06	AAGATATTT
836	MLOC_14118	HORVU1Hr1G071260	207	215	+	5.79e-06	AAGATATTT
837	MLOC_14118	HORVU1Hr1G075030	121	129	-	5.79e-06	AAGATATTT
838	MLOC_14118	HORVU1Hr1G081920	1070	1078	+	5.79e-06	AAGATATTT
839	MLOC_14118	HORVU1Hr1G087320	1188	1196	+	5.79e-06	AAGATATTT
840	MLOC_14118	HORVU1Hr1G088190	1380	1388	+	5.79e-06	AAGATATTT
841	MLOC_14118	HORVU1Hr1G094480	1115	1123	+	5.79e-06	AAGATATTT
842	MLOC_14118	HORVU2Hr1G009800	1126	1134	-	5.79e-06	AAGATATTT
843	MLOC_14118	HORVU2Hr1G017100	1201	1209	-	5.79e-06	AAGATATTT
844	MLOC_14118	HORVU2Hr1G039510	1080	1088	-	5.79e-06	AAGATATTT
845	MLOC_14118	HORVU2Hr1G059360	1448	1456	-	5.79e-06	AAGATATTT
846	MLOC_14118	HORVU2Hr1G075010	25	33	-	5.79e-06	AAGATATTT
847	MLOC_14118	HORVU2Hr1G090340	1073	1081	+	5.79e-06	AAGATATTT
848	MLOC_14118	HORVU2Hr1G091130	602	610	-	5.79e-06	AAGATATTT
849	MLOC_14118	HORVU2Hr1G091130	633	641	-	5.79e-06	AAGATATTT
850	MLOC_14118	HORVU2Hr1G104630	1122	1130	+	5.79e-06	AAGATATTT
851	MLOC_14118	HORVU2Hr1G108370	14	22	-	5.79e-06	AAGATATTT
852	MLOC_14118	HORVU2Hr1G122730	918	926	-	5.79e-06	AAGATATTT
853	MLOC_14118	HORVU3Hr1G006320	258	266	+	5.79e-06	AAGATATTT
854	MLOC_14118	HORVU3Hr1G039790	516	524	-	5.79e-06	AAGATATTT
855	MLOC_14118	HORVU3Hr1G057400	883	891	-	5.79e-06	AAGATATTT
856	MLOC_14118	HORVU3Hr1G096940	1326	1334	-	5.79e-06	AAGATATTT
857	MLOC_14118	HORVU3Hr1G113790	1208	1216	-	5.79e-06	AAGATATTT
858	MLOC_14118	HORVU4Hr1G003060	1203	1211	-	5.79e-06	AAGATATTT
859	MLOC_14118	HORVU4Hr1G074840	142	150	+	5.79e-06	AAGATATTT
860	MLOC_14118	HORVU5Hr1G013880	921	929	+	5.79e-06	AAGATATTT
861	MLOC_14118	HORVU5Hr1G047530	1230	1238	-	5.79e-06	AAGATATTT
862	MLOC_14118	HORVU5Hr1G066350	583	591	-	5.79e-06	AAGATATTT
863	MLOC_14118	HORVU5Hr1G098370	1372	1380	+	5.79e-06	AAGATATTT
864	MLOC_14118	HORVU5Hr1G106310	335	343	+	5.79e-06	AAGATATTT
865	MLOC_14118	HORVU5Hr1G117440	231	239	-	5.79e-06	AAGATATTT
866	MLOC_14118	HORVU6Hr1G035000	1240	1248	+	5.79e-06	AAGATATTT
867	MLOC_14118	HORVU6Hr1G055840	833	841	-	5.79e-06	AAGATATTT
868	MLOC_14118	HORVU6Hr1G068980	763	771	+	5.79e-06	AAGATATTT
869	MLOC_14118	HORVU6Hr1G088610	470	478	+	5.79e-06	AAGATATTT
870	MLOC_14118	HORVU7Hr1G008800	1379	1387	-	5.79e-06	AAGATATTT
871	MLOC_14118	HORVU7Hr1G017670	553	561	+	5.79e-06	AAGATATTT
872	MLOC_14118	HORVU7Hr1G017950	58	66	-	5.79e-06	AAGATATTT
873	MLOC_14118	HORVU7Hr1G033940	775	783	-	5.79e-06	AAGATATTT
874	MLOC_14118	HORVU7Hr1G065420	1121	1129	+	5.79e-06	AAGATATTT
875	MLOC_14118	HORVU7Hr1G079190	292	300	+	5.79e-06	AAGATATTT
876	MLOC_14118	HORVU7Hr1G082720	67	75	+	5.79e-06	AAGATATTT
877	MLOC_14118	HORVU7Hr1G116190	282	290	-	5.79e-06	AAGATATTT
878	MLOC_14305	HORVU1Hr1G004670	551	569	+	8.84e-06	GTTGAACCGGTGTGCAATA
879	MLOC_14305	HORVU1Hr1G004670	551	569	-	8.84e-06	TATTGCACACCGGTTCAAC
880	MLOC_14305	HORVU3Hr1G057240	780	798	+	3.86e-07	GATGGACCGACGGTCCGAA
881	MLOC_14305	HORVU3Hr1G057240	780	798	-	3.86e-07	TTCGGACCGTCGGTCCATC
882	MLOC_14305	HORVU3Hr1G059840	1142	1160	+	5.94e-06	TATAAACCGACGGTTATTT
883	MLOC_14305	HORVU3Hr1G059840	1142	1160	-	5.94e-06	AAATAACCGTCGGTTTATA
884	MLOC_14305	HORVU4Hr1G063600	926	944	+	5.46e-06	TGTGGCCCACCGGTCCACG
885	MLOC_14305	HORVU4Hr1G063600	926	944	-	5.46e-06	CGTGGACCGGTGGGCCACA
886	MLOC_14305	HORVU5Hr1G074370	275	293	+	3.3e-06	TATTAACTGGTGGGCAAAC
887	MLOC_14305	HORVU5Hr1G074370	275	293	-	3.3e-06	GTTTGCCCACCAGTTAATA
888	MLOC_14305	HORVU7Hr1G108230	627	645	+	3.27e-06	AACCGCCCGCCGGTCAATG
889	MLOC_14305	HORVU7Hr1G108230	627	645	-	3.27e-06	CATTGACCGGCGGGCGGTT
890	MLOC_14363	HORVU0Hr1G005570	170	186	-	1.87e-06	ACAAAAAAGACAAAAGG
891	MLOC_14363	HORVU0Hr1G013900	976	992	+	8.51e-06	AGAAAAACAACAAAATT
892	MLOC_14363	HORVU0Hr1G017140	1055	1071	-	4.13e-06	CACATTACGACAAATGA
893	MLOC_14363	HORVU0Hr1G019620	1075	1091	-	5.56e-06	ACAAAAAAGACAAATTC
894	MLOC_14363	HORVU0Hr1G021630	1181	1197	+	1.51e-06	AAAGAAAAGACAAAATC
895	MLOC_14363	HORVU0Hr1G021630	1210	1226	+	1.4e-07	TGCAAAAAGACAAAACA
896	MLOC_14363	HORVU0Hr1G023470	115	131	+	9.27e-06	ACAAATGAGACAAAAAA
897	MLOC_14363	HORVU0Hr1G028350	238	254	+	4.89e-08	AAGAAAAGGACAAAATA
898	MLOC_14363	HORVU1Hr1G000040	1403	1419	+	2.06e-06	TCCAAACAGACAAAAAA
899	MLOC_14363	HORVU1Hr1G009050	1464	1480	-	7e-06	TACTTAAAGACAAGAAA
900	MLOC_14363	HORVU1Hr1G015490	897	913	+	1.02e-08	TAAAAAAAGACAAAAAA
901	MLOC_14363	HORVU1Hr1G018500	1084	1100	+	5.69e-06	GTGAAAAGGACAAAAGG
902	MLOC_14363	HORVU1Hr1G018500	956	972	+	9.54e-06	AAAAAGAAAACAAAAAA
903	MLOC_14363	HORVU1Hr1G020000	817	833	+	7.42e-06	CATTTTAAGACAAAATT
904	MLOC_14363	HORVU1Hr1G022800	746	762	+	9.34e-06	TACAAAGAGACAAATTT
905	MLOC_14363	HORVU1Hr1G030390	738	754	-	7.75e-06	TAGTAAAAAACAAAAAT
906	MLOC_14363	HORVU1Hr1G037340	259	275	+	3.68e-07	TCTAAAACGACAAAAAC
907	MLOC_14363	HORVU1Hr1G038270	1433	1449	+	5.1e-07	GAAGAAAAGACAAAAAA
908	MLOC_14363	HORVU1Hr1G045520	305	321	+	6e-06	TGCAAACGGACAAAAAC
909	MLOC_14363	HORVU1Hr1G045520	84	100	+	2.7e-08	TAGTAAAAGACAAAAAA
910	MLOC_14363	HORVU1Hr1G048110	928	944	-	1.12e-07	AACAAAAAGACAAAATC
911	MLOC_14363	HORVU1Hr1G059890	524	540	-	3.61e-06	GAAATAAAGACAAATAT
912	MLOC_14363	HORVU1Hr1G063220	1151	1167	-	1.83e-06	CAAGAAACGACAAAGAT
913	MLOC_14363	HORVU1Hr1G070450	358	374	-	8.76e-06	AATATAACAACAAAAAA
914	MLOC_14363	HORVU1Hr1G080410	164	180	+	5.44e-06	GATAACACGACAAACAA
915	MLOC_14363	HORVU1Hr1G080900	959	975	-	1.3e-06	TCTAAAACGACAAATAT
916	MLOC_14363	HORVU1Hr1G090990	264	280	-	3.06e-06	AAAAAAAAAACAAAAAA
917	MLOC_14363	HORVU2Hr1G006930	647	663	+	1.89e-06	CAAAAGACGACAAACGA
918	MLOC_14363	HORVU2Hr1G014660	856	872	-	6.41e-06	AAATATGCGACAAAATA
919	MLOC_14363	HORVU2Hr1G020120	598	614	-	7.7e-06	GCAAAAAAGACAAATCT
920	MLOC_14363	HORVU2Hr1G023770	814	830	+	7e-06	GTAAAAAAGACAAATTT
921	MLOC_14363	HORVU2Hr1G038570	849	865	-	7.2e-06	ATGGAAAAGACAAAGAA
922	MLOC_14363	HORVU2Hr1G039510	1160	1176	-	4.27e-06	ATAAAAAAGACAAACCA
923	MLOC_14363	HORVU2Hr1G048590	1122	1138	-	4.62e-06	GTGAAAAAGACAAATTT
924	MLOC_14363	HORVU2Hr1G048590	594	610	-	4.62e-06	GTGAAAAAGACAAATTT
925	MLOC_14363	HORVU2Hr1G057760	88	104	-	7.75e-06	AAAAATGAGACAAAAAG
926	MLOC_14363	HORVU2Hr1G065700	1346	1362	-	6e-07	AAAGAGACGACAAAAAT
927	MLOC_14363	HORVU2Hr1G065720	1272	1288	-	6e-07	AAAGAGACGACAAAAAT
928	MLOC_14363	HORVU2Hr1G066320	1186	1202	+	3.21e-06	CCCAAACGGACAAAAAA
929	MLOC_14363	HORVU2Hr1G080390	718	734	-	3.72e-06	CAAAAAAAGACAACATT
930	MLOC_14363	HORVU2Hr1G080420	718	734	-	3.72e-06	CAAAAAAAGACAACATT
931	MLOC_14363	HORVU2Hr1G084170	9	25	+	1.09e-06	AATATGAAGACAAAAAA
932	MLOC_14363	HORVU2Hr1G114340	1350	1366	-	1.77e-06	TCAAAAAAGACAAATAT
933	MLOC_14363	HORVU2Hr1G118680	1169	1185	+	2.44e-06	TAAAAAGAGACAAAAAC
934	MLOC_14363	HORVU2Hr1G119210	160	176	+	7.75e-06	TAGAAGTAGACAAAAAT
935	MLOC_14363	HORVU2Hr1G119210	986	1002	+	3.61e-06	GAAATAAAGACAAATAT
936	MLOC_14363	HORVU3Hr1G005400	91	107	-	3.14e-07	AAAAACAAGACAAAAAA
937	MLOC_14363	HORVU3Hr1G005560	62	78	-	2.72e-06	AAACAAAAGACAAAAGA
938	MLOC_14363	HORVU3Hr1G006320	168	184	+	7.7e-06	GCAAAAAAGACAAATCT
939	MLOC_14363	HORVU3Hr1G006320	227	243	-	5.56e-06	ACAAAAAAGACAAATTC
940	MLOC_14363	HORVU3Hr1G010460	349	365	+	1.2e-06	AATTAAATGACAAAAAA
941	MLOC_14363	HORVU3Hr1G038050	1002	1018	-	6.65e-07	AAAAAAAAGACAAGAAA
942	MLOC_14363	HORVU3Hr1G038050	1039	1055	-	2.91e-06	AAAAAAAGGACGAAAAA
943	MLOC_14363	HORVU3Hr1G050430	594	610	+	9.27e-06	AACTAAACGACAACCAA
944	MLOC_14363	HORVU3Hr1G066380	184	200	+	5.23e-06	AAAAATACAACAAAAAA
945	MLOC_14363	HORVU3Hr1G086940	14	30	-	2.4e-06	CTTAAAACGACAAACTA
946	MLOC_14363	HORVU3Hr1G089910	624	640	+	4.99e-06	AAAAATAAGACGAAAAA
947	MLOC_14363	HORVU3Hr1G090350	243	259	-	1.28e-06	AAACAAACGACAAAAGA
948	MLOC_14363	HORVU3Hr1G114220	1336	1352	-	5.74e-07	CAAAAAGAGACAAAAAA
949	MLOC_14363	HORVU4Hr1G004270	655	671	-	2.52e-06	GGGAAAAGGACAAAAGC
950	MLOC_14363	HORVU4Hr1G010020	306	322	+	2.99e-06	AACTTGAAGACAAAATA
951	MLOC_14363	HORVU4Hr1G012560	393	409	+	2.2e-06	AAAAAATAGACAAAAAA
952	MLOC_14363	HORVU4Hr1G012560	726	742	+	9.67e-06	AAAAATAAAACAAAAAA
953	MLOC_14363	HORVU4Hr1G012560	856	872	+	9.67e-06	AAAAATAAAACAAAAAA
954	MLOC_14363	HORVU4Hr1G013780	10	26	-	5.69e-06	TGCAAAAAAACAAAAAA
955	MLOC_14363	HORVU4Hr1G047240	20	36	-	9.41e-07	GAATATAAGACAAAAAA
956	MLOC_14363	HORVU4Hr1G047240	54	70	+	7.54e-07	AAAAAACAGACAAAAAT
957	MLOC_14363	HORVU4Hr1G060850	1183	1199	+	3.46e-06	GAAAAAAAGACAAAGGA
958	MLOC_14363	HORVU4Hr1G063150	1207	1223	+	6.41e-06	TAGAAAAAAACAAAATT
959	MLOC_14363	HORVU4Hr1G084900	66	82	-	2.59e-06	AAAAAAATGACAAAACG
960	MLOC_14363	HORVU4Hr1G086020	1056	1072	+	3.09e-06	AAAAAAGGGACAAAATA
961	MLOC_14363	HORVU4Hr1G086020	936	952	+	9.73e-06	CTAATTAAGACAAAACT
962	MLOC_14363	HORVU4Hr1G086600	1188	1204	+	2.14e-07	CACAAAATGACAAAAAT
963	MLOC_14363	HORVU4Hr1G087100	994	1010	+	1.05e-06	AAAATTAAGACAAAAAT
964	MLOC_14363	HORVU5Hr1G005990	441	457	+	7.05e-06	AAGTAAACAACAAAAAG
965	MLOC_14363	HORVU5Hr1G033730	222	238	-	6.32e-07	AAGTAGACGACAAATAA
966	MLOC_14363	HORVU5Hr1G040730	487	503	+	2.74e-08	AACAAAAAGACAAAACA
967	MLOC_14363	HORVU5Hr1G049220	769	785	+	6.08e-06	ATAAAAAAGACAAATTC
968	MLOC_14363	HORVU5Hr1G051900	1076	1092	+	5.52e-06	AACAAAAAGACGAATAA
969	MLOC_14363	HORVU5Hr1G059530	456	472	-	8.04e-06	GAAATGAAGACAAATAA
970	MLOC_14363	HORVU5Hr1G071780	540	556	-	1.49e-06	AATTAAACGACAAATGA
971	MLOC_14363	HORVU5Hr1G072120	806	822	-	7.64e-06	ACTAAAAAGACAACAAA
972	MLOC_14363	HORVU5Hr1G087990	779	795	+	1.16e-07	ATAAAAAAGACAAAAAA
973	MLOC_14363	HORVU5Hr1G092240	60	76	+	6.21e-09	CGAAAAACGACAAAAAA
974	MLOC_14363	HORVU5Hr1G092240	877	893	-	7.64e-06	ATGAAAAAAACAAAAAA
975	MLOC_14363	HORVU5Hr1G105080	860	876	+	5.48e-06	AAGAAACGGACAAATAT
976	MLOC_14363	HORVU5Hr1G109390	922	938	+	8.51e-06	TGCAACACGACAAATGT
977	MLOC_14363	HORVU5Hr1G110960	1431	1447	-	6.46e-06	CTGAACAGGACAAAAAG
978	MLOC_14363	HORVU6Hr1G012690	577	593	-	1.28e-06	AAACAAACGACAAAAGA
979	MLOC_14363	HORVU6Hr1G027390	420	436	-	8.1e-06	AACTAACCGACAAACTA
980	MLOC_14363	HORVU6Hr1G033600	533	549	-	2.54e-06	AAAAAAAAGACAAATGG
981	MLOC_14363	HORVU6Hr1G033600	999	1015	-	2.36e-06	AAAAAGAAGACAAATCA
982	MLOC_14363	HORVU6Hr1G036840	1451	1467	-	5.11e-06	GGGATAAAGACAAAAGC
983	MLOC_14363	HORVU6Hr1G044140	1223	1239	-	1.2e-06	AAGGAGAAGACAAAATA
984	MLOC_14363	HORVU6Hr1G057680	264	280	-	1.97e-06	TGCAAAACGACAGAAAA
985	MLOC_14363	HORVU6Hr1G064820	1433	1449	+	4.59e-06	AGAAAAGAGACAAAATT
986	MLOC_14363	HORVU6Hr1G064820	837	853	-	5.86e-06	AAGCATAAGACAAAAGA
987	MLOC_14363	HORVU6Hr1G068980	498	514	+	1.33e-06	AAAAATACGACAAATTT
988	MLOC_14363	HORVU6Hr1G073590	499	515	+	4.2e-06	CTGTATACGACAAATAT
989	MLOC_14363	HORVU6Hr1G073650	130	146	+	3.62e-08	GAAAAAAAGACAAAAAA
990	MLOC_14363	HORVU6Hr1G080410	1349	1365	+	1.68e-06	AAAAAAAAGACAAATTG
991	MLOC_14363	HORVU6Hr1G088680	379	395	-	9.07e-06	AGAAAAGAGACAAAATG
992	MLOC_14363	HORVU7Hr1G001160	1352	1368	-	2.7e-06	TAGATACAGACAAAAAT
993	MLOC_14363	HORVU7Hr1G008800	447	463	+	8.82e-06	GGGAAAACGACAATAAT
994	MLOC_14363	HORVU7Hr1G014410	484	500	+	4.2e-06	GAGAAAAAAACAAAAAA
995	MLOC_14363	HORVU7Hr1G018900	1279	1295	+	9.47e-06	TTAAAAAAGACGAAAAT
996	MLOC_14363	HORVU7Hr1G018900	983	999	+	4.44e-06	CGCAAAAAAACAAAAAA
997	MLOC_14363	HORVU7Hr1G031650	417	433	+	1.13e-06	ACGAAGAAGACAAAAAC
998	MLOC_14363	HORVU7Hr1G051430	777	793	+	9.47e-06	CATAAAAAAACAAAACA
999	MLOC_14363	HORVU7Hr1G057410	806	822	-	9.2e-06	AGGAAGTAGACAAAAAA
1000	MLOC_14363	HORVU7Hr1G059130	629	645	+	5.95e-06	CGGAATAAGACGAAAAA
1001	MLOC_14363	HORVU7Hr1G072610	492	508	-	8.51e-06	AACAAATCGACAAACAT
1002	MLOC_14363	HORVU7Hr1G079190	1396	1412	-	5.69e-06	CGAAAAAAAACAAAAAA
1003	MLOC_14363	HORVU7Hr1G079190	801	817	-	7.92e-07	AAGGAAACGACAAAGAA
1004	MLOC_14363	HORVU7Hr1G082720	460	476	+	7.86e-06	ACAAAAAAGACAAATGC
1005	MLOC_14363	HORVU7Hr1G089500	95	111	-	6.95e-07	CATGAAAGGACAAAAAA
1006	MLOC_14363	HORVU7Hr1G090110	335	351	-	6.41e-06	CGGTTAAAGACAAAGAA
1007	MLOC_14363	HORVU7Hr1G090790	1337	1353	-	6.8e-06	CGCAACAAGACAAACAT
1008	MLOC_14363	HORVU7Hr1G090800	1119	1135	-	2.75e-06	TCTAAAAAGACAAATAT
1009	MLOC_14363	HORVU7Hr1G091560	111	127	-	5.68e-07	AAATAAAAGACAAATAA
1010	MLOC_14363	HORVU7Hr1G095750	60	76	+	3.91e-06	CAAAAAAAGACGAAAGA
1011	MLOC_14363	HORVU7Hr1G095830	919	935	-	2.7e-07	AAAAAAAAGACAAATAT
1012	MLOC_14363	HORVU7Hr1G109280	196	212	-	8.82e-06	AAGGAAAAGACAACATA
1013	MLOC_14401	HORVU0Hr1G015420	753	769	+	1.49e-06	TCATAGACCGTTACAAA
1014	MLOC_14401	HORVU1Hr1G062130	402	418	+	4.77e-06	AAAAGATACGTTACTTT
1015	MLOC_14401	HORVU1Hr1G062530	611	627	-	9.99e-06	AATTCGACCGTTATAAA
1016	MLOC_14401	HORVU2Hr1G014660	1462	1478	+	8.09e-07	AAGCAAACCGTTACAAA
1017	MLOC_14401	HORVU3Hr1G055910	301	317	+	7.92e-06	TAGACGTACGTTACGTA
1018	MLOC_14401	HORVU3Hr1G071570	878	894	-	6.91e-06	TTATTAACGGTTACGAT
1019	MLOC_14401	HORVU4Hr1G012240	146	162	-	8.95e-06	AAATCAGCCGTTACGCC
1020	MLOC_14401	HORVU5Hr1G023980	29	45	+	4e-06	AAAATGTCGGTTACATT
1021	MLOC_14401	HORVU5Hr1G057790	1012	1028	-	8.54e-06	CAGGCGTCCGTTACATT
1022	MLOC_14401	HORVU5Hr1G063420	1432	1448	-	8.54e-06	CTTACGTACGTTACGTA
1023	MLOC_14401	HORVU6Hr1G019230	1157	1173	+	7.05e-06	TTTTCTTCCGTTACAAT
1024	MLOC_14401	HORVU7Hr1G051570	937	953	+	6.98e-06	ATTACTTCCGTTACTTA
1025	MLOC_14401	HORVU7Hr1G052070	973	989	-	3.07e-06	AATACATCCGTTACTCT
1026	MLOC_14619	HORVU1Hr1G011530	1209	1223	-	3.93e-06	GTATAGATTCATTCA
1027	MLOC_14619	HORVU1Hr1G021760	349	363	+	9.08e-06	GGCCATGTTCACTGA
1028	MLOC_14619	HORVU1Hr1G047180	592	606	-	3.8e-06	GTATAGATTCAATCA
1029	MLOC_14619	HORVU1Hr1G054430	989	1003	-	1.5e-06	ATATAGATTCATTGA
1030	MLOC_14619	HORVU1Hr1G059890	1277	1291	+	4.4e-06	GTCTAAATTAATTGA
1031	MLOC_14619	HORVU1Hr1G076690	638	652	+	4.57e-06	GACTAGATACATTCA
1032	MLOC_14619	HORVU1Hr1G088190	924	938	+	6.81e-06	GAAAAGATTCATTGT
1033	MLOC_14619	HORVU2Hr1G048590	739	753	-	9.04e-07	GGCCACATTCATTGC
1034	MLOC_14619	HORVU2Hr1G090690	543	557	+	3.24e-06	GCCCATATTCAATGT
1035	MLOC_14619	HORVU2Hr1G118080	559	573	-	9.14e-06	GTCCACGTACACTGT
1036	MLOC_14619	HORVU3Hr1G038290	1036	1050	-	4.02e-06	GTCCATATTCATCGA
1037	MLOC_14619	HORVU3Hr1G049900	982	996	+	3.93e-06	GTATAGATTCATTCA
1038	MLOC_14619	HORVU3Hr1G072350	963	977	-	4.57e-06	GACTAGATACATTCA
1039	MLOC_14619	HORVU3Hr1G089360	1042	1056	-	1.15e-06	GTCCAGATTCAACGT
1040	MLOC_14619	HORVU4Hr1G004270	1355	1369	-	4.57e-06	GACTAGATACATTCA
1041	MLOC_14619	HORVU4Hr1G005600	876	890	+	4.13e-06	GTCTAAATTCAATTT
1042	MLOC_14619	HORVU4Hr1G025320	1094	1108	+	8.09e-06	GAAAAAATTCATTGA
1043	MLOC_14619	HORVU4Hr1G025320	672	686	+	4.22e-06	ATATAGATACATTGA
1044	MLOC_14619	HORVU4Hr1G027030	736	750	-	3.96e-06	GTCTATGTACAGTGA
1045	MLOC_14619	HORVU4Hr1G027180	248	262	+	3.89e-06	GTACAAGTACAATGT
1046	MLOC_14619	HORVU4Hr1G046610	1170	1184	-	9.4e-06	GTCTATATACATTCA
1047	MLOC_14619	HORVU4Hr1G050580	366	380	+	5.59e-06	GTTCATGTTCAATGT
1048	MLOC_14619	HORVU4Hr1G060850	1048	1062	-	9.83e-06	TTTCAAATTCAATGA
1049	MLOC_14619	HORVU4Hr1G060850	153	167	+	6.29e-06	GTAAAAGTTCATTGA
1050	MLOC_14619	HORVU4Hr1G060850	476	490	-	9.83e-06	TTTCAAATTCAATGA
1051	MLOC_14619	HORVU4Hr1G065560	1141	1155	+	6.61e-06	GGTTAAATTCAGTGA
1052	MLOC_14619	HORVU4Hr1G068690	287	301	+	1.33e-06	GAACAGATACATTGA
1053	MLOC_14619	HORVU4Hr1G087100	34	48	+	4.99e-06	GTACAGATTCATTCA
1054	MLOC_14619	HORVU4Hr1G087100	945	959	-	7.47e-06	GACTAGATACATTTA
1055	MLOC_14619	HORVU5Hr1G034810	1120	1134	-	9.83e-06	TTTCAAATTCAATGA
1056	MLOC_14619	HORVU5Hr1G034810	978	992	-	9.83e-06	TTTCAAATTCAATGA
1057	MLOC_14619	HORVU5Hr1G050180	12	26	+	4.57e-06	GACTAGATACATTCA
1058	MLOC_14619	HORVU5Hr1G053230	1020	1034	+	4.09e-06	ATACAAATTCAATGA
1059	MLOC_14619	HORVU5Hr1G079950	580	594	+	4.57e-06	GACTAGATACATTCA
1060	MLOC_14619	HORVU5Hr1G086670	734	748	-	8.94e-06	ATCTAGGTTCATAGT
1061	MLOC_14619	HORVU5Hr1G120250	703	717	+	5.95e-06	GTACAAATACAGTGA
1062	MLOC_14619	HORVU6Hr1G012690	859	873	-	8.47e-06	GGCCAAGTTCAATCA
1063	MLOC_14619	HORVU6Hr1G035260	805	819	-	6.04e-06	CTCTAAATACATTGA
1064	MLOC_14619	HORVU6Hr1G091230	637	651	+	8.28e-06	GTCTAAATACAGAGA
1065	MLOC_14619	HORVU7Hr1G000970	894	908	-	2.36e-06	GACTAGATTCAACGT
1066	MLOC_14619	HORVU7Hr1G040390	1172	1186	+	6.39e-06	GTATAGATTCATTTA
1067	MLOC_14619	HORVU7Hr1G065420	1157	1171	-	3.93e-06	GTATAGATTCATTCA
1068	MLOC_14619	HORVU7Hr1G073770	1179	1193	+	9.65e-06	GGCAAAGTTCATTGC
1069	MLOC_14619	HORVU7Hr1G073770	646	660	+	9.65e-06	GGCAAAGTTCATTGC
1070	MLOC_14619	HORVU7Hr1G076070	340	354	-	8.47e-06	GTATAGATACATCGA
1071	MLOC_14821	HORVU0Hr1G015220	286	296	+	5.3e-07	CAAAGTCAACG
1072	MLOC_14821	HORVU1Hr1G042250	434	444	-	5.3e-07	CAAAGTCAACG
1073	MLOC_14821	HORVU1Hr1G045700	222	232	+	8.59e-06	ATTAGTCAACG
1074	MLOC_14821	HORVU2Hr1G022180	882	892	+	5.93e-06	AAAAGTCAACA
1075	MLOC_14821	HORVU2Hr1G025570	1133	1143	-	7.03e-06	AATGGTCAACG
1076	MLOC_14821	HORVU2Hr1G064640	180	190	+	9.06e-06	AACAGTCAACG
1077	MLOC_14821	HORVU2Hr1G104630	1166	1176	+	9.91e-06	AAAAGTCAAAG
1078	MLOC_14821	HORVU2Hr1G104630	939	949	+	9.91e-06	AAAAGTCAAAG
1079	MLOC_14821	HORVU2Hr1G114340	1369	1379	+	9.91e-06	AAAAGTCAAAG
1080	MLOC_14821	HORVU3Hr1G021910	563	573	+	7.59e-06	GAAAGTCAACT
1081	MLOC_14821	HORVU4Hr1G016770	535	545	+	5.3e-07	CAAAGTCAACG
1082	MLOC_14821	HORVU4Hr1G026170	1081	1091	+	4.12e-06	CTAAGTCAACG
1083	MLOC_14821	HORVU4Hr1G048140	1125	1135	+	8.59e-06	ATTAGTCAACG
1084	MLOC_14821	HORVU5Hr1G114100	460	470	+	2.81e-07	AAAAGTCAACG
1085	MLOC_14821	HORVU6Hr1G019230	420	430	-	7.31e-06	AAAAGTCAACC
1086	MLOC_14821	HORVU6Hr1G053110	1029	1039	+	8.11e-07	TAAAGTCAACG
1087	MLOC_14821	HORVU6Hr1G059500	32	42	+	5.37e-06	GGAAGTCAACG
1088	MLOC_14821	HORVU7Hr1G009680	1304	1314	+	6.21e-06	CAAAGTCAACT
1089	MLOC_14821	HORVU7Hr1G059130	29	39	-	2.81e-07	AAAAGTCAACG
1090	MLOC_14821	HORVU7Hr1G096110	1152	1162	+	1.06e-06	GAAAGTCAACG
1091	MLOC_14844	HORVU0Hr1G019370	399	412	-	8.16e-06	AGTAGAATATTTTG
1092	MLOC_14844	HORVU1Hr1G043820	779	792	-	6.96e-06	TATGGAATATTTTT
1093	MLOC_14844	HORVU1Hr1G044740	288	301	+	7.06e-06	TTGAGAATATTCTT
1094	MLOC_14844	HORVU1Hr1G044740	290	303	-	1.93e-06	CAAAGAATATTCTC
1095	MLOC_14844	HORVU1Hr1G062250	1077	1090	+	9.44e-06	AACGGAATATTTCG
1096	MLOC_14844	HORVU1Hr1G080900	1154	1167	+	6.21e-06	CATGGAATATTCCC
1097	MLOC_14844	HORVU1Hr1G080900	1156	1169	-	4.4e-06	CAGGGAATATTCCA
1098	MLOC_14844	HORVU1Hr1G080900	1290	1303	+	1.07e-07	AAAGGAATATTCCC
1099	MLOC_14844	HORVU1Hr1G080900	1292	1305	-	2.99e-06	CAGGGAATATTCCT
1100	MLOC_14844	HORVU1Hr1G093430	783	796	+	5.22e-06	ATGAGAATATTTTT
1101	MLOC_14844	HORVU2Hr1G006910	910	923	+	2.93e-06	AAAAGAATCTTCAA
1102	MLOC_14844	HORVU2Hr1G008380	1054	1067	+	8.26e-06	AAAAGCATATTCCG
1103	MLOC_14844	HORVU2Hr1G022180	783	796	-	6.05e-07	AAAAGAATATTTTA
1104	MLOC_14844	HORVU2Hr1G062850	1327	1340	-	6.05e-07	AAAAGAATATTTTA
1105	MLOC_14844	HORVU2Hr1G068960	958	971	+	8.26e-06	AAAAGAATATTGTT
1106	MLOC_14844	HORVU2Hr1G099850	1001	1014	-	4.35e-06	GAAAGAATATTTCA
1107	MLOC_14844	HORVU2Hr1G109760	830	843	+	9.9e-06	AAAAGAATATATTG
1108	MLOC_14844	HORVU3Hr1G009940	252	265	+	7.7e-06	ATTAGAATATTTTA
1109	MLOC_14844	HORVU3Hr1G013790	1019	1032	+	6.21e-07	TAAGGAATATTCCT
1110	MLOC_14844	HORVU3Hr1G013790	1021	1034	-	2.32e-08	AAAGGAATATTCCT
1111	MLOC_14844	HORVU3Hr1G022540	310	323	-	1.28e-06	AATAGAATCTTCCG
1112	MLOC_14844	HORVU3Hr1G028060	530	543	+	7.06e-06	TTGAGAATATTCTT
1113	MLOC_14844	HORVU3Hr1G028060	532	545	-	1.93e-06	CAAAGAATATTCTC
1114	MLOC_14844	HORVU3Hr1G029360	735	748	+	8.97e-07	AAGAGAATCTTCTG
1115	MLOC_14844	HORVU3Hr1G062250	1287	1300	+	3.74e-06	AATAGAATCTTTTT
1116	MLOC_14844	HORVU3Hr1G066240	285	298	+	3.7e-06	AAGGGAATATTTCC
1117	MLOC_14844	HORVU3Hr1G068360	650	663	+	4.28e-06	GAGAGAATATTCCC
1118	MLOC_14844	HORVU3Hr1G068360	652	665	-	4.85e-06	CAGGGAATATTCTC
1119	MLOC_14844	HORVU3Hr1G068970	439	452	-	5.3e-06	CAGGGAATCTTCTT
1120	MLOC_14844	HORVU4Hr1G025750	137	150	+	4.76e-06	GAAAGAATATTTTC
1121	MLOC_14844	HORVU4Hr1G025750	318	331	+	7.06e-06	TTGAGAATATTCTT
1122	MLOC_14844	HORVU4Hr1G025750	320	333	-	5.15e-06	GGAAGAATATTCTC
1123	MLOC_14844	HORVU5Hr1G047060	1288	1301	+	3.77e-06	AAAAGAATCTTTCC
1124	MLOC_14844	HORVU5Hr1G047060	717	730	+	4.21e-06	CAAGGAATATTTTG
1125	MLOC_14844	HORVU5Hr1G050180	341	354	+	2.46e-06	AACGGAATATTCCG
1126	MLOC_14844	HORVU5Hr1G050180	343	356	-	2.46e-06	AACGGAATATTCCG
1127	MLOC_14844	HORVU5Hr1G065200	216	229	+	6.31e-06	AAAAGAATATTACC
1128	MLOC_14844	HORVU5Hr1G065200	316	329	+	6.31e-06	TAAAGAATATTTTC
1129	MLOC_14844	HORVU5Hr1G072120	737	750	-	9.55e-06	TGAAGAATCTTCTG
1130	MLOC_14844	HORVU5Hr1G074370	850	863	+	1.78e-06	AATAGAATATTTTG
1131	MLOC_14844	HORVU5Hr1G088330	154	167	+	2.66e-06	TTAAGAATATTCTT
1132	MLOC_14844	HORVU5Hr1G088330	156	169	-	7.21e-07	CAAAGAATATTCTT
1133	MLOC_14844	HORVU5Hr1G105080	869	882	-	8.39e-06	AAACGAATATTTGT
1134	MLOC_14844	HORVU5Hr1G120740	586	599	-	2.62e-06	AAAAGAATATACTG
1135	MLOC_14844	HORVU6Hr1G009890	560	573	+	8.09e-06	TATAGAATATTTTT
1136	MLOC_14844	HORVU6Hr1G009890	625	638	+	1.8e-08	AAAGGAATATTCTG
1137	MLOC_14844	HORVU6Hr1G019230	1208	1221	-	7.6e-06	AAGAGAATCTTCAA
1138	MLOC_14844	HORVU6Hr1G027360	1102	1115	+	5.3e-06	AAGAGAATCTTTTA
1139	MLOC_14844	HORVU6Hr1G027360	475	488	-	1.46e-06	AAAAGAATCTTTTG
1140	MLOC_14844	HORVU6Hr1G065210	239	252	-	1.83e-06	AAGAGAATATTTCT
1141	MLOC_14844	HORVU7Hr1G020590	1096	1109	+	4.56e-06	GAAGGAATCTTTTT
1142	MLOC_14844	HORVU7Hr1G095830	1081	1094	-	8.94e-06	GAGCGAATATTCCT
1143	MLOC_14844	HORVU7Hr1G111350	932	945	-	6.31e-06	GAGGGAATATTTTG
1144	MLOC_15014	HORVU0Hr1G025540	1045	1055	-	8.56e-06	GCATTTATTAC
1145	MLOC_15014	HORVU1Hr1G054430	395	405	+	4.75e-06	GCATTTAATAC
1146	MLOC_15014	HORVU2Hr1G048590	1185	1195	+	6.75e-06	GCATTTAATAT
1147	MLOC_15014	HORVU2Hr1G084170	689	699	-	1.52e-06	GCATTAATTGT
1148	MLOC_15014	HORVU2Hr1G099850	462	472	+	8.56e-06	GCATTTATTAC
1149	MLOC_15014	HORVU3Hr1G035590	383	393	+	4.75e-06	GCATTTAATAC
1150	MLOC_15014	HORVU3Hr1G084220	824	834	-	7.11e-06	GCATTAAATAA
1151	MLOC_15014	HORVU3Hr1G090270	754	764	+	1.88e-06	GCATTAAATAT
1152	MLOC_15014	HORVU3Hr1G098280	807	817	+	6e-07	GCATTAAATGT
1153	MLOC_15014	HORVU4Hr1G063600	239	249	+	8.87e-06	TCATTTAATGC
1154	MLOC_15014	HORVU4Hr1G063600	239	249	-	3.43e-06	GCATTAAATGA
1155	MLOC_15014	HORVU5Hr1G053480	682	692	-	7.88e-06	TCATTAAATAT
1156	MLOC_15014	HORVU5Hr1G062000	98	108	+	7.88e-06	TCATTAAATAT
1157	MLOC_15014	HORVU5Hr1G081460	1143	1153	+	6.07e-06	GCATTTATTGT
1158	MLOC_15014	HORVU6Hr1G051860	922	932	+	6.75e-06	GCATTTAATAT
1159	MLOC_15014	HORVU6Hr1G077440	1366	1376	-	6.07e-06	GCATTTATTGT
1160	MLOC_15014	HORVU6Hr1G086190	827	837	+	1.88e-06	GCATTAAATAT
1161	MLOC_15014	HORVU7Hr1G006790	449	459	+	2.48e-06	GCATTAATTAC
1162	MLOC_15725	HORVU0Hr1G002110	506	520	-	9.57e-07	AAATCCATGCAAGCA
1163	MLOC_15725	HORVU0Hr1G005920	326	340	+	6.73e-06	CTATGCATGCAAAAT
1164	MLOC_15725	HORVU0Hr1G013750	1062	1076	-	4.99e-06	ATATACATGCAATAG
1165	MLOC_15725	HORVU0Hr1G017560	862	876	-	8.56e-06	ATCTACATGCAAGCC
1166	MLOC_15725	HORVU1Hr1G000040	489	503	-	4.22e-06	GTATGCATGCATACC
1167	MLOC_15725	HORVU1Hr1G000040	490	504	+	4.22e-06	GTATGCATGCATACC
1168	MLOC_15725	HORVU1Hr1G000040	517	531	-	3.86e-06	ATGAACATGCAAACA
1169	MLOC_15725	HORVU1Hr1G002390	413	427	-	8.56e-06	ATCTACATGCAAGCC
1170	MLOC_15725	HORVU1Hr1G011530	1106	1120	+	3.12e-07	ATATACATGCAAACT
1171	MLOC_15725	HORVU1Hr1G016480	628	642	+	1.4e-06	TTGTACATGCAAGCA
1172	MLOC_15725	HORVU1Hr1G028680	447	461	-	8.43e-07	CCATGCATGCATATA
1173	MLOC_15725	HORVU1Hr1G028680	448	462	+	7.68e-08	ATATGCATGCATGGA
1174	MLOC_15725	HORVU1Hr1G028680	451	465	-	4.45e-06	GAATCCATGCATGCA
1175	MLOC_15725	HORVU1Hr1G038270	817	831	-	8.56e-06	ATCTACATGCAAGCC
1176	MLOC_15725	HORVU1Hr1G038560	1095	1109	-	5.98e-06	GCATGCATGCATAAT
1177	MLOC_15725	HORVU1Hr1G038560	1096	1110	+	5.2e-08	TTATGCATGCATGCA
1178	MLOC_15725	HORVU1Hr1G038560	1099	1113	-	6.15e-06	GCCTGCATGCATGCA
1179	MLOC_15725	HORVU1Hr1G038560	1172	1186	-	3.75e-06	GCATGCATGCAAGCT
1180	MLOC_15725	HORVU1Hr1G038560	1173	1187	+	2.42e-06	GCTTGCATGCATGCA
1181	MLOC_15725	HORVU1Hr1G038560	1176	1190	-	6.69e-07	TTGTGCATGCATGCA
1182	MLOC_15725	HORVU1Hr1G045090	477	491	+	3.28e-06	ATATACATGCACAAA
1183	MLOC_15725	HORVU1Hr1G054130	1067	1081	+	2.13e-06	ATACGCATGCATGTG
1184	MLOC_15725	HORVU1Hr1G054130	1208	1222	+	1.4e-06	TTTTACATGCAAGCA
1185	MLOC_15725	HORVU1Hr1G062530	281	295	-	8.28e-06	ATGCACATGCATATT
1186	MLOC_15725	HORVU1Hr1G076710	1132	1146	+	6.81e-06	GTGCGCATGCATGCA
1187	MLOC_15725	HORVU1Hr1G076710	1135	1149	-	3.05e-06	GCATGCATGCATGCG
1188	MLOC_15725	HORVU1Hr1G076710	1136	1150	+	3.05e-06	GCATGCATGCATGCG
1189	MLOC_15725	HORVU1Hr1G076710	1139	1153	-	3.97e-06	AGGCGCATGCATGCA
1190	MLOC_15725	HORVU1Hr1G083550	470	484	+	1.73e-06	ATATTCATGCATATA
1191	MLOC_15725	HORVU2Hr1G006910	801	815	+	2.79e-06	ACACACATGCATCTA
1192	MLOC_15725	HORVU2Hr1G011200	420	434	-	1.52e-06	AGATGCATGCAATCA
1193	MLOC_15725	HORVU2Hr1G018570	1267	1281	-	3.48e-06	TTGTGCATGCATGGA
1194	MLOC_15725	HORVU2Hr1G022180	251	265	-	2.18e-07	ACATGCATGCATGCG
1195	MLOC_15725	HORVU2Hr1G022180	252	266	+	8.07e-07	GCATGCATGCATGTA
1196	MLOC_15725	HORVU2Hr1G022180	255	269	-	3.07e-07	GCATACATGCATGCA
1197	MLOC_15725	HORVU2Hr1G022920	247	261	-	9.08e-06	CATCACATGCATACA
1198	MLOC_15725	HORVU2Hr1G025160	1237	1251	+	4.4e-06	TTACACATGCATGTT
1199	MLOC_15725	HORVU2Hr1G037360	2	16	+	1.23e-06	AAAAACATGCATAAA
1200	MLOC_15725	HORVU2Hr1G072830	1145	1159	+	1.85e-06	TAATCCATGCATGCA
1201	MLOC_15725	HORVU2Hr1G072830	1148	1162	-	2.06e-06	GCATGCATGCATGGA
1202	MLOC_15725	HORVU2Hr1G072830	1149	1163	+	3.05e-06	CCATGCATGCATGCC
1203	MLOC_15725	HORVU2Hr1G072830	927	941	-	7.23e-06	GCATGCATGCAAGCC
1204	MLOC_15725	HORVU2Hr1G072830	928	942	+	8.86e-06	GCTTGCATGCATGCT
1205	MLOC_15725	HORVU2Hr1G072830	931	945	-	3.52e-06	GAAAGCATGCATGCA
1206	MLOC_15725	HORVU2Hr1G073780	587	601	-	8.56e-06	TGACACATGCAAGTA
1207	MLOC_15725	HORVU2Hr1G073780	80	94	+	1.61e-06	ACAGACATGCATACA
1208	MLOC_15725	HORVU2Hr1G075010	1071	1085	-	7.59e-06	TTATACATGCACGAA
1209	MLOC_15725	HORVU2Hr1G077000	781	795	-	9.47e-06	GTATGCATGCAAGAG
1210	MLOC_15725	HORVU2Hr1G080260	1177	1191	+	1.25e-06	ATATGCATGCATCGA
1211	MLOC_15725	HORVU2Hr1G080350	1384	1398	+	2.42e-06	CCATGCATGCATCCA
1212	MLOC_15725	HORVU2Hr1G080350	228	242	+	1.37e-06	CTTTGCATGCATGCA
1213	MLOC_15725	HORVU2Hr1G080350	231	245	-	3.58e-06	TGTTGCATGCATGCA
1214	MLOC_15725	HORVU2Hr1G085650	950	964	-	7.07e-06	TTTCACATGCAAACA
1215	MLOC_15725	HORVU2Hr1G090340	155	169	-	5.98e-06	CCACGCATGCAAGAA
1216	MLOC_15725	HORVU2Hr1G099770	1131	1145	+	9.29e-07	GAATGCATGCAAGCA
1217	MLOC_15725	HORVU2Hr1G099850	494	508	+	4.96e-07	TTATACATGCATGGA
1218	MLOC_15725	HORVU2Hr1G104630	138	152	-	4.86e-06	AAGTTCATGCATGCA
1219	MLOC_15725	HORVU2Hr1G119050	206	220	+	1.15e-06	TCAAACATGCATGCA
1220	MLOC_15725	HORVU2Hr1G119050	209	223	-	2.35e-06	ACTTGCATGCATGTT
1221	MLOC_15725	HORVU2Hr1G119050	210	224	+	7.65e-07	ACATGCATGCAAGTT
1222	MLOC_15725	HORVU2Hr1G119050	390	404	+	1.15e-06	TCAAACATGCATGCA
1223	MLOC_15725	HORVU2Hr1G119050	393	407	-	2.35e-06	ACTTGCATGCATGTT
1224	MLOC_15725	HORVU2Hr1G119050	394	408	+	7.65e-07	ACATGCATGCAAGTT
1225	MLOC_15725	HORVU3Hr1G006320	640	654	-	8.06e-06	ATATACATGCAGAGA
1226	MLOC_15725	HORVU3Hr1G007040	460	474	+	3.43e-06	ATTTTCATGCATGCA
1227	MLOC_15725	HORVU3Hr1G007040	463	477	-	3.91e-08	ACATGCATGCATGAA
1228	MLOC_15725	HORVU3Hr1G007040	464	478	+	1.52e-06	TCATGCATGCATGTT
1229	MLOC_15725	HORVU3Hr1G013790	1180	1194	+	9.18e-06	TTACACATGCAAGAT
1230	MLOC_15725	HORVU3Hr1G014470	357	371	-	4.52e-06	ATCTACATGCAAGCT
1231	MLOC_15725	HORVU3Hr1G014470	920	934	-	8.56e-06	ATCTACATGCAAGCC
1232	MLOC_15725	HORVU3Hr1G020100	1244	1258	-	1.36e-07	ATATGCATGCAAAAA
1233	MLOC_15725	HORVU3Hr1G020810	1191	1205	+	2.32e-06	AACTGCATGCATATA
1234	MLOC_15725	HORVU3Hr1G030010	277	291	-	8.36e-06	AAGTGCATGCATCCT
1235	MLOC_15725	HORVU3Hr1G030010	632	646	-	3.32e-06	AGATGCATGCATTCT
1236	MLOC_15725	HORVU3Hr1G030670	1062	1076	-	3.43e-06	ATGCACATGCATGCT
1237	MLOC_15725	HORVU3Hr1G038290	743	757	+	4.35e-06	AGACACATGCATAGA
1238	MLOC_15725	HORVU3Hr1G039820	657	671	+	1.98e-06	AACTACATGCATGAA
1239	MLOC_15725	HORVU3Hr1G039820	660	674	-	6.42e-06	ATGTTCATGCATGTA
1240	MLOC_15725	HORVU3Hr1G064230	1390	1404	-	1.66e-07	ACATACATGCATACT
1241	MLOC_15725	HORVU3Hr1G064740	765	779	-	8.86e-06	TTTTACATGCAACCA
1242	MLOC_15725	HORVU3Hr1G067750	92	106	+	9.08e-06	CCACACATGCATTTA
1243	MLOC_15725	HORVU3Hr1G068360	369	383	-	7.16e-06	GCATGCATGCATCAA
1244	MLOC_15725	HORVU3Hr1G068360	370	384	+	5.43e-07	TGATGCATGCATGCA
1245	MLOC_15725	HORVU3Hr1G068360	373	387	-	9.33e-09	AAATGCATGCATGCA
1246	MLOC_15725	HORVU3Hr1G079890	838	852	+	2.75e-06	TAAAACATGCATGTA
1247	MLOC_15725	HORVU3Hr1G079890	841	855	-	3.1e-06	CAATACATGCATGTT
1248	MLOC_15725	HORVU3Hr1G081180	395	409	+	4.4e-06	ATGTACATGCATGAC
1249	MLOC_15725	HORVU3Hr1G081570	480	494	-	2.01e-06	TTTTACATGCATATA
1250	MLOC_15725	HORVU3Hr1G086940	433	447	-	6.22e-06	ACAAACATGCATGGT
1251	MLOC_15725	HORVU3Hr1G089910	286	300	-	8.28e-06	TAAAGCATGCAAAAA
1252	MLOC_15725	HORVU3Hr1G094900	73	87	+	5.77e-09	ATATACATGCATACA
1253	MLOC_15725	HORVU3Hr1G096940	1302	1316	+	1.07e-06	AAATACATGCAAGAT
1254	MLOC_15725	HORVU3Hr1G098280	767	781	+	3.86e-06	ATGCACATGCAAGAA
1255	MLOC_15725	HORVU3Hr1G113790	553	567	-	1.66e-06	AAAAGCATGCATTCA
1256	MLOC_15725	HORVU3Hr1G114220	1009	1023	+	1.22e-06	TTATCCATGCATGCA
1257	MLOC_15725	HORVU4Hr1G012560	210	224	-	8.16e-06	AGTAACATGCATACA
1258	MLOC_15725	HORVU4Hr1G013170	483	497	+	9.57e-07	CAATGCATGCAAACA
1259	MLOC_15725	HORVU4Hr1G013170	588	602	+	3.13e-06	CAATGCATGCAATCA
1260	MLOC_15725	HORVU4Hr1G013780	1275	1289	+	8.56e-06	ATCTACATGCAAGCC
1261	MLOC_15725	HORVU4Hr1G016770	627	641	-	3.58e-06	GTATGCATGCATGAT
1262	MLOC_15725	HORVU4Hr1G016770	628	642	+	1.31e-07	TCATGCATGCATACA
1263	MLOC_15725	HORVU4Hr1G016770	636	650	+	8.28e-06	GCATACATGCATGAC
1264	MLOC_15725	HORVU4Hr1G038160	817	831	-	2.51e-06	AAATTCATGCAAACA
1265	MLOC_15725	HORVU4Hr1G050190	1160	1174	+	8.56e-06	ATTAGCATGCAAAAA
1266	MLOC_15725	HORVU4Hr1G050190	1277	1291	+	6.73e-06	ATGCACATGCATGCC
1267	MLOC_15725	HORVU4Hr1G051810	897	911	+	5.98e-06	GCATGCATGCAACCA
1268	MLOC_15725	HORVU4Hr1G060970	832	846	+	6.88e-06	ACAGACATGCATAGA
1269	MLOC_15725	HORVU4Hr1G065110	139	153	-	2.13e-06	AAATGCATGCAAATG
1270	MLOC_15725	HORVU4Hr1G065110	140	154	+	6.97e-06	ATTTGCATGCATTTT
1271	MLOC_15725	HORVU4Hr1G065110	404	418	+	4.16e-07	AAAAACATGCATACA
1272	MLOC_15725	HORVU4Hr1G065110	61	75	-	5.8e-07	GAATGCATGCATACA
1273	MLOC_15725	HORVU4Hr1G065110	62	76	+	5.84e-06	GTATGCATGCATTCT
1274	MLOC_15725	HORVU4Hr1G066870	773	787	-	2.84e-06	CTACGCATGCATATA
1275	MLOC_15725	HORVU4Hr1G066870	886	900	+	9.42e-07	ATATACATGCATAGT
1276	MLOC_15725	HORVU4Hr1G069100	1140	1154	-	6.81e-06	GCATGCATGCATGAG
1277	MLOC_15725	HORVU4Hr1G069100	1141	1155	+	7.68e-08	TCATGCATGCATGCA
1278	MLOC_15725	HORVU4Hr1G069100	1144	1158	-	2.07e-07	CCATGCATGCATGCA
1279	MLOC_15725	HORVU4Hr1G069130	1028	1042	-	3.79e-07	ATTTACATGCATGAA
1280	MLOC_15725	HORVU4Hr1G070680	369	383	+	1.73e-06	CCTTACATGCATGCA
1281	MLOC_15725	HORVU4Hr1G070680	372	386	-	8.07e-07	GCATGCATGCATGTA
1282	MLOC_15725	HORVU4Hr1G070680	373	387	+	4.38e-09	ACATGCATGCATGCA
1283	MLOC_15725	HORVU4Hr1G070680	376	390	-	2.06e-06	CATTGCATGCATGCA
1284	MLOC_15725	HORVU4Hr1G076940	1244	1258	-	2.01e-06	ACACACATGCATGAT
1285	MLOC_15725	HORVU4Hr1G081220	212	226	+	6.81e-06	GAGTGCATGCAAACA
1286	MLOC_15725	HORVU4Hr1G090840	231	245	-	3.13e-06	ACATGCATGCATCTT
1287	MLOC_15725	HORVU4Hr1G090840	232	246	+	2.47e-07	AGATGCATGCATGTA
1288	MLOC_15725	HORVU4Hr1G090840	235	249	-	5.14e-06	CACTACATGCATGCA
1289	MLOC_15725	HORVU4Hr1G090840	520	534	-	4.01e-06	GTATGCATGCATATT
1290	MLOC_15725	HORVU4Hr1G090840	521	535	+	7.01e-09	ATATGCATGCATACA
1291	MLOC_15725	HORVU5Hr1G007890	1051	1065	-	7.89e-06	CAAGACATGCATGCA
1292	MLOC_15725	HORVU5Hr1G013510	655	669	+	7.07e-06	ACCTGCATGCATGAT
1293	MLOC_15725	HORVU5Hr1G022750	1459	1473	+	3.8e-06	AGATGCATGCAAGAT
1294	MLOC_15725	HORVU5Hr1G047060	1276	1290	+	1.37e-06	ATGTGCATGCAAAAA
1295	MLOC_15725	HORVU5Hr1G049220	464	478	+	3.13e-06	GCAAGCATGCATGCA
1296	MLOC_15725	HORVU5Hr1G049220	467	481	-	4.59e-06	TAGTGCATGCATGCT
1297	MLOC_15725	HORVU5Hr1G063380	603	617	-	1.27e-06	ACACGCATGCAAAAA
1298	MLOC_15725	HORVU5Hr1G064130	386	400	+	2.06e-06	AAGTGCATGCAAAAA
1299	MLOC_15725	HORVU5Hr1G064130	531	545	-	6.22e-06	AGGTGCATGCAAAAA
1300	MLOC_15725	HORVU5Hr1G067200	134	148	+	3.64e-06	CCGTGCATGCATGTA
1301	MLOC_15725	HORVU5Hr1G067200	137	151	-	2.89e-06	TACTACATGCATGCA
1302	MLOC_15725	HORVU5Hr1G074200	1040	1054	-	1.31e-07	TCATGCATGCATACA
1303	MLOC_15725	HORVU5Hr1G074200	1041	1055	+	3.58e-06	GTATGCATGCATGAT
1304	MLOC_15725	HORVU5Hr1G078320	712	726	+	3.7e-06	TCGCACATGCATGCA
1305	MLOC_15725	HORVU5Hr1G078320	716	730	+	1.74e-06	ACATGCATGCAACAA
1306	MLOC_15725	HORVU5Hr1G093640	309	323	-	6.81e-06	GCACGCATGCATTCA
1307	MLOC_15725	HORVU5Hr1G093640	345	359	+	3.64e-06	AAACTCATGCATGCA
1308	MLOC_15725	HORVU5Hr1G093640	497	511	+	7.16e-06	ATCTGCATGCATGTG
1309	MLOC_15725	HORVU5Hr1G093640	500	514	-	9.16e-07	CTACACATGCATGCA
1310	MLOC_15725	HORVU5Hr1G093640	870	884	+	1.95e-07	CCATACATGCATGCA
1311	MLOC_15725	HORVU5Hr1G093640	873	887	-	2.4e-07	TCATGCATGCATGTA
1312	MLOC_15725	HORVU5Hr1G093640	874	888	+	4.16e-07	ACATGCATGCATGAT
1313	MLOC_15725	HORVU5Hr1G094220	546	560	-	3e-06	AAATGCATGCACGTA
1314	MLOC_15725	HORVU5Hr1G094220	547	561	+	2.32e-06	ACGTGCATGCATTTA
1315	MLOC_15725	HORVU5Hr1G095080	78	92	-	3.21e-07	GCATGCATGCATGCA
1316	MLOC_15725	HORVU5Hr1G095080	79	93	+	3.21e-07	GCATGCATGCATGCA
1317	MLOC_15725	HORVU5Hr1G095080	82	96	-	3.21e-07	GCATGCATGCATGCA
1318	MLOC_15725	HORVU5Hr1G095080	83	97	+	3.21e-07	GCATGCATGCATGCA
1319	MLOC_15725	HORVU5Hr1G095080	86	100	-	3.21e-07	GCATGCATGCATGCA
1320	MLOC_15725	HORVU5Hr1G095080	87	101	+	3.21e-07	GCATGCATGCATGCA
1321	MLOC_15725	HORVU5Hr1G095080	90	104	-	4.38e-09	ACATGCATGCATGCA
1322	MLOC_15725	HORVU5Hr1G095080	91	105	+	5.77e-06	GCATGCATGCATGTG
1323	MLOC_15725	HORVU5Hr1G095080	94	108	-	5.14e-06	CTGCACATGCATGCA
1324	MLOC_15725	HORVU5Hr1G109290	273	287	-	9.29e-07	CAATACATGCATATA
1325	MLOC_15725	HORVU5Hr1G113500	10	24	-	4.22e-06	TCATACATGCATATC
1326	MLOC_15725	HORVU5Hr1G120740	502	516	+	7.89e-06	TAGTACATGCATTTA
1327	MLOC_15725	HORVU6Hr1G005360	1162	1176	-	7.16e-06	ACAAACATGCAAATT
1328	MLOC_15725	HORVU6Hr1G005360	1477	1491	+	2.59e-06	GTGTGCATGCATACA
1329	MLOC_15725	HORVU6Hr1G016850	908	922	+	4.35e-06	ACACACATGCAAATT
1330	MLOC_15725	HORVU6Hr1G025120	1398	1412	+	1.61e-06	ATATACATGCATTAT
1331	MLOC_15725	HORVU6Hr1G027360	1141	1155	+	1.04e-07	ATGTGCATGCATGCA
1332	MLOC_15725	HORVU6Hr1G027360	1144	1158	-	7.68e-08	TCATGCATGCATGCA
1333	MLOC_15725	HORVU6Hr1G027360	1145	1159	+	1.02e-06	GCATGCATGCATGAA
1334	MLOC_15725	HORVU6Hr1G027360	1148	1162	-	9.08e-06	TGATTCATGCATGCA
1335	MLOC_15725	HORVU6Hr1G027360	428	442	+	9.08e-06	TGATTCATGCATGCA
1336	MLOC_15725	HORVU6Hr1G027360	431	445	-	3.91e-08	ACATGCATGCATGAA
1337	MLOC_15725	HORVU6Hr1G027360	432	446	+	2.4e-07	TCATGCATGCATGTA
1338	MLOC_15725	HORVU6Hr1G027360	435	449	-	9.74e-08	ATGTACATGCATGCA
1339	MLOC_15725	HORVU6Hr1G035300	52	66	+	8.28e-06	ATGTTCATGCATATA
1340	MLOC_15725	HORVU6Hr1G053110	159	173	+	6.56e-06	AGTAGCATGCATGCA
1341	MLOC_15725	HORVU6Hr1G053110	162	176	-	1.9e-06	GCATGCATGCATGCT
1342	MLOC_15725	HORVU6Hr1G053110	163	177	+	3.05e-06	GCATGCATGCATGCG
1343	MLOC_15725	HORVU6Hr1G053110	166	180	-	1.16e-06	AAGCGCATGCATGCA
1344	MLOC_15725	HORVU6Hr1G053110	65	79	+	6.56e-06	AGTAGCATGCATGCA
1345	MLOC_15725	HORVU6Hr1G053110	68	82	-	6.87e-08	ATATGCATGCATGCT
1346	MLOC_15725	HORVU6Hr1G053110	69	83	+	7.51e-06	GCATGCATGCATATG
1347	MLOC_15725	HORVU6Hr1G062040	828	842	+	2.13e-06	ATTTACATGCATGAT
1348	MLOC_15725	HORVU6Hr1G064820	1241	1255	+	5.89e-06	ATCCGCATGCATATA
1349	MLOC_15725	HORVU6Hr1G073590	384	398	+	4.93e-06	GTCTGCATGCATGCA
1350	MLOC_15725	HORVU6Hr1G073590	387	401	-	2.67e-06	TCCTGCATGCATGCA
1351	MLOC_15725	HORVU6Hr1G077440	1124	1138	+	1.37e-06	CTACGCATGCATACA
1352	MLOC_15725	HORVU6Hr1G077440	827	841	+	8.77e-06	AGATACATGCATAGC
1353	MLOC_15725	HORVU6Hr1G081250	252	266	-	9e-08	ACACGCATGCATGCA
1354	MLOC_15725	HORVU6Hr1G084290	1352	1366	-	2.89e-07	ATATGCATGCATGAT
1355	MLOC_15725	HORVU6Hr1G084290	1353	1367	+	3.79e-07	TCATGCATGCATATA
1356	MLOC_15725	HORVU6Hr1G089190	390	404	+	1.52e-06	ACGTACATGCATACT
1357	MLOC_15725	HORVU6Hr1G089730	457	471	-	3.1e-06	AGATGCATGCATGAG
1358	MLOC_15725	HORVU6Hr1G089730	458	472	+	2.62e-06	TCATGCATGCATCTA
1359	MLOC_15725	HORVU6Hr1G092750	764	778	-	6.81e-06	CCATGCATGCATGAC
1360	MLOC_15725	HORVU6Hr1G092750	765	779	+	6.88e-06	TCATGCATGCATGGC
1361	MLOC_15725	HORVU6Hr1G092960	45	59	+	7.77e-06	CCATGCATGCACGCA
1362	MLOC_15725	HORVU6Hr1G092970	111	125	+	7.77e-06	CCATGCATGCACGCA
1363	MLOC_15725	HORVU7Hr1G007580	1143	1157	+	3.05e-06	CCATGCATGCATGCC
1364	MLOC_15725	HORVU7Hr1G009680	1003	1017	-	5.14e-06	AGACGCATGCATCCA
1365	MLOC_15725	HORVU7Hr1G017670	595	609	+	3.75e-06	TTATACATGCAAAAT
1366	MLOC_15725	HORVU7Hr1G017880	696	710	+	3.17e-06	AATCACATGCAAACA
1367	MLOC_15725	HORVU7Hr1G017950	1139	1153	+	1.37e-06	ATGTGCATGCAAAAA
1368	MLOC_15725	HORVU7Hr1G017950	468	482	-	1.15e-06	ATATGCATGCATCCT
1369	MLOC_15725	HORVU7Hr1G017950	630	644	-	1.27e-06	AGTTACATGCATACA
1370	MLOC_15725	HORVU7Hr1G025800	1293	1307	-	6.97e-06	ATTTGCATGCACACA
1371	MLOC_15725	HORVU7Hr1G028850	1198	1212	+	4.42e-07	TAATGCATGCAAACA
1372	MLOC_15725	HORVU7Hr1G028850	596	610	-	2.1e-06	ATATGCATGCAAAGT
1373	MLOC_15725	HORVU7Hr1G028850	597	611	+	3.86e-06	CTTTGCATGCATATA
1374	MLOC_15725	HORVU7Hr1G040370	1073	1087	-	4.93e-06	AATAACATGCATGAA
1375	MLOC_15725	HORVU7Hr1G040390	986	1000	-	2.18e-06	ACATACATGCAAAAG
1376	MLOC_15725	HORVU7Hr1G042390	280	294	-	8.28e-06	AAATCCATGCATGTC
1377	MLOC_15725	HORVU7Hr1G042940	1386	1400	+	5.89e-06	CCATACATGCATGGT
1378	MLOC_15725	HORVU7Hr1G043790	1352	1366	-	1.43e-06	ATATACATGCAGGCA
1379	MLOC_15725	HORVU7Hr1G047210	535	549	+	6.32e-07	AAGTACATGCATGAA
1380	MLOC_15725	HORVU7Hr1G057410	54	68	-	8.43e-07	ACTTGCATGCATAAA
1381	MLOC_15725	HORVU7Hr1G057410	55	69	+	4.42e-07	TTATGCATGCAAGTA
1382	MLOC_15725	HORVU7Hr1G081310	1113	1127	+	5.2e-06	CAATGCATGCAACCA
1383	MLOC_15725	HORVU7Hr1G092030	893	907	+	2.42e-06	GCGTGCATGCATGCA
1384	MLOC_15725	HORVU7Hr1G092030	896	910	-	3.21e-07	GCATGCATGCATGCA
1385	MLOC_15725	HORVU7Hr1G092030	897	911	+	4.01e-06	GCATGCATGCATGCC
1386	MLOC_15725	HORVU7Hr1G092030	900	914	-	7.41e-06	CCAGGCATGCATGCA
1387	MLOC_15725	HORVU7Hr1G095100	920	934	-	4.66e-06	GTAAGCATGCAAGCA
1388	MLOC_15725	HORVU7Hr1G114510	611	625	-	9.93e-06	ATGAACATGCATTTA
1389	MLOC_15725	HORVU7Hr1G120960	279	293	-	5.8e-07	ACATGCATGCATGTG
1390	MLOC_15725	HORVU7Hr1G120960	280	294	+	3.12e-07	ACATGCATGCATGTT
1391	MLOC_15725	HORVU7Hr1G120960	283	297	-	2.1e-06	AATAACATGCATGCA
1392	MLOC_15776	HORVU0Hr1G007360	733	753	+	3.6e-06	CAATTTTTCTTTCTTTTCCTC
1393	MLOC_15776	HORVU0Hr1G009850	1150	1170	+	3.16e-07	TTCTTTCCCCCTCTCTCTTTT
1394	MLOC_15776	HORVU0Hr1G009850	1152	1172	+	2.33e-06	CTTTCCCCCTCTCTCTTTTTT
1395	MLOC_15776	HORVU0Hr1G009850	1154	1174	+	3.65e-06	TTCCCCCTCTCTCTTTTTTTT
1396	MLOC_15776	HORVU0Hr1G014030	1209	1229	+	3.16e-07	TTCTTTCCCCCTCTCTCTTTT
1397	MLOC_15776	HORVU0Hr1G014030	1211	1231	+	2.33e-06	CTTTCCCCCTCTCTCTTTTTT
1398	MLOC_15776	HORVU0Hr1G014030	1213	1233	+	3.65e-06	TTCCCCCTCTCTCTTTTTTTT
1399	MLOC_15776	HORVU0Hr1G016150	579	599	+	3.78e-06	CTCTCACCCTCTATCTAAATA
1400	MLOC_15776	HORVU0Hr1G021630	1313	1333	+	7.56e-07	TCCTCGTGCTCTCTCTCTCCC
1401	MLOC_15776	HORVU0Hr1G021630	1315	1335	+	1.75e-07	CTCGTGCTCTCTCTCTCCCAC
1402	MLOC_15776	HORVU0Hr1G021630	1317	1337	+	6.75e-06	CGTGCTCTCTCTCTCCCACTC
1403	MLOC_15776	HORVU0Hr1G021630	1319	1339	+	9.54e-06	TGCTCTCTCTCTCCCACTCGC
1404	MLOC_15776	HORVU0Hr1G021630	612	632	+	8.86e-06	CTCTGCTGGTTTCTCTCTCTT
1405	MLOC_15776	HORVU0Hr1G021630	614	634	+	8.05e-06	CTGCTGGTTTCTCTCTCTTTT
1406	MLOC_15776	HORVU0Hr1G025540	711	731	-	6.35e-07	ATCTATCTATCTATCTATCTA
1407	MLOC_15776	HORVU0Hr1G025540	713	733	-	7.02e-06	CTATCTATCTATCTATCTATC
1408	MLOC_15776	HORVU0Hr1G025540	715	735	-	6.35e-07	ATCTATCTATCTATCTATCTA
1409	MLOC_15776	HORVU0Hr1G025540	717	737	-	7.02e-06	CTATCTATCTATCTATCTATC
1410	MLOC_15776	HORVU0Hr1G025540	719	739	-	6.35e-07	ATCTATCTATCTATCTATCTA
1411	MLOC_15776	HORVU0Hr1G025540	721	741	-	7.02e-06	CTATCTATCTATCTATCTATC
1412	MLOC_15776	HORVU0Hr1G025540	723	743	-	6.71e-07	CCCTATCTATCTATCTATCTA
1413	MLOC_15776	HORVU1Hr1G005260	1437	1457	+	5.75e-06	ATATTTCCCTCTCTTTTCCTT
1414	MLOC_15776	HORVU1Hr1G005260	221	241	-	3.97e-06	CTCTCTCCCTCTGCCTCTCGC
1415	MLOC_15776	HORVU1Hr1G005260	223	243	-	5.72e-07	CTCTCTCTCCCTCTGCCTCTC
1416	MLOC_15776	HORVU1Hr1G005260	231	251	-	8.54e-07	TCCGCGCGCTCTCTCTCCCTC
1417	MLOC_15776	HORVU1Hr1G005260	841	861	+	2.29e-06	CCTTCTCCCTCTCTCCGTCAC
1418	MLOC_15776	HORVU1Hr1G009050	1013	1033	-	1.29e-07	CTCTCTCTCTCTCTCCCCTCA
1419	MLOC_15776	HORVU1Hr1G009050	1015	1035	-	1.2e-08	ATCTCTCTCTCTCTCTCCCCT
1420	MLOC_15776	HORVU1Hr1G009050	1017	1037	-	2.78e-10	CTATCTCTCTCTCTCTCTCCC
1421	MLOC_15776	HORVU1Hr1G009050	1019	1039	-	1.36e-10	TCCTATCTCTCTCTCTCTCTC
1422	MLOC_15776	HORVU1Hr1G009050	1021	1041	-	1.17e-06	TCTCCTATCTCTCTCTCTCTC
1423	MLOC_15776	HORVU1Hr1G009050	1023	1043	-	2.01e-06	CATCTCCTATCTCTCTCTCTC
1424	MLOC_15776	HORVU1Hr1G009050	1025	1045	-	2.36e-06	TTCATCTCCTATCTCTCTCTC
1425	MLOC_15776	HORVU1Hr1G021760	685	705	-	7.92e-06	AAAATTCTCTCTCTCCCACCA
1426	MLOC_15776	HORVU1Hr1G028170	1081	1101	-	2.45e-06	GCCTTACTCTCTCTCTCTTGT
1427	MLOC_15776	HORVU1Hr1G028170	1083	1103	-	2.76e-07	CAGCCTTACTCTCTCTCTCTT
1428	MLOC_15776	HORVU1Hr1G028170	1087	1107	-	9.31e-06	CTGGCAGCCTTACTCTCTCTC
1429	MLOC_15776	HORVU1Hr1G028170	1190	1210	-	4.58e-08	CTCACTCTCTCTCTCTGTAGC
1430	MLOC_15776	HORVU1Hr1G028170	1192	1212	-	3.46e-08	CTCTCACTCTCTCTCTCTGTA
1431	MLOC_15776	HORVU1Hr1G028170	1194	1214	-	8.21e-09	CCCTCTCACTCTCTCTCTCTG
1432	MLOC_15776	HORVU1Hr1G028170	1196	1216	-	1.53e-07	ACCCCTCTCACTCTCTCTCTC
1433	MLOC_15776	HORVU1Hr1G028170	1198	1218	-	2.44e-07	CCACCCCTCTCACTCTCTCTC
1434	MLOC_15776	HORVU1Hr1G028170	1200	1220	-	4.7e-06	CTCCACCCCTCTCACTCTCTC
1435	MLOC_15776	HORVU1Hr1G028170	1272	1292	-	9.04e-06	CCCGCTCTCTCTCTACTCCAC
1436	MLOC_15776	HORVU1Hr1G028170	1274	1294	-	7.99e-06	TCCCCGCTCTCTCTCTACTCC
1437	MLOC_15776	HORVU1Hr1G028170	1278	1298	-	5.19e-06	CTCCTCCCCGCTCTCTCTCTA
1438	MLOC_15776	HORVU1Hr1G028170	1296	1316	-	2.96e-06	TCCACTCTCTCTCTAGGTCTC
1439	MLOC_15776	HORVU1Hr1G028170	1448	1468	-	1.49e-07	CTCTCTCTTTCTCTCTTTATG
1440	MLOC_15776	HORVU1Hr1G028170	1450	1470	-	1.22e-10	CTCTCTCTCTTTCTCTCTTTA
1441	MLOC_15776	HORVU1Hr1G028170	1452	1472	-	4.07e-06	AGCTCTCTCTCTTTCTCTCTT
1442	MLOC_15776	HORVU1Hr1G028170	1454	1474	-	8.26e-09	CCAGCTCTCTCTCTTTCTCTC
1443	MLOC_15776	HORVU1Hr1G028170	1456	1476	-	9.77e-06	AGCCAGCTCTCTCTCTTTCTC
1444	MLOC_15776	HORVU1Hr1G028170	854	874	-	2.18e-07	CTCTCTCTCTCTCTCATCTTT
1445	MLOC_15776	HORVU1Hr1G028170	856	876	-	2.04e-08	CTCTCTCTCTCTCTCTCATCT
1446	MLOC_15776	HORVU1Hr1G028170	858	878	-	1.56e-10	CTCTCTCTCTCTCTCTCTCAT
1447	MLOC_15776	HORVU1Hr1G028170	860	880	-	1.32e-12	CCCTCTCTCTCTCTCTCTCTC
1448	MLOC_15776	HORVU1Hr1G028170	862	882	-	1.7e-09	GCCCCTCTCTCTCTCTCTCTC
1449	MLOC_15776	HORVU1Hr1G028170	864	884	-	6.71e-08	GTGCCCCTCTCTCTCTCTCTC
1450	MLOC_15776	HORVU1Hr1G028170	866	886	-	3.68e-08	CTGTGCCCCTCTCTCTCTCTC
1451	MLOC_15776	HORVU1Hr1G028170	868	888	-	3.93e-07	CCCTGTGCCCCTCTCTCTCTC
1452	MLOC_15776	HORVU1Hr1G034570	648	668	-	6.21e-06	CTTTATTTTTCTCTCTACTTT
1453	MLOC_15776	HORVU1Hr1G037650	723	743	-	6.93e-06	CTTCTTCTTTTTATCTTTCTC
1454	MLOC_15776	HORVU1Hr1G037650	729	749	-	8.97e-06	CCCTCTCTTCTTCTTTTTATC
1455	MLOC_15776	HORVU1Hr1G038620	1410	1430	+	7.38e-06	CCGGCCCTCTTTCCCTCCCTC
1456	MLOC_15776	HORVU1Hr1G042820	904	924	-	1.85e-07	CTCTCTCTCTCTCCACTTCTC
1457	MLOC_15776	HORVU1Hr1G042820	906	926	-	3.26e-07	GTCTCTCTCTCTCTCCACTTC
1458	MLOC_15776	HORVU1Hr1G042820	908	928	-	6.17e-07	CCGTCTCTCTCTCTCTCCACT
1459	MLOC_15776	HORVU1Hr1G042820	910	930	-	3.57e-08	CCCCGTCTCTCTCTCTCTCCA
1460	MLOC_15776	HORVU1Hr1G042820	912	932	-	3.38e-08	CCCCCCGTCTCTCTCTCTCTC
1461	MLOC_15776	HORVU1Hr1G042820	914	934	-	3.42e-07	CCCCCCCCGTCTCTCTCTCTC
1462	MLOC_15776	HORVU1Hr1G043880	708	728	-	9.98e-06	GTGTTTTTCTCTCTTTTCCTT
1463	MLOC_15776	HORVU1Hr1G045090	1289	1309	+	4.46e-06	CTTCTCTTCTCTCTCCCACTC
1464	MLOC_15776	HORVU1Hr1G045090	1291	1311	+	2.97e-06	TCTCTTCTCTCTCCCACTCTC
1465	MLOC_15776	HORVU1Hr1G045090	1295	1315	+	1.98e-07	TTCTCTCTCCCACTCTCTCTG
1466	MLOC_15776	HORVU1Hr1G045700	290	310	+	8.75e-06	AACCTCCTTTCTCTTACTCTC
1467	MLOC_15776	HORVU1Hr1G045700	294	314	+	8.21e-07	TCCTTTCTCTTACTCTCTCAT
1468	MLOC_15776	HORVU1Hr1G047180	1290	1310	-	5.47e-07	CCCTTTCTCTTTCCCCCTTTC
1469	MLOC_15776	HORVU1Hr1G047180	1403	1423	+	3.9e-06	CCCTCTCCGTCTCCATTTCTC
1470	MLOC_15776	HORVU1Hr1G052950	1180	1200	-	7.22e-06	CTCTCCCTTTCGCTCACTTTC
1471	MLOC_15776	HORVU1Hr1G054430	105	125	+	8.22e-06	CTCATTTTTTTACTTACTCTC
1472	MLOC_15776	HORVU1Hr1G056010	1432	1452	+	1.03e-06	TCCTCTTTCCCTCCCTCCCTC
1473	MLOC_15776	HORVU1Hr1G056010	1434	1454	+	5.49e-07	CTCTTTCCCTCCCTCCCTCTC
1474	MLOC_15776	HORVU1Hr1G056010	1436	1456	+	7.09e-07	CTTTCCCTCCCTCCCTCTCTC
1475	MLOC_15776	HORVU1Hr1G056010	1438	1458	+	3.07e-06	TTCCCTCCCTCCCTCTCTCCC
1476	MLOC_15776	HORVU1Hr1G056010	1440	1460	+	1e-06	CCCTCCCTCCCTCTCTCCCGC
1477	MLOC_15776	HORVU1Hr1G061210	163	183	+	9.69e-06	CACTTTCACTTTCTTAAACTC
1478	MLOC_15776	HORVU1Hr1G061210	898	918	-	3.29e-07	CTCTCTCTCTCTCTCTCGTGA
1479	MLOC_15776	HORVU1Hr1G061210	900	920	-	2.01e-10	CTCTCTCTCTCTCTCTCTCGT
1480	MLOC_15776	HORVU1Hr1G061210	902	922	-	2.05e-13	CTCTCTCTCTCTCTCTCTCTC
1481	MLOC_15776	HORVU1Hr1G061210	904	924	-	2.05e-13	CTCTCTCTCTCTCTCTCTCTC
1482	MLOC_15776	HORVU1Hr1G061210	906	926	-	2.05e-13	CTCTCTCTCTCTCTCTCTCTC
1483	MLOC_15776	HORVU1Hr1G061210	908	928	-	2.05e-13	CTCTCTCTCTCTCTCTCTCTC
1484	MLOC_15776	HORVU1Hr1G061210	910	930	-	2.05e-13	CTCTCTCTCTCTCTCTCTCTC
1485	MLOC_15776	HORVU1Hr1G061210	912	932	-	2.05e-13	CTCTCTCTCTCTCTCTCTCTC
1486	MLOC_15776	HORVU1Hr1G061210	914	934	-	2.05e-13	CTCTCTCTCTCTCTCTCTCTC
1487	MLOC_15776	HORVU1Hr1G061210	916	936	-	1.32e-12	CCCTCTCTCTCTCTCTCTCTC
1488	MLOC_15776	HORVU1Hr1G061210	918	938	-	3.55e-11	ATCCCTCTCTCTCTCTCTCTC
1489	MLOC_15776	HORVU1Hr1G061210	920	940	-	1.42e-09	CCATCCCTCTCTCTCTCTCTC
1490	MLOC_15776	HORVU1Hr1G061210	922	942	-	1.35e-09	CTCCATCCCTCTCTCTCTCTC
1491	MLOC_15776	HORVU1Hr1G061210	924	944	-	1.89e-06	CCCTCCATCCCTCTCTCTCTC
1492	MLOC_15776	HORVU1Hr1G061210	926	946	-	2.08e-06	CTCCCTCCATCCCTCTCTCTC
1493	MLOC_15776	HORVU1Hr1G061210	928	948	-	1.5e-06	CTCTCCCTCCATCCCTCTCTC
1494	MLOC_15776	HORVU1Hr1G061210	930	950	-	2.46e-06	CTCTCTCCCTCCATCCCTCTC
1495	MLOC_15776	HORVU1Hr1G061210	932	952	-	2.1e-07	CTCTCTCTCCCTCCATCCCTC
1496	MLOC_15776	HORVU1Hr1G061210	934	954	-	1.67e-06	CTCTCTCTCTCCCTCCATCCC
1497	MLOC_15776	HORVU1Hr1G061210	936	956	-	1.25e-08	CTCTCTCTCTCTCCCTCCATC
1498	MLOC_15776	HORVU1Hr1G061210	938	958	-	8.15e-09	ATCTCTCTCTCTCTCCCTCCA
1499	MLOC_15776	HORVU1Hr1G061210	940	960	-	2.13e-07	TGATCTCTCTCTCTCTCCCTC
1500	MLOC_15776	HORVU1Hr1G061210	944	964	-	4.54e-06	ATGGTGATCTCTCTCTCTCTC
1501	MLOC_15776	HORVU1Hr1G061210	946	966	-	8.36e-06	CCATGGTGATCTCTCTCTCTC
1502	MLOC_15776	HORVU1Hr1G064950	1138	1158	-	3.31e-07	CTCTCCCTCTCTCTCTCTAGG
1503	MLOC_15776	HORVU1Hr1G064950	1140	1160	-	1.91e-11	CTCTCTCCCTCTCTCTCTCTA
1504	MLOC_15776	HORVU1Hr1G064950	1142	1162	-	2.24e-10	TTCTCTCTCCCTCTCTCTCTC
1505	MLOC_15776	HORVU1Hr1G064950	1144	1164	-	8.1e-08	CCTTCTCTCTCCCTCTCTCTC
1506	MLOC_15776	HORVU1Hr1G064950	1146	1166	-	1.26e-08	CCCCTTCTCTCTCCCTCTCTC
1507	MLOC_15776	HORVU1Hr1G064950	1148	1168	-	1.33e-07	CACCCCTTCTCTCTCCCTCTC
1508	MLOC_15776	HORVU1Hr1G064950	1150	1170	-	1.75e-06	TCCACCCCTTCTCTCTCCCTC
1509	MLOC_15776	HORVU1Hr1G064950	1189	1209	-	1.66e-07	CTCTCTCCCTCTATCTATCAA
1510	MLOC_15776	HORVU1Hr1G064950	1191	1211	-	2.87e-08	TTCTCTCTCCCTCTATCTATC
1511	MLOC_15776	HORVU1Hr1G064950	1193	1213	-	6.38e-07	TTTTCTCTCTCCCTCTATCTA
1512	MLOC_15776	HORVU1Hr1G064950	1195	1215	-	6.04e-08	CTTTTTCTCTCTCCCTCTATC
1513	MLOC_15776	HORVU1Hr1G064950	1197	1217	-	1.23e-09	CTCTTTTTCTCTCTCCCTCTA
1514	MLOC_15776	HORVU1Hr1G064950	1199	1219	-	4.42e-09	CCCTCTTTTTCTCTCTCCCTC
1515	MLOC_15776	HORVU1Hr1G064950	1201	1221	-	9.29e-08	CCCCCTCTTTTTCTCTCTCCC
1516	MLOC_15776	HORVU1Hr1G064950	1203	1223	-	2.17e-06	ATCCCCCTCTTTTTCTCTCTC
1517	MLOC_15776	HORVU1Hr1G064950	1274	1294	-	1.05e-06	TCGTCTCTCTCTCTCTCCTCT
1518	MLOC_15776	HORVU1Hr1G064950	1276	1296	-	6.45e-07	TTTCGTCTCTCTCTCTCTCCT
1519	MLOC_15776	HORVU1Hr1G064950	1278	1298	-	1.74e-06	GCTTTCGTCTCTCTCTCTCTC
1520	MLOC_15776	HORVU1Hr1G064950	1280	1300	-	3.15e-06	AAGCTTTCGTCTCTCTCTCTC
1521	MLOC_15776	HORVU1Hr1G064950	881	901	+	4.52e-06	TCCTTTTTCTTTTTTTCTCTC
1522	MLOC_15776	HORVU1Hr1G064950	883	903	+	5.46e-06	CTTTTTCTTTTTTTCTCTCTT
1523	MLOC_15776	HORVU1Hr1G064950	885	905	+	3e-07	TTTTCTTTTTTTCTCTCTTTA
1524	MLOC_15776	HORVU1Hr1G064950	887	907	+	7.98e-07	TTCTTTTTTTCTCTCTTTATT
1525	MLOC_15776	HORVU1Hr1G064950	930	950	-	1.37e-06	TTCTCGCCCTTTCCCACTCTC
1526	MLOC_15776	HORVU1Hr1G067320	957	977	+	2.02e-06	CCATCTCTCTTTCTTTTCTTC
1527	MLOC_15776	HORVU1Hr1G069420	1391	1411	+	9.5e-06	GCCACTCCCTCTCTCTCCAAA
1528	MLOC_15776	HORVU1Hr1G074060	1108	1128	+	4.84e-07	CCCCCCCCCCCTCTCTCTCTC
1529	MLOC_15776	HORVU1Hr1G074060	1110	1130	+	2.11e-08	CCCCCCCCCTCTCTCTCTCTC
1530	MLOC_15776	HORVU1Hr1G074060	1112	1132	+	4.4e-08	CCCCCCCTCTCTCTCTCTCCC
1531	MLOC_15776	HORVU1Hr1G074060	1114	1134	+	7.79e-10	CCCCCTCTCTCTCTCTCCCTC
1532	MLOC_15776	HORVU1Hr1G074060	1116	1136	+	9.91e-11	CCCTCTCTCTCTCTCCCTCTC
1533	MLOC_15776	HORVU1Hr1G074060	1118	1138	+	4.67e-11	CTCTCTCTCTCTCCCTCTCTC
1534	MLOC_15776	HORVU1Hr1G074060	1120	1140	+	5.95e-07	CTCTCTCTCTCCCTCTCTCCG
1535	MLOC_15776	HORVU1Hr1G074060	1122	1142	+	3.75e-06	CTCTCTCTCCCTCTCTCCGCC
1536	MLOC_15776	HORVU1Hr1G074060	1124	1144	+	2.35e-06	CTCTCTCCCTCTCTCCGCCGT
1537	MLOC_15776	HORVU1Hr1G076690	1160	1180	-	4.89e-07	CCCGCTCTCTCACTCTCACTG
1538	MLOC_15776	HORVU1Hr1G076690	1164	1184	-	7.63e-07	CCCGCCCGCTCTCTCACTCTC
1539	MLOC_15776	HORVU1Hr1G076690	982	1002	+	9.12e-06	CCCCGGCCCTCCCTCTCTCTC
1540	MLOC_15776	HORVU1Hr1G076690	988	1008	+	5.14e-06	CCCTCCCTCTCTCTCATCCTG
1541	MLOC_15776	HORVU1Hr1G076710	348	368	+	5.7e-06	CTAACCCTCTTTCTCCATCAC
1542	MLOC_15776	HORVU1Hr1G080330	572	592	-	7.63e-06	CTCACACATTCTCTCTTCCTT
1543	MLOC_15776	HORVU1Hr1G081920	1187	1207	-	3.41e-06	CTCTCTCTATTTCTAAATATA
1544	MLOC_15776	HORVU1Hr1G081920	1193	1213	-	2.96e-06	ATTATACTCTCTCTATTTCTA
1545	MLOC_15776	HORVU1Hr1G081920	457	477	-	5.12e-06	TTCTTCTTCTTTCTCTTCTTC
1546	MLOC_15776	HORVU1Hr1G088190	596	616	+	3.18e-06	CTACCTCTCCCTCTCCATTTA
1547	MLOC_15776	HORVU1Hr1G088190	598	618	+	5.8e-06	ACCTCTCCCTCTCCATTTATC
1548	MLOC_15776	HORVU1Hr1G088190	604	624	+	9.94e-06	CCCTCTCCATTTATCCCTCTT
1549	MLOC_15776	HORVU1Hr1G092330	1424	1444	-	2.1e-07	CTCTCTCTCTTTCTGCCTCTA
1550	MLOC_15776	HORVU1Hr1G092330	1426	1446	-	1.61e-07	CTCTCTCTCTCTTTCTGCCTC
1551	MLOC_15776	HORVU1Hr1G092330	1428	1448	-	2.63e-07	CTCTCTCTCTCTCTTTCTGCC
1552	MLOC_15776	HORVU1Hr1G092330	1430	1450	-	1.16e-06	TGCTCTCTCTCTCTCTTTCTG
1553	MLOC_15776	HORVU1Hr1G092330	1432	1452	-	2.18e-07	GATGCTCTCTCTCTCTCTTTC
1554	MLOC_15776	HORVU1Hr1G092330	1434	1454	-	2.22e-07	TCGATGCTCTCTCTCTCTCTT
1555	MLOC_15776	HORVU2Hr1G000590	1021	1041	-	1.12e-07	ACGTCTCTCTCTCTCTGTTTT
1556	MLOC_15776	HORVU2Hr1G006770	1114	1134	-	9.79e-07	CTCCCTCCCTCTCTCTCCTCT
1557	MLOC_15776	HORVU2Hr1G006770	1118	1138	-	3.12e-06	CCTGCTCCCTCCCTCTCTCTC
1558	MLOC_15776	HORVU2Hr1G006770	816	836	+	7.53e-06	GTCTACCTTTTTCTCTTTCTT
1559	MLOC_15776	HORVU2Hr1G006770	818	838	+	4.58e-06	CTACCTTTTTCTCTTTCTTAA
1560	MLOC_15776	HORVU2Hr1G008380	655	675	-	6.15e-06	ATTACTTTCTTTCTATCAATA
1561	MLOC_15776	HORVU2Hr1G008380	659	679	-	1.67e-06	ATCTATTACTTTCTTTCTATC
1562	MLOC_15776	HORVU2Hr1G010490	1275	1295	+	1.47e-06	CCCTCTCTCTGTCTCTCTGTC
1563	MLOC_15776	HORVU2Hr1G010490	1277	1297	+	1.84e-08	CTCTCTCTGTCTCTCTGTCCC
1564	MLOC_15776	HORVU2Hr1G010490	1279	1299	+	3.1e-06	CTCTCTGTCTCTCTGTCCCAA
1565	MLOC_15776	HORVU2Hr1G011200	1079	1099	-	9.54e-06	CTCCCTCTGTTTCTAAATATA
1566	MLOC_15776	HORVU2Hr1G011200	197	217	+	3.44e-06	CTCAATTTCTCTCTTTTCTTA
1567	MLOC_15776	HORVU2Hr1G013400	634	654	+	4.46e-06	ATGTGTTACTCTCTCTGTCCC
1568	MLOC_15776	HORVU2Hr1G018570	442	462	-	9.27e-06	CTCCCTTTCTCTCTCAGATGA
1569	MLOC_15776	HORVU2Hr1G018570	446	466	-	2.61e-06	TCGTCTCCCTTTCTCTCTCAG
1570	MLOC_15776	HORVU2Hr1G024550	465	485	+	1.5e-06	CTCGATTTCCCTCTCTGCCTC
1571	MLOC_15776	HORVU2Hr1G025570	197	217	-	6.68e-07	CTCTCTCTCTCTCTCTCGTCT
1572	MLOC_15776	HORVU2Hr1G025570	199	219	-	2.01e-10	CTCTCTCTCTCTCTCTCTCGT
1573	MLOC_15776	HORVU2Hr1G025570	201	221	-	2.05e-13	CTCTCTCTCTCTCTCTCTCTC
1574	MLOC_15776	HORVU2Hr1G025570	203	223	-	2.05e-13	CTCTCTCTCTCTCTCTCTCTC
1575	MLOC_15776	HORVU2Hr1G025570	205	225	-	2.05e-13	CTCTCTCTCTCTCTCTCTCTC
1576	MLOC_15776	HORVU2Hr1G025570	207	227	-	1.32e-12	CCCTCTCTCTCTCTCTCTCTC
1577	MLOC_15776	HORVU2Hr1G025570	209	229	-	3.55e-11	ATCCCTCTCTCTCTCTCTCTC
1578	MLOC_15776	HORVU2Hr1G025570	211	231	-	1.15e-09	TTATCCCTCTCTCTCTCTCTC
1579	MLOC_15776	HORVU2Hr1G025570	213	233	-	5.03e-08	GTTTATCCCTCTCTCTCTCTC
1580	MLOC_15776	HORVU2Hr1G029720	1068	1088	-	8.46e-06	CTCTCACCCTCTCCTTCCTTT
1581	MLOC_15776	HORVU2Hr1G029720	1078	1098	-	7.5e-06	CCGTTCTTTTCTCTCACCCTC
1582	MLOC_15776	HORVU2Hr1G036800	706	726	-	4.4e-07	CTCTCTCTCTCTCCATCCCAT
1583	MLOC_15776	HORVU2Hr1G036800	708	728	-	9.77e-08	TACTCTCTCTCTCTCCATCCC
1584	MLOC_15776	HORVU2Hr1G036800	710	730	-	1.04e-07	CATACTCTCTCTCTCTCCATC
1585	MLOC_15776	HORVU2Hr1G036800	712	732	-	8.06e-08	TTCATACTCTCTCTCTCTCCA
1586	MLOC_15776	HORVU2Hr1G036800	714	734	-	1.52e-06	GCTTCATACTCTCTCTCTCTC
1587	MLOC_15776	HORVU2Hr1G038570	1480	1500	+	3.49e-06	CTCCTTCTCCCTCTCCTTATC
1588	MLOC_15776	HORVU2Hr1G039100	217	237	+	4.62e-06	TCCCCTCTTCTTCTCTCTCTG
1589	MLOC_15776	HORVU2Hr1G039100	219	239	+	1.18e-06	CCCTCTTCTTCTCTCTCTGTC
1590	MLOC_15776	HORVU2Hr1G039100	221	241	+	1.09e-08	CTCTTCTTCTCTCTCTGTCTC
1591	MLOC_15776	HORVU2Hr1G039100	223	243	+	6.84e-06	CTTCTTCTCTCTCTGTCTCGA
1592	MLOC_15776	HORVU2Hr1G039880	1000	1020	-	8.22e-06	CTTCCTCTCTCTCTCCTCCAA
1593	MLOC_15776	HORVU2Hr1G039880	1002	1022	-	2.53e-07	CTCTTCCTCTCTCTCTCCTCC
1594	MLOC_15776	HORVU2Hr1G039880	1004	1024	-	1.35e-08	CTCTCTTCCTCTCTCTCTCCT
1595	MLOC_15776	HORVU2Hr1G039880	1006	1026	-	8.59e-10	CTCTCTCTTCCTCTCTCTCTC
1596	MLOC_15776	HORVU2Hr1G039880	1008	1028	-	2.58e-08	TTCTCTCTCTTCCTCTCTCTC
1597	MLOC_15776	HORVU2Hr1G039880	1010	1030	-	3.62e-06	TCTTCTCTCTCTTCCTCTCTC
1598	MLOC_15776	HORVU2Hr1G039880	1012	1032	-	1.31e-06	TCTCTTCTCTCTCTTCCTCTC
1599	MLOC_15776	HORVU2Hr1G039880	1014	1034	-	5.23e-06	CTTCTCTTCTCTCTCTTCCTC
1600	MLOC_15776	HORVU2Hr1G045970	829	849	+	6.61e-06	GTGTGTGTCTCGCTCTCTCTC
1601	MLOC_15776	HORVU2Hr1G045970	831	851	+	9.28e-07	GTGTGTCTCGCTCTCTCTCTC
1602	MLOC_15776	HORVU2Hr1G045970	833	853	+	3.62e-07	GTGTCTCGCTCTCTCTCTCAA
1603	MLOC_15776	HORVU2Hr1G045970	835	855	+	1.17e-06	GTCTCGCTCTCTCTCTCAAAA
1604	MLOC_15776	HORVU2Hr1G045970	837	857	+	3.68e-06	CTCGCTCTCTCTCTCAAAAAA
1605	MLOC_15776	HORVU2Hr1G050140	229	249	+	3.03e-06	TTTCCTTTCTTTCTTTCTTTT
1606	MLOC_15776	HORVU2Hr1G060510	136	156	+	1.56e-06	CACGAGCCCTTTCTCTCTTTC
1607	MLOC_15776	HORVU2Hr1G060510	140	160	+	8.97e-07	AGCCCTTTCTCTCTTTCTCTC
1608	MLOC_15776	HORVU2Hr1G060510	142	162	+	3.52e-07	CCCTTTCTCTCTTTCTCTCCC
1609	MLOC_15776	HORVU2Hr1G060510	144	164	+	2.02e-09	CTTTCTCTCTTTCTCTCCCTC
1610	MLOC_15776	HORVU2Hr1G060510	146	166	+	1.36e-09	TTCTCTCTTTCTCTCCCTCTC
1611	MLOC_15776	HORVU2Hr1G060510	148	168	+	1.83e-07	CTCTCTTTCTCTCCCTCTCAG
1612	MLOC_15776	HORVU2Hr1G060510	152	172	+	5.08e-06	CTTTCTCTCCCTCTCAGCTTC
1613	MLOC_15776	HORVU2Hr1G064640	1040	1060	-	5.12e-06	ATCTCTCTTTTTCTCTCCTAG
1614	MLOC_15776	HORVU2Hr1G064640	1042	1062	-	5.19e-06	TTATCTCTCTTTTTCTCTCCT
1615	MLOC_15776	HORVU2Hr1G064640	1044	1064	-	5.3e-06	TCTTATCTCTCTTTTTCTCTC
1616	MLOC_15776	HORVU2Hr1G066320	528	548	-	7.22e-06	TTTCCCCTTTCTATCTCTCTT
1617	MLOC_15776	HORVU2Hr1G066320	530	550	-	6.84e-07	CTTTTCCCCTTTCTATCTCTC
1618	MLOC_15776	HORVU2Hr1G073780	1099	1119	-	1.9e-06	TTCTCTTTCTCTTTCTCTTTG
1619	MLOC_15776	HORVU2Hr1G073780	1101	1121	-	2.2e-08	CTTTCTCTTTCTCTTTCTCTT
1620	MLOC_15776	HORVU2Hr1G073780	1103	1123	-	3.79e-09	CCCTTTCTCTTTCTCTTTCTC
1621	MLOC_15776	HORVU2Hr1G073780	1105	1125	-	7.45e-07	TTCCCTTTCTCTTTCTCTTTC
1622	MLOC_15776	HORVU2Hr1G073780	1107	1127	-	3.29e-07	CTTTCCCTTTCTCTTTCTCTT
1623	MLOC_15776	HORVU2Hr1G073780	1109	1129	-	1e-08	CTCTTTCCCTTTCTCTTTCTC
1624	MLOC_15776	HORVU2Hr1G073780	1111	1131	-	9.23e-07	CTCTCTTTCCCTTTCTCTTTC
1625	MLOC_15776	HORVU2Hr1G073780	1113	1133	-	1.32e-06	ATCTCTCTTTCCCTTTCTCTT
1626	MLOC_15776	HORVU2Hr1G073780	1115	1135	-	1.74e-07	TTATCTCTCTTTCCCTTTCTC
1627	MLOC_15776	HORVU2Hr1G073780	921	941	-	3.41e-06	CTCTCTATATCTCTATGTCTA
1628	MLOC_15776	HORVU2Hr1G073780	923	943	-	4.91e-06	CTCTCTCTATATCTCTATGTC
1629	MLOC_15776	HORVU2Hr1G073780	925	945	-	1.76e-06	CCCTCTCTCTATATCTCTATG
1630	MLOC_15776	HORVU2Hr1G073780	927	947	-	9.61e-09	CTCCCTCTCTCTATATCTCTA
1631	MLOC_15776	HORVU2Hr1G073780	929	949	-	1.43e-08	CACTCCCTCTCTCTATATCTC
1632	MLOC_15776	HORVU2Hr1G073780	931	951	-	1.31e-08	CTCACTCCCTCTCTCTATATC
1633	MLOC_15776	HORVU2Hr1G073780	933	953	-	2.76e-08	CTCTCACTCCCTCTCTCTATA
1634	MLOC_15776	HORVU2Hr1G073780	935	955	-	2.25e-07	CCCTCTCACTCCCTCTCTCTA
1635	MLOC_15776	HORVU2Hr1G073780	937	957	-	3.29e-07	CTCCCTCTCACTCCCTCTCTC
1636	MLOC_15776	HORVU2Hr1G073780	939	959	-	2.53e-08	CTCTCCCTCTCACTCCCTCTC
1637	MLOC_15776	HORVU2Hr1G073780	941	961	-	1.01e-06	TCCTCTCCCTCTCACTCCCTC
1638	MLOC_15776	HORVU2Hr1G073780	943	963	-	4.6e-06	CCTCCTCTCCCTCTCACTCCC
1639	MLOC_15776	HORVU2Hr1G073780	945	965	-	6.45e-06	TTCCTCCTCTCCCTCTCACTC
1640	MLOC_15776	HORVU2Hr1G073780	949	969	-	3.81e-06	CCCATTCCTCCTCTCCCTCTC
1641	MLOC_15776	HORVU2Hr1G076010	760	780	+	1.17e-06	TTATGCCTCTCTCTCTTTATC
1642	MLOC_15776	HORVU2Hr1G076010	762	782	+	1.05e-06	ATGCCTCTCTCTCTTTATCGA
1643	MLOC_15776	HORVU2Hr1G076180	1356	1376	+	6.67e-06	CCCTGGCTCCCTCCCTCCCTA
1644	MLOC_15776	HORVU2Hr1G076530	1208	1228	-	3.5e-07	CTCTCTCTGTCTCTCCCCCCA
1645	MLOC_15776	HORVU2Hr1G076530	1210	1230	-	2.52e-07	CTCTCTCTCTGTCTCTCCCCC
1646	MLOC_15776	HORVU2Hr1G076530	1212	1232	-	3.61e-08	CTCTCTCTCTCTGTCTCTCCC
1647	MLOC_15776	HORVU2Hr1G076530	1214	1234	-	1.38e-09	CTCTCTCTCTCTCTGTCTCTC
1648	MLOC_15776	HORVU2Hr1G076530	1216	1236	-	8.46e-12	CTCTCTCTCTCTCTCTGTCTC
1649	MLOC_15776	HORVU2Hr1G076530	1218	1238	-	1.39e-09	CTCTCTCTCTCTCTCTCTGTC
1650	MLOC_15776	HORVU2Hr1G076530	1220	1240	-	3.38e-11	CTCTCTCTCTCTCTCTCTCTG
1651	MLOC_15776	HORVU2Hr1G076530	1222	1242	-	1.13e-12	ATCTCTCTCTCTCTCTCTCTC
1652	MLOC_15776	HORVU2Hr1G076530	1224	1244	-	1.38e-07	GGATCTCTCTCTCTCTCTCTC
1653	MLOC_15776	HORVU2Hr1G076530	1226	1246	-	4.11e-07	CGGGATCTCTCTCTCTCTCTC
1654	MLOC_15776	HORVU2Hr1G076530	1228	1248	-	6.61e-06	GTCGGGATCTCTCTCTCTCTC
1655	MLOC_15776	HORVU2Hr1G080390	1161	1181	+	2.74e-06	CTCCTCCCCTTTCTCCCTCTT
1656	MLOC_15776	HORVU2Hr1G080420	1161	1181	+	2.74e-06	CTCCTCCCCTTTCTCCCTCTT
1657	MLOC_15776	HORVU2Hr1G084590	1315	1335	+	8.43e-06	TCATTGTTCTTTCTTTCCCTA
1658	MLOC_15776	HORVU2Hr1G091130	101	121	-	4.26e-07	TTCATTCTTTCTCTTTCTTTT
1659	MLOC_15776	HORVU2Hr1G091270	1322	1342	+	1.64e-06	TCTTCGCTCCCTCTCCCTCTC
1660	MLOC_15776	HORVU2Hr1G091270	1324	1344	+	3.68e-08	TTCGCTCCCTCTCCCTCTCTC
1661	MLOC_15776	HORVU2Hr1G091270	1328	1348	+	4.29e-08	CTCCCTCTCCCTCTCTCCCTT
1662	MLOC_15776	HORVU2Hr1G091270	1330	1350	+	6.4e-08	CCCTCTCCCTCTCTCCCTTTT
1663	MLOC_15776	HORVU2Hr1G091270	1332	1352	+	2.31e-07	CTCTCCCTCTCTCCCTTTTTC
1664	MLOC_15776	HORVU2Hr1G091270	1334	1354	+	3.75e-06	CTCCCTCTCTCCCTTTTTCTT
1665	MLOC_15776	HORVU2Hr1G091270	353	373	+	3.52e-06	CTCTCTCATCTTCTCTCTCAT
1666	MLOC_15776	HORVU2Hr1G091270	355	375	+	4.66e-06	CTCTCATCTTCTCTCTCATCC
1667	MLOC_15776	HORVU2Hr1G091270	519	539	-	1.79e-06	AACTCTCTCTTTCTTCATTTA
1668	MLOC_15776	HORVU2Hr1G091270	722	742	-	9.54e-06	CTCCCTCTGTTTCTAAATATA
1669	MLOC_15776	HORVU2Hr1G095080	1106	1126	+	1.41e-06	CACTGTCTTTTTTTCTCTCTC
1670	MLOC_15776	HORVU2Hr1G095080	1108	1128	+	2.12e-08	CTGTCTTTTTTTCTCTCTCTT
1671	MLOC_15776	HORVU2Hr1G095080	1110	1130	+	5.28e-08	GTCTTTTTTTCTCTCTCTTTC
1672	MLOC_15776	HORVU2Hr1G095080	1112	1132	+	2.63e-06	CTTTTTTTCTCTCTCTTTCCG
1673	MLOC_15776	HORVU2Hr1G101370	1132	1152	-	5.7e-06	CCCTCCCTCCCTCCCTCCTTC
1674	MLOC_15776	HORVU2Hr1G101370	43	63	+	4.12e-06	CCCTGGCTCCCTCCCTCCCTC
1675	MLOC_15776	HORVU2Hr1G101370	45	65	+	5.01e-06	CTGGCTCCCTCCCTCCCTCTC
1676	MLOC_15776	HORVU2Hr1G101370	51	71	+	4.66e-06	CCCTCCCTCCCTCTCCCCATC
1677	MLOC_15776	HORVU2Hr1G101370	53	73	+	9.04e-06	CTCCCTCCCTCTCCCCATCGA
1678	MLOC_15776	HORVU2Hr1G107990	1453	1473	-	2.62e-06	CTCCCTCTTCCTCTTCCTCTT
1679	MLOC_15776	HORVU2Hr1G113050	1468	1488	+	7.05e-07	CTCTCTCTCTCTCTCTTGCCA
1680	MLOC_15776	HORVU2Hr1G114980	1074	1094	+	2.01e-06	TTTTCTCCGTTTCTCTCTCTG
1681	MLOC_15776	HORVU2Hr1G114980	1076	1096	+	4.78e-06	TTCTCCGTTTCTCTCTCTGTC
1682	MLOC_15776	HORVU2Hr1G114980	1078	1098	+	1e-08	CTCCGTTTCTCTCTCTGTCTC
1683	MLOC_15776	HORVU2Hr1G114980	1080	1100	+	1.5e-06	CCGTTTCTCTCTCTGTCTCGC
1684	MLOC_15776	HORVU2Hr1G115710	490	510	+	2.48e-06	ATTATTTTCTTTCTCTCTCCT
1685	MLOC_15776	HORVU2Hr1G115710	492	512	+	7.25e-06	TATTTTCTTTCTCTCTCCTCC
1686	MLOC_15776	HORVU2Hr1G115710	494	514	+	9.23e-07	TTTTCTTTCTCTCTCCTCCTC
1687	MLOC_15776	HORVU2Hr1G115710	496	516	+	6.29e-07	TTCTTTCTCTCTCCTCCTCTT
1688	MLOC_15776	HORVU2Hr1G118700	54	74	-	1.32e-06	CTCTTTTTCTCTCTTTTCTTT
1689	MLOC_15776	HORVU2Hr1G118700	56	76	-	8.93e-07	CTCTCTTTTTCTCTCTTTTCT
1690	MLOC_15776	HORVU2Hr1G118700	58	78	-	1.74e-08	TTCTCTCTTTTTCTCTCTTTT
1691	MLOC_15776	HORVU2Hr1G118700	60	80	-	1.21e-06	CCTTCTCTCTTTTTCTCTCTT
1692	MLOC_15776	HORVU2Hr1G118700	62	82	-	2.42e-06	TCCCTTCTCTCTTTTTCTCTC
1693	MLOC_15776	HORVU2Hr1G118700	745	765	-	6.7e-06	CACTCTTACTTTCTCAAACTT
1694	MLOC_15776	HORVU2Hr1G118700	749	769	-	9.69e-06	TTCGCACTCTTACTTTCTCAA
1695	MLOC_15776	HORVU2Hr1G124370	380	400	-	6.7e-06	TCCATTCTCTCTCTTATTTTA
1696	MLOC_15776	HORVU2Hr1G126540	283	303	-	2.03e-06	CTCTTCTTCTCTCCCTCACAC
1697	MLOC_15776	HORVU2Hr1G126540	285	305	-	1.83e-06	TCCTCTTCTTCTCTCCCTCAC
1698	MLOC_15776	HORVU2Hr1G126540	287	307	-	6.05e-06	CCTCCTCTTCTTCTCTCCCTC
1699	MLOC_15776	HORVU3Hr1G002070	1278	1298	-	6.73e-06	CCCTTCCTCTCTCTCCTTCCT
1700	MLOC_15776	HORVU3Hr1G002070	1280	1300	-	2.12e-07	CCCCCTTCCTCTCTCTCCTTC
1701	MLOC_15776	HORVU3Hr1G002070	1282	1302	-	5.26e-06	CTCCCCCTTCCTCTCTCTCCT
1702	MLOC_15776	HORVU3Hr1G002070	1284	1304	-	8.97e-07	CTCTCCCCCTTCCTCTCTCTC
1703	MLOC_15776	HORVU3Hr1G002070	1294	1314	-	5.65e-06	TCCTTCCTTTCTCTCCCCCTT
1704	MLOC_15776	HORVU3Hr1G002070	1296	1316	-	9.82e-06	TTTCCTTCCTTTCTCTCCCCC
1705	MLOC_15776	HORVU3Hr1G005560	149	169	+	5.85e-06	TTTTTTCTTTTTCTTTTTCTT
1706	MLOC_15776	HORVU3Hr1G005560	894	914	-	2.57e-07	TTCTCTTACTTTCTTTCTTTC
1707	MLOC_15776	HORVU3Hr1G005560	898	918	-	1.86e-06	TTTTTTCTCTTACTTTCTTTC
1708	MLOC_15776	HORVU3Hr1G017600	548	568	+	1.01e-06	ATTTTTTTCTTTCTTCCTCTC
1709	MLOC_15776	HORVU3Hr1G019190	1286	1306	-	5.95e-06	CTCCCTCCCTCCCTCTCACCC
1710	MLOC_15776	HORVU3Hr1G019190	1288	1308	-	5.1e-06	TCCTCCCTCCCTCCCTCTCAC
1711	MLOC_15776	HORVU3Hr1G020100	1213	1233	-	2.18e-06	CTTTCTCTATCTCTCTCCTCA
1712	MLOC_15776	HORVU3Hr1G020100	1215	1235	-	4.42e-07	TACTTTCTCTATCTCTCTCCT
1713	MLOC_15776	HORVU3Hr1G020100	1217	1237	-	7.53e-08	TTTACTTTCTCTATCTCTCTC
1714	MLOC_15776	HORVU3Hr1G020100	1219	1239	-	2.98e-07	ATTTTACTTTCTCTATCTCTC
1715	MLOC_15776	HORVU3Hr1G020100	1221	1241	-	5.17e-06	GAATTTTACTTTCTCTATCTC
1716	MLOC_15776	HORVU3Hr1G030020	1066	1086	+	5.75e-06	TTGTATTTTTTTATTTCTCTC
1717	MLOC_15776	HORVU3Hr1G030520	185	205	-	5.97e-06	CTTTCTCTCTCTATTCATCAC
1718	MLOC_15776	HORVU3Hr1G030520	187	207	-	1.31e-07	CTCTTTCTCTCTCTATTCATC
1719	MLOC_15776	HORVU3Hr1G030520	189	209	-	2.68e-08	CTCTCTTTCTCTCTCTATTCA
1720	MLOC_15776	HORVU3Hr1G030520	191	211	-	1.48e-09	CTCTCTCTTTCTCTCTCTATT
1721	MLOC_15776	HORVU3Hr1G030520	193	213	-	4.45e-10	GTCTCTCTCTTTCTCTCTCTA
1722	MLOC_15776	HORVU3Hr1G030520	195	215	-	1.46e-07	TAGTCTCTCTCTTTCTCTCTC
1723	MLOC_15776	HORVU3Hr1G030520	197	217	-	2.47e-07	AATAGTCTCTCTCTTTCTCTC
1724	MLOC_15776	HORVU3Hr1G033250	1060	1080	-	8.68e-06	CTCCATCTCCATCTCCGTCTC
1725	MLOC_15776	HORVU3Hr1G033250	799	819	-	9.98e-06	CATTCCCTCCCTCCCTCCCTC
1726	MLOC_15776	HORVU3Hr1G033550	440	460	-	3.14e-06	CCCAATTCCTCTCTCCCTCAA
1727	MLOC_15776	HORVU3Hr1G038290	1475	1495	-	2.24e-06	TACTCTCTCTCTCTCTTGTTA
1728	MLOC_15776	HORVU3Hr1G038290	1477	1497	-	1.5e-07	CTTACTCTCTCTCTCTCTTGT
1729	MLOC_15776	HORVU3Hr1G038290	1479	1499	-	7.42e-09	TCCTTACTCTCTCTCTCTCTT
1730	MLOC_15776	HORVU3Hr1G044550	977	997	-	7.28e-06	TCATTGCTTTTTCTCTCCTTC
1731	MLOC_15776	HORVU3Hr1G055910	863	883	-	8.21e-07	GTCTCTCTCTCTCTTCCTTGC
1732	MLOC_15776	HORVU3Hr1G055910	865	885	-	1.97e-07	TCGTCTCTCTCTCTCTTCCTT
1733	MLOC_15776	HORVU3Hr1G055910	869	889	-	1.63e-06	GTCGTCGTCTCTCTCTCTCTT
1734	MLOC_15776	HORVU3Hr1G056650	1310	1330	+	7.86e-07	GAGATTTTCTCTCTTTCTCTC
1735	MLOC_15776	HORVU3Hr1G056650	1312	1332	+	7.92e-06	GATTTTCTCTCTTTCTCTCTT
1736	MLOC_15776	HORVU3Hr1G056650	1314	1334	+	1e-07	TTTTCTCTCTTTCTCTCTTGC
1737	MLOC_15776	HORVU3Hr1G056650	1316	1336	+	7.07e-06	TTCTCTCTTTCTCTCTTGCAA
1738	MLOC_15776	HORVU3Hr1G056650	670	690	+	1.94e-06	TCCCCTCCACCTCTCTCTCTC
1739	MLOC_15776	HORVU3Hr1G056650	672	692	+	7.26e-07	CCCTCCACCTCTCTCTCTCTC
1740	MLOC_15776	HORVU3Hr1G056650	674	694	+	3.17e-09	CTCCACCTCTCTCTCTCTCTC
1741	MLOC_15776	HORVU3Hr1G056650	676	696	+	4.64e-10	CCACCTCTCTCTCTCTCTCTC
1742	MLOC_15776	HORVU3Hr1G056650	678	698	+	1.08e-09	ACCTCTCTCTCTCTCTCTCTG
1743	MLOC_15776	HORVU3Hr1G056650	680	700	+	1.44e-07	CTCTCTCTCTCTCTCTCTGCT
1744	MLOC_15776	HORVU3Hr1G056650	682	702	+	2.1e-07	CTCTCTCTCTCTCTCTGCTCT
1745	MLOC_15776	HORVU3Hr1G056650	684	704	+	7.28e-06	CTCTCTCTCTCTCTGCTCTTC
1746	MLOC_15776	HORVU3Hr1G056650	857	877	+	4.18e-07	TCTCACCTCTCTCTCTCTCTC
1747	MLOC_15776	HORVU3Hr1G056650	859	879	+	1.88e-09	TCACCTCTCTCTCTCTCTCTC
1748	MLOC_15776	HORVU3Hr1G056650	861	881	+	1.09e-11	ACCTCTCTCTCTCTCTCTCTC
1749	MLOC_15776	HORVU3Hr1G056650	863	883	+	2.05e-13	CTCTCTCTCTCTCTCTCTCTC
1750	MLOC_15776	HORVU3Hr1G056650	865	885	+	1.72e-09	CTCTCTCTCTCTCTCTCTCGG
1751	MLOC_15776	HORVU3Hr1G056650	869	889	+	6.55e-07	CTCTCTCTCTCTCTCGGATTC
1752	MLOC_15776	HORVU3Hr1G057020	741	761	-	3.68e-06	TCAACTTTCTTTCTCTTTATA
1753	MLOC_15776	HORVU3Hr1G064230	386	406	-	2.48e-06	CTCTCTCCCCCTCTCTCCCGG
1754	MLOC_15776	HORVU3Hr1G068970	1215	1235	+	6.15e-06	AAGTCGCTCCCTCCCTCTCTT
1755	MLOC_15776	HORVU3Hr1G068970	1319	1339	+	8.57e-06	CCGCCTCCCTCACTCTCACTG
1756	MLOC_15776	HORVU3Hr1G073190	1370	1390	+	3.01e-07	CATCATCTATCTCTCTCTCTC
1757	MLOC_15776	HORVU3Hr1G073190	1372	1392	+	1.09e-07	TCATCTATCTCTCTCTCTCTC
1758	MLOC_15776	HORVU3Hr1G073190	1374	1394	+	2.2e-11	ATCTATCTCTCTCTCTCTCTC
1759	MLOC_15776	HORVU3Hr1G073190	1376	1396	+	2.89e-12	CTATCTCTCTCTCTCTCTCTC
1760	MLOC_15776	HORVU3Hr1G073190	1378	1398	+	1.13e-12	ATCTCTCTCTCTCTCTCTCTC
1761	MLOC_15776	HORVU3Hr1G073190	1380	1400	+	2.05e-13	CTCTCTCTCTCTCTCTCTCTC
1762	MLOC_15776	HORVU3Hr1G073190	1382	1402	+	2.05e-13	CTCTCTCTCTCTCTCTCTCTC
1763	MLOC_15776	HORVU3Hr1G073190	1384	1404	+	2.05e-13	CTCTCTCTCTCTCTCTCTCTC
1764	MLOC_15776	HORVU3Hr1G073190	1386	1406	+	2.05e-13	CTCTCTCTCTCTCTCTCTCTC
1765	MLOC_15776	HORVU3Hr1G073190	1388	1408	+	2.05e-13	CTCTCTCTCTCTCTCTCTCTC
1766	MLOC_15776	HORVU3Hr1G073190	1390	1410	+	4.38e-13	CTCTCTCTCTCTCTCTCTCTA
1767	MLOC_15776	HORVU3Hr1G073190	1392	1412	+	5.78e-10	CTCTCTCTCTCTCTCTCTAGC
1768	MLOC_15776	HORVU3Hr1G073190	1394	1414	+	3.28e-07	CTCTCTCTCTCTCTCTAGCCA
1769	MLOC_15776	HORVU3Hr1G073190	1396	1416	+	1.2e-06	CTCTCTCTCTCTCTAGCCATA
1770	MLOC_15776	HORVU3Hr1G074210	574	594	-	9.66e-06	CTGCTTGTCGCTCTCTCCCTC
1771	MLOC_15776	HORVU3Hr1G075920	1401	1421	+	7.47e-06	AGACACCTCTCTCTCTCTCTC
1772	MLOC_15776	HORVU3Hr1G075920	1403	1423	+	2.12e-09	ACACCTCTCTCTCTCTCTCTC
1773	MLOC_15776	HORVU3Hr1G075920	1405	1425	+	1.09e-11	ACCTCTCTCTCTCTCTCTCTC
1774	MLOC_15776	HORVU3Hr1G075920	1407	1427	+	2.01e-10	CTCTCTCTCTCTCTCTCTCCT
1775	MLOC_15776	HORVU3Hr1G075920	1409	1429	+	1.1e-10	CTCTCTCTCTCTCTCTCCTTC
1776	MLOC_15776	HORVU3Hr1G075920	1411	1431	+	8.93e-08	CTCTCTCTCTCTCTCCTTCCT
1777	MLOC_15776	HORVU3Hr1G075920	1413	1433	+	7.11e-08	CTCTCTCTCTCTCCTTCCTTC
1778	MLOC_15776	HORVU3Hr1G075920	1417	1437	+	7.04e-06	CTCTCTCTCCTTCCTTCTTCC
1779	MLOC_15776	HORVU3Hr1G079890	542	562	-	8.78e-06	CTCTTCTCTTCTCTTTATTTC
1780	MLOC_15776	HORVU3Hr1G082440	848	868	-	2.3e-06	CTCTCTCTGTTTCTAAATATA
1781	MLOC_15776	HORVU3Hr1G084220	68	88	+	2.37e-06	TCCGCGTGCTCTCTCTCCCTC
1782	MLOC_15776	HORVU3Hr1G084220	76	96	+	5.72e-07	CTCTCTCTCCCTCTGCCTCTC
1783	MLOC_15776	HORVU3Hr1G084220	78	98	+	3.97e-06	CTCTCTCCCTCTGCCTCTCGC
1784	MLOC_15776	HORVU3Hr1G086940	1240	1260	-	4.72e-06	ATTTGTCTCCCTCCCTCCCTC
1785	MLOC_15776	HORVU3Hr1G087010	1148	1168	-	9.38e-06	CACTCTGCCTTACCCTCTCTT
1786	MLOC_15776	HORVU3Hr1G089190	23	43	-	9.23e-07	CTGTTTTTCTCTCCCCCCCTC
1787	MLOC_15776	HORVU3Hr1G089190	25	45	-	1.51e-06	CTCTGTTTTTCTCTCCCCCCC
1788	MLOC_15776	HORVU3Hr1G089190	27	47	-	2.45e-06	TCCTCTGTTTTTCTCTCCCCC
1789	MLOC_15776	HORVU3Hr1G089190	279	299	+	4.95e-06	CTGCTACTCTCTCTTATTCTC
1790	MLOC_15776	HORVU3Hr1G090270	877	897	-	3.68e-06	CTTTCTTTCCTTCTTTCTTTT
1791	MLOC_15776	HORVU3Hr1G090270	881	901	-	2.74e-06	TTTTCTTTCTTTCCTTCTTTC
1792	MLOC_15776	HORVU3Hr1G090270	988	1008	-	7.32e-06	CTTGGTTTCTTTCTCTGTTTT
1793	MLOC_15776	HORVU3Hr1G090870	1259	1279	+	4.18e-06	ACGTGTCCCTCTCTCTCCATT
1794	MLOC_15776	HORVU3Hr1G090870	1319	1339	+	1.57e-06	TCCCCCCTCGCTCTCTCTCTC
1795	MLOC_15776	HORVU3Hr1G090870	1321	1341	+	6.9e-08	CCCCCTCGCTCTCTCTCTCCC
1796	MLOC_15776	HORVU3Hr1G090870	1323	1343	+	2.33e-08	CCCTCGCTCTCTCTCTCCCAC
1797	MLOC_15776	HORVU3Hr1G090870	1325	1345	+	8.83e-08	CTCGCTCTCTCTCTCCCACGC
1798	MLOC_15776	HORVU3Hr1G092860	666	686	+	5.49e-06	CTCCCTCCCTTTCTAAATATA
1799	MLOC_15776	HORVU3Hr1G095330	185	205	-	5.61e-06	TTCTTTCTTCTTCTTTCTTTT
1800	MLOC_15776	HORVU3Hr1G095330	425	445	+	4.35e-06	ATCCCTGTTTCTCCCTCTCTG
1801	MLOC_15776	HORVU3Hr1G095330	429	449	+	3.51e-06	CTGTTTCTCCCTCTCTGCTTT
1802	MLOC_15776	HORVU3Hr1G096120	139	159	-	5.06e-06	ATAACTTTCTTACTAACTCTC
1803	MLOC_15776	HORVU3Hr1G096830	42	62	+	4.86e-06	CTAGCTCCTCTTCTCTCTCTT
1804	MLOC_15776	HORVU3Hr1G114220	870	890	+	9.66e-06	AACACTTTCTCTCTACCTAAA
1805	MLOC_15776	HORVU3Hr1G114220	872	892	+	7.07e-06	CACTTTCTCTCTACCTAAATC
1806	MLOC_15776	HORVU4Hr1G006850	1266	1286	+	2.88e-06	CACCTCCCTTTTCTCTCTCTA
1807	MLOC_15776	HORVU4Hr1G006850	1270	1290	+	1.45e-06	TCCCTTTTCTCTCTCTAAATC
1808	MLOC_15776	HORVU4Hr1G006850	1455	1475	-	1.58e-07	CTCTCTCTCTCTCTTTGTGTC
1809	MLOC_15776	HORVU4Hr1G006850	1457	1477	-	5.36e-07	CTCTCTCTCTCTCTCTTTGTG
1810	MLOC_15776	HORVU4Hr1G006850	1459	1479	-	4.57e-10	CTCTCTCTCTCTCTCTCTTTG
1811	MLOC_15776	HORVU4Hr1G006850	1461	1481	-	1.61e-11	ATCTCTCTCTCTCTCTCTCTT
1812	MLOC_15776	HORVU4Hr1G006850	1463	1483	-	3.1e-08	AGATCTCTCTCTCTCTCTCTC
1813	MLOC_15776	HORVU4Hr1G006850	1465	1485	-	1.65e-08	TCAGATCTCTCTCTCTCTCTC
1814	MLOC_15776	HORVU4Hr1G006850	551	571	-	6.55e-07	CTCCTTCCTTCTATCTCTCTT
1815	MLOC_15776	HORVU4Hr1G006850	553	573	-	6.48e-07	TTCTCCTTCCTTCTATCTCTC
1816	MLOC_15776	HORVU4Hr1G011120	62	82	-	3.76e-06	ATCTATCTATCTATCTATATA
1817	MLOC_15776	HORVU4Hr1G011120	66	86	-	6.35e-07	ATCTATCTATCTATCTATCTA
1818	MLOC_15776	HORVU4Hr1G011120	68	88	-	7.02e-06	CTATCTATCTATCTATCTATC
1819	MLOC_15776	HORVU4Hr1G011120	70	90	-	6.35e-07	ATCTATCTATCTATCTATCTA
1820	MLOC_15776	HORVU4Hr1G011120	74	94	-	2.51e-06	ATATATCTATCTATCTATCTA
1821	MLOC_15776	HORVU4Hr1G012240	17	37	-	1.35e-06	TTCATTCTCTTTCTTCTTCTC
1822	MLOC_15776	HORVU4Hr1G012850	1158	1178	-	2.55e-06	TTAACTTTCTCTCCCACCCTC
1823	MLOC_15776	HORVU4Hr1G013180	159	179	-	5.21e-06	ATATTTCTTTTTCTCACCATC
1824	MLOC_15776	HORVU4Hr1G015640	1011	1031	-	5.01e-06	TCCTCCTTTTCTCTCTGCCTT
1825	MLOC_15776	HORVU4Hr1G024360	71	91	-	4.82e-06	TTTTTTCCTTCTCTTTCTTTT
1826	MLOC_15776	HORVU4Hr1G024360	73	93	-	7.56e-06	TTTTTTTTCCTTCTCTTTCTT
1827	MLOC_15776	HORVU4Hr1G027030	1224	1244	+	8.71e-06	CTCCTTTCCTTTCTTCCTTTA
1828	MLOC_15776	HORVU4Hr1G027030	1376	1396	-	6.91e-07	CAGTCTCTCTCACCCTATCTA
1829	MLOC_15776	HORVU4Hr1G027030	1380	1400	-	9.27e-06	CCTACAGTCTCTCTCACCCTA
1830	MLOC_15776	HORVU4Hr1G029350	1097	1117	-	7.56e-07	CCCAGTCTCTTTCTTTCCCTT
1831	MLOC_15776	HORVU4Hr1G029350	1101	1121	-	4.56e-06	CTATCCCAGTCTCTTTCTTTC
1832	MLOC_15776	HORVU4Hr1G029350	1399	1419	+	9.12e-06	CTCCTTCTTCTTCTCCTTCTC
1833	MLOC_15776	HORVU4Hr1G029350	929	949	-	3.06e-07	CTCTCTCAGTCTCTCTGTCGC
1834	MLOC_15776	HORVU4Hr1G032780	1018	1038	-	9.62e-06	CATTCTCTCTCTCTACAACAA
1835	MLOC_15776	HORVU4Hr1G032780	1020	1040	-	3.31e-06	TCCATTCTCTCTCTCTACAAC
1836	MLOC_15776	HORVU4Hr1G032780	1024	1044	-	4.14e-06	GTGTTCCATTCTCTCTCTCTA
1837	MLOC_15776	HORVU4Hr1G035810	1126	1146	+	3.14e-06	AACGTACCTTCTCTCTCTCTT
1838	MLOC_15776	HORVU4Hr1G035810	1383	1403	+	8.71e-06	CCCACACTCCCTCCCTCCCTT
1839	MLOC_15776	HORVU4Hr1G040950	107	127	-	1.28e-06	CTCTCTCTTTCTCTTTTGCTC
1840	MLOC_15776	HORVU4Hr1G040950	111	131	-	1.72e-06	CTAGCTCTCTCTTTCTCTTTT
1841	MLOC_15776	HORVU4Hr1G040950	113	133	-	4.12e-08	CCCTAGCTCTCTCTTTCTCTT
1842	MLOC_15776	HORVU4Hr1G040950	87	107	-	6.64e-06	CCGTCATCTTCTCTCCCTCTT
1843	MLOC_15776	HORVU4Hr1G046610	382	402	+	3.28e-06	TCGGATCTCTCTTTCTCTCTC
1844	MLOC_15776	HORVU4Hr1G046610	384	404	+	5.25e-07	GGATCTCTCTTTCTCTCTCTC
1845	MLOC_15776	HORVU4Hr1G046610	386	406	+	2.95e-09	ATCTCTCTTTCTCTCTCTCTG
1846	MLOC_15776	HORVU4Hr1G046610	388	408	+	1.2e-07	CTCTCTTTCTCTCTCTCTGCC
1847	MLOC_15776	HORVU4Hr1G046610	390	410	+	6.16e-09	CTCTTTCTCTCTCTCTGCCTT
1848	MLOC_15776	HORVU4Hr1G046610	983	1003	-	5.53e-06	TCCTTGTTTTTTCTTTCTTTC
1849	MLOC_15776	HORVU4Hr1G047240	634	654	-	9.62e-06	TTAAAGCTCTCTCTATCATTT
1850	MLOC_15776	HORVU4Hr1G048140	157	177	+	8.5e-06	AACCATTTTTTTCTCTGTTTC
1851	MLOC_15776	HORVU4Hr1G055450	1052	1072	-	9.9e-06	CTCTTCTTCTCACTCTACTTT
1852	MLOC_15776	HORVU4Hr1G055450	649	669	-	1.61e-08	CTCCCTCTCTCTCTCTCTCGG
1853	MLOC_15776	HORVU4Hr1G055450	651	671	-	2e-11	CTCTCCCTCTCTCTCTCTCTC
1854	MLOC_15776	HORVU4Hr1G055450	653	673	-	6.47e-12	CTCTCTCCCTCTCTCTCTCTC
1855	MLOC_15776	HORVU4Hr1G055450	655	675	-	2.84e-10	CCCTCTCTCCCTCTCTCTCTC
1856	MLOC_15776	HORVU4Hr1G055450	657	677	-	1.3e-08	CTCCCTCTCTCCCTCTCTCTC
1857	MLOC_15776	HORVU4Hr1G055450	659	679	-	2.14e-09	CTCTCCCTCTCTCCCTCTCTC
1858	MLOC_15776	HORVU4Hr1G055450	661	681	-	3.44e-10	CTCTCTCCCTCTCTCCCTCTC
1859	MLOC_15776	HORVU4Hr1G055450	663	683	-	8.76e-10	CTCTCTCTCCCTCTCTCCCTC
1860	MLOC_15776	HORVU4Hr1G055450	665	685	-	3.32e-08	CTCTCTCTCTCCCTCTCTCCC
1861	MLOC_15776	HORVU4Hr1G055450	667	687	-	2.84e-10	CCCTCTCTCTCTCCCTCTCTC
1862	MLOC_15776	HORVU4Hr1G055450	669	689	-	2.68e-10	CTCCCTCTCTCTCTCCCTCTC
1863	MLOC_15776	HORVU4Hr1G055450	671	691	-	6.14e-07	AGCTCCCTCTCTCTCTCCCTC
1864	MLOC_15776	HORVU4Hr1G055450	673	693	-	1.61e-07	CAAGCTCCCTCTCTCTCTCCC
1865	MLOC_15776	HORVU4Hr1G055450	675	695	-	4.94e-07	GTCAAGCTCCCTCTCTCTCTC
1866	MLOC_15776	HORVU4Hr1G061070	755	775	-	9.94e-06	TCTCCTCTCTCTCCATCTCCA
1867	MLOC_15776	HORVU4Hr1G063150	837	857	-	9.29e-08	CTCTCTCTCTCTCTTCCTTTG
1868	MLOC_15776	HORVU4Hr1G063150	839	859	-	2.58e-09	CTCTCTCTCTCTCTCTTCCTT
1869	MLOC_15776	HORVU4Hr1G063150	841	861	-	3.17e-10	CTCTCTCTCTCTCTCTCTTCC
1870	MLOC_15776	HORVU4Hr1G063150	843	863	-	1.77e-11	CCCTCTCTCTCTCTCTCTCTT
1871	MLOC_15776	HORVU4Hr1G063150	845	865	-	3.92e-11	CCCCCTCTCTCTCTCTCTCTC
1872	MLOC_15776	HORVU4Hr1G063150	847	867	-	1.91e-09	CCCCCCCTCTCTCTCTCTCTC
1873	MLOC_15776	HORVU4Hr1G063150	849	869	-	5.28e-09	CTCCCCCCCTCTCTCTCTCTC
1874	MLOC_15776	HORVU4Hr1G063150	851	871	-	2.33e-08	CTCTCCCCCCCTCTCTCTCTC
1875	MLOC_15776	HORVU4Hr1G063150	853	873	-	3.81e-07	CTCTCTCCCCCCCTCTCTCTC
1876	MLOC_15776	HORVU4Hr1G063150	855	875	-	1.03e-06	CTCTCTCTCCCCCCCTCTCTC
1877	MLOC_15776	HORVU4Hr1G063150	857	877	-	1.39e-06	TTCTCTCTCTCCCCCCCTCTC
1878	MLOC_15776	HORVU4Hr1G063150	859	879	-	1.49e-06	TCTTCTCTCTCTCCCCCCCTC
1879	MLOC_15776	HORVU4Hr1G063150	861	881	-	4.8e-06	CCTCTTCTCTCTCTCCCCCCC
1880	MLOC_15776	HORVU4Hr1G063150	863	883	-	6.96e-06	GTCCTCTTCTCTCTCTCCCCC
1881	MLOC_15776	HORVU4Hr1G070180	1297	1317	+	9.34e-06	TCGCTTCGCTCTCTCTCCCAC
1882	MLOC_15776	HORVU4Hr1G070180	1299	1319	+	2.11e-06	GCTTCGCTCTCTCTCCCACTC
1883	MLOC_15776	HORVU4Hr1G070180	1301	1321	+	6.91e-07	TTCGCTCTCTCTCCCACTCCC
1884	MLOC_15776	HORVU4Hr1G070180	1305	1325	+	8.34e-07	CTCTCTCTCCCACTCCCTTTT
1885	MLOC_15776	HORVU4Hr1G070180	741	761	-	1.5e-06	TCCTTGCTTTTTCTCTCTCGA
1886	MLOC_15776	HORVU4Hr1G075010	865	885	+	3.77e-07	CTTGGTTTCTCTCTCTCTTTT
1887	MLOC_15776	HORVU4Hr1G075010	871	891	+	5.9e-06	TTCTCTCTCTCTTTTTGTTTT
1888	MLOC_15776	HORVU4Hr1G085090	856	876	+	1.54e-08	TTCTTCTTCTTTCTCTCTCTC
1889	MLOC_15776	HORVU4Hr1G085090	858	878	+	1.25e-08	CTTCTTCTTTCTCTCTCTCTC
1890	MLOC_15776	HORVU4Hr1G085090	860	880	+	1.18e-08	TCTTCTTTCTCTCTCTCTCTT
1891	MLOC_15776	HORVU4Hr1G085090	862	882	+	1.03e-09	TTCTTTCTCTCTCTCTCTTTT
1892	MLOC_15776	HORVU4Hr1G085090	864	884	+	2.89e-08	CTTTCTCTCTCTCTCTTTTTT
1893	MLOC_15776	HORVU4Hr1G085090	866	886	+	6.88e-07	TTCTCTCTCTCTCTTTTTTAT
1894	MLOC_15776	HORVU4Hr1G085800	800	820	-	2.35e-06	CTCTAATTCTCTCCCTCCCCC
1895	MLOC_15776	HORVU4Hr1G087100	291	311	+	9.86e-06	ATGCATGCCTCTCTATCTATC
1896	MLOC_15776	HORVU4Hr1G087100	295	315	+	1.79e-06	ATGCCTCTCTATCTATCTATA
1897	MLOC_15776	HORVU4Hr1G087100	297	317	+	8.36e-06	GCCTCTCTATCTATCTATATA
1898	MLOC_15776	HORVU5Hr1G007830	271	291	+	2.46e-06	CCACCTCTCCCTCTCCCACTA
1899	MLOC_15776	HORVU5Hr1G007890	903	923	+	3.89e-07	TCCAATCCCTCTCTCTCTCCA
1900	MLOC_15776	HORVU5Hr1G007890	905	925	+	1.68e-07	CAATCCCTCTCTCTCTCCATC
1901	MLOC_15776	HORVU5Hr1G007890	907	927	+	1.54e-07	ATCCCTCTCTCTCTCCATCAC
1902	MLOC_15776	HORVU5Hr1G007890	909	929	+	1.34e-06	CCCTCTCTCTCTCCATCACCT
1903	MLOC_15776	HORVU5Hr1G009460	1060	1080	-	5.28e-07	CTCTCTTCTTCTCTAACTTTC
1904	MLOC_15776	HORVU5Hr1G009460	1062	1082	-	6.34e-06	AACTCTCTTCTTCTCTAACTT
1905	MLOC_15776	HORVU5Hr1G010900	1180	1200	+	1.36e-07	CACGAGGTCTCTCTCTCTCTC
1906	MLOC_15776	HORVU5Hr1G010900	1182	1202	+	4.79e-07	CGAGGTCTCTCTCTCTCTCTC
1907	MLOC_15776	HORVU5Hr1G010900	1184	1204	+	3.4e-08	AGGTCTCTCTCTCTCTCTCTC
1908	MLOC_15776	HORVU5Hr1G010900	1186	1206	+	1.7e-11	GTCTCTCTCTCTCTCTCTCTC
1909	MLOC_15776	HORVU5Hr1G010900	1188	1208	+	3.38e-11	CTCTCTCTCTCTCTCTCTCTG
1910	MLOC_15776	HORVU5Hr1G010900	1190	1210	+	6.07e-07	CTCTCTCTCTCTCTCTCTGGG
1911	MLOC_15776	HORVU5Hr1G011100	776	796	-	4.68e-06	ATTTTCTTCTCTCTATATTTC
1912	MLOC_15776	HORVU5Hr1G018340	1465	1485	-	2e-07	CCCCCTCTCTCTCCTTATCTC
1913	MLOC_15776	HORVU5Hr1G018480	1276	1296	-	5.14e-06	CTCTCACACACACTCTCTCTA
1914	MLOC_15776	HORVU5Hr1G018480	1282	1302	-	1.94e-06	CTCTCTCTCTCACACACACTC
1915	MLOC_15776	HORVU5Hr1G018480	1284	1304	-	3.9e-06	ATCTCTCTCTCTCACACACAC
1916	MLOC_15776	HORVU5Hr1G018480	1288	1308	-	1.44e-06	TAGGATCTCTCTCTCTCACAC
1917	MLOC_15776	HORVU5Hr1G037120	1319	1339	+	8.97e-06	CTTCTTCTTCTTCTCTCCCTA
1918	MLOC_15776	HORVU5Hr1G037120	1321	1341	+	8.46e-06	TCTTCTTCTTCTCTCCCTATC
1919	MLOC_15776	HORVU5Hr1G037120	1323	1343	+	8.46e-07	TTCTTCTTCTCTCCCTATCTA
1920	MLOC_15776	HORVU5Hr1G037120	1325	1345	+	9.9e-06	CTTCTTCTCTCCCTATCTATC
1921	MLOC_15776	HORVU5Hr1G037120	1329	1349	+	6.75e-06	TTCTCTCCCTATCTATCCCCT
1922	MLOC_15776	HORVU5Hr1G037920	1456	1476	-	7.63e-06	CTCTCTCTCTCTCTGGCTCGA
1923	MLOC_15776	HORVU5Hr1G037920	1458	1478	-	1.78e-08	CTCTCTCTCTCTCTCTGGCTC
1924	MLOC_15776	HORVU5Hr1G037920	1460	1480	-	3.4e-08	CTCTCTCTCTCTCTCTCTGGC
1925	MLOC_15776	HORVU5Hr1G037920	1462	1482	-	3.38e-11	CTCTCTCTCTCTCTCTCTCTG
1926	MLOC_15776	HORVU5Hr1G037920	1464	1484	-	2.05e-13	CTCTCTCTCTCTCTCTCTCTC
1927	MLOC_15776	HORVU5Hr1G037920	1466	1486	-	1.14e-09	CGCTCTCTCTCTCTCTCTCTC
1928	MLOC_15776	HORVU5Hr1G037920	1468	1488	-	4.92e-08	AGCGCTCTCTCTCTCTCTCTC
1929	MLOC_15776	HORVU5Hr1G037920	1470	1490	-	3.66e-08	AAAGCGCTCTCTCTCTCTCTC
1930	MLOC_15776	HORVU5Hr1G037920	1472	1492	-	1.6e-06	TAAAAGCGCTCTCTCTCTCTC
1931	MLOC_15776	HORVU5Hr1G037920	958	978	-	2.67e-06	CTCTCTCCTTCTCTTGCTCTT
1932	MLOC_15776	HORVU5Hr1G037920	960	980	-	4.6e-06	TTCTCTCTCCTTCTCTTGCTC
1933	MLOC_15776	HORVU5Hr1G037920	964	984	-	5.12e-07	CCCGTTCTCTCTCCTTCTCTT
1934	MLOC_15776	HORVU5Hr1G037920	966	986	-	6.21e-06	GCCCCGTTCTCTCTCCTTCTC
1935	MLOC_15776	HORVU5Hr1G042220	971	991	+	4.2e-06	TTGATGCTCTTTCTCCGTCTC
1936	MLOC_15776	HORVU5Hr1G047060	1244	1264	+	5.21e-06	CCTTTCTCCTCTCTCTTTCTA
1937	MLOC_15776	HORVU5Hr1G047060	148	168	-	8.46e-06	TCCTCTTTTTCTCCATCTCCT
1938	MLOC_15776	HORVU5Hr1G047060	150	170	-	6.31e-06	TCTCCTCTTTTTCTCCATCTC
1939	MLOC_15776	HORVU5Hr1G048690	1431	1451	+	5.35e-06	CATCCCCTCCCTCTCCCTCTC
1940	MLOC_15776	HORVU5Hr1G048690	1433	1453	+	3.85e-06	TCCCCTCCCTCTCCCTCTCCT
1941	MLOC_15776	HORVU5Hr1G048690	1437	1457	+	5.04e-06	CTCCCTCTCCCTCTCCTCTTC
1942	MLOC_15776	HORVU5Hr1G048690	1439	1459	+	3.97e-06	CCCTCTCCCTCTCCTCTTCTC
1943	MLOC_15776	HORVU5Hr1G049220	307	327	+	3.7e-06	ATTTGTCCATCTCTCTCTCCC
1944	MLOC_15776	HORVU5Hr1G049220	311	331	+	3.1e-06	GTCCATCTCTCTCTCCCACCC
1945	MLOC_15776	HORVU5Hr1G049220	313	333	+	1.01e-06	CCATCTCTCTCTCCCACCCTT
1946	MLOC_15776	HORVU5Hr1G049220	317	337	+	9.28e-07	CTCTCTCTCCCACCCTTTCTC
1947	MLOC_15776	HORVU5Hr1G049220	321	341	+	6.93e-06	CTCTCCCACCCTTTCTCTCTC
1948	MLOC_15776	HORVU5Hr1G049220	323	343	+	1.39e-08	CTCCCACCCTTTCTCTCTCTC
1949	MLOC_15776	HORVU5Hr1G049220	325	345	+	6.74e-07	CCCACCCTTTCTCTCTCTCAT
1950	MLOC_15776	HORVU5Hr1G049220	327	347	+	7.12e-07	CACCCTTTCTCTCTCTCATGA
1951	MLOC_15776	HORVU5Hr1G053810	277	297	-	7.44e-06	CTCTTTTTTTCTTTTTCTTTA
1952	MLOC_15776	HORVU5Hr1G053810	279	299	-	9.69e-07	TTCTCTTTTTTTCTTTTTCTT
1953	MLOC_15776	HORVU5Hr1G053810	847	867	-	2.33e-06	CTCGGTCTTTCTCTCTCCACC
1954	MLOC_15776	HORVU5Hr1G053980	772	792	+	4.97e-07	TTCTTATTCGCTCTCTCTCTC
1955	MLOC_15776	HORVU5Hr1G053980	774	794	+	1.24e-07	CTTATTCGCTCTCTCTCTCTT
1956	MLOC_15776	HORVU5Hr1G053980	776	796	+	2.02e-07	TATTCGCTCTCTCTCTCTTTT
1957	MLOC_15776	HORVU5Hr1G053980	778	798	+	8.17e-07	TTCGCTCTCTCTCTCTTTTGT
1958	MLOC_15776	HORVU5Hr1G057570	1109	1129	-	2.55e-06	CTCTCCCTCTCGCTCTCCCGC
1959	MLOC_15776	HORVU5Hr1G057570	1111	1131	-	2.53e-07	CTCTCTCCCTCTCGCTCTCCC
1960	MLOC_15776	HORVU5Hr1G057570	1113	1133	-	1.64e-07	ATCTCTCTCCCTCTCGCTCTC
1961	MLOC_15776	HORVU5Hr1G057570	1115	1135	-	1.97e-06	CTATCTCTCTCCCTCTCGCTC
1962	MLOC_15776	HORVU5Hr1G057570	1117	1137	-	5.12e-08	ATCTATCTCTCTCCCTCTCGC
1963	MLOC_15776	HORVU5Hr1G057570	1119	1139	-	3.95e-07	ATATCTATCTCTCTCCCTCTC
1964	MLOC_15776	HORVU5Hr1G057570	1121	1141	-	1.75e-06	GAATATCTATCTCTCTCCCTC
1965	MLOC_15776	HORVU5Hr1G059860	1136	1156	-	9.62e-06	CATTCTCTCTCTCTACAACAA
1966	MLOC_15776	HORVU5Hr1G059860	1138	1158	-	3.31e-06	TCCATTCTCTCTCTCTACAAC
1967	MLOC_15776	HORVU5Hr1G059860	1142	1162	-	4.14e-06	GTGTTCCATTCTCTCTCTCTA
1968	MLOC_15776	HORVU5Hr1G060800	86	106	-	7.32e-06	CTCTCCTCTTCTCTCTCATCC
1969	MLOC_15776	HORVU5Hr1G060800	88	108	-	1.93e-06	CTCTCTCCTCTTCTCTCTCAT
1970	MLOC_15776	HORVU5Hr1G064080	1358	1378	+	9.9e-06	ATCTTTCTTCCTTTCTCTTTC
1971	MLOC_15776	HORVU5Hr1G064080	1360	1380	+	4.93e-06	CTTTCTTCCTTTCTCTTTCCT
1972	MLOC_15776	HORVU5Hr1G064080	1405	1425	+	6.15e-06	TCCCCTCCCTTTCTTTATCCC
1973	MLOC_15776	HORVU5Hr1G064080	1409	1429	+	9.15e-06	CTCCCTTTCTTTATCCCCCCC
1974	MLOC_15776	HORVU5Hr1G064580	116	136	-	4.84e-06	TCCTCTCTCTCTCTCAGTGTT
1975	MLOC_15776	HORVU5Hr1G064580	120	140	-	2.48e-06	CCTTTCCTCTCTCTCTCTCAG
1976	MLOC_15776	HORVU5Hr1G064580	122	142	-	1.41e-08	CCCCTTTCCTCTCTCTCTCTC
1977	MLOC_15776	HORVU5Hr1G064580	124	144	-	1.36e-06	CCCCCCTTTCCTCTCTCTCTC
1978	MLOC_15776	HORVU5Hr1G067200	1462	1482	-	5.53e-06	CTCTCGCTCTCGCTCTCTACT
1979	MLOC_15776	HORVU5Hr1G067200	1464	1484	-	2.97e-07	ATCTCTCGCTCTCGCTCTCTA
1980	MLOC_15776	HORVU5Hr1G067200	435	455	+	8.82e-06	CCATCCTTTTCTCTTTCCTTC
1981	MLOC_15776	HORVU5Hr1G073220	256	276	+	1.9e-06	TTCTCGCTCGCTCTATCTATC
1982	MLOC_15776	HORVU5Hr1G073220	258	278	+	3.03e-07	CTCGCTCGCTCTATCTATCTA
1983	MLOC_15776	HORVU5Hr1G074200	210	230	+	6.23e-06	TTAGTTCCCTCTCTTTCTCCT
1984	MLOC_15776	HORVU5Hr1G078320	364	384	-	8.93e-06	ATGTGTGCATTTCTCTCTCTA
1985	MLOC_15776	HORVU5Hr1G080980	657	677	+	5.49e-06	CTCACTTCCCTTCCCTCTCTT
1986	MLOC_15776	HORVU5Hr1G080980	671	691	+	7.16e-06	CTCTCTTCTCCTCTATCTCCT
1987	MLOC_15776	HORVU5Hr1G080980	673	693	+	4.6e-06	CTCTTCTCCTCTATCTCCTTC
1988	MLOC_15776	HORVU5Hr1G085710	1228	1248	+	5.44e-06	ACCAATCCATCTCCCTCTCTC
1989	MLOC_15776	HORVU5Hr1G085710	1232	1252	+	7.9e-07	ATCCATCTCCCTCTCTCCTTC
1990	MLOC_15776	HORVU5Hr1G085710	1234	1254	+	3.33e-07	CCATCTCCCTCTCTCCTTCTA
1991	MLOC_15776	HORVU5Hr1G085710	1236	1256	+	5.53e-06	ATCTCCCTCTCTCCTTCTAGC
1992	MLOC_15776	HORVU5Hr1G087970	675	695	-	9.12e-06	TTCTTTTTTTTTCCTTTTCTC
1993	MLOC_15776	HORVU5Hr1G088430	1018	1038	-	7.78e-07	ACCTTATCCTCTCTTTCTCTA
1994	MLOC_15776	HORVU5Hr1G092660	1005	1025	+	9.69e-06	GAAACTCTGTTTCTCTCCCTT
1995	MLOC_15776	HORVU5Hr1G092660	1007	1027	+	5.55e-07	AACTCTGTTTCTCTCCCTTTC
1996	MLOC_15776	HORVU5Hr1G092660	1009	1029	+	1.01e-06	CTCTGTTTCTCTCCCTTTCTG
1997	MLOC_15776	HORVU5Hr1G092660	147	167	-	4.91e-06	TCTTCTTCTTCTCTCCCTCTT
1998	MLOC_15776	HORVU5Hr1G093640	324	344	-	4.64e-06	CTCTTTCTCCTTCTCTACTAC
[truncated: 22,026 more rows]

## Sheet: Table S5c
Table S5c. TF binding sites in the promoter region (1500 bp) of WT DRS upregulated proteins
#	TF	target	start	stop	strand	p-value	matched sequence
1	MLOC_10221	HORVU7Hr1G117880	736	756	+	2.06e-06	TTGCACGTATCCCTAGATTTA
2	MLOC_10221	HORVU7Hr1G117880	880	900	-	3.62e-06	TTGCGCGTATCCCTAGGTTGA
3	MLOC_10278	HORVU4Hr1G057410	767	775	-	8.51e-06	TTTAGGTTG
4	MLOC_10556	HORVU2Hr1G073740	19	33	-	8.83e-06	AAATGAGACCGTTGC
5	MLOC_10556	HORVU7Hr1G001040	484	498	+	3.74e-06	AATTGTGGCCGTTAT
6	MLOC_10823	HORVU1Hr1G081900	1179	1189	+	1.13e-06	GAATGTATCTA
7	MLOC_10823	HORVU1Hr1G081900	1205	1215	-	6.41e-06	AAATGTATCTA
8	MLOC_10823	HORVU2Hr1G086080	92	102	+	6.41e-06	TAATGTATCTA
9	MLOC_10823	HORVU2Hr1G115960	317	327	-	3.67e-06	TAATGTATCTG
10	MLOC_10823	HORVU2Hr1G123650	684	694	+	7.19e-06	GGATGTATCTA
11	MLOC_10823	HORVU2Hr1G123650	710	720	-	1.13e-06	GAATGTATCTA
12	MLOC_10823	HORVU7Hr1G117880	11	21	+	6.41e-06	TAATGTATCTA
13	MLOC_10987	HORVU3Hr1G067110	902	916	+	9.59e-06	ACCTTCCCTGGTTCT
14	MLOC_10987	HORVU7Hr1G093020	107	121	-	3.38e-06	CCCTGCACCAGATCA
15	MLOC_12078	HORVU2Hr1G077230	1222	1231	+	5.49e-06	GCGTTGACCG
16	MLOC_12078	HORVU2Hr1G115960	39	48	+	9.95e-06	TCGTTGACCA
17	MLOC_12078	HORVU3Hr1G006450	696	705	+	3.94e-06	CCGTTGACCA
18	MLOC_12078	HORVU5Hr1G012160	354	363	-	6.43e-06	TCGTTGACCT
19	MLOC_12079	HORVU2Hr1G038990	776	788	-	2.84e-06	AATTGACTTTTTT
20	MLOC_12079	HORVU2Hr1G120150	1282	1294	-	1e-05	TTTTGACTTTGAA
21	MLOC_12079	HORVU3Hr1G006450	1171	1183	+	7.22e-07	ATTTGACTTTTTC
22	MLOC_12079	HORVU3Hr1G037720	193	205	+	1.97e-06	CGTTGACTTTGTT
23	MLOC_12079	HORVU4Hr1G009990	976	988	+	2.94e-06	GTTTGACTTTTGC
24	MLOC_12079	HORVU7Hr1G027860	924	936	-	3.56e-06	TTTTGACTTTCTA
25	MLOC_12079	HORVU7Hr1G059130	29	41	+	1.98e-08	CGTTGACTTTTTT
26	MLOC_12223	HORVU1Hr1G005120	811	825	-	2.38e-06	GCAGGTGGCGGCGGT
27	MLOC_12223	HORVU1Hr1G005120	927	941	-	7.7e-06	TCAGAAGGCGGTGGC
28	MLOC_12223	HORVU2Hr1G005320	456	470	+	3.84e-06	CGCGGCAGCGGCGGC
29	MLOC_12223	HORVU2Hr1G005320	459	473	+	5.59e-07	GGCAGCGGCGGCGGC
30	MLOC_12223	HORVU2Hr1G021700	732	746	-	5.25e-08	GGTGGCGGCGGCGGC
31	MLOC_12223	HORVU2Hr1G021700	735	749	-	6.86e-08	GGCGGTGGCGGCGGC
32	MLOC_12223	HORVU2Hr1G021700	738	752	-	8.09e-06	TGCGGCGGTGGCGGC
33	MLOC_12223	HORVU2Hr1G036110	1327	1341	-	6.45e-06	TGGTGCAGCGGTGGC
34	MLOC_12223	HORVU2Hr1G036110	1363	1377	-	8.17e-06	GGGGGGAGCGGTGGT
35	MLOC_12223	HORVU2Hr1G114260	1427	1441	-	7.48e-06	GGGAGCGGCGGCGGG
36	MLOC_12223	HORVU3Hr1G023370	1084	1098	-	5.81e-06	CCAGGTGGCGGTGGA
37	MLOC_12223	HORVU3Hr1G023370	1255	1269	-	1.24e-06	GGTGGGGGCGGCGGA
38	MLOC_12223	HORVU3Hr1G023370	499	513	+	4.71e-07	GACGGCAGCGGTGGA
39	MLOC_12223	HORVU3Hr1G023370	524	538	+	1.48e-07	GACGGTGGCGGTGGA
40	MLOC_12223	HORVU3Hr1G085420	171	185	+	8.34e-06	GGCGACGGTGGCGGC
41	MLOC_12223	HORVU4Hr1G009990	200	214	-	3.66e-07	GGTGACGGCGGCGGA
42	MLOC_12223	HORVU4Hr1G009990	225	239	-	6.25e-06	GGCGGAGGCGGAGCA
43	MLOC_12223	HORVU5Hr1G040970	160	174	+	2.48e-06	AGCAGCAGCGGTGGA
44	MLOC_12223	HORVU5Hr1G040970	282	296	+	9.03e-06	GCTAGCAGCGGCGGA
45	MLOC_12223	HORVU5Hr1G040970	32	46	+	2.51e-07	GGCGGCAGCGGCGGC
46	MLOC_12223	HORVU5Hr1G040970	35	49	+	7.37e-07	GGCAGCGGCGGCGGT
47	MLOC_12223	HORVU5Hr1G040970	38	52	+	2.51e-06	AGCGGCGGCGGTGAA
48	MLOC_12223	HORVU5Hr1G077790	1425	1439	-	6.77e-07	GGCGGTGGTGGTGGC
49	MLOC_12223	HORVU5Hr1G077790	1428	1442	-	7.87e-07	GGCGGCGGTGGTGGT
50	MLOC_12223	HORVU5Hr1G077790	1431	1445	-	7.24e-06	CTAGGCGGCGGTGGT
51	MLOC_12223	HORVU5Hr1G093650	877	891	-	5.75e-06	GCGGGAAGCGGCGGT
52	MLOC_12223	HORVU5Hr1G096940	1243	1257	-	3.12e-07	GTGGGAGGCGGTGGA
53	MLOC_12223	HORVU5Hr1G122350	1188	1202	-	1.56e-06	GGAGGAGGCGGCGCC
54	MLOC_12223	HORVU5Hr1G122350	1191	1205	-	3.67e-06	GGAGGAGGAGGCGGC
55	MLOC_12223	HORVU6Hr1G048410	1365	1379	+	8.01e-06	CGAGCAGGCGGCGGA
56	MLOC_12223	HORVU6Hr1G048410	1486	1500	-	2.45e-06	GGCGGCAACGGTGGA
57	MLOC_12223	HORVU6Hr1G076190	981	995	-	3.71e-06	CTTGGCGGCGGTGGC
58	MLOC_12223	HORVU6Hr1G083160	501	515	-	5.63e-06	GGCGGCAGTGGCGGT
59	MLOC_12223	HORVU7Hr1G027860	1325	1339	-	6.18e-06	CGAGGAGGCGGAGGA
60	MLOC_12223	HORVU7Hr1G045640	1371	1385	+	9.13e-06	CGTGGTGGTGGTGGT
61	MLOC_12223	HORVU7Hr1G058310	1445	1459	+	1.82e-06	GAAGGAGGCGGCGGG
62	MLOC_12223	HORVU7Hr1G058310	395	409	+	6.12e-06	TGGTGCGGCGGCGGC
63	MLOC_12223	HORVU7Hr1G058310	497	511	+	7.85e-06	AGCTCCGGCGGTGGC
64	MLOC_12223	HORVU7Hr1G076300	1479	1493	+	3.25e-06	AGCAGCGGCGGCGGC
65	MLOC_12223	HORVU7Hr1G076300	1482	1496	+	5.65e-07	AGCGGCGGCGGCGGC
66	MLOC_12223	HORVU7Hr1G076300	1485	1499	+	5.8e-08	GGCGGCGGCGGCGGC
67	MLOC_12223	HORVU7Hr1G093370	1163	1177	+	5.59e-07	GGTGACGGCGGCGGC
68	MLOC_12223	HORVU7Hr1G093370	804	818	-	7.77e-06	GGTGTTGGCGGTGCC
69	MLOC_12223	HORVU7Hr1G093370	968	982	-	1.23e-06	GGCTGCGGCGGCGGG
70	MLOC_13438	HORVU1Hr1G000440	1125	1139	+	1.41e-06	CGTGTTTTGCACGTC
71	MLOC_13438	HORVU1Hr1G076470	921	935	-	6.39e-06	CATGTGGTTCACGTG
72	MLOC_13438	HORVU3Hr1G022850	1421	1435	-	3e-07	CGCGTGTGGCACGTG
73	MLOC_13438	HORVU3Hr1G085420	1158	1172	-	9.01e-06	CTGTTTTTGCACGTG
74	MLOC_13932	HORVU2Hr1G094510	1231	1248	+	3.96e-06	TCGTGAGGCAGAAGCAAA
75	MLOC_13932	HORVU4Hr1G066230	1131	1148	-	3.77e-06	GCGTATCGAAGACGAAAC
76	MLOC_13932	HORVU4Hr1G080820	415	432	-	7.68e-06	ACGTAACGGACACGACAC
77	MLOC_13932	HORVU5Hr1G025900	1328	1345	+	4.47e-06	ACTTGTTTCACAAGTCAG
78	MLOC_13932	HORVU5Hr1G122350	1137	1154	+	5.88e-06	CCGTGACGTAGAAGTAAC
79	MLOC_13932	HORVU7Hr1G080070	495	512	+	7.82e-06	GCGTGCACTTCAAGGAAG
80	MLOC_14118	HORVU1Hr1G061210	64	72	-	5.79e-06	AAGATATTT
81	MLOC_14118	HORVU4Hr1G057410	773	781	-	5.79e-06	AAGATATTT
82	MLOC_14118	HORVU4Hr1G057410	869	877	-	5.79e-06	AAGATATTT
83	MLOC_14118	HORVU5Hr1G082810	1332	1340	-	5.79e-06	AAGATATTT
84	MLOC_14118	HORVU5Hr1G082990	1207	1215	-	5.79e-06	AAGATATTT
85	MLOC_14118	HORVU6Hr1G084510	1164	1172	-	5.79e-06	AAGATATTT
86	MLOC_14118	HORVU6Hr1G084510	75	83	-	5.79e-06	AAGATATTT
87	MLOC_14305	HORVU3Hr1G108610	1257	1275	+	7.12e-06	TAATGACCTCTAGTCCATA
88	MLOC_14305	HORVU3Hr1G108610	1257	1275	-	7.12e-06	TATGGACTAGAGGTCATTA
89	MLOC_14363	HORVU1Hr1G081900	641	657	+	5.56e-06	AGAAAATCGACAAAACA
90	MLOC_14363	HORVU2Hr1G060730	863	879	+	2.18e-06	GAAGAGAAGACAAAAAA
91	MLOC_14363	HORVU2Hr1G086080	541	557	+	9.01e-06	AGCAAAAGAACAAAAAA
92	MLOC_14363	HORVU3Hr1G085420	1090	1106	+	2.44e-06	CAGGACACGACAAAACT
93	MLOC_14363	HORVU3Hr1G085420	813	829	+	5.69e-06	GAGGACACGACAAAACT
94	MLOC_14363	HORVU3Hr1G085420	953	969	+	9.47e-06	CAGGACACGACAAACTA
95	MLOC_14363	HORVU4Hr1G009990	479	495	+	8.7e-06	AAAAAATAGACAAAAGT
96	MLOC_14363	HORVU4Hr1G009990	768	784	-	5.77e-06	AGCAAAATGACAAACAT
97	MLOC_14363	HORVU5Hr1G082990	1046	1062	+	4.17e-06	TCCAAACGGACAAAAAA
98	MLOC_14363	HORVU7Hr1G001040	1216	1232	-	6.9e-06	AACTAGTCGACAAAAAA
99	MLOC_14363	HORVU7Hr1G001040	545	561	-	5.23e-06	TGATAAAAGACAAATAG
100	MLOC_14363	HORVU7Hr1G059130	629	645	+	5.95e-06	CGGAATAAGACGAAAAA
101	MLOC_14363	HORVU7Hr1G109280	196	212	-	8.82e-06	AAGGAAAAGACAACATA
102	MLOC_14401	HORVU1Hr1G040560	1107	1123	+	4.05e-06	ATTATATCCGTTACTTC
103	MLOC_14401	HORVU3Hr1G095760	874	890	+	8.01e-08	AAAAAATCCGTTACAAT
104	MLOC_14619	HORVU2Hr1G123650	707	721	+	1.81e-06	GTCTAGATACATTCA
105	MLOC_14619	HORVU6Hr1G084510	1141	1155	-	8.09e-06	GTCTACATACAAAGC
106	MLOC_14821	HORVU2Hr1G115960	40	50	-	7.03e-06	AATGGTCAACG
107	MLOC_14821	HORVU3Hr1G037720	193	203	-	5.3e-07	CAAAGTCAACG
108	MLOC_14821	HORVU4Hr1G059150	1222	1232	+	4.62e-06	ACAAGTCAACG
109	MLOC_14821	HORVU5Hr1G012160	352	362	+	3.65e-06	GAAGGTCAACG
110	MLOC_14821	HORVU7Hr1G059130	29	39	-	2.81e-07	AAAAGTCAACG
111	MLOC_14844	HORVU1Hr1G088840	1279	1292	-	4.35e-06	TATGGAATCTTCTT
112	MLOC_14844	HORVU7Hr1G010690	821	834	-	8.94e-06	AAACGAATCTTTTA
113	MLOC_14844	HORVU7Hr1G113270	1162	1175	+	8.83e-06	TGTAGAATATTCTT
114	MLOC_14844	HORVU7Hr1G113270	1164	1177	-	5.25e-08	AAAAGAATATTCTA
115	MLOC_15014	HORVU6Hr1G035610	1070	1080	+	2.8e-06	TCATTAAATGC
116	MLOC_15725	HORVU1Hr1G008250	1001	1015	-	2.78e-07	ACACGCATGCATGTA
117	MLOC_15725	HORVU1Hr1G081900	61	75	-	4.35e-06	ACTCACATGCATGCT
118	MLOC_15725	HORVU1Hr1G088140	164	178	+	2.72e-06	AAGTACATGCATGCC
119	MLOC_15725	HORVU1Hr1G088370	409	423	+	3.7e-06	TCTCACATGCATGCA
120	MLOC_15725	HORVU1Hr1G088370	413	427	+	1.18e-06	ACATGCATGCAAACC
121	MLOC_15725	HORVU2Hr1G059620	272	286	-	6.81e-06	GCATGCATGCATGAG
122	MLOC_15725	HORVU2Hr1G059620	273	287	+	6.78e-07	TCATGCATGCATGCT
123	MLOC_15725	HORVU2Hr1G077230	530	544	+	4.78e-06	CCTTGCATGCAAACA
124	MLOC_15725	HORVU3Hr1G037720	82	96	-	4.52e-06	GCATGCATGCATGAT
125	MLOC_15725	HORVU3Hr1G037720	83	97	+	7.68e-08	TCATGCATGCATGCA
126	MLOC_15725	HORVU3Hr1G037720	86	100	-	3.21e-07	GCATGCATGCATGCA
127	MLOC_15725	HORVU3Hr1G037720	87	101	+	3.21e-07	GCATGCATGCATGCA
128	MLOC_15725	HORVU3Hr1G037720	90	104	-	3.21e-07	GCATGCATGCATGCA
129	MLOC_15725	HORVU3Hr1G037720	91	105	+	3.21e-07	GCATGCATGCATGCA
130	MLOC_15725	HORVU3Hr1G037720	912	926	+	8.67e-06	TATTCCATGCATGCA
131	MLOC_15725	HORVU3Hr1G037720	94	108	-	2.18e-07	GTATGCATGCATGCA
132	MLOC_15725	HORVU3Hr1G037720	95	109	+	4.96e-07	GCATGCATGCATACA
133	MLOC_15725	HORVU4Hr1G057410	256	270	-	8.97e-06	AGTTGCATGCATGAT
134	MLOC_15725	HORVU5Hr1G001180	1077	1091	+	6.3e-06	CAATGCATGCAAGCC
135	MLOC_15725	HORVU5Hr1G119790	1079	1093	-	6.42e-06	TCATGCATGCAATGA
136	MLOC_15725	HORVU5Hr1G119790	394	408	+	1.4e-06	ATTAACATGCATGCA
137	MLOC_15725	HORVU5Hr1G119790	397	411	-	6.07e-06	TTTTGCATGCATGTT
138	MLOC_15725	HORVU5Hr1G119790	398	412	+	1.4e-06	ACATGCATGCAAAAT
139	MLOC_15725	HORVU5Hr1G119790	488	502	+	6.11e-07	TCACGCATGCATGCA
140	MLOC_15725	HORVU6Hr1G084510	136	150	-	9.08e-06	ACATCCATGCAAATT
141	MLOC_15725	HORVU7Hr1G001040	563	577	-	9.37e-06	AATTCCATGCAAGTA
142	MLOC_15725	HORVU7Hr1G056770	612	626	-	6.99e-08	ACATGCATGCATAAA
143	MLOC_15725	HORVU7Hr1G056770	613	627	+	1.63e-07	TTATGCATGCATGTA
144	MLOC_15725	HORVU7Hr1G056770	616	630	-	8.16e-06	TGCTACATGCATGCA
145	MLOC_15725	HORVU7Hr1G056770	643	657	+	3.1e-06	CAATACATGCATGTT
146	MLOC_15725	HORVU7Hr1G056770	646	660	-	3.7e-06	ACTAACATGCATGTA
147	MLOC_15725	HORVU7Hr1G093020	327	341	-	4.59e-06	CAATCCATGCATACA
148	MLOC_15725	HORVU7Hr1G093370	56	70	+	8.28e-06	TGATGCATGCAACCA
149	MLOC_15776	HORVU0Hr1G039090	1330	1350	+	7.5e-06	CTCTCTCACTCCCTTTTTCTT
150	MLOC_15776	HORVU0Hr1G039090	1332	1352	+	9.23e-06	CTCTCACTCCCTTTTTCTTTC
151	MLOC_15776	HORVU0Hr1G039090	1334	1354	+	8.57e-06	CTCACTCCCTTTTTCTTTCTT
152	MLOC_15776	HORVU0Hr1G039090	1336	1356	+	2.03e-06	CACTCCCTTTTTCTTTCTTTT
153	MLOC_15776	HORVU1Hr1G000440	1349	1369	+	5.73e-06	TACCCAATCTCTCTCTCTATC
154	MLOC_15776	HORVU1Hr1G000440	1351	1371	+	5.61e-09	CCCAATCTCTCTCTCTATCTA
155	MLOC_15776	HORVU1Hr1G000440	1353	1373	+	7e-09	CAATCTCTCTCTCTATCTATC
156	MLOC_15776	HORVU1Hr1G000440	1355	1375	+	1.85e-09	ATCTCTCTCTCTATCTATCTC
157	MLOC_15776	HORVU1Hr1G000440	1357	1377	+	1.85e-08	CTCTCTCTCTATCTATCTCCC
158	MLOC_15776	HORVU1Hr1G000440	1359	1379	+	7.94e-07	CTCTCTCTATCTATCTCCCGA
159	MLOC_15776	HORVU1Hr1G005120	738	758	+	6e-06	CACCTTCGCCTTCTCTCCCTC
160	MLOC_15776	HORVU1Hr1G005120	740	760	+	1.41e-06	CCTTCGCCTTCTCTCCCTCTC
161	MLOC_15776	HORVU1Hr1G005120	742	762	+	2.44e-07	TTCGCCTTCTCTCCCTCTCTC
162	MLOC_15776	HORVU1Hr1G005120	748	768	+	5.3e-06	TTCTCTCCCTCTCTCCAATTG
163	MLOC_15776	HORVU1Hr1G061210	163	183	+	9.69e-06	CACTTTCACTTTCTTAAACTC
164	MLOC_15776	HORVU1Hr1G061210	898	918	-	3.29e-07	CTCTCTCTCTCTCTCTCGTGA
165	MLOC_15776	HORVU1Hr1G061210	900	920	-	2.01e-10	CTCTCTCTCTCTCTCTCTCGT
166	MLOC_15776	HORVU1Hr1G061210	902	922	-	2.05e-13	CTCTCTCTCTCTCTCTCTCTC
167	MLOC_15776	HORVU1Hr1G061210	904	924	-	2.05e-13	CTCTCTCTCTCTCTCTCTCTC
168	MLOC_15776	HORVU1Hr1G061210	906	926	-	2.05e-13	CTCTCTCTCTCTCTCTCTCTC
169	MLOC_15776	HORVU1Hr1G061210	908	928	-	2.05e-13	CTCTCTCTCTCTCTCTCTCTC
170	MLOC_15776	HORVU1Hr1G061210	910	930	-	2.05e-13	CTCTCTCTCTCTCTCTCTCTC
171	MLOC_15776	HORVU1Hr1G061210	912	932	-	2.05e-13	CTCTCTCTCTCTCTCTCTCTC
172	MLOC_15776	HORVU1Hr1G061210	914	934	-	2.05e-13	CTCTCTCTCTCTCTCTCTCTC
173	MLOC_15776	HORVU1Hr1G061210	916	936	-	1.32e-12	CCCTCTCTCTCTCTCTCTCTC
174	MLOC_15776	HORVU1Hr1G061210	918	938	-	3.55e-11	ATCCCTCTCTCTCTCTCTCTC
175	MLOC_15776	HORVU1Hr1G061210	920	940	-	1.42e-09	CCATCCCTCTCTCTCTCTCTC
176	MLOC_15776	HORVU1Hr1G061210	922	942	-	1.35e-09	CTCCATCCCTCTCTCTCTCTC
177	MLOC_15776	HORVU1Hr1G061210	924	944	-	1.89e-06	CCCTCCATCCCTCTCTCTCTC
178	MLOC_15776	HORVU1Hr1G061210	926	946	-	2.08e-06	CTCCCTCCATCCCTCTCTCTC
179	MLOC_15776	HORVU1Hr1G061210	928	948	-	1.5e-06	CTCTCCCTCCATCCCTCTCTC
180	MLOC_15776	HORVU1Hr1G061210	930	950	-	2.46e-06	CTCTCTCCCTCCATCCCTCTC
181	MLOC_15776	HORVU1Hr1G061210	932	952	-	2.1e-07	CTCTCTCTCCCTCCATCCCTC
182	MLOC_15776	HORVU1Hr1G061210	934	954	-	1.67e-06	CTCTCTCTCTCCCTCCATCCC
183	MLOC_15776	HORVU1Hr1G061210	936	956	-	1.25e-08	CTCTCTCTCTCTCCCTCCATC
184	MLOC_15776	HORVU1Hr1G061210	938	958	-	8.15e-09	ATCTCTCTCTCTCTCCCTCCA
185	MLOC_15776	HORVU1Hr1G061210	940	960	-	2.13e-07	TGATCTCTCTCTCTCTCCCTC
186	MLOC_15776	HORVU1Hr1G061210	944	964	-	4.54e-06	ATGGTGATCTCTCTCTCTCTC
187	MLOC_15776	HORVU1Hr1G061210	946	966	-	8.36e-06	CCATGGTGATCTCTCTCTCTC
188	MLOC_15776	HORVU1Hr1G088140	1137	1157	+	2.13e-06	TTACTTTTCTCTCTCCCTCCA
189	MLOC_15776	HORVU1Hr1G088370	1458	1478	+	6.39e-06	TACAATCTCCCCCTCTCTCTC
190	MLOC_15776	HORVU1Hr1G088370	1460	1480	+	3.08e-08	CAATCTCCCCCTCTCTCTCTC
191	MLOC_15776	HORVU1Hr1G088370	1462	1482	+	9.34e-08	ATCTCCCCCTCTCTCTCTCGA
192	MLOC_15776	HORVU1Hr1G088370	1464	1484	+	1.39e-06	CTCCCCCTCTCTCTCTCGATC
193	MLOC_15776	HORVU1Hr1G088370	1466	1486	+	2.59e-07	CCCCCTCTCTCTCTCGATCTC
194	MLOC_15776	HORVU1Hr1G088370	1468	1488	+	9.93e-07	CCCTCTCTCTCTCGATCTCGA
195	MLOC_15776	HORVU1Hr1G088370	260	280	-	6.29e-07	CTCAATTTCTCTCTCTTCTTA
196	MLOC_15776	HORVU2Hr1G021700	416	436	+	3.01e-06	ACCGTTCACTCTCTCCCTTTA
197	MLOC_15776	HORVU2Hr1G083940	698	718	+	8.98e-08	CCAGATTTCTCTCTCTCTCTT
198	MLOC_15776	HORVU2Hr1G083940	700	720	+	5.68e-06	AGATTTCTCTCTCTCTCTTTG
199	MLOC_15776	HORVU2Hr1G086080	395	415	+	7.16e-07	TACTAGTTTTTTCTCTCTCTA
200	MLOC_15776	HORVU2Hr1G086080	397	417	+	6.59e-06	CTAGTTTTTTCTCTCTCTAAT
201	MLOC_15776	HORVU2Hr1G086080	401	421	+	7.44e-06	TTTTTTCTCTCTCTAATTTTT
202	MLOC_15776	HORVU2Hr1G086080	824	844	-	4.78e-06	AACTCTCTTTATATATCTCTT
203	MLOC_15776	HORVU2Hr1G086080	826	846	-	1.27e-06	CCAACTCTCTTTATATATCTC
204	MLOC_15776	HORVU2Hr1G109380	1035	1055	-	4.16e-07	CTCTCTCCCTCTACCTCTCGC
205	MLOC_15776	HORVU2Hr1G109380	1037	1057	-	1.27e-08	CTCTCTCTCCCTCTACCTCTC
206	MLOC_15776	HORVU2Hr1G109380	1039	1059	-	9.45e-08	CTCTCTCTCTCCCTCTACCTC
207	MLOC_15776	HORVU2Hr1G109380	1041	1061	-	2.71e-08	CTCTCTCTCTCTCCCTCTACC
208	MLOC_15776	HORVU2Hr1G109380	1043	1063	-	3.08e-10	CACTCTCTCTCTCTCCCTCTA
209	MLOC_15776	HORVU2Hr1G109380	1045	1065	-	1.84e-09	TCCACTCTCTCTCTCTCCCTC
210	MLOC_15776	HORVU2Hr1G109380	1047	1067	-	2.42e-06	GCTCCACTCTCTCTCTCTCCC
211	MLOC_15776	HORVU2Hr1G109380	1049	1069	-	7.02e-07	CCGCTCCACTCTCTCTCTCTC
212	MLOC_15776	HORVU2Hr1G115960	914	934	-	6.42e-06	CACGTTATCTCTCTCTCTCGT
213	MLOC_15776	HORVU2Hr1G115960	916	936	-	2.96e-08	CTCACGTTATCTCTCTCTCTC
214	MLOC_15776	HORVU2Hr1G115960	918	938	-	7.94e-07	TTCTCACGTTATCTCTCTCTC
215	MLOC_15776	HORVU2Hr1G120150	1021	1041	-	7.99e-06	ACCAATCCCTTTCCCTCTTTA
216	MLOC_15776	HORVU2Hr1G120150	673	693	-	5.39e-06	CTCTATCTTTTCCTCTCTCCA
217	MLOC_15776	HORVU2Hr1G120150	679	699	-	4.62e-06	CTCTTCCTCTATCTTTTCCTC
218	MLOC_15776	HORVU2Hr1G120150	681	701	-	3.06e-06	CTCTCTTCCTCTATCTTTTCC
219	MLOC_15776	HORVU2Hr1G120150	683	703	-	2.03e-07	CTCTCTCTTCCTCTATCTTTT
220	MLOC_15776	HORVU2Hr1G120150	685	705	-	5.61e-07	TTCTCTCTCTTCCTCTATCTT
221	MLOC_15776	HORVU3Hr1G093400	679	699	-	2.91e-06	ATTTCTTTCTTTCTTTATTTT
222	MLOC_15776	HORVU3Hr1G093400	683	703	-	9.46e-06	AAACATTTCTTTCTTTCTTTA
223	MLOC_15776	HORVU4Hr1G090310	1437	1457	-	1.98e-06	CTCCTCCTCTCTCTCTTCTTA
224	MLOC_15776	HORVU4Hr1G090310	1439	1459	-	2.76e-06	CCCTCCTCCTCTCTCTCTTCT
225	MLOC_15776	HORVU4Hr1G090310	1441	1461	-	2.35e-06	ACCCCTCCTCCTCTCTCTCTT
226	MLOC_15776	HORVU5Hr1G077790	502	522	-	8.71e-06	TTTTCTCTCTATCTCTCCTGT
227	MLOC_15776	HORVU5Hr1G077790	504	524	-	3.18e-07	CTTTTTCTCTCTATCTCTCCT
228	MLOC_15776	HORVU5Hr1G077790	506	526	-	1.14e-09	CACTTTTTCTCTCTATCTCTC
229	MLOC_15776	HORVU5Hr1G077790	508	528	-	7.66e-08	GTCACTTTTTCTCTCTATCTC
230	MLOC_15776	HORVU5Hr1G077790	688	708	+	3.4e-07	ATTCTTTTCTTTCTCTCTCTT
231	MLOC_15776	HORVU5Hr1G077790	690	710	+	1.37e-06	TCTTTTCTTTCTCTCTCTTCC
232	MLOC_15776	HORVU5Hr1G077790	692	712	+	9.45e-08	TTTTCTTTCTCTCTCTTCCTC
233	MLOC_15776	HORVU5Hr1G077790	694	714	+	5.81e-09	TTCTTTCTCTCTCTTCCTCTC
234	MLOC_15776	HORVU5Hr1G077790	696	716	+	8.26e-06	CTTTCTCTCTCTTCCTCTCCA
235	MLOC_15776	HORVU5Hr1G077790	698	718	+	1.35e-06	TTCTCTCTCTTCCTCTCCATC
236	MLOC_15776	HORVU5Hr1G077790	700	720	+	1.83e-06	CTCTCTCTTCCTCTCCATCAA
237	MLOC_15776	HORVU5Hr1G077790	702	722	+	1.41e-06	CTCTCTTCCTCTCCATCAATC
238	MLOC_15776	HORVU5Hr1G082810	858	878	+	1.63e-06	TTCTCTGATTCTCTCAATCTC
239	MLOC_15776	HORVU5Hr1G082810	862	882	+	3.78e-06	CTGATTCTCTCAATCTCCCTT
240	MLOC_15776	HORVU5Hr1G096940	1032	1052	-	9.86e-06	CTCTCTCTCTTTCCTTTAATT
241	MLOC_15776	HORVU5Hr1G096940	1036	1056	-	3.71e-06	ACTACTCTCTCTCTTTCCTTT
242	MLOC_15776	HORVU5Hr1G096940	1038	1058	-	3.75e-06	CTACTACTCTCTCTCTTTCCT
243	MLOC_15776	HORVU5Hr1G096940	1040	1060	-	6.91e-07	CACTACTACTCTCTCTCTTTC
244	MLOC_15776	HORVU5Hr1G119790	1092	1112	-	3.18e-07	ATCTTTCTCTCTCTACCAATC
245	MLOC_15776	HORVU5Hr1G119790	1094	1114	-	1.45e-06	AAATCTTTCTCTCTCTACCAA
246	MLOC_15776	HORVU5Hr1G119790	1096	1116	-	6.75e-06	GTAAATCTTTCTCTCTCTACC
247	MLOC_15776	HORVU6Hr1G035610	463	483	+	9.34e-06	CTTTACCTTTATCTCTCTCCC
248	MLOC_15776	HORVU6Hr1G035610	465	485	+	1.79e-06	TTACCTTTATCTCTCTCCCTT
249	MLOC_15776	HORVU6Hr1G059550	575	595	-	2.19e-06	CTCTCTCTCTCTCTCTTGTTG
250	MLOC_15776	HORVU6Hr1G059550	577	597	-	9.24e-09	CCCTCTCTCTCTCTCTCTTGT
251	MLOC_15776	HORVU6Hr1G059550	579	599	-	1.42e-09	TCCCCTCTCTCTCTCTCTCTT
252	MLOC_15776	HORVU6Hr1G059550	581	601	-	7.88e-09	CTTCCCCTCTCTCTCTCTCTC
253	MLOC_15776	HORVU6Hr1G059550	583	603	-	2.06e-09	CTCTTCCCCTCTCTCTCTCTC
254	MLOC_15776	HORVU6Hr1G059550	585	605	-	7.7e-08	GTCTCTTCCCCTCTCTCTCTC
255	MLOC_15776	HORVU7Hr1G051600	1366	1386	+	2.57e-07	TCCGCTCTGCCTCTCTCTCTC
256	MLOC_15776	HORVU7Hr1G051600	1368	1388	+	1.76e-07	CGCTCTGCCTCTCTCTCTCTC
257	MLOC_15776	HORVU7Hr1G051600	1370	1390	+	3.8e-10	CTCTGCCTCTCTCTCTCTCTC
258	MLOC_15776	HORVU7Hr1G051600	1372	1392	+	9.06e-11	CTGCCTCTCTCTCTCTCTCTC
259	MLOC_15776	HORVU7Hr1G051600	1374	1394	+	1.26e-10	GCCTCTCTCTCTCTCTCTCTC
260	MLOC_15776	HORVU7Hr1G051600	1376	1396	+	2.05e-13	CTCTCTCTCTCTCTCTCTCTC
261	MLOC_15776	HORVU7Hr1G051600	1378	1398	+	2.05e-13	CTCTCTCTCTCTCTCTCTCTC
262	MLOC_15776	HORVU7Hr1G051600	1380	1400	+	2.05e-13	CTCTCTCTCTCTCTCTCTCTC
263	MLOC_15776	HORVU7Hr1G051600	1382	1402	+	2.05e-13	CTCTCTCTCTCTCTCTCTCTC
264	MLOC_15776	HORVU7Hr1G051600	1384	1404	+	2.05e-13	CTCTCTCTCTCTCTCTCTCTC
265	MLOC_15776	HORVU7Hr1G051600	1386	1406	+	2.05e-13	CTCTCTCTCTCTCTCTCTCTC
266	MLOC_15776	HORVU7Hr1G051600	1388	1408	+	2.05e-13	CTCTCTCTCTCTCTCTCTCTC
267	MLOC_15776	HORVU7Hr1G051600	1390	1410	+	2.05e-13	CTCTCTCTCTCTCTCTCTCTC
268	MLOC_15776	HORVU7Hr1G051600	1392	1412	+	2.05e-13	CTCTCTCTCTCTCTCTCTCTC
269	MLOC_15776	HORVU7Hr1G051600	1394	1414	+	2.05e-13	CTCTCTCTCTCTCTCTCTCTC
270	MLOC_15776	HORVU7Hr1G051600	1396	1416	+	2.05e-13	CTCTCTCTCTCTCTCTCTCTC
271	MLOC_15776	HORVU7Hr1G051600	1398	1418	+	2.05e-13	CTCTCTCTCTCTCTCTCTCTC
272	MLOC_15776	HORVU7Hr1G051600	1400	1420	+	1.99e-12	CTCTCTCTCTCTCTCTCTCTT
273	MLOC_15776	HORVU7Hr1G051600	1402	1422	+	3.17e-10	CTCTCTCTCTCTCTCTCTTCC
274	MLOC_15776	HORVU7Hr1G051600	1404	1424	+	5.63e-08	CTCTCTCTCTCTCTCTTCCCT
275	MLOC_15776	HORVU7Hr1G051600	1406	1426	+	8.5e-07	CTCTCTCTCTCTCTTCCCTGA
276	MLOC_15776	HORVU7Hr1G059130	761	781	-	3.37e-06	TTTTTTCTCTCTCTTTCCAAC
277	MLOC_15776	HORVU7Hr1G059130	763	783	-	1.14e-06	CATTTTTTCTCTCTCTTTCCA
278	MLOC_15776	HORVU7Hr1G059130	765	785	-	5.34e-08	ATCATTTTTTCTCTCTCTTTC
279	MLOC_15776	HORVU7Hr1G059130	767	787	-	1.39e-06	TAATCATTTTTTCTCTCTCTT
280	MLOC_15776	HORVU7Hr1G093020	1395	1415	+	5.3e-06	CTCCTCCTCCCTCTCCTTCTC
281	MLOC_15776	HORVU7Hr1G093370	1471	1491	-	7.05e-07	CTCTCTGTCTCTCTCTTATGC
282	MLOC_15776	HORVU7Hr1G093370	1473	1493	-	4.29e-08	CTCTCTCTGTCTCTCTCTTAT
283	MLOC_15776	HORVU7Hr1G093370	1475	1495	-	3.08e-08	CCCTCTCTCTGTCTCTCTCTT
284	MLOC_15776	HORVU7Hr1G093370	1477	1497	-	1.43e-08	CTCCCTCTCTCTGTCTCTCTC
285	MLOC_15776	HORVU7Hr1G093370	1479	1499	-	3.32e-08	CTCTCCCTCTCTCTGTCTCTC
286	MLOC_15776	HORVU7Hr1G109180	1451	1471	+	1.79e-07	CCACCTCTCTCTCCCTCCCTC
287	MLOC_15776	HORVU7Hr1G109180	1453	1473	+	2.78e-06	ACCTCTCTCTCCCTCCCTCCC
288	MLOC_15776	HORVU7Hr1G109180	1455	1475	+	9.15e-07	CTCTCTCTCCCTCCCTCCCCA
289	MLOC_17128	HORVU1Hr1G063940	602	622	+	1.77e-06	TGTAACTTGCACAGGACGCAA
290	MLOC_17128	HORVU1Hr1G076470	1237	1257	-	2.44e-06	GATGACGTACAGAAGAAGCAT
291	MLOC_17128	HORVU5Hr1G122350	1133	1153	+	7.35e-06	CGTACCGTGACGTAGAAGTAA
292	MLOC_17128	HORVU7Hr1G080070	491	511	+	1.47e-06	CTTGGCGTGCACTTCAAGGAA
293	MLOC_17236	HORVU0Hr1G039090	1338	1358	+	3.44e-07	CTCCCTTTTTCTTTCTTTTCT
294	MLOC_17236	HORVU1Hr1G005120	137	157	+	8.97e-06	CTTGCTTTTCCTTTTCAATTG
295	MLOC_17236	HORVU1Hr1G063940	113	133	-	7.08e-06	GTATCTTTTTTTTTACCTGTT
296	MLOC_17236	HORVU1Hr1G063940	1310	1330	-	3.17e-07	CTTTCTTTTCTTTTTTGTTTG
297	MLOC_17236	HORVU1Hr1G076470	1449	1469	+	2.23e-06	TAAATTTTTTTATTTTTTATT
298	MLOC_17236	HORVU1Hr1G076470	1457	1477	+	1.09e-06	TTTATTTTTTATTTTATTTCC
299	MLOC_17236	HORVU1Hr1G076470	619	639	+	1.81e-06	TTCACTTTTATCTCTCTTCCT
300	MLOC_17236	HORVU1Hr1G081900	1279	1299	+	7.77e-06	TAGATTTTTTTTTCTTTTTTC
301	MLOC_17236	HORVU1Hr1G081900	1282	1302	+	8.88e-06	ATTTTTTTTTCTTTTTTCCAA
302	MLOC_17236	HORVU1Hr1G088140	776	796	-	4.11e-07	TTTTCTTTTTCTCTTTTGGCA
303	MLOC_17236	HORVU1Hr1G088140	799	819	-	1.96e-06	CTTCCTTTTTTAGTTCTTCTA
304	MLOC_17236	HORVU1Hr1G088140	808	828	-	4.68e-06	TCTTTTTTTCTTCCTTTTTTA
305	MLOC_17236	HORVU1Hr1G088140	809	829	-	1.26e-06	TTCTTTTTTTCTTCCTTTTTT
306	MLOC_17236	HORVU1Hr1G088140	810	830	-	8.13e-07	TTTCTTTTTTTCTTCCTTTTT
307	MLOC_17236	HORVU1Hr1G088140	811	831	-	5.8e-08	GTTTCTTTTTTTCTTCCTTTT
308	MLOC_17236	HORVU1Hr1G088140	954	974	-	3.04e-06	ATATCTTTATCTTTATTTTTA
309	MLOC_17236	HORVU2Hr1G036110	1474	1494	+	5.03e-07	CTTGCTTTTTCTTCTTCTTCT
310	MLOC_17236	HORVU2Hr1G038990	766	786	-	5.62e-06	TTGACTTTTTTTGAATATTTT
311	MLOC_17236	HORVU2Hr1G043900	1262	1282	-	1.92e-06	GTTGCTTTTCGATTTTTTTAG
312	MLOC_17236	HORVU2Hr1G073740	1441	1461	-	9.53e-06	ATTGCTTTTACACTTTTGTTG
313	MLOC_17236	HORVU2Hr1G073740	576	596	+	3.08e-06	TCTATTTTTTCATTCATTTTT
314	MLOC_17236	HORVU2Hr1G086080	544	564	-	3.22e-07	TTACCTTTTTTTTGTTCTTTT
315	MLOC_17236	HORVU2Hr1G086080	553	573	-	3.81e-06	CCTTCTTTCTTACCTTTTTTT
316	MLOC_17236	HORVU2Hr1G086080	931	951	-	7.08e-06	CTTATTTTTCTCGTTTGTTTT
317	MLOC_17236	HORVU2Hr1G094510	291	311	-	5.39e-06	CCTCCTTTTTTTTTCCTCTTG
318	MLOC_17236	HORVU2Hr1G109380	1308	1328	-	5.56e-06	TAATCTTTTTATAATTATTTT
319	MLOC_17236	HORVU2Hr1G115960	1020	1040	-	7.43e-07	TTTCCTTTTTATTTTACTGTT
320	MLOC_17236	HORVU2Hr1G115960	1021	1041	-	3.56e-06	TTTTCCTTTTTATTTTACTGT
321	MLOC_17236	HORVU2Hr1G115960	1026	1046	-	4.64e-07	CTTATTTTTCCTTTTTATTTT
322	MLOC_17236	HORVU3Hr1G006150	154	174	-	2.03e-06	TTTTCTTTTATTTTGTTTTAT
323	MLOC_17236	HORVU3Hr1G006150	158	178	-	7.77e-06	TTTATTTTCTTTTATTTTGTT
324	MLOC_17236	HORVU3Hr1G006150	163	183	-	1.24e-06	TTTATTTTATTTTCTTTTATT
325	MLOC_17236	HORVU3Hr1G006150	168	188	-	6.48e-08	TTTTCTTTATTTTATTTTCTT
326	MLOC_17236	HORVU3Hr1G085420	1111	1131	-	8.79e-06	GTAGCTTTATCAGTTTTGTTT
327	MLOC_17236	HORVU3Hr1G093400	604	624	-	5.5e-06	TTAACTTTTTTTTTACATGGT
328	MLOC_17236	HORVU3Hr1G093400	679	699	-	1.06e-06	ATTTCTTTCTTTCTTTATTTT
329	MLOC_17236	HORVU3Hr1G095760	281	301	+	8.1e-06	TTGGCTTTTTAGATTATTTTT
330	MLOC_17236	HORVU3Hr1G095760	293	313	+	1.79e-06	ATTATTTTTTTATTTTTTGAT
331	MLOC_17236	HORVU3Hr1G095760	674	694	+	2.57e-07	TTTTCTTTTTTTCTTTTCCGC
332	MLOC_17236	HORVU4Hr1G059150	204	224	+	8.44e-06	TCATCTTTTTTTCGATTGTTT
333	MLOC_17236	HORVU4Hr1G059150	218	238	+	1.83e-06	ATTGTTTTTTCTTTTTCTTTT
334	MLOC_17236	HORVU4Hr1G059150	219	239	+	1.31e-06	TTGTTTTTTCTTTTTCTTTTT
335	MLOC_17236	HORVU4Hr1G059150	224	244	+	2.06e-08	TTTTCTTTTTCTTTTTCCTAT
336	MLOC_17236	HORVU4Hr1G059150	230	250	+	3.22e-06	TTTTCTTTTTCCTATTATAAA
337	MLOC_17236	HORVU4Hr1G080820	941	961	+	7.69e-06	TTAACTTTCATCTTATTTCTT
338	MLOC_17236	HORVU5Hr1G046520	1244	1264	-	1.37e-06	TTTGCTTTTATTTTGTTTTTT
339	MLOC_17236	HORVU5Hr1G077790	508	528	-	3.48e-06	GTCACTTTTTCTCTCTATCTC
340	MLOC_17236	HORVU5Hr1G077790	666	686	+	5.39e-06	CCACCTTTTTGTTTCTTTATT
341	MLOC_17236	HORVU5Hr1G077790	676	696	+	2.08e-06	GTTTCTTTATTCATTCTTTTC
342	MLOC_17236	HORVU5Hr1G077790	687	707	+	7.54e-06	CATTCTTTTCTTTCTCTCTCT
343	MLOC_17236	HORVU5Hr1G077790	692	712	+	7.08e-06	TTTTCTTTCTCTCTCTTCCTC
344	MLOC_17236	HORVU5Hr1G093650	386	406	-	1.03e-07	TTTTCTTTTTCTATTCTTTAA
345	MLOC_17236	HORVU5Hr1G093650	399	419	-	4.57e-08	TTTGCTTTTGTTCTTTTCTTT
346	MLOC_17236	HORVU5Hr1G096940	1014	1034	-	7.83e-07	ATTTCTTTTTCTATATTCTTT
347	MLOC_17236	HORVU5Hr1G096940	1023	1043	-	8.34e-07	TTTCCTTTAATTTCTTTTTCT
348	MLOC_17236	HORVU5Hr1G119790	178	198	-	2.84e-06	GTAGCTTTTATATTTTTATTA
349	MLOC_17236	HORVU6Hr1G033350	1251	1271	+	4.29e-06	TAAACTTTTAAATTTATTTTA
350	MLOC_17236	HORVU6Hr1G035610	451	471	+	4.52e-07	ATTACTTTTTACCTTTACCTT
351	MLOC_17236	HORVU6Hr1G035610	458	478	+	8.61e-06	TTTACCTTTACCTTTATCTCT
352	MLOC_17236	HORVU6Hr1G041920	153	173	-	6.52e-06	TTCTTTTTTTTTATTTGTCTT
353	MLOC_17236	HORVU6Hr1G041920	154	174	-	4.2e-06	TTTCTTTTTTTTTATTTGTCT
354	MLOC_17236	HORVU6Hr1G041920	155	175	-	7.68e-08	TTTTCTTTTTTTTTATTTGTC
355	MLOC_17236	HORVU6Hr1G041920	159	179	-	5.39e-06	TTTCTTTTCTTTTTTTTTATT
356	MLOC_17236	HORVU6Hr1G041920	160	180	-	1.05e-09	TTTTCTTTTCTTTTTTTTTAT
357	MLOC_17236	HORVU6Hr1G041920	161	181	-	1.42e-06	TTTTTCTTTTCTTTTTTTTTA
358	MLOC_17236	HORVU6Hr1G041920	162	182	-	1.27e-06	TTTTTTCTTTTCTTTTTTTTT
359	MLOC_17236	HORVU6Hr1G041920	164	184	-	4.68e-06	CTTTTTTTCTTTTCTTTTTTT
360	MLOC_17236	HORVU6Hr1G041920	165	185	-	3.68e-06	CCTTTTTTTCTTTTCTTTTTT
361	MLOC_17236	HORVU6Hr1G041920	166	186	-	7.53e-07	TCCTTTTTTTCTTTTCTTTTT
362	MLOC_17236	HORVU6Hr1G041920	167	187	-	1.23e-06	TTCCTTTTTTTCTTTTCTTTT
363	MLOC_17236	HORVU6Hr1G041920	168	188	-	8.99e-10	TTTCCTTTTTTTCTTTTCTTT
364	MLOC_17236	HORVU6Hr1G041920	169	189	-	9.11e-07	GTTTCCTTTTTTTCTTTTCTT
365	MLOC_17236	HORVU6Hr1G076190	927	947	+	6.05e-06	TTTCCTTTTTCGATTTTGCCT
366	MLOC_17236	HORVU6Hr1G084510	230	250	+	4.29e-06	TTTTCTTTTTCTGTTTGTGAG
367	MLOC_17236	HORVU7Hr1G027860	1042	1062	-	2.57e-07	CTTCCTTTTTGTACTTTTTTT
368	MLOC_17236	HORVU7Hr1G027860	1195	1215	-	8.88e-06	CTTTCTTTTTTTCCTCTGTGC
369	MLOC_17236	HORVU7Hr1G027860	621	641	-	7.63e-07	GCTTCTTTTTTCCTTCTCTTA
370	MLOC_17236	HORVU7Hr1G051600	955	975	-	5.99e-06	TTTACTTCTTCTCTTTTCTTA
371	MLOC_17236	HORVU7Hr1G056770	1276	1296	-	2.08e-06	ATCATTTTTTCCTTCTTTTTT
372	MLOC_17236	HORVU7Hr1G056770	352	372	+	1.48e-06	TTTTCTTTTTCTAATTTTATG
373	MLOC_17236	HORVU7Hr1G058310	1149	1169	-	3.85e-06	TTTATTTTATTATTATTATTT
374	MLOC_17236	HORVU7Hr1G058310	910	930	+	1.24e-06	TCTTCTTTTATTTCTTTCATT
375	MLOC_17236	HORVU7Hr1G059130	222	242	-	2.98e-06	TTTTCTTTTCAGTTCCATTTT
376	MLOC_17236	HORVU7Hr1G059130	233	253	-	6.12e-06	TTAGTTTTTATTTTTCTTTTC
377	MLOC_17236	HORVU7Hr1G059130	234	254	-	1.94e-06	TTTAGTTTTTATTTTTCTTTT
378	MLOC_17236	HORVU7Hr1G059130	31	51	+	3.6e-06	TTGACTTTTTTATTTTATGGA
379	MLOC_17236	HORVU7Hr1G076300	1192	1212	+	1.46e-06	TATTCTTTTAAGTTTTTCTTT
380	MLOC_17236	HORVU7Hr1G080070	77	97	-	4.39e-06	TCTACTTTCTACCATTTCTTT
381	MLOC_17236	HORVU7Hr1G080510	445	465	-	8.77e-07	TAATCTTTTTTTCTTTTTCAA
382	MLOC_17236	HORVU7Hr1G109180	1119	1139	-	7.77e-06	GCACCTTTTTCCTTTTCCTTA
383	MLOC_17690	HORVU2Hr1G021700	685	695	-	6.19e-06	GATGACGTCGT
384	MLOC_17690	HORVU2Hr1G123650	438	448	+	6.44e-06	GATGACGTCAA
385	MLOC_17690	HORVU5Hr1G012160	457	467	-	7.95e-06	GCTGACGTCAA
386	MLOC_17690	HORVU5Hr1G119790	502	512	+	3.23e-06	AATGACGTCAT
387	MLOC_17690	HORVU5Hr1G119790	503	513	-	4.68e-07	GATGACGTCAT
388	MLOC_17690	HORVU7Hr1G054060	825	835	+	1.71e-06	GCTGACGTCAG
389	MLOC_17690	HORVU7Hr1G054060	826	836	-	1.71e-06	GCTGACGTCAG
390	MLOC_18401	HORVU4Hr1G022780	1466	1475	+	1.76e-06	AGCCGACAAA
391	MLOC_1876	HORVU1Hr1G092150	1266	1277	-	4.41e-06	TTTTCGTTTTCG
392	MLOC_1876	HORVU2Hr1G073740	193	204	-	1.08e-06	TTTTCCCTTGCG
393	MLOC_1876	HORVU3Hr1G095760	585	596	-	8.52e-07	TTTTCCTTTCCG
394	MLOC_1876	HORVU3Hr1G095760	654	665	-	8.52e-07	TTTTCCTTTCCG
395	MLOC_1876	HORVU3Hr1G095760	682	693	+	4.7e-06	TTTTCTTTTCCG
396	MLOC_1876	HORVU3Hr1G108610	1429	1440	-	2.44e-06	TTTTTCTTTTCG
397	MLOC_1876	HORVU3Hr1G110330	1040	1051	+	8.54e-06	TTGTCTTTCTCG
398	MLOC_1876	HORVU4Hr1G080820	1109	1120	+	2.44e-06	TTTTTCTTTTCG
399	MLOC_1876	HORVU5Hr1G119790	592	603	+	4.05e-06	TTGTCTTTATCG
400	MLOC_1876	HORVU6Hr1G048410	544	555	-	1.35e-06	TTTTCTTTTTCG
401	MLOC_1876	HORVU6Hr1G076190	927	938	+	2.25e-06	TTTCCTTTTTCG
402	MLOC_1876	HORVU7Hr1G059130	510	521	-	7.56e-06	TTTTCTCTTCCG
403	MLOC_1876	HORVU7Hr1G080510	965	976	-	2.86e-06	TTGCCCCTTGCG
404	MLOC_19022	HORVU2Hr1G036110	870	884	-	9.16e-06	CCACACGTATCAACC
405	MLOC_19022	HORVU7Hr1G117880	600	614	-	1.13e-06	TCACACGTGTCCCTT
406	MLOC_19175	HORVU1Hr1G063940	602	622	+	1.63e-06	TGTAACTTGCACAGGACGCAA
407	MLOC_19175	HORVU1Hr1G076470	1237	1257	-	2.44e-06	GATGACGTACAGAAGAAGCAT
408	MLOC_19175	HORVU5Hr1G122350	1133	1153	+	7.35e-06	CGTACCGTGACGTAGAAGTAA
409	MLOC_19175	HORVU7Hr1G080070	491	511	+	2.05e-06	CTTGGCGTGCACTTCAAGGAA
410	MLOC_22013	HORVU2Hr1G060730	141	150	+	9.15e-06	GTGATGTCAC
411	MLOC_22013	HORVU2Hr1G060730	141	150	-	9.15e-06	GTGACATCAC
412	MLOC_22013	HORVU5Hr1G119790	503	512	+	3.76e-06	ATGACGTCAT
413	MLOC_22013	HORVU5Hr1G119790	503	512	-	3.76e-06	ATGACGTCAT
414	MLOC_23250	HORVU5Hr1G001180	103	112	-	1.99e-06	GAAGATACGG
415	MLOC_23250	HORVU5Hr1G046520	99	108	+	5.17e-06	TAAGATACGG
416	MLOC_23250	HORVU6Hr1G059550	1310	1319	-	5.17e-06	TAAGATACGG
417	MLOC_23250	HORVU6Hr1G083160	203	212	-	7.43e-06	AAAGATACGA
418	MLOC_23443	HORVU1Hr1G008250	87	104	-	6.42e-06	TAGTTAACACCTTATTAT
419	MLOC_23443	HORVU1Hr1G088370	217	234	+	7.13e-06	TAGATGTCACCTAAGCAA
420	MLOC_23443	HORVU6Hr1G076190	1407	1424	-	3.5e-06	TAGTTATAACCTGCAACG
421	MLOC_23884	HORVU1Hr1G005120	417	437	+	2.86e-06	GAAACGTTTTTGGCGCAAAAC
422	MLOC_23884	HORVU1Hr1G088370	761	781	+	3.36e-06	ATTTATTTTTTTGCAGGTAAA
423	MLOC_23884	HORVU2Hr1G043900	1257	1277	-	4.4e-06	TTTTCGATTTTTTTAGAAAAA
424	MLOC_23884	HORVU2Hr1G059620	494	514	-	4.02e-09	TTTTCTTTTTTGATGGGAAAA
425	MLOC_23884	HORVU2Hr1G073740	1044	1064	-	2.1e-06	TTTACAGTTTCGGTCGGAAAA
426	MLOC_23884	HORVU2Hr1G109380	45	65	-	9.87e-06	TATCCTATTTTGTTGAGAAAT
427	MLOC_23884	HORVU3Hr1G074220	1463	1483	-	1.69e-07	TGTACGTGTCTGGTGGGAAAA
428	MLOC_23884	HORVU3Hr1G095760	336	356	+	6.66e-08	TCTTATTTTTTGGCAGAAAAA
429	MLOC_23884	HORVU3Hr1G095760	858	878	+	2.65e-06	ATGATTTTTTTCGTGAAAAAA
430	MLOC_23884	HORVU4Hr1G059150	787	807	-	7.51e-06	TTTAAAAGTTTGACTGAAAAC
431	MLOC_23884	HORVU5Hr1G046520	1217	1237	-	1.8e-06	TTTTTTTTATTTGCGGGAAGA
432	MLOC_23884	HORVU6Hr1G048410	1413	1433	-	9.4e-06	TTCTTCTTTTTTAAGGGAAAA
433	MLOC_23884	HORVU7Hr1G027860	284	304	+	8.33e-06	TTTCAAGTTTTGTCAAAAAAA
434	MLOC_23884	HORVU7Hr1G089160	1283	1303	+	4.23e-06	TATGTTTTTTTGGCAAGATAA
435	MLOC_24269	HORVU1Hr1G024240	1285	1295	-	8.15e-06	GTGGGGCCAAC
436	MLOC_24269	HORVU1Hr1G092150	1337	1347	-	1.98e-06	GTGGGGCCCGC
437	MLOC_24269	HORVU3Hr1G028780	341	351	+	6.31e-06	GTGGGACCAAC
438	MLOC_24269	HORVU3Hr1G067300	476	486	-	3.03e-06	GTAGGGCCCAC
439	MLOC_24269	HORVU5Hr1G040970	1308	1318	+	2.69e-06	GTGGGCCCCAG
440	MLOC_24269	HORVU5Hr1G082810	1310	1320	+	6.31e-06	GTGGGACCAAC
441	MLOC_24530	HORVU1Hr1G005120	809	823	+	3.13e-06	CGACCGCCGCCACCT
442	MLOC_24530	HORVU1Hr1G040560	1268	1282	-	9.8e-06	TGACCGCCGCCGTTG
443	MLOC_24530	HORVU1Hr1G061210	1124	1138	-	8.37e-06	CAGCCGCCGCCAGCC
444	MLOC_24530	HORVU1Hr1G076470	163	177	-	3.74e-06	CCCGCGCCGCCACCC
445	MLOC_24530	HORVU1Hr1G092150	1428	1442	-	6.39e-06	CTGCCGCCGCCGAGT
446	MLOC_24530	HORVU2Hr1G005320	458	472	-	9.88e-06	CCGCCGCCGCTGCCG
447	MLOC_24530	HORVU2Hr1G005320	461	475	-	8.1e-07	ACGCCGCCGCCGCTG
448	MLOC_24530	HORVU2Hr1G005320	464	478	-	6.06e-06	CCGACGCCGCCGCCG
449	MLOC_24530	HORVU2Hr1G021700	694	708	+	2.04e-06	TCGCCGCCGCCAAGA
450	MLOC_24530	HORVU2Hr1G021700	730	744	+	2.37e-06	TAGCCGCCGCCGCCA
451	MLOC_24530	HORVU2Hr1G021700	733	747	+	3.99e-08	CCGCCGCCGCCACCG
452	MLOC_24530	HORVU2Hr1G109380	1022	1036	-	1.3e-06	GCGCCGCCGCCGCTC
453	MLOC_24530	HORVU2Hr1G109380	1067	1081	-	9.13e-06	CTCGCGCCGCCACCG
454	MLOC_24530	HORVU2Hr1G109380	1189	1203	+	6.74e-06	TTCCCGCCGCCGCTG
455	MLOC_24530	HORVU2Hr1G114260	1425	1439	+	5.95e-06	CTCCCGCCGCCGCTC
456	MLOC_24530	HORVU3Hr1G006450	845	859	-	2.85e-06	GCCCCGCCGCCGCTG
457	MLOC_24530	HORVU3Hr1G022850	336	350	-	2.13e-06	CCTCCGCCGCAGTCG
458	MLOC_24530	HORVU3Hr1G023370	1226	1240	+	4.02e-06	CTGCCGCCGTCGTCG
459	MLOC_24530	HORVU3Hr1G023370	479	493	-	6.93e-06	ACTCCGCCGCCGAGA
460	MLOC_24530	HORVU4Hr1G005450	646	660	-	7.72e-06	GTACCGCCGTCATAT
461	MLOC_24530	HORVU4Hr1G009990	198	212	+	2.91e-06	CGTCCGCCGCCGTCA
462	MLOC_24530	HORVU4Hr1G009990	201	215	+	8.76e-07	CCGCCGCCGTCACCC
463	MLOC_24530	HORVU4Hr1G057410	211	225	+	3.5e-07	CCGGCGCCGCCACTG
464	MLOC_24530	HORVU4Hr1G090310	333	347	-	8.19e-06	CATCCGCCGTCGCCC
465	MLOC_24530	HORVU5Hr1G002180	1443	1457	-	6.62e-06	ATCCCGCCGCCACTA
466	MLOC_24530	HORVU5Hr1G012160	1187	1201	+	2.83e-06	GCCCCGCCGCCGTCG
467	MLOC_24530	HORVU5Hr1G012160	370	384	+	4.77e-06	CAACCGCCGTCATCG
468	MLOC_24530	HORVU5Hr1G012160	749	763	+	3.8e-06	GCTCCGCCGCCTACG
469	MLOC_24530	HORVU5Hr1G040970	34	48	-	9.88e-06	CCGCCGCCGCTGCCG
470	MLOC_24530	HORVU5Hr1G040970	37	51	-	7.06e-07	TCACCGCCGCCGCTG
471	MLOC_24530	HORVU5Hr1G040970	63	77	-	1.71e-06	GCGCCGCCGTCACTG
472	MLOC_24530	HORVU5Hr1G077790	1432	1446	+	8.31e-06	CCACCGCCGCCTAGA
473	MLOC_24530	HORVU6Hr1G076190	982	996	+	1.46e-06	CCACCGCCGCCAAGT
474	MLOC_24530	HORVU7Hr1G058310	1447	1461	-	7.46e-06	CACCCGCCGCCTCCT
475	MLOC_24530	HORVU7Hr1G058310	397	411	-	6.62e-06	GTGCCGCCGCCGCAC
476	MLOC_24530	HORVU7Hr1G058310	538	552	-	1.43e-07	CCGCCGCCGCCGAAA
477	MLOC_24530	HORVU7Hr1G058310	541	555	-	8.27e-07	CCCCCGCCGCCGCCG
478	MLOC_24530	HORVU7Hr1G076300	1478	1492	-	5.54e-06	CCGCCGCCGCTGCTT
479	MLOC_24530	HORVU7Hr1G076300	1481	1495	-	8.09e-08	CCGCCGCCGCCGCTG
480	MLOC_24530	HORVU7Hr1G076300	1484	1498	-	1.18e-07	CCGCCGCCGCCGCCG
481	MLOC_24530	HORVU7Hr1G083910	361	375	-	7.72e-06	GAGCCGCCGCCGACG
482	MLOC_24530	HORVU7Hr1G093370	1162	1176	-	3.21e-07	CCGCCGCCGTCACCA
483	MLOC_24530	HORVU7Hr1G093370	1165	1179	-	5.76e-06	TGGCCGCCGCCGTCA
484	MLOC_24530	HORVU7Hr1G093370	966	980	+	3.03e-06	GCCCCGCCGCCGCAG
485	MLOC_24530	HORVU7Hr1G093370	969	983	+	4.73e-06	CCGCCGCCGCAGCCC
486	MLOC_24530	HORVU7Hr1G109280	1482	1496	-	1.22e-06	TCGCCGCCGCCACGA
487	MLOC_25460	HORVU6Hr1G048410	419	428	-	7.51e-06	ATTTTTACTG
488	MLOC_29808	HORVU4Hr1G022780	701	711	-	4.4e-06	GAGTGAAGTGG
489	MLOC_29808	HORVU5Hr1G082810	975	985	+	9.48e-06	TAGTGATGTTG
490	MLOC_3095	HORVU1Hr1G005120	347	361	+	6.09e-06	TTTCGTCGGTGATGG
491	MLOC_3095	HORVU1Hr1G005120	664	678	+	6.82e-06	CCTTGTCGGTGGCCA
492	MLOC_3095	HORVU1Hr1G024240	1324	1338	+	3.34e-06	ATTTGTCGGTGACCG
493	MLOC_3095	HORVU1Hr1G040560	864	878	-	5.78e-06	AGGTGTCGGTGAGGC
494	MLOC_3095	HORVU2Hr1G042270	1080	1094	+	9.21e-06	CATCGTCGGCGGTGG
495	MLOC_3095	HORVU3Hr1G006150	440	454	-	9.32e-06	TTTTGTCGGTGTTGC
496	MLOC_3095	HORVU3Hr1G022850	1292	1306	-	5.62e-07	ATATGTCGGTGGCGT
497	MLOC_3095	HORVU3Hr1G074220	1438	1452	-	6.4e-06	TCTTGTCGGTGATAG
498	MLOC_3095	HORVU3Hr1G108610	594	608	+	8.83e-06	TGTCGTCGGTGGGGA
499	MLOC_3107	HORVU1Hr1G000440	1227	1241	+	3.9e-06	TCATCGTCACTATCA
500	MLOC_3107	HORVU2Hr1G109380	405	419	+	2.33e-06	GCACCATCATCATCG
501	MLOC_3107	HORVU3Hr1G006450	933	947	+	2.19e-06	ATATCATCACCATCA
502	MLOC_3107	HORVU3Hr1G023370	136	150	+	4.27e-06	TGATCATCACCTTCT
503	MLOC_3107	HORVU3Hr1G052510	431	445	-	4.7e-06	CCATCATCACCATAG
504	MLOC_3107	HORVU4Hr1G013580	283	297	-	5.9e-06	TCTTCATCAGCACCA
505	MLOC_3107	HORVU4Hr1G013580	289	303	-	4.11e-07	TCAACATCTTCATCA
506	MLOC_3107	HORVU4Hr1G013580	292	306	-	3.12e-06	CCATCAACATCTTCA
507	MLOC_3107	HORVU4Hr1G013580	295	309	-	7.26e-07	TCACCATCAACATCT
508	MLOC_3107	HORVU4Hr1G013580	298	312	-	5.58e-07	TCATCACCATCAACA
509	MLOC_3107	HORVU4Hr1G013580	333	347	-	4.39e-06	TCGTCATCACCAACA
510	MLOC_3107	HORVU4Hr1G013580	336	350	-	4.61e-06	CCATCGTCATCACCA
511	MLOC_3107	HORVU4Hr1G013580	339	353	-	7.04e-08	TCACCATCGTCATCA
512	MLOC_3107	HORVU4Hr1G090780	194	208	+	4.61e-06	CCATCGTCATCACCA
513	MLOC_3107	HORVU4Hr1G090780	239	253	+	8.07e-06	TAATCAACATCTTCA
514	MLOC_3107	HORVU4Hr1G090780	242	256	+	6.1e-06	TCAACATCTTCACCA
515	MLOC_3107	HORVU5Hr1G093650	266	280	+	9.43e-06	TCATAATCATGAACA
516	MLOC_3107	HORVU6Hr1G033350	1043	1057	-	3.49e-06	TGGACATCATCATCA
517	MLOC_3107	HORVU7Hr1G093370	280	294	+	6.75e-06	CCGCCATCATCATCG
518	MLOC_3107	HORVU7Hr1G109180	1381	1395	+	4.56e-06	CCGTCGTCATCATCA
519	MLOC_3107	HORVU7Hr1G109180	1384	1398	+	2.84e-07	TCGTCATCATCATCC
520	MLOC_3107	HORVU7Hr1G109180	1387	1401	+	9.81e-06	TCATCATCATCCCAA
521	MLOC_3107	HORVU7Hr1G109280	1330	1344	-	5.9e-06	TCTTCATCAGCACCA
522	MLOC_3107	HORVU7Hr1G109280	1336	1350	-	4.11e-07	TCAACATCTTCATCA
523	MLOC_3107	HORVU7Hr1G109280	1339	1353	-	3.12e-06	CCATCAACATCTTCA
524	MLOC_3107	HORVU7Hr1G109280	1342	1356	-	7.48e-06	TCTCCATCAACATCT
525	MLOC_3107	HORVU7Hr1G109280	1345	1359	-	5.5e-06	TCATCTCCATCAACA
526	MLOC_3107	HORVU7Hr1G109280	1380	1394	-	4.39e-06	TCGTCATCACCAACA
527	MLOC_3107	HORVU7Hr1G109280	1383	1397	-	4.61e-06	CCATCGTCATCACCA
528	MLOC_3107	HORVU7Hr1G109280	1386	1400	-	1.91e-06	TCGCCATCGTCATCA
529	MLOC_3107	HORVU7Hr1G113270	1320	1334	-	6.36e-06	TTATCTTCTTCATCA
530	MLOC_3107	HORVU7Hr1G113270	235	249	-	5.32e-06	TCATCATCATCCCCC
531	MLOC_3107	HORVU7Hr1G113270	238	252	-	2.19e-06	ATATCATCATCATCC
532	MLOC_31575	HORVU1Hr1G088140	805	819	+	9.41e-06	AACTAAAAAAGGAAG
533	MLOC_31575	HORVU1Hr1G088370	720	734	-	9.41e-06	AAACTAAAATGGCAA
534	MLOC_31575	HORVU2Hr1G036110	114	128	+	6.42e-06	AACTCAAAGAAGAAA
535	MLOC_31575	HORVU2Hr1G077230	151	165	-	2.59e-06	TTCTAAAAGTGGACA
536	MLOC_31575	HORVU2Hr1G123650	1015	1029	+	5.77e-06	ACCCAAATGAAGAAA
537	MLOC_31575	HORVU5Hr1G122350	626	640	-	6.42e-06	TTCTACAAAAAGAAA
538	MLOC_31575	HORVU6Hr1G035610	134	148	-	7.18e-06	TTCCAAATAAGGCTA
539	MLOC_31575	HORVU7Hr1G076300	157	171	+	3.27e-06	AACTAAAATTGGAAA
540	MLOC_31575	HORVU7Hr1G109280	1018	1032	-	3.01e-06	TAACAAAAGTAGCAA
541	MLOC_31575	HORVU7Hr1G109280	1114	1128	-	6.16e-06	TGACAAAAGTAGCAA
542	MLOC_326	HORVU1Hr1G081900	1127	1142	+	8.31e-06	TTTTATGTACTCTCTC
543	MLOC_326	HORVU4Hr1G057410	1045	1060	-	9.57e-06	TGTATTGTACTACATA
544	MLOC_326	HORVU7Hr1G051600	1117	1132	-	8.8e-06	AATTTCGTACTCTCTT
545	MLOC_326	HORVU7Hr1G056770	793	808	+	3.92e-06	ATATTTGTACTTAATT
546	MLOC_326	HORVU7Hr1G083910	1005	1020	-	4.49e-06	ATTTCTGTACTATTAA
547	MLOC_34679	HORVU6Hr1G033350	1408	1425	-	8.42e-06	TTCTGCTGACGTGTCCTT
548	MLOC_34679	HORVU7Hr1G027860	983	1000	-	3.35e-06	GTTGGCTCACGTGTCAGC
549	MLOC_34885	HORVU1Hr1G008250	664	682	+	9.36e-06	CTGCTGGTAGTTGGAGTTT
550	MLOC_34885	HORVU2Hr1G072500	1407	1425	-	6.41e-06	AGTAAGTTAGTTGGTGAAT
551	MLOC_34885	HORVU3Hr1G067110	733	751	+	1.55e-06	CTATAGGTGGTTGGTGGAA
552	MLOC_34885	HORVU3Hr1G110330	583	601	-	8.31e-06	ACTGAAGTGGTTGAGGCAA
553	MLOC_36657	HORVU2Hr1G115960	38	50	-	8.3e-06	AATGGTCAACGAT
554	MLOC_36657	HORVU3Hr1G037720	191	203	-	2.44e-07	CAAAGTCAACGAC
555	MLOC_36657	HORVU4Hr1G059150	1222	1234	+	8.3e-06	ACAAGTCAACGAG
556	MLOC_36657	HORVU5Hr1G012160	352	364	+	3.08e-06	GAAGGTCAACGAC
557	MLOC_36657	HORVU7Hr1G027860	373	385	-	9.1e-06	AATAGTCAAAGGC
558	MLOC_36657	HORVU7Hr1G059130	27	39	-	1.03e-07	AAAAGTCAACGAT
559	MLOC_36942	HORVU1Hr1G063940	602	622	+	4.83e-06	TGTAACTTGCACAGGACGCAA
560	MLOC_36942	HORVU2Hr1G043900	28	48	-	8.51e-06	GAGAACGTGGGGAAGAAGGCA
561	MLOC_36942	HORVU5Hr1G025900	1324	1344	+	1.89e-08	AAAAACTTGTTTCACAAGTCA
562	MLOC_36942	HORVU5Hr1G025900	1326	1346	-	1.56e-06	CCTGACTTGTGAAACAAGTTT
563	MLOC_36942	HORVU6Hr1G011990	940	960	+	2.28e-06	TAAAACTTGGATTACAATTTA
564	MLOC_37446	HORVU2Hr1G005320	1097	1110	+	3.68e-06	GTAAGATATGGTCA
565	MLOC_37446	HORVU4Hr1G090310	963	976	-	9.09e-06	TTAAGATTTGGTGG
566	MLOC_37446	HORVU5Hr1G046520	98	111	+	6.77e-06	TTAAGATACGGCGG
567	MLOC_37843	HORVU2Hr1G042270	1346	1362	+	4.8e-06	GACGTGTACCCCAAGAA
568	MLOC_37843	HORVU2Hr1G094510	1230	1246	+	8.12e-06	ATCGTGAGGCAGAAGCA
569	MLOC_37843	HORVU3Hr1G108610	279	295	-	9.73e-06	GGCTTGATGTCCAAGGA
570	MLOC_37843	HORVU5Hr1G025900	1327	1343	+	1.95e-06	AACTTGTTTCACAAGTC
571	MLOC_37843	HORVU5Hr1G025900	1327	1343	-	4.4e-06	GACTTGTGAAACAAGTT
572	MLOC_37843	HORVU7Hr1G080070	494	510	+	5.73e-06	GGCGTGCACTTCAAGGA
573	MLOC_37843	HORVU7Hr1G089160	1142	1158	-	9.93e-06	TGCGTGAACAGGAAGTA
574	MLOC_3855	HORVU0Hr1G039090	497	515	+	1.78e-07	GCCCCTCCCCCTCCTCCTC
575	MLOC_3855	HORVU0Hr1G039090	500	518	+	2.05e-09	CCTCCCCCTCCTCCTCCCC
576	MLOC_3855	HORVU0Hr1G039090	548	566	+	1.78e-06	GCCCCTCCTCCTCCTTCCC
577	MLOC_3855	HORVU0Hr1G039090	777	795	-	4.32e-06	TCTCCTCATCTTCTTCTTA
578	MLOC_3855	HORVU0Hr1G039090	780	798	-	9.26e-07	ACTTCTCCTCATCTTCTTC
579	MLOC_3855	HORVU1Hr1G000440	1207	1225	-	2.4e-06	CCTCCTCCACATCTGCCTA
580	MLOC_3855	HORVU1Hr1G000440	954	972	+	4.42e-06	CATCTATCTTCACCTCCTC
581	MLOC_3855	HORVU1Hr1G000440	957	975	+	1.42e-06	CTATCTTCACCTCCTCCAC
582	MLOC_3855	HORVU1Hr1G005120	740	758	+	4.62e-06	CCTTCGCCTTCTCTCCCTC
583	MLOC_3855	HORVU1Hr1G024240	1022	1040	-	5.45e-06	CTCCCTCCCCCTCATCCCT
584	MLOC_3855	HORVU1Hr1G024240	1025	1043	-	1.09e-06	CTCCTCCCTCCCCCTCATC
585	MLOC_3855	HORVU1Hr1G024240	1028	1046	-	5.4e-06	CCGCTCCTCCCTCCCCCTC
586	MLOC_3855	HORVU1Hr1G024240	930	948	-	8.37e-06	CCTTCCCCTCCTCTTCTCT
587	MLOC_3855	HORVU1Hr1G024240	933	951	-	1.1e-07	CCCCCTTCCCCTCCTCTTC
588	MLOC_3855	HORVU1Hr1G024240	936	954	-	4.27e-08	CCTCCCCCTTCCCCTCCTC
589	MLOC_3855	HORVU1Hr1G024240	939	957	-	1.16e-07	CCTCCTCCCCCTTCCCCTC
590	MLOC_3855	HORVU1Hr1G024240	942	960	-	4.78e-07	CCCCCTCCTCCCCCTTCCC
591	MLOC_3855	HORVU1Hr1G024240	945	963	-	4.92e-08	CCTCCCCCTCCTCCCCCTT
592	MLOC_3855	HORVU1Hr1G024240	948	966	-	5.69e-08	CCGCCTCCCCCTCCTCCCC
593	MLOC_3855	HORVU1Hr1G061210	222	240	+	7.41e-06	CCACTACTTCTTCTTCTTC
594	MLOC_3855	HORVU1Hr1G061210	228	246	+	1.96e-06	CTTCTTCTTCTTCATTTTC
595	MLOC_3855	HORVU1Hr1G061210	249	267	+	7.48e-06	CCGCTTCTTTTTCATCTTC
596	MLOC_3855	HORVU1Hr1G061210	252	270	+	1.49e-06	CTTCTTTTTCATCTTCTTC
597	MLOC_3855	HORVU2Hr1G021700	155	173	+	2.82e-06	GCTCCTCCTCCTCCATCGC
598	MLOC_3855	HORVU2Hr1G036110	1282	1300	+	4.17e-06	GGCCATCATCCTCCTCCTC
599	MLOC_3855	HORVU2Hr1G036110	1285	1303	+	4.62e-10	CATCATCCTCCTCCTCCTC
600	MLOC_3855	HORVU2Hr1G036110	1288	1306	+	2.08e-09	CATCCTCCTCCTCCTCCGC
601	MLOC_3855	HORVU2Hr1G036110	1291	1309	+	5.78e-07	CCTCCTCCTCCTCCGCTCT
602	MLOC_3855	HORVU2Hr1G036110	1478	1496	+	1.24e-06	CTTTTTCTTCTTCTTCTTC
603	MLOC_3855	HORVU2Hr1G036110	1481	1499	+	2.54e-06	TTTCTTCTTCTTCTTCCCC
604	MLOC_3855	HORVU2Hr1G060730	1331	1349	+	5.65e-07	CCTCTCCCTTTTCCTCCCC
605	MLOC_3855	HORVU2Hr1G060730	1334	1352	+	5.95e-06	CTCCCTTTTCCTCCCCGTC
606	MLOC_3855	HORVU2Hr1G072500	564	582	-	8.05e-07	CTTCCGCCATTTCCTCCTC
607	MLOC_3855	HORVU2Hr1G086080	1006	1024	-	1.01e-06	CTTCTTCTTCTTCTTCGTC
608	MLOC_3855	HORVU2Hr1G086080	1009	1027	-	7.99e-06	TTGCTTCTTCTTCTTCTTC
609	MLOC_3855	HORVU2Hr1G088180	1266	1284	-	2.39e-06	CCCGCTCCTCCTTCTCTTC
610	MLOC_3855	HORVU2Hr1G094510	305	323	-	2.9e-06	CCCTTCCCACCTCCTCCTT
611	MLOC_3855	HORVU2Hr1G094510	308	326	-	8.01e-07	CCTCCCTTCCCACCTCCTC
612	MLOC_3855	HORVU2Hr1G109380	1039	1057	-	7.23e-06	CTCTCTCTCCCTCTACCTC
613	MLOC_3855	HORVU2Hr1G120150	124	142	-	6.9e-07	CCTCTCCAGTCTCCTCCTC
614	MLOC_3855	HORVU2Hr1G120150	679	697	-	2.67e-06	CTTCCTCTATCTTTTCCTC
615	MLOC_3855	HORVU3Hr1G006450	778	796	+	5.12e-06	CCTTCTCCTCCAACCTCTC
616	MLOC_3855	HORVU3Hr1G006450	781	799	+	8.29e-06	TCTCCTCCAACCTCTCCTC
617	MLOC_3855	HORVU3Hr1G006450	784	802	+	2.42e-06	CCTCCAACCTCTCCTCCTC
618	MLOC_3855	HORVU3Hr1G006450	84	102	-	9.24e-06	CCTCCTCTTCCTCGTCTCT
619	MLOC_3855	HORVU3Hr1G006450	87	105	-	6.72e-07	ACCCCTCCTCTTCCTCGTC
620	MLOC_3855	HORVU3Hr1G006450	90	108	-	8.18e-07	ACTACCCCTCCTCTTCCTC
621	MLOC_3855	HORVU3Hr1G022850	1444	1462	+	6.77e-06	TCTCAACCTCAACCTCAAC
622	MLOC_3855	HORVU3Hr1G023370	1178	1196	+	7.23e-06	TCCCCTCCATCCCTTCCTC
623	MLOC_3855	HORVU3Hr1G023370	1241	1259	+	3.99e-06	CCCCCATCTCCTACTCCGC
624	MLOC_3855	HORVU3Hr1G023370	1244	1262	+	6.42e-06	CCATCTCCTACTCCGCCGC
625	MLOC_3855	HORVU3Hr1G023370	632	650	-	9.02e-07	CATCTTCTTCCTCCGCCCC
626	MLOC_3855	HORVU3Hr1G023370	635	653	-	4.94e-07	CTCCATCTTCTTCCTCCGC
627	MLOC_3855	HORVU3Hr1G028780	1200	1218	-	1.49e-06	CTTCTTCCTCCTCTTTCAA
628	MLOC_3855	HORVU3Hr1G028780	1203	1221	-	7.13e-07	TTTCTTCTTCCTCCTCTTT
629	MLOC_3855	HORVU3Hr1G028780	1206	1224	-	3.78e-06	ACATTTCTTCTTCCTCCTC
630	MLOC_3855	HORVU3Hr1G028780	130	148	-	2.52e-07	CTCCCTCCTCTTCCTTCCC
631	MLOC_3855	HORVU3Hr1G028780	186	204	-	1.37e-06	CTCCCCCTTCCTCCCCTTC
632	MLOC_3855	HORVU3Hr1G028780	189	207	-	3.06e-06	CCCCTCCCCCTTCCTCCCC
633	MLOC_3855	HORVU3Hr1G028780	439	457	+	8.77e-06	CATCCCACTCCTTTTCCTC
634	MLOC_3855	HORVU3Hr1G037720	924	942	-	9.62e-07	CCTTCTCTTTCTCCTCTGC
635	MLOC_3855	HORVU3Hr1G037720	927	945	-	2.73e-06	GTTCCTTCTCTTTCTCCTC
636	MLOC_3855	HORVU3Hr1G067300	697	715	+	6.48e-06	TAGCTCCTTCTTCCTCCTC
637	MLOC_3855	HORVU3Hr1G067300	700	718	+	3.91e-06	CTCCTTCTTCCTCCTCCGG
638	MLOC_3855	HORVU3Hr1G085420	501	519	-	8.22e-06	CCCCACCCTCCTCCCTCCC
639	MLOC_3855	HORVU3Hr1G085420	504	522	-	5.61e-06	CTTCCCCACCCTCCTCCCT
640	MLOC_3855	HORVU3Hr1G085420	507	525	-	6.87e-07	CCCCTTCCCCACCCTCCTC
641	MLOC_3855	HORVU3Hr1G093400	889	907	+	6.3e-06	CCGCCTCCGCCCCCTCTCC
642	MLOC_3855	HORVU3Hr1G108610	410	428	-	8.69e-06	TCTTTCCCTCTTCTCCCTC
643	MLOC_3855	HORVU4Hr1G007220	810	828	+	1.23e-06	CCTCCTCCCCTTCCGTTTC
644	MLOC_3855	HORVU4Hr1G009990	1362	1380	+	4.25e-06	GCTCACCTTCCTCCTCCTT
645	MLOC_3855	HORVU4Hr1G009990	324	342	-	6.15e-08	CCTCTTCCACTTCCTCCCC
646	MLOC_3855	HORVU4Hr1G009990	327	345	-	4.21e-08	TCTCCTCTTCCACTTCCTC
647	MLOC_3855	HORVU4Hr1G009990	330	348	-	1.56e-06	ACTTCTCCTCTTCCACTTC
648	MLOC_3855	HORVU4Hr1G009990	333	351	-	5.53e-06	CACACTTCTCCTCTTCCAC
649	MLOC_3855	HORVU4Hr1G009990	74	92	-	2.1e-06	CTGCCTCCTCCCCCGCCCC
650	MLOC_3855	HORVU4Hr1G080820	524	542	-	8.49e-06	CGCACTCCTCCTCCGCCGC
651	MLOC_3855	HORVU4Hr1G080820	7	25	+	6e-06	CCTCTGCCGCCTTCTTCTC
652	MLOC_3855	HORVU4Hr1G090310	1440	1458	-	3.18e-07	CCTCCTCCTCTCTCTCTTC
653	MLOC_3855	HORVU4Hr1G090310	1443	1461	-	2.91e-06	ACCCCTCCTCCTCTCTCTC
654	MLOC_3855	HORVU4Hr1G090310	485	503	-	3.09e-06	CCCCTCCCCCCTCCCCCAC
655	MLOC_3855	HORVU5Hr1G001180	1369	1387	+	2.91e-06	CTTCCATCACCTCTTCCTT
656	MLOC_3855	HORVU5Hr1G012160	1166	1184	-	9.63e-06	CCTTTTCCTCCTCCCGCCC
657	MLOC_3855	HORVU5Hr1G012160	1169	1187	-	8.25e-06	CCACCTTTTCCTCCTCCCG
658	MLOC_3855	HORVU5Hr1G012160	1253	1271	-	1.63e-06	CCACCTCCCCGTCCTCCCC
659	MLOC_3855	HORVU5Hr1G040970	1387	1405	+	9.57e-07	TCTCCCCCTCCTCCATTTC
660	MLOC_3855	HORVU5Hr1G040970	1390	1408	+	9.07e-06	CCCCCTCCTCCATTTCACC
661	MLOC_3855	HORVU5Hr1G046520	1433	1451	+	2.07e-06	CCACACCCTTTTCCTCCAC
662	MLOC_3855	HORVU5Hr1G077790	700	718	+	5.61e-06	CTCTCTCTTCCTCTCCATC
663	MLOC_3855	HORVU5Hr1G082990	507	525	-	9.41e-06	GCTTCTCCACCTCCATCTC
664	MLOC_3855	HORVU5Hr1G096940	1132	1150	+	4.23e-06	CCCCCCTCCTCTCCTCCAC
665	MLOC_3855	HORVU5Hr1G096940	1135	1153	+	7.09e-07	CCCTCCTCTCCTCCACCTC
666	MLOC_3855	HORVU5Hr1G096940	1218	1236	+	8.22e-07	CCGCACTCCCCTCCTCCTC
667	MLOC_3855	HORVU5Hr1G096940	1221	1239	+	4.9e-06	CACTCCCCTCCTCCTCTGC
668	MLOC_3855	HORVU5Hr1G096940	1224	1242	+	5.92e-06	TCCCCTCCTCCTCTGCTCC
669	MLOC_3855	HORVU5Hr1G096940	1235	1253	+	2.23e-06	TCTGCTCCTCCACCGCCTC
670	MLOC_3855	HORVU5Hr1G122350	1192	1210	+	8.73e-06	CCGCCTCCTCCTCCTAAAG
671	MLOC_3855	HORVU6Hr1G076190	1011	1029	+	2.84e-06	CACCTACTTCCTCCGCCTC
672	MLOC_3855	HORVU6Hr1G076190	1132	1150	+	2.12e-06	CCTCTTCCGCACCCCCCTC
673	MLOC_3855	HORVU6Hr1G076190	907	925	+	1.38e-06	ACCCCTCCTTATCCTCTTC
674	MLOC_3855	HORVU6Hr1G076190	910	928	+	3.02e-06	CCTCCTTATCCTCTTCGTT
675	MLOC_3855	HORVU6Hr1G083160	419	437	+	7.8e-06	CCATCTCCCCTCCCTCCAC
676	MLOC_3855	HORVU7Hr1G010690	640	658	-	2.39e-06	CCCTTTCTTCTTCATCCAC
677	MLOC_3855	HORVU7Hr1G010690	643	661	-	1.27e-06	CCTCCCTTTCTTCTTCATC
678	MLOC_3855	HORVU7Hr1G010690	646	664	-	1.37e-06	CTTCCTCCCTTTCTTCTTC
679	MLOC_3855	HORVU7Hr1G010690	649	667	-	2.51e-06	CTTCTTCCTCCCTTTCTTC
680	MLOC_3855	HORVU7Hr1G010690	652	670	-	3.63e-06	CATCTTCTTCCTCCCTTTC
681	MLOC_3855	HORVU7Hr1G010690	76	94	-	2.39e-06	CCCTTTCTTCTTCATCCAC
682	MLOC_3855	HORVU7Hr1G010690	79	97	-	1.27e-06	CCTCCCTTTCTTCTTCATC
683	MLOC_3855	HORVU7Hr1G010690	82	100	-	7.51e-06	CGTCCTCCCTTTCTTCTTC
684	MLOC_3855	HORVU7Hr1G027860	1217	1235	+	6.76e-08	TTTTCTCTTCTTCCTCCTC
685	MLOC_3855	HORVU7Hr1G027860	1220	1238	+	2.26e-07	TCTCTTCTTCCTCCTCCAT
686	MLOC_3855	HORVU7Hr1G027860	1223	1241	+	2.19e-06	CTTCTTCCTCCTCCATTCC
687	MLOC_3855	HORVU7Hr1G045640	966	984	+	6.06e-06	CCCCCACCTTCTCCCACTC
688	MLOC_3855	HORVU7Hr1G054230	1016	1034	+	3e-06	CTTCTTCCGCCACCTTCTT
689	MLOC_3855	HORVU7Hr1G058310	1443	1461	-	4.92e-06	CACCCGCCGCCTCCTTCTC
690	MLOC_3855	HORVU7Hr1G080510	1049	1067	-	4.51e-06	CTCTCTCCTCCGCCTCGTC
691	MLOC_3855	HORVU7Hr1G080510	1052	1070	-	8.29e-06	GTTCTCTCTCCTCCGCCTC
692	MLOC_3855	HORVU7Hr1G080510	596	614	-	8.9e-06	TCTCGTCTTCCTCCTTCTG
693	MLOC_3855	HORVU7Hr1G080510	599	617	-	2.71e-06	CTTTCTCGTCTTCCTCCTT
694	MLOC_3855	HORVU7Hr1G093020	1391	1409	+	1.8e-06	GCCCCTCCTCCTCCCTCTC
695	MLOC_3855	HORVU7Hr1G093020	1394	1412	+	1.56e-07	CCTCCTCCTCCCTCTCCTT
696	MLOC_3855	HORVU7Hr1G093020	1397	1415	+	3.56e-08	CCTCCTCCCTCTCCTTCTC
697	MLOC_3855	HORVU7Hr1G093020	1400	1418	+	4.1e-07	CCTCCCTCTCCTTCTCCGC
698	MLOC_3855	HORVU7Hr1G109280	1337	1355	-	9.02e-06	CTCCATCAACATCTTCATC
699	MLOC_3855	HORVU7Hr1G113270	59	77	-	9.46e-06	CCTCATCTTCCACATCAAT
700	MLOC_3855	HORVU7Hr1G113270	62	80	-	3.7e-07	TCTCCTCATCTTCCACATC
701	MLOC_3855	HORVU7Hr1G113270	65	83	-	2.34e-07	CATTCTCCTCATCTTCCAC
702	MLOC_3855	HORVU7Hr1G113270	68	86	-	1.95e-06	CACCATTCTCCTCATCTTC
703	MLOC_3855	HORVU7Hr1G113270	71	89	-	3.74e-07	CCTCACCATTCTCCTCATC
704	MLOC_3855	HORVU7Hr1G113270	74	92	-	9.63e-06	TCACCTCACCATTCTCCTC
705	MLOC_38561	HORVU1Hr1G005120	809	829	-	2.28e-06	TCGTGCAGGTGGCGGCGGTCG
706	MLOC_38561	HORVU1Hr1G040560	1262	1282	+	9.58e-06	TCGATCCAACGGCGGCGGTCA
707	MLOC_38561	HORVU2Hr1G005320	455	475	+	5.91e-08	GCGCGGCAGCGGCGGCGGCGT
708	MLOC_38561	HORVU2Hr1G005320	458	478	+	1.94e-07	CGGCAGCGGCGGCGGCGTCGG
709	MLOC_38561	HORVU2Hr1G021700	727	747	-	1.33e-06	CGGTGGCGGCGGCGGCTACGA
710	MLOC_38561	HORVU2Hr1G021700	730	750	-	9.34e-09	CGGCGGTGGCGGCGGCGGCTA
711	MLOC_38561	HORVU2Hr1G021700	733	753	-	4.45e-09	ATGCGGCGGTGGCGGCGGCGG
712	MLOC_38561	HORVU2Hr1G021700	739	759	-	6.22e-06	AAGCCAATGCGGCGGTGGCGG
713	MLOC_38561	HORVU2Hr1G109380	1016	1036	+	8.11e-07	GCGCTGGAGCGGCGGCGGCGC
714	MLOC_38561	HORVU2Hr1G109380	1019	1039	+	6.51e-06	CTGGAGCGGCGGCGGCGCGAG
715	MLOC_38561	HORVU2Hr1G109380	1061	1081	+	8.62e-06	GTGGAGCGGTGGCGGCGCGAG
716	MLOC_38561	HORVU2Hr1G109380	1189	1209	-	9.92e-06	GCGCTCCAGCGGCGGCGGGAA
717	MLOC_38561	HORVU2Hr1G114260	1425	1445	-	2.36e-06	AGAGGGGAGCGGCGGCGGGAG
718	MLOC_38561	HORVU3Hr1G006450	836	856	+	3.65e-06	GGTCGGCATCAGCGGCGGCGG
719	MLOC_38561	HORVU3Hr1G006450	839	859	+	4.27e-07	CGGCATCAGCGGCGGCGGGGC
720	MLOC_38561	HORVU3Hr1G022850	330	350	+	1.87e-06	GAGTTCCGACTGCGGCGGAGG
721	MLOC_38561	HORVU3Hr1G023370	1223	1243	-	4.04e-06	GGGCGACGACGGCGGCAGATG
722	MLOC_38561	HORVU3Hr1G023370	1226	1246	-	1.3e-06	TGGGGGCGACGACGGCGGCAG
723	MLOC_38561	HORVU3Hr1G023370	1330	1350	-	1.46e-06	GGGTGTCATTGGCGGCGGCCT
724	MLOC_38561	HORVU3Hr1G023370	450	470	+	8.47e-06	GGTCCAGAGCGGCGGCGACGC
725	MLOC_38561	HORVU3Hr1G023370	473	493	+	2.36e-06	AGGGGATCTCGGCGGCGGAGT
726	MLOC_38561	HORVU3Hr1G085420	170	190	+	7.33e-07	CGGCGACGGTGGCGGCGCCCT
727	MLOC_38561	HORVU4Hr1G009990	198	218	-	3.57e-07	AAGGGGTGACGGCGGCGGACG
728	MLOC_38561	HORVU4Hr1G009990	201	221	-	2.57e-06	GAGAAGGGGTGACGGCGGCGG
729	MLOC_38561	HORVU4Hr1G057410	211	231	-	4.7e-07	TGTAGCCAGTGGCGGCGCCGG
730	MLOC_38561	HORVU4Hr1G080820	513	533	+	5.05e-06	AGGCGAGGTGGGCGGCGGAGG
731	MLOC_38561	HORVU4Hr1G080820	7	27	-	7.14e-06	CCGAGAAGAAGGCGGCAGAGG
732	MLOC_38561	HORVU4Hr1G090310	1119	1139	-	4.86e-06	CAATTAAAGCGGCGGCGCTCG
733	MLOC_38561	HORVU5Hr1G002180	1437	1457	+	4.37e-06	TCGTAGTAGTGGCGGCGGGAT
734	MLOC_38561	HORVU5Hr1G012160	370	390	-	9.5e-06	GACCAGCGATGACGGCGGTTG
735	MLOC_38561	HORVU5Hr1G012160	749	769	-	6.39e-06	GAGTTTCGTAGGCGGCGGAGC
736	MLOC_38561	HORVU5Hr1G040970	31	51	+	4.66e-09	AGGCGGCAGCGGCGGCGGTGA
737	MLOC_38561	HORVU5Hr1G040970	60	80	+	1.71e-06	GAGCAGTGACGGCGGCGCACG
738	MLOC_38561	HORVU5Hr1G046520	607	627	-	9.5e-06	ATAGCGCGACGGCGGCGAAGC
739	MLOC_38561	HORVU5Hr1G096940	104	124	+	9.25e-06	AGGCGTCCATGGCGGCGAGGG
740	MLOC_38561	HORVU5Hr1G122350	1186	1206	-	3.07e-06	AGGAGGAGGAGGCGGCGCCCA
741	MLOC_38561	HORVU6Hr1G004990	1345	1365	-	7.14e-06	GGGGGACGGCGACGGCGGCAC
742	MLOC_38561	HORVU6Hr1G004990	1433	1453	+	3.17e-06	CGACGGACGAGGCGGCGCTGG
743	MLOC_38561	HORVU6Hr1G048410	1361	1381	+	6.76e-06	CGAACGAGCAGGCGGCGGATG
744	MLOC_38561	HORVU7Hr1G058310	1441	1461	+	2.57e-06	TAGAGAAGGAGGCGGCGGGTG
745	MLOC_38561	HORVU7Hr1G058310	391	411	+	8.62e-06	TCGATGGTGCGGCGGCGGCAC
746	MLOC_38561	HORVU7Hr1G058310	532	552	+	1.17e-06	TAGGATTTTCGGCGGCGGCGG
747	MLOC_38561	HORVU7Hr1G058310	535	555	+	5e-06	GATTTTCGGCGGCGGCGGGGG
748	MLOC_38561	HORVU7Hr1G076300	1475	1495	+	7.03e-08	GCGAAGCAGCGGCGGCGGCGG
749	MLOC_38561	HORVU7Hr1G076300	1478	1498	+	2.79e-08	AAGCAGCGGCGGCGGCGGCGG
750	MLOC_38561	HORVU7Hr1G076300	856	876	-	4.72e-06	CCAGGGAGTTGGCGGCGATGC
751	MLOC_38561	HORVU7Hr1G083910	355	375	+	3.17e-06	AGATCGCGTCGGCGGCGGCTC
752	MLOC_38561	HORVU7Hr1G093370	1156	1176	+	3.04e-06	GGTGGCTGGTGACGGCGGCGG
753	MLOC_38561	HORVU7Hr1G093370	1159	1179	+	6.53e-07	GGCTGGTGACGGCGGCGGCCA
754	MLOC_38561	HORVU7Hr1G093370	966	986	-	1.24e-06	CCGGGGCTGCGGCGGCGGGGC
755	MLOC_38561	HORVU7Hr1G093370	969	989	-	1.36e-06	CGTCCGGGGCTGCGGCGGCGG
756	MLOC_3926	HORVU1Hr1G040560	1107	1119	+	7.5e-06	ATTATATCCGTTA
757	MLOC_3926	HORVU2Hr1G114260	340	352	-	3.24e-06	AAAAAAACCGTTA
758	MLOC_3926	HORVU3Hr1G037720	851	863	-	2.34e-06	TACAAAACCGTTA
759	MLOC_3926	HORVU7Hr1G109280	1166	1178	+	3.24e-06	TCTGTTACCGTTA
760	MLOC_39554	HORVU1Hr1G000440	931	945	-	4.79e-06	GGGAGGGTAGGTGGA
761	MLOC_39554	HORVU1Hr1G076470	1214	1228	-	7.6e-06	TTATTAGTAGGTAAG
762	MLOC_39554	HORVU1Hr1G092150	1401	1415	-	1.57e-06	GGTTTGGTTGGTGAG
763	MLOC_39554	HORVU2Hr1G072500	1408	1422	-	4.39e-06	AAGTTAGTTGGTGAA
764	MLOC_39554	HORVU3Hr1G006150	1106	1120	+	2.31e-06	TTTGTGGTTGGTGGA
765	MLOC_39554	HORVU3Hr1G052510	1225	1239	-	7.2e-07	AAATTGGTTGGTGGA
766	MLOC_39554	HORVU3Hr1G067110	736	750	+	1.33e-06	TAGGTGGTTGGTGGA
767	MLOC_43537	HORVU1Hr1G088370	1388	1397	-	7.57e-06	GAGAATCTAT
768	MLOC_43537	HORVU5Hr1G002180	797	806	-	9.97e-06	GAGAATCTTT
769	MLOC_43537	HORVU7Hr1G027860	1173	1182	+	6.37e-06	CAGAATCTGT
770	MLOC_43575	HORVU1Hr1G008250	843	852	-	7.05e-06	TCCTCGTACA
771	MLOC_43575	HORVU2Hr1G083940	432	441	-	7.78e-06	ACCTCGGACC
772	MLOC_43575	HORVU2Hr1G115960	624	633	-	7.05e-06	TCCTCGTACA
773	MLOC_43806	HORVU1Hr1G000440	921	941	+	2.95e-06	CCATGTATCATCCACCTACCC
774	MLOC_43806	HORVU1Hr1G008250	599	619	-	5.86e-06	AGCCAAAATAGCCACCAAACT
775	MLOC_43806	HORVU1Hr1G092150	1391	1411	+	3.86e-07	CATTGAACGCCTCACCAACCA
776	MLOC_43806	HORVU3Hr1G052510	1215	1235	+	4.32e-06	GCTATCGATCTCCACCAACCA
777	MLOC_43806	HORVU3Hr1G067110	740	760	-	7.95e-06	ATGTCGTTGTTCCACCAACCA
778	MLOC_43806	HORVU4Hr1G013580	332	352	-	6.11e-06	CACCATCGTCATCACCAACAC
779	MLOC_43806	HORVU4Hr1G090780	1349	1369	+	3.34e-06	GAGCCCAAACCTCACCTACCC
780	MLOC_43806	HORVU5Hr1G082990	1227	1247	+	5.69e-06	CACTACCACATCCACCTAACG
781	MLOC_43806	HORVU6Hr1G041920	413	433	+	4.32e-06	CAGAACCTCCCCCACCTAACC
782	MLOC_43806	HORVU7Hr1G113270	1209	1229	+	1.22e-06	TTGTAGCTACTCCACCAACCC
783	MLOC_4407	HORVU4Hr1G009990	573	587	+	5.41e-06	TTACCTTTTTCGTAA
784	MLOC_4407	HORVU5Hr1G046520	1089	1103	-	9.17e-06	TTTCCTTATTAATAA
785	MLOC_4407	HORVU6Hr1G059550	996	1010	-	6.46e-06	TTTCCGATTTAAGAA
786	MLOC_44514	HORVU1Hr1G008250	144	157	-	8.49e-06	ACAGAAGAGGCAAG
787	MLOC_44514	HORVU1Hr1G088140	778	791	+	7.85e-06	CCAAAAGAGAAAAA
788	MLOC_44514	HORVU1Hr1G088140	807	820	+	3.64e-06	CTAAAAAAGGAAGA
789	MLOC_44514	HORVU2Hr1G005320	616	629	-	7.14e-06	AACAAAAAGGAAAG
790	MLOC_44514	HORVU2Hr1G036110	116	129	+	3.8e-06	CTCAAAGAAGAAAA
791	MLOC_44514	HORVU2Hr1G036110	94	107	+	6.41e-06	CCAAAAAAAGCAGA
792	MLOC_44514	HORVU2Hr1G043900	712	725	-	3.64e-06	GCAAAAGAAGAAAC
793	MLOC_44514	HORVU2Hr1G059620	501	514	+	9.02e-06	ATCAAAAAAGAAAA
794	MLOC_44514	HORVU2Hr1G123650	1017	1030	+	1.19e-06	CCAAATGAAGAAAA
795	MLOC_44514	HORVU3Hr1G095760	674	687	-	2.62e-06	AGAAAAAAAGAAAA
796	MLOC_44514	HORVU5Hr1G046520	790	803	-	4.17e-06	CTGAAAAAAGAAAA
797	MLOC_44514	HORVU6Hr1G004990	914	927	-	9.33e-06	ACGAAAGAAGAAAT
798	MLOC_44514	HORVU6Hr1G041920	162	175	+	2.19e-06	AAAAAAAAAGAAAA
799	MLOC_44514	HORVU6Hr1G048410	1422	1435	+	2.44e-06	AAAAAAGAAGAAAA
800	MLOC_44514	HORVU6Hr1G084510	230	243	-	1.23e-06	ACAGAAAAAGAAAA
801	MLOC_44514	HORVU7Hr1G027860	1202	1215	+	9.33e-06	GGAAAAAAAGAAAG
802	MLOC_44514	HORVU7Hr1G058310	907	920	-	2.11e-06	ATAAAAGAAGAAAA
803	MLOC_44514	HORVU7Hr1G109180	162	175	+	6.49e-06	GTAAAAAAAGAAAA
804	MLOC_44514	HORVU7Hr1G113270	136	149	+	9.75e-06	ACCAAAAAAGAAGG
805	MLOC_498	HORVU2Hr1G036110	1035	1049	+	3e-06	TGAAATTTCTAGAAA
806	MLOC_498	HORVU2Hr1G042270	1223	1237	-	3.48e-06	GGTAGGTTCTAGAAG
807	MLOC_498	HORVU5Hr1G040970	796	810	-	5.58e-06	AGAAGATTGTGGAAT
808	MLOC_51353	HORVU1Hr1G088370	1070	1082	+	2.91e-06	TGAAATTTTAATA
809	MLOC_51353	HORVU2Hr1G077230	162	174	+	2.69e-06	AGAAATTTTAATG
810	MLOC_51353	HORVU3Hr1G006450	1219	1231	-	4.78e-06	CTAAATTTAAATA
811	MLOC_51353	HORVU3Hr1G037720	872	884	-	4.48e-06	TGAAATTTAAAAA
812	MLOC_51353	HORVU3Hr1G067300	978	990	-	2.69e-06	AGAAATTTTAATC
813	MLOC_51353	HORVU4Hr1G022780	101	113	+	7.15e-06	GGAAATTTAAAAC
814	MLOC_51353	HORVU4Hr1G059150	801	813	-	7.96e-08	CAAAATTTTAAAA
815	MLOC_51353	HORVU4Hr1G059150	930	942	-	3.21e-07	CCAAATTTTAAAG
816	MLOC_51353	HORVU5Hr1G046520	1018	1030	-	6.21e-06	GAAAATTTTAATT
817	MLOC_51353	HORVU5Hr1G119790	1041	1053	-	4.48e-06	TGAAATTTAAAAA
818	MLOC_51353	HORVU6Hr1G011990	50	62	-	1.75e-06	GAAAATTTTAAAC
819	MLOC_51353	HORVU6Hr1G033350	1255	1267	-	5.81e-06	ATAAATTTAAAAG
820	MLOC_51353	HORVU6Hr1G059550	914	926	+	4.67e-06	GCAAATTTTAATC
821	MLOC_51353	HORVU7Hr1G010690	1064	1076	-	5.52e-06	AAAAATTTTAACG
822	MLOC_51353	HORVU7Hr1G089160	698	710	+	5.52e-06	GTAAATTTTAAGA
823	MLOC_51353	HORVU7Hr1G093020	1154	1166	-	2.24e-06	AAAAATTTTAACA
824	MLOC_51930	HORVU3Hr1G070630	1426	1440	+	8e-06	TCTGCTGATGTGGCA
825	MLOC_51930	HORVU3Hr1G074220	958	972	-	7.68e-06	AATTCTGACGTGTTA
826	MLOC_51930	HORVU6Hr1G033350	1410	1424	-	5.74e-07	TCTGCTGACGTGTCC
827	MLOC_51930	HORVU7Hr1G027860	985	999	-	8.22e-06	TTGGCTCACGTGTCA
828	MLOC_52112	HORVU1Hr1G088140	1423	1437	-	6.73e-06	TTTGGTGACGTGTTT
829	MLOC_52112	HORVU2Hr1G021700	684	698	-	6.11e-06	GGCGATGACGTCGTT
830	MLOC_52112	HORVU2Hr1G123650	435	449	+	5.94e-06	TGTGATGACGTCAAT
831	MLOC_52112	HORVU5Hr1G119790	208	222	+	5.3e-06	TGTGGTGACGTCGAT
832	MLOC_52112	HORVU5Hr1G119790	502	516	-	5.11e-06	GTTGATGACGTCATT
833	MLOC_52112	HORVU6Hr1G033350	1410	1424	-	1.29e-06	TCTGCTGACGTGTCC
834	MLOC_52114	HORVU1Hr1G088840	1279	1292	-	5.55e-07	TATGGAATCTTCTT
835	MLOC_52114	HORVU6Hr1G059550	287	300	+	3.39e-06	AGTAGAATCTTTTT
836	MLOC_52114	HORVU7Hr1G010690	821	834	-	3.63e-06	AAACGAATCTTTTA
837	MLOC_52114	HORVU7Hr1G113270	1162	1175	+	9.76e-06	TGTAGAATATTCTT
838	MLOC_52114	HORVU7Hr1G113270	1164	1177	-	2.41e-07	AAAAGAATATTCTA
839	MLOC_52115	HORVU3Hr1G037720	1167	1177	-	9.26e-06	TTAATAATTAT
840	MLOC_52115	HORVU3Hr1G110330	239	249	+	8.39e-06	TTAATAATTGT
841	MLOC_52115	HORVU4Hr1G066230	146	156	+	3.09e-06	TCAATAATTGT
842	MLOC_52115	HORVU5Hr1G093650	32	42	-	7.26e-06	TCAATAATTTT
843	MLOC_52115	HORVU6Hr1G011990	824	834	-	1.5e-06	TCAATAATTTA
844	MLOC_52115	HORVU7Hr1G051600	1108	1118	+	6.53e-06	CTAATAATTAA
845	MLOC_52115	HORVU7Hr1G113270	1299	1309	-	1.5e-06	CCAATAATTGA
846	MLOC_52134	HORVU1Hr1G000440	928	948	-	5.03e-06	AAGGGGAGGGTAGGTGGATGA
847	MLOC_52134	HORVU3Hr1G006150	1103	1123	+	8.73e-06	GGTTTTGTGGTTGGTGGATGG
848	MLOC_52134	HORVU3Hr1G067110	733	753	+	5.87e-06	CTATAGGTGGTTGGTGGAACA
849	MLOC_52134	HORVU5Hr1G012160	468	488	-	5.27e-06	GTGGTCATGTTTGGTGGGCTA
850	MLOC_52134	HORVU7Hr1G076300	1248	1268	+	5.26e-07	TTTGTAAGGTTAGGTAAAAAA
851	MLOC_52134	HORVU7Hr1G113270	1216	1236	-	5.27e-06	GCTGATGGGGTTGGTGGAGTA
852	MLOC_52439	HORVU3Hr1G052510	1389	1398	-	2.26e-06	AGTTAGGTAC
853	MLOC_52439	HORVU4Hr1G007220	854	863	-	7.07e-06	AGTTAGGTCA
854	MLOC_52439	HORVU6Hr1G004990	193	202	-	4.82e-06	AATTAGGTAA
855	MLOC_52944	HORVU3Hr1G022850	1466	1484	+	2.36e-06	ATACTAGAAACAGAAAGAA
856	MLOC_52944	HORVU3Hr1G067770	1083	1101	-	2.32e-07	TTTCTATAAAAAGTAAATA
857	MLOC_52944	HORVU4Hr1G009990	570	588	-	6.38e-06	TTTACGAAAAAGGTAACAC
858	MLOC_52944	HORVU5Hr1G046520	1088	1106	+	9.85e-06	TTTATTAATAAGGAAACTA
859	MLOC_52944	HORVU5Hr1G046520	788	806	-	1.34e-06	TTGCTGAAAAAAGAAAAAG
860	MLOC_52944	HORVU6Hr1G035610	131	149	-	6.63e-06	TTTCCAAATAAGGCTATCT
861	MLOC_52944	HORVU6Hr1G035610	134	152	+	7.66e-06	TAGCCTTATTTGGAAAATT
862	MLOC_52944	HORVU6Hr1G048410	591	609	+	3.09e-06	TATCTCAAAAGAGTAAATA
863	MLOC_52944	HORVU6Hr1G059550	1172	1190	+	8.13e-06	ATTCCAAAAATGGGAGCAT
864	MLOC_53640	HORVU1Hr1G000440	924	944	+	3.78e-06	TGTATCATCCACCTACCCTCC
865	MLOC_53640	HORVU1Hr1G088370	67	87	-	5.13e-06	TTTTAAACCCACCAAATCCCA
866	MLOC_53640	HORVU1Hr1G092150	1394	1414	+	2.51e-06	TGAACGCCTCACCAACCAAAC
867	MLOC_53640	HORVU2Hr1G036110	1349	1369	+	8.46e-06	ACCCATCAGCACCAACCACCG
868	MLOC_53640	HORVU2Hr1G071860	734	754	+	7.14e-06	CAACGCCAACACCAACCCTAC
869	MLOC_53640	HORVU3Hr1G006150	1107	1127	-	1.22e-06	ACCGCCATCCACCAACCACAA
870	MLOC_53640	HORVU3Hr1G006150	1158	1178	-	5.93e-06	CTCCAGATCCAACAACCCCGC
871	MLOC_53640	HORVU3Hr1G052510	1218	1238	+	4.84e-06	ATCGATCTCCACCAACCAATT
872	MLOC_53640	HORVU3Hr1G067110	737	757	-	2.72e-07	TCGTTGTTCCACCAACCACCT
873	MLOC_53640	HORVU3Hr1G070630	771	791	-	6.35e-08	CCCTACCCCTACCAACCCCCT
874	MLOC_53640	HORVU5Hr1G082990	1230	1250	+	9.47e-06	TACCACATCCACCTAACGCCA
875	MLOC_53640	HORVU6Hr1G041920	319	339	+	8.03e-06	GCCGCACCCCACCTAACCCCA
876	MLOC_53640	HORVU6Hr1G041920	416	436	+	3.39e-06	AACCTCCCCCACCTAACCCGT
877	MLOC_53640	HORVU7Hr1G076300	546	566	+	7.3e-06	TTATTGCAACACCTACCCCTA
878	MLOC_53640	HORVU7Hr1G093020	1251	1271	+	8.46e-06	TGCTTTCTCCACCCACCCCCC
879	MLOC_53640	HORVU7Hr1G113270	1212	1232	+	1.04e-08	TAGCTACTCCACCAACCCCAT
880	MLOC_5372	HORVU2Hr1G114260	1296	1308	-	2.33e-06	TGGATCCGATTGG
881	MLOC_5375	HORVU1Hr1G088140	775	793	-	2.67e-06	TCTTTTTCTCTTTTGGCAT
882	MLOC_5375	HORVU1Hr1G088140	804	822	-	5.33e-06	TTTCTTCCTTTTTTAGTTC
883	MLOC_5375	HORVU2Hr1G071860	990	1008	+	7.56e-06	TATCTACTTTTTTTGTTAA
884	MLOC_5375	HORVU2Hr1G077230	148	166	+	5.09e-06	AGTTGTCCACTTTTAGAAA
885	MLOC_5375	HORVU2Hr1G123650	1014	1032	-	4.02e-06	AATTTTCTTCATTTGGGTA
886	MLOC_5375	HORVU3Hr1G022850	1466	1484	-	6.78e-06	TTCTTTCTGTTTCTAGTAT
887	MLOC_5375	HORVU3Hr1G067770	1083	1101	+	2.1e-06	TATTTACTTTTTATAGAAA
888	MLOC_5375	HORVU5Hr1G046520	788	806	+	1.77e-06	CTTTTTCTTTTTTCAGCAA
889	MLOC_5375	HORVU5Hr1G093650	826	844	-	8.59e-06	TGTTTGCCATTTATGTACA
890	MLOC_5375	HORVU6Hr1G059550	1172	1190	-	6.02e-06	ATGCTCCCATTTTTGGAAT
891	MLOC_53943	HORVU1Hr1G088140	524	538	+	7.5e-06	AAAGTTATATTCTTT
892	MLOC_53943	HORVU3Hr1G006150	103	117	-	4.15e-06	TTTATTTTATTCTTT
893	MLOC_53943	HORVU3Hr1G006150	75	89	-	9.75e-06	TTTATTTTATTCTCT
894	MLOC_53943	HORVU4Hr1G080820	1361	1375	+	9.61e-06	AATGTAATATTCTCC
895	MLOC_53943	HORVU5Hr1G096940	1014	1028	-	6.99e-06	TTTTCTATATTCTTT
896	MLOC_53943	HORVU6Hr1G033350	771	785	+	3.33e-06	ATCACAATATTCCTT
897	MLOC_53943	HORVU7Hr1G076300	1185	1199	+	6.56e-07	ATTTGTATATTCTTT
898	MLOC_53943	HORVU7Hr1G113270	1162	1176	+	4.42e-07	TGTAGAATATTCTTT
899	MLOC_53943	HORVU7Hr1G113270	1163	1177	-	8.19e-06	AAAAGAATATTCTAC
900	MLOC_54606	HORVU2Hr1G120150	1284	1294	+	9.27e-06	CAAAGTCAAAA
901	MLOC_54606	HORVU3Hr1G006450	1171	1181	-	4.14e-06	AAAAGTCAAAT
902	MLOC_54606	HORVU3Hr1G037720	193	203	-	1.17e-06	CAAAGTCAACG
903	MLOC_54606	HORVU4Hr1G009990	976	986	-	4.74e-06	AAAAGTCAAAC
904	MLOC_54606	HORVU4Hr1G059150	1222	1232	+	6.33e-06	ACAAGTCAACG
905	MLOC_54606	HORVU5Hr1G122350	710	720	-	8.95e-06	ATAAGTCAACA
906	MLOC_54606	HORVU7Hr1G059130	29	39	-	2.81e-07	AAAAGTCAACG
907	MLOC_54674	HORVU1Hr1G061210	163	173	+	3.46e-06	CACTTTCACTT
908	MLOC_54674	HORVU1Hr1G088840	1460	1470	+	2.96e-06	CACTATCACTG
909	MLOC_54674	HORVU7Hr1G059130	1474	1484	+	4.18e-06	CACTCCCACTC
910	MLOC_54829	HORVU1Hr1G081900	782	790	+	5.11e-06	AAGAAAACA
911	MLOC_54829	HORVU1Hr1G088140	790	798	+	5.11e-06	AAGAAAACA
912	MLOC_54829	HORVU1Hr1G092150	32	40	-	5.11e-06	AAGAAAACA
913	MLOC_54829	HORVU3Hr1G067110	384	392	-	5.11e-06	AAGAAAACA
914	MLOC_54829	HORVU3Hr1G093400	661	669	-	5.11e-06	AAGAAAACA
915	MLOC_54829	HORVU3Hr1G093400	699	707	-	5.11e-06	AAGAAAACA
916	MLOC_55144	HORVU1Hr1G061210	1127	1146	-	2.95e-07	ACCCGCCCCAGCCGCCGCCA
917	MLOC_55144	HORVU2Hr1G005320	458	477	-	3.28e-07	CGACGCCGCCGCCGCTGCCG
918	MLOC_55144	HORVU2Hr1G021700	683	702	+	3.93e-07	CAACGACGTCATCGCCGCCG
919	MLOC_55144	HORVU2Hr1G021700	686	705	+	7.57e-08	CGACGTCATCGCCGCCGCCA
920	MLOC_55144	HORVU2Hr1G021700	722	741	+	6.43e-06	CGATGTCGTAGCCGCCGCCG
921	MLOC_55144	HORVU2Hr1G021700	725	744	+	4.87e-07	TGTCGTAGCCGCCGCCGCCA
922	MLOC_55144	HORVU2Hr1G021700	728	747	+	2.15e-07	CGTAGCCGCCGCCGCCACCG
923	MLOC_55144	HORVU2Hr1G021700	731	750	+	3.95e-10	AGCCGCCGCCGCCACCGCCG
924	MLOC_55144	HORVU2Hr1G021700	734	753	+	7.04e-08	CGCCGCCGCCACCGCCGCAT
925	MLOC_55144	HORVU2Hr1G083940	450	469	-	2.54e-06	AGCCGACGCAACCGCCACCG
926	MLOC_55144	HORVU2Hr1G088180	1287	1306	-	6.26e-07	CGGCTCCGCCCCCACCACCA
927	MLOC_55144	HORVU2Hr1G109380	1025	1044	-	6.17e-06	TACCTCTCGCGCCGCCGCCG
928	MLOC_55144	HORVU3Hr1G006450	637	656	+	1.22e-06	CTCCGCCAACTTTACCGACG
929	MLOC_55144	HORVU3Hr1G023370	1227	1246	+	3.03e-06	TGCCGCCGTCGTCGCCCCCA
930	MLOC_55144	HORVU3Hr1G023370	1242	1261	+	1.71e-06	CCCCATCTCCTACTCCGCCG
931	MLOC_55144	HORVU3Hr1G023370	1245	1264	+	3.58e-06	CATCTCCTACTCCGCCGCCC
932	MLOC_55144	HORVU3Hr1G023370	1248	1267	+	3.54e-06	CTCCTACTCCGCCGCCCCCA
933	MLOC_55144	HORVU3Hr1G023370	1322	1341	+	4.44e-06	CCGCTCCAAGGCCGCCGCCA
934	MLOC_55144	HORVU3Hr1G023370	523	542	-	9.22e-06	CAGATCCACCGCCACCGTCC
935	MLOC_55144	HORVU3Hr1G023370	548	567	-	6.84e-06	CTGCTCCCCCGCCACCGTCC
936	MLOC_55144	HORVU3Hr1G028780	29	48	-	2.99e-07	CCCCTCCATCGCTGCCGTCG
937	MLOC_55144	HORVU3Hr1G052510	633	652	+	3.03e-06	CACGGACATCGCCTCCGACA
938	MLOC_55144	HORVU3Hr1G070630	311	330	+	4.49e-06	CGGCGTCGCTGCCGACGCCA
939	MLOC_55144	HORVU3Hr1G085420	167	186	-	8e-07	CGCCGCCACCGTCGCCGCGG
940	MLOC_55144	HORVU3Hr1G085420	170	189	-	3.78e-06	GGGCGCCGCCACCGTCGCCG
941	MLOC_55144	HORVU3Hr1G085420	224	243	-	2.37e-06	CCTCGCCGCGCTCGCCGCCG
942	MLOC_55144	HORVU3Hr1G085420	347	366	-	8.58e-06	CGCCGCGGCGGCCGCCGGCG
943	MLOC_55144	HORVU3Hr1G093400	464	483	-	3.68e-07	CACCACCATAGCCGCCATCA
944	MLOC_55144	HORVU3Hr1G093400	467	486	-	7.34e-07	CGGCACCACCATAGCCGCCA
945	MLOC_55144	HORVU4Hr1G009990	1255	1274	+	1.08e-06	CTTCACCTCCTTCGTCGCCA
946	MLOC_55144	HORVU4Hr1G009990	1258	1277	+	5.49e-06	CACCTCCTTCGTCGCCACCC
947	MLOC_55144	HORVU4Hr1G013580	333	352	-	1.04e-06	CACCATCGTCATCACCAACA
948	MLOC_55144	HORVU4Hr1G022780	1298	1317	+	9.12e-06	ATACGTCGCAACCACCACCA
949	MLOC_55144	HORVU4Hr1G022780	46	65	-	4.25e-06	TGCCGTCATAGTCACCGTCG
950	MLOC_55144	HORVU4Hr1G022780	831	850	-	9.31e-06	AACCGTCGTTGCCTCCTCCA
951	MLOC_55144	HORVU4Hr1G057410	203	222	+	2.78e-06	TTGCGACACCGGCGCCGCCA
952	MLOC_55144	HORVU4Hr1G080820	76	95	-	5.49e-06	CGTCGCCCTCGTCATCGCCA
953	MLOC_55144	HORVU5Hr1G012160	159	178	+	7.13e-06	CGCCACACCCGCCACCAACT
954	MLOC_55144	HORVU5Hr1G012160	738	757	+	6.43e-06	CTCCACCATGAGCTCCGCCG
955	MLOC_55144	HORVU5Hr1G012160	741	760	+	9.7e-06	CACCATGAGCTCCGCCGCCT
956	MLOC_55144	HORVU5Hr1G040970	31	50	-	2.92e-09	CACCGCCGCCGCTGCCGCCT
957	MLOC_55144	HORVU5Hr1G040970	34	53	-	3.99e-06	GTTCACCGCCGCCGCTGCCG
958	MLOC_55144	HORVU5Hr1G077790	1421	1440	+	3.54e-07	CCAGGCCACCACCACCGCCG
959	MLOC_55144	HORVU5Hr1G077790	1424	1443	+	6.27e-08	GGCCACCACCACCGCCGCCT
960	MLOC_55144	HORVU5Hr1G096940	1233	1252	+	4.59e-06	CCTCTGCTCCTCCACCGCCT
961	MLOC_55144	HORVU5Hr1G096940	1352	1371	+	2.57e-06	CCCCGACGCCCTCACCTCCA
962	MLOC_55144	HORVU6Hr1G004990	1427	1446	-	6.99e-06	CGCCTCGTCCGTCGCCTCCG
963	MLOC_55144	HORVU6Hr1G004990	1430	1449	-	4.21e-06	CGCCGCCTCGTCCGTCGCCT
964	MLOC_55144	HORVU6Hr1G004990	1433	1452	-	5.85e-06	CAGCGCCGCCTCGTCCGTCG
965	MLOC_55144	HORVU6Hr1G048410	1190	1209	-	7.83e-06	GCGAACCGCCACCGCCGTCG
966	MLOC_55144	HORVU6Hr1G076190	974	993	+	3.1e-06	CGGCAAGGCCACCGCCGCCA
967	MLOC_55144	HORVU6Hr1G083160	497	516	+	1.25e-06	CGGGACCGCCACTGCCGCCA
968	MLOC_55144	HORVU6Hr1G083160	500	519	+	9.41e-06	GACCGCCACTGCCGCCAGCG
969	MLOC_55144	HORVU6Hr1G083160	503	522	+	4.81e-07	CGCCACTGCCGCCAGCGCCG
970	MLOC_55144	HORVU7Hr1G058310	502	521	-	3.31e-06	CGTTGGCGTCGCCACCGCCG
971	MLOC_55144	HORVU7Hr1G076300	1478	1497	-	3.86e-06	CGCCGCCGCCGCCGCTGCTT
972	MLOC_55144	HORVU7Hr1G076300	1481	1500	-	1.22e-08	CGCCGCCGCCGCCGCCGCTG
973	MLOC_55144	HORVU7Hr1G076300	709	728	+	1.37e-06	CATCGCAGTATCCACCGTCA
974	MLOC_55144	HORVU7Hr1G093370	794	813	+	6.99e-07	CGTCGCTGTCGGCACCGCCA
975	MLOC_55144	HORVU7Hr1G109180	1171	1190	+	4.21e-06	CAATACCGCATCCGCCACCA
976	MLOC_55144	HORVU7Hr1G109180	1174	1193	+	5.98e-06	TACCGCATCCGCCACCAGCA
977	MLOC_55144	HORVU7Hr1G109280	1380	1399	-	1.56e-06	CGCCATCGTCATCACCAACA
978	MLOC_55144	HORVU7Hr1G109280	1383	1402	-	7.59e-06	CGTCGCCATCGTCATCACCA
979	MLOC_55323	HORVU1Hr1G000440	1208	1226	+	9.01e-06	AGGCAGATGTGGAGGAGGA
980	MLOC_55323	HORVU1Hr1G005120	808	826	-	4.44e-06	TGCAGGTGGCGGCGGTCGA
981	MLOC_55323	HORVU2Hr1G005320	455	473	+	4.94e-07	GCGCGGCAGCGGCGGCGGC
982	MLOC_55323	HORVU2Hr1G005320	458	476	+	1.25e-07	CGGCAGCGGCGGCGGCGTC
983	MLOC_55323	HORVU2Hr1G005320	461	479	+	2.08e-06	CAGCGGCGGCGGCGTCGGG
984	MLOC_55323	HORVU2Hr1G021700	729	747	-	2.81e-07	CGGTGGCGGCGGCGGCTAC
985	MLOC_55323	HORVU2Hr1G021700	732	750	-	8.65e-11	CGGCGGTGGCGGCGGCGGC
986	MLOC_55323	HORVU2Hr1G021700	735	753	-	7.79e-07	ATGCGGCGGTGGCGGCGGC
987	MLOC_55323	HORVU2Hr1G021700	738	756	-	1.88e-06	CCAATGCGGCGGTGGCGGC
988	MLOC_55323	HORVU2Hr1G071860	260	278	-	1.7e-06	GGCGGGCGGCGGAGGAGGA
989	MLOC_55323	HORVU2Hr1G071860	263	281	-	1.96e-06	CGAGGCGGGCGGCGGAGGA
990	MLOC_55323	HORVU2Hr1G109380	1016	1034	+	9.01e-06	GCGCTGGAGCGGCGGCGGC
991	MLOC_55323	HORVU2Hr1G109380	1019	1037	+	1.54e-06	CTGGAGCGGCGGCGGCGCG
992	MLOC_55323	HORVU2Hr1G114260	1424	1442	-	8.52e-06	GGGGAGCGGCGGCGGGAGT
993	MLOC_55323	HORVU2Hr1G114260	1427	1445	-	4.53e-06	AGAGGGGAGCGGCGGCGGG
994	MLOC_55323	HORVU3Hr1G006450	839	857	+	2.56e-07	CGGCATCAGCGGCGGCGGG
995	MLOC_55323	HORVU3Hr1G022850	333	351	+	4.76e-06	TTCCGACTGCGGCGGAGGG
996	MLOC_55323	HORVU3Hr1G023370	1225	1243	-	8.69e-07	GGGCGACGACGGCGGCAGA
997	MLOC_55323	HORVU3Hr1G023370	1252	1270	-	4.69e-07	GGGTGGGGGCGGCGGAGTA
998	MLOC_55323	HORVU3Hr1G023370	520	538	+	9.71e-06	CGTGGACGGTGGCGGTGGA
999	MLOC_55323	HORVU3Hr1G023370	523	541	+	4.39e-06	GGACGGTGGCGGTGGATCT
1000	MLOC_55323	HORVU3Hr1G085420	167	185	+	3.61e-07	CCGCGGCGACGGTGGCGGC
1001	MLOC_55323	HORVU3Hr1G085420	170	188	+	1.82e-06	CGGCGACGGTGGCGGCGCC
1002	MLOC_55323	HORVU3Hr1G093400	888	906	-	6.58e-06	GAGAGGGGGCGGAGGCGGC
1003	MLOC_55323	HORVU4Hr1G009990	197	215	-	1.59e-06	GGGTGACGGCGGCGGACGA
1004	MLOC_55323	HORVU4Hr1G009990	200	218	-	8.83e-08	AAGGGGTGACGGCGGCGGA
1005	MLOC_55323	HORVU4Hr1G057410	210	228	-	7.6e-07	AGCCAGTGGCGGCGCCGGT
1006	MLOC_55323	HORVU4Hr1G080820	516	534	+	4.69e-07	CGAGGTGGGCGGCGGAGGA
1007	MLOC_55323	HORVU4Hr1G080820	519	537	+	2.55e-06	GGTGGGCGGCGGAGGAGGA
1008	MLOC_55323	HORVU5Hr1G012160	369	387	-	4.71e-06	CAGCGATGACGGCGGTTGT
1009	MLOC_55323	HORVU5Hr1G012160	748	766	-	4.26e-06	TTTCGTAGGCGGCGGAGCT
1010	MLOC_55323	HORVU5Hr1G040970	304	322	+	8.9e-07	AGCGAGCAGCGGCGGAGGA
1011	MLOC_55323	HORVU5Hr1G040970	31	49	+	6.75e-09	AGGCGGCAGCGGCGGCGGT
1012	MLOC_55323	HORVU5Hr1G040970	34	52	+	1.71e-08	CGGCAGCGGCGGCGGTGAA
1013	MLOC_55323	HORVU5Hr1G040970	60	78	+	8.08e-07	GAGCAGTGACGGCGGCGCA
1014	MLOC_55323	HORVU5Hr1G046520	920	938	-	8.84e-06	TGATTGTAGTGGCGGAGGC
1015	MLOC_55323	HORVU5Hr1G077790	1425	1443	-	1.21e-06	AGGCGGCGGTGGTGGTGGC
1016	MLOC_55323	HORVU5Hr1G077790	1428	1446	-	4.01e-06	TCTAGGCGGCGGTGGTGGT
1017	MLOC_55323	HORVU5Hr1G077790	1431	1449	-	2.29e-06	CTGTCTAGGCGGCGGTGGT
1018	MLOC_55323	HORVU5Hr1G096940	1237	1255	-	8.6e-06	GGGAGGCGGTGGAGGAGCA
1019	MLOC_55323	HORVU5Hr1G096940	1240	1258	-	3.43e-07	GGTGGGAGGCGGTGGAGGA
1020	MLOC_55323	HORVU5Hr1G122350	1188	1206	-	3.55e-06	AGGAGGAGGAGGCGGCGCC
1021	MLOC_55323	HORVU6Hr1G004990	1436	1454	+	1.29e-06	CGGACGAGGCGGCGCTGGA
1022	MLOC_55323	HORVU6Hr1G048410	1187	1205	+	2.03e-06	GACCGACGGCGGTGGCGGT
1023	MLOC_55323	HORVU7Hr1G058310	1444	1462	+	3.81e-06	AGAAGGAGGCGGCGGGTGA
1024	MLOC_55323	HORVU7Hr1G058310	391	409	+	6.58e-06	TCGATGGTGCGGCGGCGGC
1025	MLOC_55323	HORVU7Hr1G058310	535	553	+	8.84e-06	GATTTTCGGCGGCGGCGGG
1026	MLOC_55323	HORVU7Hr1G058310	538	556	+	7.67e-06	TTTCGGCGGCGGCGGGGGG
1027	MLOC_55323	HORVU7Hr1G076300	1475	1493	+	1.55e-06	GCGAAGCAGCGGCGGCGGC
1028	MLOC_55323	HORVU7Hr1G076300	1478	1496	+	6.27e-08	AAGCAGCGGCGGCGGCGGC
1029	MLOC_55323	HORVU7Hr1G076300	1481	1499	+	6e-09	CAGCGGCGGCGGCGGCGGC
1030	MLOC_55323	HORVU7Hr1G083910	1128	1146	+	7.18e-06	GCATGTAGACGGTGGAGGT
1031	MLOC_55323	HORVU7Hr1G083910	355	373	+	6.21e-06	AGATCGCGTCGGCGGCGGC
1032	MLOC_55323	HORVU7Hr1G093370	1159	1177	+	1.78e-07	GGCTGGTGACGGCGGCGGC
1033	MLOC_55323	HORVU7Hr1G093370	1162	1180	+	4.35e-06	TGGTGACGGCGGCGGCCAA
1034	MLOC_55323	HORVU7Hr1G093370	801	819	-	1.88e-06	CGGTGTTGGCGGTGCCGAC
1035	MLOC_55323	HORVU7Hr1G093370	965	983	-	1.54e-06	GGGCTGCGGCGGCGGGGCT
1036	MLOC_55323	HORVU7Hr1G093370	968	986	-	6.46e-07	CCGGGGCTGCGGCGGCGGG
1037	MLOC_55345	HORVU3Hr1G006150	445	454	+	2.93e-06	ACCGACAAAA
1038	MLOC_55345	HORVU3Hr1G074220	1443	1452	+	6.58e-06	ACCGACAAGA
1039	MLOC_56075	HORVU2Hr1G005320	458	474	+	8.11e-06	CGGCAGCGGCGGCGGCG
1040	MLOC_56075	HORVU2Hr1G021700	734	750	-	1.57e-07	CGGCGGTGGCGGCGGCG
1041	MLOC_56075	HORVU2Hr1G021700	737	753	-	6.03e-06	ATGCGGCGGTGGCGGCG
1042	MLOC_56075	HORVU2Hr1G083940	601	617	-	6.64e-07	CGGCGCGGTTTGCGGAG
1043	MLOC_56075	HORVU3Hr1G085420	170	186	+	1.9e-07	CGGCGACGGTGGCGGCG
1044	MLOC_56075	HORVU3Hr1G085420	224	240	+	1.18e-06	CGGCGGCGAGCGCGGCG
1045	MLOC_56075	HORVU5Hr1G040970	31	47	+	1.41e-06	AGGCGGCAGCGGCGGCG
1046	MLOC_56075	HORVU5Hr1G122350	1190	1206	-	6.57e-06	AGGAGGAGGAGGCGGCG
1047	MLOC_56075	HORVU6Hr1G048410	1060	1076	+	9.77e-06	CGCCGGCGTCCGCGCCG
1048	MLOC_56075	HORVU6Hr1G048410	1060	1076	-	2.43e-06	CGGCGCGGACGCCGGCG
1049	MLOC_56075	HORVU7Hr1G076300	1481	1497	+	1.62e-06	CAGCGGCGGCGGCGGCG
1050	MLOC_56075	HORVU7Hr1G076300	1484	1500	+	1.41e-07	CGGCGGCGGCGGCGGCG
1051	MLOC_56103	HORVU1Hr1G076470	1238	1252	-	4.24e-06	CGTACAGAAGAAGCA
1052	MLOC_56103	HORVU1Hr1G088840	985	999	+	7.42e-06	CTTGAAAAACAAGTT
1053	MLOC_56103	HORVU2Hr1G094510	1232	1246	+	7.84e-06	CGTGAGGCAGAAGCA
1054	MLOC_56117	HORVU1Hr1G000440	1117	1137	-	6.14e-06	CGTGCAAAACACGTGTTGTTA
1055	MLOC_56117	HORVU2Hr1G120150	656	676	+	6.96e-06	GGTCACTTGCACGTGATTGGA
1056	MLOC_56117	HORVU3Hr1G067770	678	698	-	8.11e-06	TTAGAAGAACACGTGCTGCCA
1057	MLOC_56472	HORVU1Hr1G088140	807	819	+	6.92e-06	CTAAAAAAGGAAG
1058	MLOC_56472	HORVU1Hr1G088370	720	732	-	9.37e-06	ACTAAAATGGCAA
1059	MLOC_56472	HORVU1Hr1G092150	741	753	+	9.7e-06	CCAATAAAAGAAA
1060	MLOC_56472	HORVU2Hr1G005320	550	562	-	1.75e-06	CCAAAAAAAGGAA
1061	MLOC_56472	HORVU2Hr1G123650	623	635	+	5.68e-06	ATATAAATGGAAA
1062	MLOC_56472	HORVU5Hr1G093650	829	841	+	5.59e-06	ACATAAATGGCAA
1063	MLOC_56472	HORVU6Hr1G059550	1175	1187	+	7.07e-06	CCAAAAATGGGAG
1064	MLOC_56472	HORVU6Hr1G076190	276	288	+	7.39e-06	CCGAAAAAGGGAA
1065	MLOC_56472	HORVU6Hr1G084510	51	63	+	9.27e-06	ACAAAAAAAGACA
1066	MLOC_56472	HORVU7Hr1G076300	159	171	+	5.76e-06	CTAAAATTGGAAA
1067	MLOC_56598	HORVU1Hr1G063940	672	681	+	3.62e-06	AAAAAAGTGA
1068	MLOC_56598	HORVU1Hr1G088140	1194	1203	+	8.43e-06	GAAAAAGTGC
1069	MLOC_56598	HORVU2Hr1G021700	1024	1033	+	1.2e-06	AAAAAAGTGC
1070	MLOC_56598	HORVU2Hr1G021700	934	943	+	1.2e-06	AAAAAAGTGC
1071	MLOC_56598	HORVU3Hr1G108610	1165	1174	-	8.43e-06	GAAAAAGTGC
1072	MLOC_56598	HORVU5Hr1G025900	85	94	+	3.62e-06	AAAAAAGTGA
1073	MLOC_56598	HORVU5Hr1G077790	518	527	+	9.63e-06	GAAAAAGTGA
1074	MLOC_56598	HORVU5Hr1G082810	550	559	+	3.62e-06	AAAAAAGTGA
1075	MLOC_56598	HORVU7Hr1G054060	1174	1183	-	3.62e-06	AAAAAAGTGA
1076	MLOC_56598	HORVU7Hr1G054230	7	16	+	9.63e-06	GAAAAAGTGA
1077	MLOC_5668	HORVU2Hr1G038990	687	697	+	9.46e-06	ATAATAATTGT
1078	MLOC_5668	HORVU3Hr1G110330	239	249	+	9.46e-06	TTAATAATTGT
1079	MLOC_5668	HORVU4Hr1G066230	146	156	+	1.76e-06	TCAATAATTGT
1080	MLOC_5668	HORVU6Hr1G011990	824	834	-	6.38e-06	TCAATAATTTA
1081	MLOC_5668	HORVU6Hr1G041920	1431	1441	+	1.76e-06	ACAATAATTGT
1082	MLOC_5668	HORVU7Hr1G113270	1299	1309	-	1.04e-06	CCAATAATTGA
1083	MLOC_56753	HORVU1Hr1G000440	931	951	-	2.82e-06	GCGAAGGGGAGGGTAGGTGGA
1084	MLOC_56753	HORVU3Hr1G006150	1100	1120	+	4.66e-07	GCTGGTTTTGTGGTTGGTGGA
1085	MLOC_56753	HORVU3Hr1G067110	730	750	+	3.61e-06	AGACTATAGGTGGTTGGTGGA
1086	MLOC_56753	HORVU3Hr1G070630	542	562	+	3.35e-06	TTGAGATGTTCGTTAGGTGGG
1087	MLOC_56753	HORVU5Hr1G012160	471	491	-	8.49e-07	ATGGTGGTCATGTTTGGTGGG
1088	MLOC_56753	HORVU5Hr1G082990	1237	1257	-	4.47e-06	GTCCGACTGGCGTTAGGTGGA
1089	MLOC_56753	HORVU6Hr1G041920	326	346	-	3.35e-06	GGCTCGGTGGGGTTAGGTGGG
1090	MLOC_56769	HORVU1Hr1G000440	1125	1137	+	8.39e-06	CGTGTTTTGCACG
1091	MLOC_56769	HORVU1Hr1G088840	985	997	+	8.39e-06	CTTGAAAAACAAG
1092	MLOC_56769	HORVU1Hr1G088840	985	997	-	7.91e-07	CTTGTTTTTCAAG
1093	MLOC_56769	HORVU5Hr1G025900	1329	1341	+	7.72e-06	CTTGTTTCACAAG
1094	MLOC_56769	HORVU7Hr1G045640	402	414	-	3.89e-06	CTTCTAATTCACG
1095	MLOC_56769	HORVU7Hr1G080070	496	508	-	1.41e-06	CTTGAAGTGCACG
1096	MLOC_57142	HORVU1Hr1G061210	261	279	+	4.58e-06	CATCTTCTTCGTTGTCTTC
1097	MLOC_57142	HORVU2Hr1G109380	400	418	+	5.13e-08	CATCTGCACCATCATCATC
1098	MLOC_57142	HORVU2Hr1G109380	406	424	+	2.36e-07	CACCATCATCATCGTCGTG
1099	MLOC_57142	HORVU2Hr1G109380	409	427	+	3.75e-06	CATCATCATCGTCGTGGGT
1100	MLOC_57142	HORVU3Hr1G022850	636	654	+	8.47e-06	CATTAGCATCTACATCAAA
1101	MLOC_57142	HORVU3Hr1G052510	426	444	-	1.34e-06	CATCATCACCATAGTATTC
1102	MLOC_57142	HORVU4Hr1G013580	281	299	-	3.79e-08	CATCTTCATCAGCACCATC
1103	MLOC_57142	HORVU4Hr1G013580	284	302	-	9.29e-06	CAACATCTTCATCAGCACC
1104	MLOC_57142	HORVU4Hr1G013580	287	305	-	1.54e-06	CATCAACATCTTCATCAGC
1105	MLOC_57142	HORVU4Hr1G013580	290	308	-	4.11e-09	CACCATCAACATCTTCATC
1106	MLOC_57142	HORVU4Hr1G013580	293	311	-	7.12e-08	CATCACCATCAACATCTTC
1107	MLOC_57142	HORVU4Hr1G013580	296	314	-	1.18e-06	ACTCATCACCATCAACATC
1108	MLOC_57142	HORVU4Hr1G013580	331	349	-	5.36e-07	CATCGTCATCACCAACACT
1109	MLOC_57142	HORVU4Hr1G013580	334	352	-	2.36e-07	CACCATCGTCATCACCAAC
1110	MLOC_57142	HORVU4Hr1G013580	337	355	-	2.87e-07	CGTCACCATCGTCATCACC
1111	MLOC_57142	HORVU4Hr1G013580	340	358	-	4.64e-07	AATCGTCACCATCGTCATC
1112	MLOC_57142	HORVU4Hr1G090780	246	264	+	2.39e-06	CATCTTCACCAGCACAATC
1113	MLOC_57142	HORVU4Hr1G090780	407	425	-	1.53e-06	CCTCATCAACATGTTAATC
1114	MLOC_57142	HORVU5Hr1G012160	121	139	+	2.82e-06	CATCACTCCCACCATCATC
1115	MLOC_57142	HORVU6Hr1G033350	1035	1053	-	4.11e-06	CATCATCATCAGGGTCGAT
1116	MLOC_57142	HORVU7Hr1G010690	519	537	-	7.84e-06	CCCCACCGTCATGATCATC
1117	MLOC_57142	HORVU7Hr1G010690	522	540	-	3.63e-06	CATCCCCACCGTCATGATC
1118	MLOC_57142	HORVU7Hr1G093370	1101	1119	-	6.22e-06	CATCCTCTCCTCCATCTTC
1119	MLOC_57142	HORVU7Hr1G093370	1104	1122	-	9.87e-06	CCCCATCCTCTCCTCCATC
1120	MLOC_57142	HORVU7Hr1G109180	1379	1397	+	2.64e-06	TCCCGTCGTCATCATCATC
1121	MLOC_57142	HORVU7Hr1G109180	1382	1400	+	1.56e-06	CGTCGTCATCATCATCCCA
1122	MLOC_57142	HORVU7Hr1G109280	1328	1346	-	3.79e-08	CATCTTCATCAGCACCATC
1123	MLOC_57142	HORVU7Hr1G109280	1331	1349	-	9.29e-06	CAACATCTTCATCAGCACC
1124	MLOC_57142	HORVU7Hr1G109280	1334	1352	-	1.54e-06	CATCAACATCTTCATCAGC
1125	MLOC_57142	HORVU7Hr1G109280	1337	1355	-	3.2e-06	CTCCATCAACATCTTCATC
1126	MLOC_57142	HORVU7Hr1G109280	1340	1358	-	5.42e-07	CATCTCCATCAACATCTTC
1127	MLOC_57142	HORVU7Hr1G109280	1378	1396	-	5.36e-07	CATCGTCATCACCAACACT
1128	MLOC_57142	HORVU7Hr1G109280	1381	1399	-	2.16e-06	CGCCATCGTCATCACCAAC
1129	MLOC_57142	HORVU7Hr1G109280	1384	1402	-	1.8e-06	CGTCGCCATCGTCATCACC
1130	MLOC_57142	HORVU7Hr1G109280	1387	1405	-	4.11e-06	AATCGTCGCCATCGTCATC
1131	MLOC_57142	HORVU7Hr1G113270	1318	1336	-	3.06e-06	CCTTATCTTCTTCATCACT
1132	MLOC_57142	HORVU7Hr1G113270	65	83	-	5.62e-06	CATTCTCCTCATCTTCCAC
1133	MLOC_57215	HORVU1Hr1G063940	1436	1454	+	6.49e-06	CCTCCAAGACACGGAAACC
1134	MLOC_57215	HORVU1Hr1G076470	1240	1258	+	5.72e-06	CTTCTTCTGTACGTCATCC
1135	MLOC_57215	HORVU4Hr1G090780	553	571	+	9.9e-06	CGTCAACTACACGACACTT
1136	MLOC_57215	HORVU7Hr1G045640	709	727	-	4.03e-06	CCTATGCTTCACGTCATAC
1137	MLOC_57215	HORVU7Hr1G059130	444	462	-	8.16e-06	CTTCTTCCGTACGTCATCC
1138	MLOC_57215	HORVU7Hr1G109180	1260	1278	+	4.41e-06	CTTCCCTTGCACGTCACTT
1139	MLOC_57220	HORVU3Hr1G006450	428	437	+	6.92e-06	ATACCTACCC
1140	MLOC_57518	HORVU1Hr1G081900	641	658	+	5.91e-06	AGAAAATCGACAAAACAA
1141	MLOC_57518	HORVU2Hr1G060730	863	880	+	4.83e-06	GAAGAGAAGACAAAAAAT
1142	MLOC_57518	HORVU2Hr1G086080	541	558	+	8.27e-06	AGCAAAAGAACAAAAAAA
1143	MLOC_57518	HORVU2Hr1G115960	1126	1143	-	9.48e-06	GAAAACGCGACAAAAAGA
1144	MLOC_57518	HORVU3Hr1G085420	1090	1107	+	1.32e-06	CAGGACACGACAAAACTT
1145	MLOC_57518	HORVU3Hr1G085420	813	830	+	6.04e-06	GAGGACACGACAAAACTC
1146	MLOC_57518	HORVU3Hr1G085420	953	970	+	4.37e-06	CAGGACACGACAAACTAA
1147	MLOC_57518	HORVU4Hr1G009990	767	784	-	4.83e-06	AGCAAAATGACAAACATT
1148	MLOC_57518	HORVU5Hr1G082990	1046	1063	+	9.69e-06	TCCAAACGGACAAAAAAC
1149	MLOC_57518	HORVU7Hr1G001040	1215	1232	-	6.57e-06	AACTAGTCGACAAAAAAT
1150	MLOC_57518	HORVU7Hr1G001040	544	561	-	7.13e-06	TGATAAAAGACAAATAGC
1151	MLOC_58026	HORVU3Hr1G037720	193	202	-	1.06e-06	AAAGTCAACG
1152	MLOC_58026	HORVU4Hr1G059150	1223	1232	+	7.04e-06	CAAGTCAACG
1153	MLOC_58026	HORVU5Hr1G012160	353	362	+	1.99e-06	AAGGTCAACG
1154	MLOC_58026	HORVU7Hr1G059130	29	38	-	1.06e-06	AAAGTCAACG
1155	MLOC_58330	HORVU2Hr1G073740	798	806	+	7.05e-06	ATTGTCGGC
1156	MLOC_58330	HORVU4Hr1G022780	1467	1475	-	3.52e-06	TTTGTCGGC
1157	MLOC_58439	HORVU1Hr1G040560	1334	1344	-	1.47e-06	TCGCCGGAGAC
1158	MLOC_58439	HORVU2Hr1G059620	154	164	+	3.49e-06	TCGCCGGAGAG
1159	MLOC_58439	HORVU2Hr1G059620	246	256	+	3.49e-06	TCGCCGGAGAG
1160	MLOC_58439	HORVU2Hr1G060730	1303	1313	-	1.47e-06	TCGCCGGAGAC
1161	MLOC_58439	HORVU2Hr1G083940	635	645	-	7.68e-06	ACGCCGGAAAA
1162	MLOC_58439	HORVU6Hr1G076190	1360	1370	-	8.73e-06	CCGCCGGAAAC
1163	MLOC_58641	HORVU1Hr1G061210	1118	1138	-	8.98e-06	CAGCCGCCGCCAGCCATGACG
1164	MLOC_58641	HORVU1Hr1G061210	1130	1150	-	6.02e-06	CCTCACCCGCCCCAGCCGCCG
1165	MLOC_58641	HORVU1Hr1G092150	1422	1442	-	5.34e-06	CTGCCGCCGCCGAGTAAAGCG
1166	MLOC_58641	HORVU2Hr1G005320	452	472	-	2.93e-06	CCGCCGCCGCTGCCGCGCCGC
1167	MLOC_58641	HORVU2Hr1G005320	455	475	-	3.66e-08	ACGCCGCCGCCGCTGCCGCGC
1168	MLOC_58641	HORVU2Hr1G005320	458	478	-	1.76e-09	CCGACGCCGCCGCCGCTGCCG
1169	MLOC_58641	HORVU2Hr1G021700	727	747	+	2.99e-07	TCGTAGCCGCCGCCGCCACCG
1170	MLOC_58641	HORVU2Hr1G021700	730	750	+	1.27e-10	TAGCCGCCGCCGCCACCGCCG
1171	MLOC_58641	HORVU2Hr1G021700	733	753	+	6.39e-10	CCGCCGCCGCCACCGCCGCAT
1172	MLOC_58641	HORVU2Hr1G021700	736	756	+	3.22e-07	CCGCCGCCACCGCCGCATTGG
1173	MLOC_58641	HORVU2Hr1G021700	739	759	+	5.53e-07	CCGCCACCGCCGCATTGGCTT
1174	MLOC_58641	HORVU2Hr1G036110	1288	1308	+	6.12e-06	CATCCTCCTCCTCCTCCGCTC
1175	MLOC_58641	HORVU2Hr1G071860	258	278	+	7.51e-06	GCTCCTCCTCCGCCGCCCGCC
1176	MLOC_58641	HORVU2Hr1G071860	261	281	+	1.81e-06	CCTCCTCCGCCGCCCGCCTCG
1177	MLOC_58641	HORVU2Hr1G071860	264	284	+	9.55e-07	CCTCCGCCGCCCGCCTCGCCT
1178	MLOC_58641	HORVU2Hr1G088180	1287	1307	-	1.3e-06	TCGGCTCCGCCCCCACCACCA
1179	MLOC_58641	HORVU2Hr1G109380	1016	1036	-	3.92e-07	GCGCCGCCGCCGCTCCAGCGC
1180	MLOC_58641	HORVU2Hr1G109380	1019	1039	-	3.91e-06	CTCGCGCCGCCGCCGCTCCAG
1181	MLOC_58641	HORVU2Hr1G109380	1189	1209	+	5.51e-06	TTCCCGCCGCCGCTGGAGCGC
1182	MLOC_58641	HORVU2Hr1G109380	675	695	-	5.08e-06	GCAGCGCCGCCTCCTCGTCGC
1183	MLOC_58641	HORVU2Hr1G114260	1425	1445	+	4.92e-06	CTCCCGCCGCCGCTCCCCTCT
1184	MLOC_58641	HORVU3Hr1G006450	836	856	-	9.19e-06	CCGCCGCCGCTGATGCCGACC
1185	MLOC_58641	HORVU3Hr1G006450	839	859	-	7.42e-08	GCCCCGCCGCCGCTGATGCCG
1186	MLOC_58641	HORVU3Hr1G022850	330	350	-	1.86e-06	CCTCCGCCGCAGTCGGAACTC
1187	MLOC_58641	HORVU3Hr1G022850	333	353	-	7.81e-06	CCCCCTCCGCCGCAGTCGGAA
1188	MLOC_58641	HORVU3Hr1G023370	1223	1243	+	3.61e-07	CATCTGCCGCCGTCGTCGCCC
1189	MLOC_58641	HORVU3Hr1G023370	1226	1246	+	1.13e-07	CTGCCGCCGTCGTCGCCCCCA
1190	MLOC_58641	HORVU3Hr1G023370	1250	1270	+	7.89e-07	CCTACTCCGCCGCCCCCACCC
1191	MLOC_58641	HORVU3Hr1G023370	1253	1273	+	1.59e-06	ACTCCGCCGCCCCCACCCCAA
1192	MLOC_58641	HORVU3Hr1G023370	473	493	-	2.49e-06	ACTCCGCCGCCGAGATCCCCT
1193	MLOC_58641	HORVU3Hr1G023370	520	540	-	2.53e-06	GATCCACCGCCACCGTCCACG
1194	MLOC_58641	HORVU3Hr1G023370	545	565	-	6.95e-06	GCTCCCCCGCCACCGTCCACG
1195	MLOC_58641	HORVU3Hr1G028780	29	49	-	9.05e-06	CCCCCTCCATCGCTGCCGTCG
1196	MLOC_58641	HORVU3Hr1G067110	1140	1160	-	7.23e-06	TTTCCTCCGCCCCAATCTCCC
1197	MLOC_58641	HORVU3Hr1G085420	164	184	-	8.68e-07	CCGCCACCGTCGCCGCGGGGG
1198	MLOC_58641	HORVU3Hr1G085420	167	187	-	1.77e-07	GCGCCGCCACCGTCGCCGCGG
1199	MLOC_58641	HORVU3Hr1G093400	467	487	-	5.17e-06	CCGGCACCACCATAGCCGCCA
1200	MLOC_58641	HORVU3Hr1G093400	886	906	+	4.14e-06	TAGCCGCCTCCGCCCCCTCTC
1201	MLOC_58641	HORVU3Hr1G093400	889	909	+	2.03e-06	CCGCCTCCGCCCCCTCTCCTC
1202	MLOC_58641	HORVU3Hr1G093400	924	944	+	3.3e-06	CCTCCCCCGCCGTCTCGTCTC
1203	MLOC_58641	HORVU3Hr1G095760	17	37	-	5.29e-06	CAACCACCGTCCCAGCAGCCA
1204	MLOC_58641	HORVU4Hr1G009990	201	221	+	3.5e-07	CCGCCGCCGTCACCCCTTCTC
1205	MLOC_58641	HORVU4Hr1G009990	66	86	-	2.36e-06	CCTCCCCCGCCCCCGAATCCT
1206	MLOC_58641	HORVU4Hr1G009990	72	92	-	6.47e-06	CTGCCTCCTCCCCCGCCCCCG
1207	MLOC_58641	HORVU4Hr1G057410	211	231	+	1.3e-06	CCGGCGCCGCCACTGGCTACA
1208	MLOC_58641	HORVU4Hr1G080820	513	533	-	7.51e-07	CCTCCGCCGCCCACCTCGCCT
1209	MLOC_58641	HORVU4Hr1G080820	516	536	-	1.03e-06	CCTCCTCCGCCGCCCACCTCG
1210	MLOC_58641	HORVU4Hr1G080820	7	27	+	3.03e-06	CCTCTGCCGCCTTCTTCTCGG
1211	MLOC_58641	HORVU5Hr1G012160	1187	1207	+	9.99e-06	GCCCCGCCGCCGTCGAGCCGC
1212	MLOC_58641	HORVU5Hr1G012160	367	387	+	4.25e-06	TCACAACCGCCGTCATCGCTG
1213	MLOC_58641	HORVU5Hr1G012160	370	390	+	3.68e-06	CAACCGCCGTCATCGCTGGTC
1214	MLOC_58641	HORVU5Hr1G012160	749	769	+	3.84e-06	GCTCCGCCGCCTACGAAACTC
1215	MLOC_58641	HORVU5Hr1G012160	966	986	+	6.95e-06	CTCCCGCCGCCCCCGCTCTCC
1216	MLOC_58641	HORVU5Hr1G040970	28	48	-	1.11e-06	CCGCCGCCGCTGCCGCCTGGT
1217	MLOC_58641	HORVU5Hr1G040970	31	51	-	7.1e-10	TCACCGCCGCCGCTGCCGCCT
1218	MLOC_58641	HORVU5Hr1G040970	57	77	-	5.83e-06	GCGCCGCCGTCACTGCTCGTA
1219	MLOC_58641	HORVU5Hr1G046520	610	630	+	4.5e-06	TCGCCGCCGTCGCGCTATCTA
1220	MLOC_58641	HORVU5Hr1G077790	1426	1446	+	6.95e-06	CCACCACCACCGCCGCCTAGA
1221	MLOC_58641	HORVU5Hr1G077790	1429	1449	+	1.14e-06	CCACCACCGCCGCCTAGACAG
1222	MLOC_58641	HORVU5Hr1G077790	1432	1452	+	3.3e-06	CCACCGCCGCCTAGACAGCGC
1223	MLOC_58641	HORVU5Hr1G096940	104	124	-	3.01e-06	CCCTCGCCGCCATGGACGCCT
1224	MLOC_58641	HORVU5Hr1G096940	1235	1255	+	3.56e-06	TCTGCTCCTCCACCGCCTCCC
1225	MLOC_58641	HORVU5Hr1G096940	1241	1261	+	4.01e-06	CCTCCACCGCCTCCCACCTCG
1226	MLOC_58641	HORVU5Hr1G096940	158	178	-	4.07e-06	CTGCCGCCACCATTGCCTCGC
1227	MLOC_58641	HORVU5Hr1G096940	161	181	-	2.46e-06	CACCTGCCGCCACCATTGCCT
1228	MLOC_58641	HORVU6Hr1G004990	1345	1365	+	4.57e-07	GTGCCGCCGTCGCCGTCCCCC
1229	MLOC_58641	HORVU6Hr1G004990	1433	1453	-	4.52e-07	CCAGCGCCGCCTCGTCCGTCG
1230	MLOC_58641	HORVU6Hr1G033350	260	280	+	2.49e-06	GCGCCACCGTCGTGTCCCCCG
1231	MLOC_58641	HORVU6Hr1G048410	1184	1204	-	3.14e-06	CCGCCACCGCCGTCGGTCCTC
1232	MLOC_58641	HORVU6Hr1G048410	1187	1207	-	6.89e-06	GAACCGCCACCGCCGTCGGTC
1233	MLOC_58641	HORVU6Hr1G048410	1361	1381	-	2.22e-06	CATCCGCCGCCTGCTCGTTCG
1234	MLOC_58641	HORVU6Hr1G083160	505	525	+	5.47e-06	CCACTGCCGCCAGCGCCGGGG
1235	MLOC_58641	HORVU7Hr1G027860	1276	1296	+	5.25e-06	GCTGCTCCGCCACCTTAGTCC
1236	MLOC_58641	HORVU7Hr1G027860	1323	1343	+	7e-06	GCTCCTCCGCCTCCTCGCCGC
1237	MLOC_58641	HORVU7Hr1G058310	1441	1461	-	6.05e-07	CACCCGCCGCCTCCTTCTCTA
1238	MLOC_58641	HORVU7Hr1G058310	391	411	-	3.03e-06	GTGCCGCCGCCGCACCATCGA
1239	MLOC_58641	HORVU7Hr1G058310	532	552	-	3.97e-06	CCGCCGCCGCCGAAAATCCTA
1240	MLOC_58641	HORVU7Hr1G058310	535	555	-	1.55e-06	CCCCCGCCGCCGCCGAAAATC
1241	MLOC_58641	HORVU7Hr1G076300	1475	1495	-	1.85e-08	CCGCCGCCGCCGCTGCTTCGC
1242	MLOC_58641	HORVU7Hr1G076300	1478	1498	-	3.31e-10	CCGCCGCCGCCGCCGCTGCTT
1243	MLOC_58641	HORVU7Hr1G080510	1044	1064	-	9.92e-06	TCTCCTCCGCCTCGTCATTTA
1244	MLOC_58641	HORVU7Hr1G083910	355	375	-	2.28e-06	GAGCCGCCGCCGACGCGATCT
1245	MLOC_58641	HORVU7Hr1G093370	1156	1176	-	1.76e-06	CCGCCGCCGTCACCAGCCACC
1246	MLOC_58641	HORVU7Hr1G093370	764	784	+	6.78e-06	ACGCCGCCACCACCATGGTCC
1247	MLOC_58641	HORVU7Hr1G093370	941	961	+	8.44e-06	GCGACGCCGCCGTCCAGGCCC
1248	MLOC_58641	HORVU7Hr1G093370	966	986	+	3.43e-07	GCCCCGCCGCCGCAGCCCCGG
1249	MLOC_58641	HORVU7Hr1G093370	969	989	+	8.12e-07	CCGCCGCCGCAGCCCCGGACG
1250	MLOC_58641	HORVU7Hr1G109180	1176	1196	+	5.17e-06	CCGCATCCGCCACCAGCACAG
1251	MLOC_58641	HORVU7Hr1G109180	1179	1199	+	4.76e-06	CATCCGCCACCAGCACAGCAG
1252	MLOC_58725	HORVU3Hr1G006150	1167	1179	-	7.43e-06	ACTCCAGATCCAA
1253	MLOC_58725	HORVU3Hr1G070630	458	470	+	3.57e-06	TATCCAGATCCAG
1254	MLOC_58725	HORVU5Hr1G001180	1185	1197	-	3.67e-06	CATCTAGATCTGA
1255	MLOC_58725	HORVU7Hr1G051600	629	641	+	5.62e-06	GGTTCAGATCTGA
1256	MLOC_58725	HORVU7Hr1G051600	632	644	-	2.28e-06	ATTTCAGATCTGA
1257	MLOC_58725	HORVU7Hr1G056770	112	124	-	3.07e-06	TTTCCAGATCTGA
1258	MLOC_58950	HORVU2Hr1G043900	31	45	-	2.79e-06	AACGTGGGGAAGAAG
1259	MLOC_58950	HORVU3Hr1G023370	60	74	-	6.36e-06	TGCTTGTAAATAAAG
1260	MLOC_58950	HORVU3Hr1G074220	345	359	-	1.48e-06	AACTTGGGGAAGAAG
1261	MLOC_58950	HORVU7Hr1G045640	400	414	+	4.19e-06	AACGTGAATTAGAAG
1262	MLOC_58950	HORVU7Hr1G083910	627	641	+	9.15e-06	TCCTTGGAGGACAAG
1263	MLOC_58950	HORVU7Hr1G089160	1144	1158	-	2.01e-06	TGCGTGAACAGGAAG
1264	MLOC_58950	HORVU7Hr1G089160	159	173	-	4.73e-06	TGCTTCAATTTGAAG
1265	MLOC_59162	HORVU5Hr1G012160	1319	1340	+	8.19e-06	GACGTGCGCTACTTGTCATCAC
1266	MLOC_59663	HORVU1Hr1G000440	931	945	+	5e-06	TCCACCTACCCTCCC
1267	MLOC_59663	HORVU1Hr1G092150	1401	1415	+	7.66e-07	CTCACCAACCAAACC
1268	MLOC_59663	HORVU2Hr1G114260	1305	1319	+	8.32e-06	TCCACCCACCTTCCT
1269	MLOC_59663	HORVU3Hr1G006150	1106	1120	-	1.15e-07	TCCACCAACCACAAA
1270	MLOC_59663	HORVU3Hr1G052510	1225	1239	+	1.82e-06	TCCACCAACCAATTT
1271	MLOC_59663	HORVU3Hr1G067110	736	750	-	8.47e-08	TCCACCAACCACCTA
1272	MLOC_59663	HORVU3Hr1G070630	770	784	-	5.12e-06	CCTACCAACCCCCTC
1273	MLOC_59663	HORVU5Hr1G002180	746	760	+	9.81e-06	GCCAACAACCACACC
1274	MLOC_59663	HORVU5Hr1G012160	1262	1276	-	5.78e-07	CCCACCCACCTCCCC
1275	MLOC_59663	HORVU7Hr1G093020	1258	1272	+	8.93e-06	TCCACCCACCCCCCA
1276	MLOC_59663	HORVU7Hr1G113270	1219	1233	+	2.7e-06	TCCACCAACCCCATC
1277	MLOC_60045	HORVU3Hr1G006150	1073	1083	-	1.56e-06	TCCAGCTGTCA
1278	MLOC_60074	HORVU6Hr1G041920	675	687	+	9.89e-06	AACAGTATATTCT
1279	MLOC_60074	HORVU6Hr1G041920	678	690	-	6.81e-06	AACAGAATATACT
1280	MLOC_60074	HORVU7Hr1G113270	1165	1177	-	6.77e-08	AAAAGAATATTCT
1281	MLOC_6041	HORVU2Hr1G073740	453	467	+	3.57e-07	GACCCTAACCGAATT
1282	MLOC_6041	HORVU7Hr1G027860	1080	1094	+	2.75e-06	AGACATAACCGAAAA
1283	MLOC_60577	HORVU1Hr1G092150	1335	1347	+	3.32e-06	CGGCGGGCCCCAC
1284	MLOC_60577	HORVU3Hr1G028780	339	351	+	3.89e-06	CTGTGGGACCAAC
1285	MLOC_60577	HORVU3Hr1G067300	474	486	+	1.02e-06	CGGTGGGCCCTAC
1286	MLOC_60577	HORVU5Hr1G040970	1306	1318	+	2.3e-06	GTGTGGGCCCCAG
1287	MLOC_6062	HORVU2Hr1G021700	1177	1188	+	6.16e-06	GCCGCGTCAGCA
1288	MLOC_6062	HORVU3Hr1G070630	1428	1439	-	7.01e-06	GCCACATCAGCA
1289	MLOC_6062	HORVU5Hr1G040970	982	993	+	9.63e-06	TCCACGGCAGCA
1290	MLOC_6062	HORVU6Hr1G033350	1411	1422	+	3.88e-07	GACACGTCAGCA
1291	MLOC_6062	HORVU7Hr1G027860	986	997	+	7.31e-06	GACACGTGAGCC
1292	MLOC_60890	HORVU3Hr1G006450	1169	1183	+	4.91e-06	TTATTTGACTTTTTC
1293	MLOC_60890	HORVU3Hr1G037720	191	205	+	1.41e-07	GTCGTTGACTTTGTT
1294	MLOC_60890	HORVU4Hr1G059150	1220	1234	-	6.4e-06	CTCGTTGACTTGTCT
1295	MLOC_60890	HORVU5Hr1G012160	350	364	-	3.55e-06	GTCGTTGACCTTCTT
1296	MLOC_60890	HORVU7Hr1G027860	924	938	-	7.74e-06	TTTTTTGACTTTCTA
1297	MLOC_60890	HORVU7Hr1G059130	27	41	+	7.59e-09	ATCGTTGACTTTTTT
1298	MLOC_60897	HORVU2Hr1G120150	267	276	+	5.79e-06	CTATCATAAT
1299	MLOC_60897	HORVU2Hr1G123650	1364	1373	-	7.53e-06	TAATAATAAT
1300	MLOC_60897	HORVU3Hr1G022850	382	391	-	4.43e-06	CAATAATAAT
1301	MLOC_60897	HORVU4Hr1G022780	279	288	-	1.36e-06	CAATCATAAT
1302	MLOC_60897	HORVU6Hr1G033350	669	678	-	7.53e-06	TAATAATAAT
1303	MLOC_60897	HORVU7Hr1G058310	1152	1161	+	7.53e-06	TAATAATAAT
1304	MLOC_60897	HORVU7Hr1G059130	1245	1254	-	7.53e-06	TAATAATAAT
1305	MLOC_60897	HORVU7Hr1G089160	200	209	-	7.53e-06	TAATAATAAT
1306	MLOC_60958	HORVU2Hr1G038990	920	936	-	5.18e-06	AAAAAAAAAACAAAATC
1307	MLOC_60958	HORVU2Hr1G060730	863	879	+	9.4e-06	GAAGAGAAGACAAAAAA
1308	MLOC_60958	HORVU2Hr1G086080	541	557	+	1.35e-06	AGCAAAAGAACAAAAAA
1309	MLOC_60958	HORVU3Hr1G085420	1090	1106	+	3.99e-06	CAGGACACGACAAAACT
1310	MLOC_60958	HORVU3Hr1G108610	1439	1455	+	2.96e-06	AACAAACAAACAAAAAT
1311	MLOC_60958	HORVU4Hr1G009990	768	784	-	2.25e-06	AGCAAAATGACAAACAT
1312	MLOC_60958	HORVU5Hr1G046520	1240	1256	+	9.27e-06	TGTAAAAAAACAAAATA
1313	MLOC_60958	HORVU5Hr1G093650	400	416	+	5.03e-06	AAGAAAAGAACAAAAGC
1314	MLOC_60958	HORVU6Hr1G076190	662	678	-	7.82e-06	AACAAAAAAACAAAGCT
1315	MLOC_60958	HORVU7Hr1G001040	1216	1232	-	4.55e-06	AACTAGTCGACAAAAAA
1316	MLOC_60958	HORVU7Hr1G001040	545	561	-	6e-06	TGATAAAAGACAAATAG
1317	MLOC_60958	HORVU7Hr1G054230	804	820	-	7.24e-06	CAAAAAAGGACAACATG
1318	MLOC_60958	HORVU7Hr1G109280	196	212	-	6.55e-06	AAGGAAAAGACAACATA
1319	MLOC_61071	HORVU1Hr1G005120	290	300	-	5.6e-06	CAAAAAGGAAA
1320	MLOC_61071	HORVU1Hr1G088140	1130	1140	+	8.43e-06	GAAAAAGTTAC
1321	MLOC_61071	HORVU2Hr1G005320	617	627	-	5.6e-06	CAAAAAGGAAA
1322	MLOC_61071	HORVU2Hr1G086080	171	181	+	5.28e-06	CATAAAGTAAA
1323	MLOC_61071	HORVU3Hr1G023370	823	833	-	3.64e-06	GAAAAAGGGAA
1324	MLOC_61071	HORVU4Hr1G009990	573	583	-	5.28e-06	GAAAAAGGTAA
1325	MLOC_61071	HORVU5Hr1G025900	85	95	+	7.2e-06	AAAAAAGTGAA
1326	MLOC_61071	HORVU5Hr1G077790	518	528	+	6.24e-06	GAAAAAGTGAC
1327	MLOC_61071	HORVU6Hr1G076190	278	288	+	3.64e-06	GAAAAAGGGAA
1328	MLOC_61071	HORVU6Hr1G076190	927	937	-	7.83e-06	GAAAAAGGAAA
1329	MLOC_61071	HORVU7Hr1G054230	7	17	+	6.37e-07	GAAAAAGTGAA
1330	MLOC_61420	HORVU2Hr1G021700	273	283	-	8.9e-06	TCATTAATTAA
1331	MLOC_61420	HORVU6Hr1G035610	1070	1080	+	8.13e-06	TCATTAAATGC
1332	MLOC_61420	HORVU6Hr1G059550	848	858	-	7.81e-06	GCATTTATTAT
1333	MLOC_61530	HORVU2Hr1G021700	686	696	+	3.62e-06	CGACGTCATCG
1334	MLOC_61530	HORVU2Hr1G123650	437	447	-	2.48e-07	TGACGTCATCA
1335	MLOC_61530	HORVU3Hr1G070630	1056	1066	+	8.73e-06	CGACGTCAGCT
1336	MLOC_61530	HORVU4Hr1G090310	600	610	-	6.99e-06	TCACGTCATCT
1337	MLOC_61530	HORVU5Hr1G012160	458	468	+	2.67e-06	TGACGTCAGCT
1338	MLOC_61530	HORVU5Hr1G119790	210	220	-	4.47e-06	CGACGTCACCA
1339	MLOC_61530	HORVU5Hr1G119790	504	514	+	2.48e-07	TGACGTCATCA
1340	MLOC_61530	HORVU7Hr1G054060	824	834	-	2.86e-06	TGACGTCAGCC
1341	MLOC_61530	HORVU7Hr1G054060	827	837	+	4.68e-07	TGACGTCAGCA
1342	MLOC_61814	HORVU2Hr1G094510	465	482	-	2.95e-06	TCTCAAATCAGCCCTAAA
1343	MLOC_61814	HORVU3Hr1G067300	334	351	-	4.15e-06	TTGGAAATATGCCCTAGA
1344	MLOC_61814	HORVU3Hr1G110330	57	74	-	4.66e-06	TTGGAAATATGCCCTTGA
1345	MLOC_61814	HORVU5Hr1G012160	1389	1406	-	6.01e-06	AAATGTACTTACCCTTAA
1346	MLOC_61814	HORVU7Hr1G059130	431	448	-	2.26e-06	CATCCAAATTACCCTTAA
1347	MLOC_61901	HORVU1Hr1G088140	807	818	+	2.6e-06	CTAAAAAAGGAA
1348	MLOC_61901	HORVU2Hr1G123650	623	634	+	5.94e-06	ATATAAATGGAA
1349	MLOC_61901	HORVU4Hr1G007220	500	511	-	8.27e-06	CTAAAAATGGAT
1350	MLOC_61901	HORVU4Hr1G007220	528	539	-	8.27e-06	CTAAAAATGGAT
1351	MLOC_61901	HORVU4Hr1G059150	957	968	+	4.76e-06	CTAAAAATGGAG
1352	MLOC_61901	HORVU6Hr1G059550	1175	1186	+	7.4e-07	CCAAAAATGGGA
1353	MLOC_61901	HORVU6Hr1G059550	43	54	-	1.83e-06	CCAAATTTGGAA
1354	MLOC_61901	HORVU7Hr1G076300	159	170	+	1.14e-06	CTAAAATTGGAA
1355	MLOC_61901	HORVU7Hr1G117880	1092	1103	+	6.85e-06	ATAAAATTGGAA
1356	MLOC_61947	HORVU1Hr1G092150	560	574	-	5.55e-06	CCGGAAAAGAGGGAG
1357	MLOC_62335	HORVU1Hr1G000440	1123	1137	+	1.14e-06	CACGTGTTTTGCACG
1358	MLOC_62335	HORVU1Hr1G076470	921	935	+	7.25e-06	CACGTGAACCACATG
1359	MLOC_62335	HORVU1Hr1G092150	1190	1204	-	7.68e-06	CACGTGACGGCGACG
1360	MLOC_62335	HORVU3Hr1G022850	1421	1435	+	2.43e-07	CACGTGCCACACGCG
1361	MLOC_62335	HORVU6Hr1G035610	727	741	+	9.91e-06	CACGTGACGTGTTCG
1362	MLOC_62522	HORVU2Hr1G114260	1298	1308	-	8.23e-06	TGGATCCGATT
1363	MLOC_62522	HORVU7Hr1G080070	793	803	+	2.89e-06	CCGATCCGATC
1364	MLOC_63066	HORVU7Hr1G027860	985	999	-	4.31e-06	TTGGCTCACGTGTCA
1365	MLOC_63184	HORVU3Hr1G006450	1169	1182	+	7.1e-06	TTATTTGACTTTTT
1366	MLOC_63184	HORVU3Hr1G037720	191	204	+	2.82e-07	GTCGTTGACTTTGT
1367	MLOC_63184	HORVU4Hr1G009990	974	987	+	9.82e-06	GCGTTTGACTTTTG
1368	MLOC_63184	HORVU5Hr1G012160	351	364	-	6.76e-06	GTCGTTGACCTTCT
1369	MLOC_63184	HORVU7Hr1G059130	27	40	+	1.4e-08	ATCGTTGACTTTTT
1370	MLOC_63436	HORVU2Hr1G021700	1176	1190	-	9.42e-06	AATGCTGACGCGGCC
1371	MLOC_63436	HORVU3Hr1G070630	1426	1440	+	3.11e-06	TCTGCTGATGTGGCA
1372	MLOC_63436	HORVU6Hr1G033350	1410	1424	-	1e-06	TCTGCTGACGTGTCC
1373	MLOC_63436	HORVU7Hr1G056770	632	646	-	4.83e-06	ATTGGTGATGTGGCA
1374	MLOC_63834	HORVU1Hr1G061210	1128	1147	+	2.9e-07	GGCGGCGGCTGGGGCGGGTG
1375	MLOC_63834	HORVU1Hr1G063940	1039	1058	+	1.64e-06	GTCGGTGGCGTATAAAGTGG
1376	MLOC_63834	HORVU2Hr1G021700	682	701	-	9.49e-06	GGCGGCGATGACGTCGTTGT
1377	MLOC_63834	HORVU2Hr1G021700	685	704	-	3.14e-07	GGCGGCGGCGATGACGTCGT
1378	MLOC_63834	HORVU2Hr1G021700	721	740	-	6.25e-06	GGCGGCGGCTACGACATCGT
1379	MLOC_63834	HORVU2Hr1G021700	724	743	-	1.8e-06	GGCGGCGGCGGCTACGACAT
1380	MLOC_63834	HORVU2Hr1G021700	730	749	-	2.2e-09	GGCGGTGGCGGCGGCGGCTA
1381	MLOC_63834	HORVU2Hr1G021700	733	752	-	4.29e-06	TGCGGCGGTGGCGGCGGCGG
1382	MLOC_63834	HORVU2Hr1G036110	1247	1266	-	7.39e-06	GTCGGCTGCGACGGGTGTGA
1383	MLOC_63834	HORVU2Hr1G038990	45	64	-	7.12e-06	GGCGGTGGTTGGCCCGGTAG
1384	MLOC_63834	HORVU2Hr1G042270	1084	1103	+	6.25e-06	GTCGGCGGTGGTGTCACGCG
1385	MLOC_63834	HORVU2Hr1G071860	255	274	-	1.84e-07	GGCGGCGGAGGAGGAGCGCG
1386	MLOC_63834	HORVU2Hr1G109380	1026	1045	+	1.62e-06	GGCGGCGGCGCGAGAGGTAG
1387	MLOC_63834	HORVU3Hr1G023370	1244	1263	-	8.24e-08	GGCGGCGGAGTAGGAGATGG
1388	MLOC_63834	HORVU3Hr1G023370	1476	1495	+	2.07e-06	GTCGGCGGACGAGGACGTGG
1389	MLOC_63834	HORVU3Hr1G023370	483	502	+	4.47e-06	GGCGGCGGAGTTCCTGGACG
1390	MLOC_63834	HORVU3Hr1G023370	524	543	+	8.07e-07	GACGGTGGCGGTGGATCTGT
1391	MLOC_63834	HORVU3Hr1G023370	530	549	+	2.64e-06	GGCGGTGGATCTGTTCGTGG
1392	MLOC_63834	HORVU3Hr1G023370	549	568	+	7.21e-08	GACGGTGGCGGGGGAGCAGG
1393	MLOC_63834	HORVU3Hr1G028780	30	49	+	3.89e-06	GACGGCAGCGATGGAGGGGG
1394	MLOC_63834	HORVU3Hr1G067110	1354	1373	-	3.23e-06	GGCGGCGGGGAGGAGGATGG
1395	MLOC_63834	HORVU3Hr1G085420	174	193	+	5.7e-06	GACGGTGGCGGCGCCCTGCA
1396	MLOC_63834	HORVU3Hr1G085420	222	241	+	2.69e-07	GTCGGCGGCGAGCGCGGCGA
1397	MLOC_63834	HORVU3Hr1G095760	27	46	+	9.37e-06	GACGGTGGTTGGACTGGCGC
1398	MLOC_63834	HORVU4Hr1G022780	47	66	+	5.62e-06	GACGGTGACTATGACGGCAG
1399	MLOC_63834	HORVU4Hr1G057410	1267	1286	-	3.73e-06	GGCGGCGCGGACGCGGGTGG
1400	MLOC_63834	HORVU4Hr1G080820	523	542	+	1.84e-07	GGCGGCGGAGGAGGAGTGCG
1401	MLOC_63834	HORVU4Hr1G090310	308	327	+	3.23e-06	GTCGGTGGCAGTGGAGTGAT
1402	MLOC_63834	HORVU4Hr1G090310	337	356	+	5.33e-06	GACGGCGGATGGTGGAGGGG
1403	MLOC_63834	HORVU5Hr1G001180	900	919	-	3.33e-06	GACGGTGGCGACGCCTCTCG
1404	MLOC_63834	HORVU5Hr1G012160	361	380	-	5.93e-06	GACGGCGGTTGTGACCGTCG
1405	MLOC_63834	HORVU5Hr1G012160	740	759	-	4.41e-07	GGCGGCGGAGCTCATGGTGG
1406	MLOC_63834	HORVU5Hr1G012160	957	976	-	4.41e-06	GGCGGCGGGAGTGCAGGGGG
1407	MLOC_63834	HORVU5Hr1G040970	32	51	+	5.69e-07	GGCGGCAGCGGCGGCGGTGA
1408	MLOC_63834	HORVU5Hr1G046520	601	620	-	7.97e-06	GACGGCGGCGAAGCGAATTG
1409	MLOC_63834	HORVU5Hr1G077790	1420	1439	-	7.4e-07	GGCGGTGGTGGTGGCCTGGT
1410	MLOC_63834	HORVU5Hr1G077790	1423	1442	-	5.37e-08	GGCGGCGGTGGTGGTGGCCT
1411	MLOC_63834	HORVU5Hr1G096940	1232	1251	-	3.32e-07	GGCGGTGGAGGAGCAGAGGA
1412	MLOC_63834	HORVU6Hr1G004990	1342	1361	-	5.93e-06	GACGGCGACGGCGGCACGCG
1413	MLOC_63834	HORVU6Hr1G011990	1458	1477	-	9.6e-06	GACGGCGACGGGGATCGCCG
1414	MLOC_63834	HORVU6Hr1G041920	270	289	-	2.24e-06	GGCGGCGGCCAAGGGGACGG
1415	MLOC_63834	HORVU6Hr1G048410	1191	1210	+	7.68e-06	GACGGCGGTGGCGGTTCGCC
1416	MLOC_63834	HORVU6Hr1G048410	1194	1213	+	9.84e-06	GGCGGTGGCGGTTCGCCGGA
1417	MLOC_63834	HORVU6Hr1G076190	973	992	-	4.12e-06	GGCGGCGGTGGCCTTGCCGC
1418	MLOC_63834	HORVU6Hr1G083160	474	493	-	8.49e-06	GTCGGCGCGGCCGCCGGCGG
1419	MLOC_63834	HORVU7Hr1G010690	528	547	+	2.24e-06	GACGGTGGGGATGGGTGAGG
1420	MLOC_63834	HORVU7Hr1G056770	1410	1429	+	4.35e-06	GTCGGCGGACACGACGGAAG
1421	MLOC_63834	HORVU7Hr1G058310	503	522	+	9.74e-07	GGCGGTGGCGACGCCAACGC
1422	MLOC_63834	HORVU7Hr1G058310	542	561	+	1.38e-06	GGCGGCGGCGGGGGGATCGC
1423	MLOC_63834	HORVU7Hr1G076300	708	727	-	1.92e-06	GACGGTGGATACTGCGATGC
1424	MLOC_63834	HORVU7Hr1G083910	1135	1154	+	2.01e-06	GACGGTGGAGGTAGCACAAG
1425	MLOC_63834	HORVU7Hr1G083910	362	381	+	7.3e-06	GTCGGCGGCGGCTCACACGA
1426	MLOC_63834	HORVU7Hr1G093370	793	812	-	2.9e-07	GGCGGTGCCGACAGCGACGG
1427	MLOC_63834	HORVU7Hr1G093370	978	997	-	1.62e-06	GACGGCGGCGTCCGGGGCTG
1428	MLOC_64008	HORVU2Hr1G123650	430	449	-	3.38e-06	ATTGACGTCATCACAAATGT
1429	MLOC_64008	HORVU4Hr1G090310	653	672	+	2.74e-06	TATGACGTAATTATCCACTT
1430	MLOC_64008	HORVU5Hr1G119790	1064	1083	-	5.46e-06	AATGATGTCATCAAGATCCT
1431	MLOC_64008	HORVU5Hr1G119790	494	513	-	2.83e-06	GATGACGTCATTGCATGCAT
1432	MLOC_64008	HORVU5Hr1G119790	502	521	+	4.96e-08	AATGACGTCATCAACATTCC
1433	MLOC_64008	HORVU7Hr1G054060	817	836	-	7.14e-06	GCTGACGTCAGCCTGAGGCA
1434	MLOC_64008	HORVU7Hr1G054060	825	844	+	2.81e-06	GCTGACGTCAGCAGGTCAGC
1435	MLOC_64012	HORVU1Hr1G088840	63	72	+	8.51e-06	TATTTGAATT
1436	MLOC_64012	HORVU2Hr1G005320	181	190	-	1.54e-06	AATTTGAATT
1437	MLOC_64012	HORVU3Hr1G085420	1339	1348	+	4.25e-06	CATTTGAATT
1438	MLOC_64012	HORVU5Hr1G012160	1378	1387	+	4.25e-06	CATTTGAATT
1439	MLOC_64057	HORVU1Hr1G063940	604	624	+	3.11e-06	TAACTTGCACAGGACGCAAAG
1440	MLOC_64057	HORVU2Hr1G094510	1229	1249	+	5.55e-06	AATCGTGAGGCAGAAGCAAAG
1441	MLOC_64057	HORVU3Hr1G095760	779	799	-	9.11e-06	AACCGTGCTTCTCACGGAAGC
1442	MLOC_64057	HORVU4Hr1G066230	1130	1150	-	8.21e-06	AGGCGTATCGAAGACGAAACG
1443	MLOC_64057	HORVU4Hr1G080820	414	434	-	8.56e-06	ATACGTAACGGACACGACACG
1444	MLOC_64057	HORVU5Hr1G025900	1324	1344	-	4.68e-06	TGACTTGTGAAACAAGTTTTT
1445	MLOC_64057	HORVU5Hr1G025900	1326	1346	+	2.44e-06	AAACTTGTTTCACAAGTCAGG
1446	MLOC_64057	HORVU5Hr1G122350	1135	1155	+	1.44e-06	TACCGTGACGTAGAAGTAACG
1447	MLOC_64057	HORVU7Hr1G080070	493	513	+	4.26e-06	TGGCGTGCACTTCAAGGAAGG
1448	MLOC_64597	HORVU2Hr1G060730	876	886	-	1.09e-06	AAAAGAATTTT
1449	MLOC_64597	HORVU3Hr1G037720	17	27	-	5.03e-06	AATAGAATTTT
1450	MLOC_64597	HORVU3Hr1G110330	974	984	+	3.54e-06	AAGGGAATGTT
1451	MLOC_64597	HORVU4Hr1G059150	411	421	-	7.12e-06	AAGGGAATTTT
1452	MLOC_64597	HORVU5Hr1G119790	514	524	-	3.54e-06	AAGGGAATGTT
1453	MLOC_64597	HORVU6Hr1G059550	962	972	-	6.79e-07	AAGAGAATGTT
1454	MLOC_64597	HORVU7Hr1G076300	1190	1200	-	9.61e-06	AAAAGAATATA
1455	MLOC_64597	HORVU7Hr1G113270	1167	1177	-	1.5e-06	AAAAGAATATT
1456	MLOC_64612	HORVU1Hr1G005120	287	300	-	2.79e-06	CAAAAAGGAAATTT
1457	MLOC_64612	HORVU1Hr1G088140	1130	1143	+	5.99e-06	GAAAAAGTTACTTT
1458	MLOC_64612	HORVU1Hr1G088140	809	822	+	4.78e-06	AAAAAAGGAAGAAA
1459	MLOC_64612	HORVU2Hr1G071860	1268	1281	+	5.19e-06	AAAAAAGGGACAAA
1460	MLOC_64612	HORVU2Hr1G071860	989	1002	-	4.18e-06	AAAAAAGTAGATAA
1461	MLOC_64612	HORVU2Hr1G083940	903	916	-	5.41e-07	AAAAAAGTAAATAA
1462	MLOC_64612	HORVU2Hr1G086080	554	567	+	5.7e-06	AAAAAAGGTAAGAA
1463	MLOC_64612	HORVU2Hr1G115960	1030	1043	+	2.51e-06	TAAAAAGGAAAAAT
1464	MLOC_64612	HORVU3Hr1G023370	820	833	-	1.03e-06	GAAAAAGGGAAATA
1465	MLOC_64612	HORVU3Hr1G067770	1082	1095	-	9.28e-06	TAAAAAGTAAATAC
1466	MLOC_64612	HORVU4Hr1G009990	570	583	-	9.01e-06	GAAAAAGGTAACAC
1467	MLOC_64612	HORVU4Hr1G059150	393	406	-	3.95e-06	GAAAAAGTTTAAAA
1468	MLOC_64612	HORVU4Hr1G059150	412	425	-	9.28e-06	AAAAAAGGGAATTT
1469	MLOC_64612	HORVU6Hr1G004990	274	287	+	8.61e-06	TAAAAAGTTAATCT
1470	MLOC_64612	HORVU6Hr1G041920	178	191	+	8.84e-06	AAAAAAGGAAACAT
1471	MLOC_64612	HORVU7Hr1G027860	1052	1065	+	2.14e-06	CAAAAAGGAAGAAA
1472	MLOC_64612	HORVU7Hr1G051600	850	863	+	3.36e-06	TAAAAAGTAAATAT
1473	MLOC_64612	HORVU7Hr1G054060	1170	1183	-	8.33e-06	AAAAAAGTGAGAAT
1474	MLOC_64612	HORVU7Hr1G054060	648	661	-	2.23e-06	AAAAAAGTTACATA
1475	MLOC_64612	HORVU7Hr1G054230	7	20	+	4.32e-07	GAAAAAGTGAAATA
1476	MLOC_64636	HORVU0Hr1G039090	543	550	+	9.14e-06	GCGCCGCC
1477	MLOC_64636	HORVU1Hr1G005120	555	562	-	9.14e-06	GCGCCGCC
1478	MLOC_64636	HORVU1Hr1G063940	1408	1415	+	9.14e-06	GCGCCGCC
1479	MLOC_64636	HORVU1Hr1G076470	167	174	-	9.14e-06	GCGCCGCC
1480	MLOC_64636	HORVU2Hr1G005320	451	458	-	9.14e-06	GCGCCGCC
1481	MLOC_64636	HORVU2Hr1G071860	294	301	+	9.14e-06	GCGCCGCC
1482	MLOC_64636	HORVU2Hr1G109380	1010	1017	-	9.14e-06	GCGCCGCC
1483	MLOC_64636	HORVU2Hr1G109380	1029	1036	-	9.14e-06	GCGCCGCC
1484	MLOC_64636	HORVU2Hr1G109380	1071	1078	-	9.14e-06	GCGCCGCC
1485	MLOC_64636	HORVU2Hr1G109380	685	692	-	9.14e-06	GCGCCGCC
1486	MLOC_64636	HORVU2Hr1G109380	961	968	-	9.14e-06	GCGCCGCC
1487	MLOC_64636	HORVU3Hr1G023370	600	607	-	9.14e-06	GCGCCGCC
1488	MLOC_64636	HORVU3Hr1G085420	180	187	-	9.14e-06	GCGCCGCC
1489	MLOC_64636	HORVU3Hr1G093400	974	981	+	9.14e-06	GCGCCGCC
1490	MLOC_64636	HORVU4Hr1G057410	1279	1286	+	9.14e-06	GCGCCGCC
1491	MLOC_64636	HORVU4Hr1G057410	214	221	+	9.14e-06	GCGCCGCC
1492	MLOC_64636	HORVU4Hr1G090310	1122	1129	+	9.14e-06	GCGCCGCC
1493	MLOC_64636	HORVU4Hr1G090310	271	278	-	9.14e-06	GCGCCGCC
1494	MLOC_64636	HORVU5Hr1G012160	1077	1084	+	9.14e-06	GCGCCGCC
1495	MLOC_64636	HORVU5Hr1G040970	70	77	-	9.14e-06	GCGCCGCC
1496	MLOC_64636	HORVU5Hr1G122350	1189	1196	+	9.14e-06	GCGCCGCC
1497	MLOC_64636	HORVU6Hr1G004990	1443	1450	-	9.14e-06	GCGCCGCC
1498	MLOC_64636	HORVU7Hr1G093370	1253	1260	-	9.14e-06	GCGCCGCC
1499	MLOC_64781	HORVU3Hr1G006150	1073	1083	-	1.66e-06	TCCAGCTGTCA
1500	MLOC_64781	HORVU3Hr1G006150	1074	1084	+	5.88e-06	GACAGCTGGAA
1501	MLOC_64781	HORVU4Hr1G022780	21	31	-	6.69e-06	AACAGCTGGCG
1502	MLOC_64795	HORVU1Hr1G005120	417	437	+	1.54e-06	GAAACGTTTTTGGCGCAAAAC
1503	MLOC_64795	HORVU2Hr1G043900	1257	1277	-	4.64e-06	TTTTCGATTTTTTTAGAAAAA
1504	MLOC_64795	HORVU2Hr1G059620	494	514	-	2.1e-08	TTTTCTTTTTTGATGGGAAAA
1505	MLOC_64795	HORVU2Hr1G073740	1044	1064	-	4.81e-08	TTTACAGTTTCGGTCGGAAAA
1506	MLOC_64795	HORVU3Hr1G074220	1463	1483	-	5.5e-06	TGTACGTGTCTGGTGGGAAAA
1507	MLOC_64795	HORVU3Hr1G095760	335	355	+	8.64e-06	TTCTTATTTTTTGGCAGAAAA
1508	MLOC_64795	HORVU5Hr1G002180	481	501	+	9.81e-06	ATGTCGTTTTGGGCGAAGAAA
1509	MLOC_64795	HORVU5Hr1G046520	1217	1237	-	2.48e-06	TTTTTTTTATTTGCGGGAAGA
1510	MLOC_64795	HORVU6Hr1G059550	971	991	+	8.14e-06	TTAACGTGTTAAATGAGAAAT
1511	MLOC_64795	HORVU7Hr1G089160	1283	1303	+	8.92e-06	TATGTTTTTTTGGCAAGATAA
1512	MLOC_64817	HORVU1Hr1G024240	456	466	-	7.9e-06	TAACTGTATTA
1513	MLOC_64817	HORVU2Hr1G073740	458	468	+	5.7e-06	TAACCGAATTA
1514	MLOC_64817	HORVU5Hr1G096940	378	388	-	6.58e-06	TAACCGTCAAA
1515	MLOC_64817	HORVU7Hr1G027860	1085	1095	+	3.46e-06	TAACCGAAAAA
1516	MLOC_65033	HORVU1Hr1G061210	163	173	+	3.46e-06	CACTTTCACTT
1517	MLOC_65033	HORVU1Hr1G088840	1460	1470	+	2.96e-06	CACTATCACTG
1518	MLOC_65033	HORVU7Hr1G059130	1474	1484	+	4.18e-06	CACTCCCACTC
1519	MLOC_65058	HORVU2Hr1G038990	687	700	-	7.25e-06	CCAACAATTATTAT
1520	MLOC_65058	HORVU2Hr1G077230	1015	1028	+	5.96e-06	TAAACAATAATTAG
1521	MLOC_65058	HORVU3Hr1G110330	239	252	-	9.24e-06	GTAACAATTATTAA
1522	MLOC_65058	HORVU4Hr1G066230	146	159	-	7.44e-06	ACCACAATTATTGA
1523	MLOC_65058	HORVU6Hr1G041920	1428	1441	+	2.36e-06	AAAACAATAATTGT
1524	MLOC_65058	HORVU7Hr1G113270	1296	1309	+	3.24e-06	CGATCAATTATTGG
1525	MLOC_65058	HORVU7Hr1G113270	1299	1312	-	1.74e-07	GGACCAATAATTGA
1526	MLOC_65101	HORVU7Hr1G056770	1303	1313	+	7.91e-06	ACACGTCATCT
1527	MLOC_65286	HORVU2Hr1G094510	1232	1250	+	2.85e-06	CGTGAGGCAGAAGCAAAGG
1528	MLOC_65286	HORVU3Hr1G095760	778	796	-	9.1e-06	CGTGCTTCTCACGGAAGCA
1529	MLOC_65286	HORVU4Hr1G066230	1129	1147	-	9.97e-06	CGTATCGAAGACGAAACGG
1530	MLOC_65286	HORVU5Hr1G025900	1329	1347	+	8.85e-06	CTTGTTTCACAAGTCAGGG
1531	MLOC_65286	HORVU5Hr1G122350	1138	1156	+	3.8e-06	CGTGACGTAGAAGTAACGG
1532	MLOC_6534	HORVU7Hr1G027860	985	999	-	3.23e-06	TTGGCTCACGTGTCA
1533	MLOC_65400	HORVU1Hr1G076470	1238	1252	-	9.51e-06	CGTACAGAAGAAGCA
1534	MLOC_65400	HORVU1Hr1G088840	985	999	+	3.22e-06	CTTGAAAAACAAGTT
1535	MLOC_65400	HORVU2Hr1G094510	1232	1246	+	3.65e-06	CGTGAGGCAGAAGCA
1536	MLOC_65400	HORVU5Hr1G025900	1327	1341	-	1.06e-06	CTTGTGAAACAAGTT
1537	MLOC_65463	HORVU1Hr1G063940	1489	1497	+	2.75e-06	CCCACGTGC
1538	MLOC_65463	HORVU3Hr1G067110	948	956	+	8.61e-06	CCCACGTGT
1539	MLOC_65463	HORVU3Hr1G085420	662	670	+	5.5e-06	CCCACGTGG
1540	MLOC_65555	HORVU3Hr1G067110	222	236	+	7.78e-07	AATAAAGTTAGGCTT
1541	MLOC_65555	HORVU3Hr1G108610	257	271	-	3.11e-06	AGTAAAGTTAGGCTT
1542	MLOC_65555	HORVU6Hr1G083160	1206	1220	+	8.97e-06	ATGTAAATTAGGCAA
1543	MLOC_65555	HORVU7Hr1G056770	532	546	-	5.62e-06	AGCAAAATTAGGTAG
1544	MLOC_65745	HORVU2Hr1G005320	717	727	-	1.64e-06	AATTAATTAGT
1545	MLOC_65745	HORVU2Hr1G021700	257	267	-	9.72e-06	AATTAATTAAC
1546	MLOC_65745	HORVU3Hr1G085420	1176	1186	+	1.23e-06	AATTAATTAAT
1547	MLOC_65745	HORVU3Hr1G085420	1428	1438	+	1.23e-06	AATTAATTAAT
1548	MLOC_65745	HORVU5Hr1G046520	1014	1024	+	4.05e-06	AATTAATTAAA
1549	MLOC_65876	HORVU1Hr1G088370	1388	1397	-	7.57e-06	GAGAATCTAT
1550	MLOC_65876	HORVU5Hr1G002180	797	806	-	9.97e-06	GAGAATCTTT
1551	MLOC_65876	HORVU7Hr1G027860	1173	1182	+	6.37e-06	CAGAATCTGT
1552	MLOC_65957	HORVU1Hr1G076470	1214	1228	-	8.97e-06	TTATTAGTAGGTAAG
1553	MLOC_65957	HORVU3Hr1G006150	1106	1120	+	6.73e-06	TTTGTGGTTGGTGGA
1554	MLOC_65957	HORVU3Hr1G052510	1225	1239	-	9.29e-07	AAATTGGTTGGTGGA
1555	MLOC_66134	HORVU3Hr1G037720	191	203	+	5.02e-07	GTCGTTGACTTTG
1556	MLOC_66134	HORVU4Hr1G059150	1222	1234	-	5.54e-06	CTCGTTGACTTGT
1557	MLOC_66134	HORVU5Hr1G012160	352	364	-	7.22e-06	GTCGTTGACCTTC
1558	MLOC_66134	HORVU7Hr1G059130	27	39	+	1.03e-07	ATCGTTGACTTTT
1559	MLOC_66348	HORVU1Hr1G040560	1101	1120	+	1.14e-06	TTCCGTATTATATCCGTTAC
1560	MLOC_66348	HORVU2Hr1G109380	636	655	+	1.11e-06	CGCCGGCGCCACTCCGCCAT
1561	MLOC_66348	HORVU6Hr1G048410	1048	1067	-	4.44e-06	CGCCGGCGAGCTCCCGCCGC
1562	MLOC_66348	HORVU7Hr1G093370	991	1010	+	8.33e-06	CGCCGTCCAGGCACCGCTTT
1563	MLOC_66577	HORVU2Hr1G036110	1357	1367	-	6.79e-06	GTGGTTGGTGC
1564	MLOC_66577	HORVU2Hr1G059620	871	881	+	6.59e-06	GTGTTTGGTGG
1565	MLOC_66577	HORVU2Hr1G083940	74	84	+	7.3e-07	GCGGTTGGTGG
1566	MLOC_66577	HORVU3Hr1G006150	1109	1119	+	1.94e-07	GTGGTTGGTGG
1567	MLOC_66577	HORVU3Hr1G006150	1160	1170	+	4.45e-06	GGGGTTGTTGG
1568	MLOC_66577	HORVU3Hr1G052510	1226	1236	-	3.23e-06	TTGGTTGGTGG
1569	MLOC_66577	HORVU3Hr1G067110	739	749	+	1.94e-07	GTGGTTGGTGG
1570	MLOC_66577	HORVU5Hr1G002180	1463	1473	-	4.06e-06	GTGGTTGTTGG
1571	MLOC_66577	HORVU5Hr1G002180	747	757	-	4.06e-06	GTGGTTGTTGG
1572	MLOC_66577	HORVU7Hr1G083910	1177	1187	-	4.06e-06	TGGGTTGGTGG
1573	MLOC_66577	HORVU7Hr1G113270	1220	1230	-	3.65e-07	GGGGTTGGTGG
1574	MLOC_6679	HORVU3Hr1G085420	1155	1165	-	8.08e-06	TGCACGTGTCC
1575	MLOC_6679	HORVU5Hr1G040970	370	380	-	1.14e-06	TGCACGTGTGC
1576	MLOC_6679	HORVU7Hr1G080070	1301	1311	+	4.76e-06	TGCACGTGCGC
1577	MLOC_66843	HORVU1Hr1G024240	597	604	-	9.14e-06	CGCCGCCG
1578	MLOC_66843	HORVU1Hr1G024240	620	627	-	9.14e-06	CGCCGCCG
1579	MLOC_66843	HORVU1Hr1G040560	1271	1278	-	9.14e-06	CGCCGCCG
1580	MLOC_66843	HORVU1Hr1G092150	1431	1438	-	9.14e-06	CGCCGCCG
1581	MLOC_66843	HORVU2Hr1G005320	464	471	-	9.14e-06	CGCCGCCG
1582	MLOC_66843	HORVU2Hr1G005320	467	474	-	9.14e-06	CGCCGCCG
1583	MLOC_66843	HORVU2Hr1G021700	695	702	+	9.14e-06	CGCCGCCG
1584	MLOC_66843	HORVU2Hr1G021700	734	741	+	9.14e-06	CGCCGCCG
1585	MLOC_66843	HORVU2Hr1G036110	728	735	+	9.14e-06	CGCCGCCG
1586	MLOC_66843	HORVU2Hr1G071860	295	302	+	9.14e-06	CGCCGCCG
1587	MLOC_66843	HORVU2Hr1G109380	1025	1032	-	9.14e-06	CGCCGCCG
1588	MLOC_66843	HORVU2Hr1G109380	1028	1035	-	9.14e-06	CGCCGCCG
1589	MLOC_66843	HORVU2Hr1G109380	1193	1200	+	9.14e-06	CGCCGCCG
1590	MLOC_66843	HORVU2Hr1G109380	821	828	+	9.14e-06	CGCCGCCG
1591	MLOC_66843	HORVU2Hr1G109380	960	967	-	9.14e-06	CGCCGCCG
1592	MLOC_66843	HORVU2Hr1G114260	1429	1436	+	9.14e-06	CGCCGCCG
1593	MLOC_66843	HORVU3Hr1G006450	848	855	-	9.14e-06	CGCCGCCG
1594	MLOC_66843	HORVU3Hr1G023370	459	466	-	9.14e-06	CGCCGCCG
1595	MLOC_66843	HORVU3Hr1G023370	482	489	-	9.14e-06	CGCCGCCG
1596	MLOC_66843	HORVU3Hr1G028780	668	675	-	9.14e-06	CGCCGCCG
1597	MLOC_66843	HORVU3Hr1G085420	116	123	+	9.14e-06	CGCCGCCG
1598	MLOC_66843	HORVU3Hr1G085420	224	231	-	9.14e-06	CGCCGCCG
1599	MLOC_66843	HORVU4Hr1G009990	202	209	+	9.14e-06	CGCCGCCG
1600	MLOC_66843	HORVU4Hr1G057410	1280	1287	+	9.14e-06	CGCCGCCG
1601	MLOC_66843	HORVU4Hr1G090310	1123	1130	+	9.14e-06	CGCCGCCG
1602	MLOC_66843	HORVU4Hr1G090310	270	277	-	9.14e-06	CGCCGCCG
1603	MLOC_66843	HORVU5Hr1G002180	858	865	-	9.14e-06	CGCCGCCG
1604	MLOC_66843	HORVU5Hr1G012160	1191	1198	+	9.14e-06	CGCCGCCG
1605	MLOC_66843	HORVU5Hr1G040970	40	47	-	9.14e-06	CGCCGCCG
1606	MLOC_66843	HORVU5Hr1G040970	69	76	-	9.14e-06	CGCCGCCG
1607	MLOC_66843	HORVU5Hr1G046520	442	449	+	9.14e-06	CGCCGCCG
1608	MLOC_66843	HORVU5Hr1G046520	611	618	+	9.14e-06	CGCCGCCG
1609	MLOC_66843	HORVU6Hr1G004990	939	946	+	9.14e-06	CGCCGCCG
1610	MLOC_66843	HORVU6Hr1G048410	1046	1053	-	9.14e-06	CGCCGCCG
1611	MLOC_66843	HORVU6Hr1G076190	1062	1069	+	9.14e-06	CGCCGCCG
1612	MLOC_66843	HORVU7Hr1G058310	400	407	-	9.14e-06	CGCCGCCG
1613	MLOC_66843	HORVU7Hr1G058310	541	548	-	9.14e-06	CGCCGCCG
1614	MLOC_66843	HORVU7Hr1G058310	544	551	-	9.14e-06	CGCCGCCG
1615	MLOC_66843	HORVU7Hr1G076300	1484	1491	-	9.14e-06	CGCCGCCG
1616	MLOC_66843	HORVU7Hr1G076300	1487	1494	-	9.14e-06	CGCCGCCG
1617	MLOC_66843	HORVU7Hr1G076300	1490	1497	-	9.14e-06	CGCCGCCG
1618	MLOC_66843	HORVU7Hr1G076300	1493	1500	-	9.14e-06	CGCCGCCG
1619	MLOC_66843	HORVU7Hr1G083910	364	371	-	9.14e-06	CGCCGCCG
1620	MLOC_66843	HORVU7Hr1G093370	1168	1175	-	9.14e-06	CGCCGCCG
1621	MLOC_66843	HORVU7Hr1G093370	945	952	+	9.14e-06	CGCCGCCG
1622	MLOC_66843	HORVU7Hr1G093370	970	977	+	9.14e-06	CGCCGCCG
1623	MLOC_66843	HORVU7Hr1G093370	988	995	+	9.14e-06	CGCCGCCG
1624	MLOC_66843	HORVU7Hr1G109280	1488	1495	-	9.14e-06	CGCCGCCG
1625	MLOC_66924	HORVU1Hr1G076470	1239	1255	-	2.33e-06	TGACGTACAGAAGAAGC
1626	MLOC_66924	HORVU7Hr1G045640	399	415	+	1.08e-06	TAACGTGAATTAGAAGA
1627	MLOC_66924	HORVU7Hr1G059130	447	463	+	6.2e-06	TGACGTACGGAAGAAGC
1628	MLOC_66924	HORVU7Hr1G080070	493	509	+	7.27e-06	TGGCGTGCACTTCAAGG
1629	MLOC_67050	HORVU1Hr1G005120	495	515	-	6.62e-06	TCGCATTGATTCCCGCTAAAA
1630	MLOC_67050	HORVU5Hr1G046520	1210	1230	+	5.53e-06	AGATTTTTCTTCCCGCAAATA
1631	MLOC_6711	HORVU4Hr1G009990	463	477	-	7.1e-06	TGCCACGTAGGACTC
1632	MLOC_6711	HORVU6Hr1G033350	1410	1424	+	7.16e-06	GGACACGTCAGCAGA
1633	MLOC_6711	HORVU7Hr1G027860	985	999	+	2.96e-06	TGACACGTGAGCCAA
1634	MLOC_67834	HORVU1Hr1G040560	769	777	+	9.75e-06	TCCACTTGC
1635	MLOC_67834	HORVU2Hr1G036110	1470	1478	+	9.75e-06	TCCACTTGC
1636	MLOC_67834	HORVU2Hr1G120150	1402	1410	-	9.75e-06	TCCACTTGC
1637	MLOC_67834	HORVU3Hr1G037720	724	732	-	6.22e-06	CCCACTTGC
1638	MLOC_67851	HORVU2Hr1G115960	40	50	-	6.55e-06	AATGGTCAACG
1639	MLOC_67851	HORVU3Hr1G037720	193	203	-	5.3e-07	CAAAGTCAACG
1640	MLOC_67851	HORVU4Hr1G059150	1222	1232	+	2.51e-06	ACAAGTCAACG
1641	MLOC_67851	HORVU7Hr1G027860	375	385	-	4.2e-06	AATAGTCAAAG
1642	MLOC_67851	HORVU7Hr1G059130	29	39	-	2.81e-07	AAAAGTCAACG
1643	MLOC_68185	HORVU5Hr1G025900	1326	1343	+	3.69e-06	AAACTTGTTTCACAAGTC
1644	MLOC_68185	HORVU5Hr1G025900	1327	1344	-	2.08e-07	TGACTTGTGAAACAAGTT
1645	MLOC_68185	HORVU7Hr1G045640	399	416	+	4.1e-06	TAACGTGAATTAGAAGAT
1646	MLOC_68284	HORVU1Hr1G088840	985	1000	+	6.46e-06	CTTGAAAAACAAGTTT
1647	MLOC_68284	HORVU5Hr1G025900	1326	1341	-	1.39e-06	CTTGTGAAACAAGTTT
1648	MLOC_68284	HORVU5Hr1G025900	1329	1344	+	6.44e-07	CTTGTTTCACAAGTCA
1649	MLOC_68284	HORVU7Hr1G045640	399	414	-	9.88e-06	CTTCTAATTCACGTTA
1650	MLOC_68285	HORVU1Hr1G088370	182	191	-	6.98e-06	AGGGGACCAC
1651	MLOC_68285	HORVU3Hr1G085420	611	620	+	9e-06	CTGGGCCCAC
1652	MLOC_68285	HORVU5Hr1G040970	1308	1317	-	4.22e-06	TGGGGCCCAC
1653	MLOC_68285	HORVU7Hr1G056770	1109	1118	-	4.95e-06	GTGGGACCAC
1654	MLOC_68299	HORVU2Hr1G115960	40	58	+	5.21e-06	CGTTGACCATTATGTGGAT
1655	MLOC_68299	HORVU3Hr1G037720	193	211	+	2.35e-06	CGTTGACTTTGTTTCGACG
1656	MLOC_68299	HORVU5Hr1G012160	344	362	-	2.46e-06	CGTTGACCTTCTTGAAGGC
1657	MLOC_68299	HORVU7Hr1G027860	375	393	+	9.11e-06	CTTTGACTATTGATAAGAT
1658	MLOC_68299	HORVU7Hr1G059130	29	47	+	6.73e-08	CGTTGACTTTTTTATTTTA
1659	MLOC_68299	HORVU7Hr1G059130	412	430	-	9.21e-06	AGTTGACTTAAATTACCCA
1660	MLOC_68417	HORVU2Hr1G036110	1036	1046	-	7.04e-06	CTAGAAATTTC
1661	MLOC_68417	HORVU3Hr1G108610	993	1003	+	3.84e-06	CTAGAAGTTTC
1662	MLOC_68417	HORVU7Hr1G058310	289	299	+	2.84e-06	CTGGAAGCTTC
1663	MLOC_68907	HORVU4Hr1G022780	1466	1475	+	1.76e-06	AGCCGACAAA
1664	MLOC_68986	HORVU2Hr1G021700	684	698	-	3.17e-06	GGCGATGACGTCGTT
1665	MLOC_68986	HORVU2Hr1G123650	435	449	+	2e-06	TGTGATGACGTCAAT
1666	MLOC_68986	HORVU5Hr1G012160	456	470	-	7.73e-06	CTAGCTGACGTCAAT
1667	MLOC_68986	HORVU5Hr1G119790	499	513	+	7.32e-06	TGCAATGACGTCATC
1668	MLOC_68986	HORVU5Hr1G119790	502	516	-	4.42e-08	GTTGATGACGTCATT
1669	MLOC_68986	HORVU7Hr1G054060	822	836	+	2.46e-06	CAGGCTGACGTCAGC
1670	MLOC_68986	HORVU7Hr1G054060	825	839	-	1.29e-06	CCTGCTGACGTCAGC
1671	MLOC_69002	HORVU1Hr1G005120	295	309	+	3.21e-06	TTTTTGCCGCCGGCG
1672	MLOC_69002	HORVU1Hr1G024240	571	585	-	2.83e-06	CCATCCCCGCCGGCA
1673	MLOC_69002	HORVU1Hr1G092150	1431	1445	-	5.06e-06	GTGCTGCCGCCGCCG
1674	MLOC_69002	HORVU2Hr1G005320	464	478	-	8.27e-07	CCGACGCCGCCGCCG
1675	MLOC_69002	HORVU2Hr1G021700	688	702	+	3.32e-06	ACGTCATCGCCGCCG
1676	MLOC_69002	HORVU2Hr1G021700	691	705	+	6.19e-06	TCATCGCCGCCGCCA
1677	MLOC_69002	HORVU2Hr1G021700	727	741	+	7.34e-06	TCGTAGCCGCCGCCG
1678	MLOC_69002	HORVU2Hr1G021700	730	744	+	7.34e-06	TAGCCGCCGCCGCCA
1679	MLOC_69002	HORVU2Hr1G036110	724	738	+	5.46e-06	TGGACGCCGCCGGCG
1680	MLOC_69002	HORVU2Hr1G071860	261	275	+	5.3e-07	CCTCCTCCGCCGCCC
1681	MLOC_69002	HORVU2Hr1G083940	552	566	+	1.74e-06	TCGCCGTCGCCGTCT
1682	MLOC_69002	HORVU2Hr1G114260	1453	1467	-	6.69e-06	CAAGCTCCGCCGGCG
1683	MLOC_69002	HORVU3Hr1G023370	1223	1237	+	3.9e-06	CATCTGCCGCCGTCG
1684	MLOC_69002	HORVU3Hr1G023370	1250	1264	+	5.61e-06	CCTACTCCGCCGCCC
1685	MLOC_69002	HORVU3Hr1G023370	498	512	-	4.68e-06	CCACCGCTGCCGTCC
1686	MLOC_69002	HORVU3Hr1G028780	29	43	-	3.53e-06	CCATCGCTGCCGTCG
1687	MLOC_69002	HORVU3Hr1G070630	407	421	-	4.41e-06	CAGATGCCGCCGGCG
1688	MLOC_69002	HORVU3Hr1G085420	347	361	-	3.02e-06	CGGCGGCCGCCGGCG
1689	MLOC_69002	HORVU3Hr1G093400	924	938	+	3.11e-06	CCTCCCCCGCCGTCT
1690	MLOC_69002	HORVU4Hr1G009990	1148	1162	-	9.95e-06	TGCTCTCCGCCGGCT
1691	MLOC_69002	HORVU4Hr1G009990	1483	1497	+	7.41e-07	TCGCCGTCGCCGGCA
1692	MLOC_69002	HORVU4Hr1G009990	198	212	+	2.93e-06	CGTCCGCCGCCGTCA
1693	MLOC_69002	HORVU4Hr1G080820	522	536	-	5.3e-07	CCTCCTCCGCCGCCC
1694	MLOC_69002	HORVU5Hr1G002180	819	833	-	6.69e-06	GTTTAGCCGCCGGCC
1695	MLOC_69002	HORVU5Hr1G012160	1187	1201	+	1.38e-06	GCCCCGCCGCCGTCG
1696	MLOC_69002	HORVU5Hr1G040970	31	45	-	2.06e-06	CCGCCGCTGCCGCCT
1697	MLOC_69002	HORVU5Hr1G046520	607	621	+	7.05e-07	GCTTCGCCGCCGTCG
1698	MLOC_69002	HORVU5Hr1G077790	1429	1443	+	7.05e-07	CCACCACCGCCGCCT
1699	MLOC_69002	HORVU5Hr1G096940	35	49	-	8.72e-06	ATCTCATCGCCGGCC
1700	MLOC_69002	HORVU6Hr1G004990	1348	1362	+	2.3e-07	CCGCCGTCGCCGTCC
1701	MLOC_69002	HORVU6Hr1G011990	1464	1478	+	4.68e-06	TCCCCGTCGCCGTCG
1702	MLOC_69002	HORVU6Hr1G048410	1190	1204	-	6.18e-08	CCGCCACCGCCGTCG
[truncated: 682 more rows]

## Sheet: Table S5d
Table S5d. TF binding sites in the promoter region (1500 bp) of WT DRS downregulated proteins
[truncated: 1,679 more rows]
