# Supplementary material for: Multi-omics insights into the positive role of strigolactone perception in barley drought response
Source: BMC Plant Biol. 2023 Sep 22;23:445. doi: 10.1186/s12870-023-04450-1 (PMC10515045; doi:10.1186/s12870-023-04450-1)
Supplement: Supplementary file 7 — Additional file 7: Supplemental Data 6. Gene Ontology enrichment for DEG and DAP, which remain under the control of identified TFs. [file 12870_2023_4450_MOESM7_ESM.xlsx]

## Sheet: Table S6
Supplemental Data 6. Gene Ontology enrichment for DEG and DAP, which remain under the control of identified TFs
		WT DRS genes	WT DRS proteins
	HORVU4Hr1G023110	Plastid organization (15/181)	Phosphoenolpyruvate carboxylase activity (2/8)
	(MLOC_58641)	Golgi membrane (20/266)	Phosphoenolpyruvate carboxykinase activity (2/10)		3.0E-04
		Plastid stroma (24/335)	Erythrose 4-phosphate/phosphoenolpyruvate family amino acid catabolic proc. (2/14)		1.1E-04
		Chloroplast stroma (23/326)	Glycogen metabolic proc. (3/28)		2.0E-04
		Response to oxygen-containing compound (28/493)	Energy reserve metabolic proc. (3/28)		4.8E-04
		Response to organic substance (42/754)	Alpha-amino acid catabolic proc. (4/59)		1.5E-05
		Response to abiotic stimulus (32/601)	Cellular response to unfolded protein (3/48)		4.0E-04
		Response to hormone (31/589)	Response to unfolded protein (3/48)		5.7E-04
		Response to endogenous stimulus (31/591)	Cellular carbohydrate catabolic proc. (4/69)		5.7E-04
		Golgi apparatus (44/865)	Cellular amino acid catabolic proc. (4/77)		6.3E-05
		Endomembrane system (82/1723)	Serine-type carboxypeptidase activity (3/71)		1.0E-08
		ATP-dependent activity (47/993)	Energy derivation by oxidation of organic compounds (6/264)		1.1E-04
		Endoplasmic reticulum (36/764)	Small molecule catabolic proc. (5/237)		9.4E-04
		Bounding membrane of organelle (35/747)	Cytosol (12/1379)		1.2E-03
		Lipid metabolic proc. (47/1051)	Cellular catabolic proc. (11/1482)		3.0E-04
		Developmental proc. (44/1027)	Organic substance catabolic proc. (11/1505)		9.4E-04
		Response to chemical (52/1265)	Catabolic proc. (11/1755)		5.7E-04
		Chloroplast (69/1784)	Plastid (11/1862)		2.7E-04
		Small molecule metabolic proc. (63/1666)			7.5E-04
		Plastid (70/1862)			4.0E-04
	HORVU1Hr1G060490	Thylakoid membrane organization (6/29)	Ribose phosphate diphosphokinase activity (2/5)		2.0E-03
	(MLOC_77405)	Plastid organization (16/181)	Diphosphotransferase activity (2/14)		2.4E-04
		Plastid stroma (23/335)	Glycogen metabolic proc. (3/28)		1.9E-04
		Response to inorganic substance (17/255)	Energy reserve metabolic proc. (3/28)		1.6E-03
		Chloroplast stroma (21/326)	Nucleoside metabolic proc. (3/58)		5.8E-04
		Response to lipid (18/281)	Glycosyl compound metabolic proc. (3/64)		1.6E-03
		Response to oxygen-containing compound (30/493)	Energy derivation by oxidation of organic compounds (4/264)		7.1E-05
		Response to abiotic stimulus (32/601)	Cellular catabolic proc. (8/1482)		1.9E-04
		Lipid biosynthetic proc. (31/587)			2.4E-04
		Cellular lipid metabolic proc. (33/713)			1.1E-03
		Lipid metabolic proc. (48/1051)			7.1E-05
		Response to organic substance (34/754)			1.3E-03
		ATP-dependent activity (43/993)			3.6E-04
		Golgi apparatus (37/865)			1.3E-03
		Organic acid metabolic proc. (41/967)			8.5E-04
		Oxoacid metabolic proc. (39/936)			1.3E-03
		Endomembrane system (65/1723)			1.9E-04
		Transmembrane transport (59/1644)			1.1E-03
		Small molecule metabolic proc. (59/1666)			1.3E-03
	HORVU0Hr1G007050	Anion transmembrane transport (8/134)	Folic acid-containing compound metabolic proc. (2/26)		3.3E-02
	(MLOC_24530)	Response to external biotic stimulus (14/301)	Glycogen metabolic proc. (2/28)		8.2E-03
		Response to other organism (14/301)	Energy reserve metabolic proc. (2/28)		8.2E-03
		Defense response to other organism (13/282)	Pteridine-containing compound metabolic proc. (2/31)		1.4E-02
		Immune system proc. (13/284)	Cellular modified amino acid metabolic proc. (5/158)		1.4E-02
		Immune response (13/284)	Disaccharide metabolic proc. (2/64)		1.4E-02
		Response to external stimulus (19/433)	Omega peptidase activity (3/97)		3.5E-03
		Plastid stroma (14/335)	ERAD pathway (2/71)		1.6E-02
		Response to oxygen-containing compound (19/493)	Glutathione metabolic proc. (3/119)		6.4E-03
		Biological proc. involved in interspecies interaction between organisms (14/371)	Cytosolic ribosome (4/279)		3.3E-02
		Response to organic substance (26/754)	MRNA binding (5/363)		3.5E-03
		Golgi apparatus (27/865)	Cellular carbohydrate metabolic proc. (4/429)		6.4E-03
		Endomembrane system (47/1723)	Cytosol (11/1379)		1.6E-03
		Developmental proc. (27/1027)	Peptidase activity (6/782)		3.3E-02
		Response to chemical (33/1265)	Cellular amide metabolic proc. (8/1428)		1.4E-02
		Organic substance transport (32/1238)	Peptide metabolic proc. (7/1317)		1.7E-02
		Chloroplast (45/1784)	Proteolysis (7/1396)		5.2E-03
		Plastid (46/1862)	RNA binding (8/1598)		5.6E-03
		Small molecule metabolic proc. (39/1666)	Cellular catabolic proc. (7/1482)		2.3E-02
			Organic substance catabolic proc. (7/1505)
	HORVU1Hr1G090030	Response to salt (2/5)	Hydrolase activity, acting on acid carbon-carbon bonds (1/3)		2.8E-02
	(MLOC_6711)	Dihydrolipoyllysine-residue acetyltransferase activity (2/5)	Protochlorophyllide reductase activity (1/7)		2.8E-02
		S-acetyltransferase activity (2/5)	Starch catabolic proc. (1/8)		2.8E-02
		Dihydrolipoamide S-acyltransferase activity (2/5)	Tyrosine metabolic proc. (1/8)		2.8E-02
		Vacuolar proton-transporting V-type ATPase, V1 domain (2/6)	Erythrose 4-phosphate/phosphoenolpyruvate family amino acid catabolic proc. (1/14)		2.9E-02
		Cellular response to hypoxia (2/8)	L-phenylalanine catabolic proc. (1/14)		2.9E-02
		Cellular response to decreased oxygen levels (2/9)	Organic hydroxy compound catabolic proc. (1/22)		2.9E-02
		Vacuolar proton-transporting V-type ATPase complex (2/10)	L-phenylalanine metabolic proc. (1/26)		2.9E-02
		Cortical microtubule (2/11)	Phenol-containing compound metabolic proc. (1/31)		3.0E-02
		Response to hydrogen peroxide (3/33)	Starch biosynthetic proc. (1/38)		2.9E-02
		S-acyltransferase activity (3/39)	Oxidoreductase activity, acting on the CH-CH group of donors, NAD or NADP as acc (1/38)		2.9E-02
		Response to heat (4/112)	Starch metabolic proc. (1/47)		2.9E-02
		Response to temperature stimulus (5/195)	Cellular polysaccharide catabolic proc. (1/47)		2.9E-02
		Ion transmembrane transporter activity (9/698)	Cell death (1/54)		2.9E-02
		Sequence-specific DNA binding (10/779)	Alpha-amino acid catabolic proc. (1/59)		2.9E-02
		Ion transmembrane transport (9/702)			2.9E-02
		Transmembrane transport (15/1644)			2.9E-02
		Organelle membrane (16/1889)			2.9E-02
	HORVU5Hr1G095630	Jasmonic acid biosynthetic proc. (2/5)	Nickel cation binding (1/6)		9.0E-03
	(MLOC_61901)	4-hydroxy-tetrahydrodipicolinate reductase (2/8)	Mitochondrial respiratory chain complex II, succinate dehydrogenase complex (ubi (1/7)		2.0E-02
		Diaminopimelate biosynthetic proc. (2/10)	Succinate dehydrogenase complex (ubiquinone) (1/7)		2.9E-02
		Aspartate family amino acid biosynthetic proc. (4/47)	Fumarate reductase complex (1/7)		3.1E-03
		Oxidoreductase activity, acting on the CH-CH group of donors, NAD or NADP as acc (3/38)	Respiratory chain complex II (1/9)		1.8E-02
		Oxidoreductase activity, acting on the CH-CH group of donors (5/81)			1.5E-03
		Fatty acid biosynthetic proc. (5/162)			1.4E-02
		Monocarboxylic acid biosynthetic proc. (6/216)			6.7E-03
		Carboxylic acid biosynthetic proc. (10/453)			1.4E-03
		Small molecule biosynthetic proc. (11/623)			1.5E-03
		Carboxylic acid metabolic proc. (12/929)			5.4E-03
		Oxoacid metabolic proc. (12/936)			5.4E-03
		Small molecule metabolic proc. (14/1666)			5.0E-02
	HORVU1Hr1G049840	Clathrin coat (3/32)	Chorismate mutase activity (1/5)		3.9E-02
	(MLOC_58950)	Defense response to fungus (4/84)	Glucose-1-phosphate adenylyltransferase activity (1/9)		3.9E-02
		Response to fungus (4/93)	Glycogen biosynthetic proc. (1/13)		3.9E-02
		Reg. of response to stimulus (6/262)	Chorismate metabolic proc. (1/17)		3.9E-02
			Amyloplast (1/19)
			Glycogen metabolic proc. (1/28)
			Energy reserve metabolic proc. (1/28)
			Adenylyltransferase activity (1/36)
			Starch biosynthetic proc. (1/38)
			Chitinase activity (1/39)
			Starch metabolic proc. (1/47)
			Aromatic amino acid family biosynthetic proc. (1/50)
			Intramolecular transferase activity (1/60)
	HORVU6Hr1G028790	Chloride transmembrane transport (3/13)	Maleylacetoacetate isomerase activity (1/3)		2.9E-03
	(MLOC_60890)	Voltage-gated chloride channel activity (2/10)	Thioredoxin peroxidase activity (1/4)		3.4E-02
		Chloride channel activity (2/11)	Peroxiredoxin activity (1/6)		3.4E-02
		Import into cell (2/14)	Starch catabolic proc. (1/8)		4.7E-02
		Nuclear ubiquitin ligase complex (3/36)	Response to karrikin (1/14)		2.2E-02
		Inorganic anion transmembrane transport (3/51)	Erythrose 4-phosphate/phosphoenolpyruvate family amino acid catabolic proc. (1/14)		3.4E-02
		Cytochrome complex assembly (3/61)	L-phenylalanine catabolic proc. (1/14)		4.7E-02
		Chloroplast stroma (6/326)	L-phenylalanine metabolic proc. (1/26)		3.4E-02
		Plastid stroma (6/335)	Cell redox homeostasis (1/35)		3.4E-02
		Chloroplast (16/1784)	Starch biosynthetic proc. (1/38)		5.5E-03
		Plastid (16/1862)	Starch metabolic proc. (1/47)		7.0E-03
			Cellular polysaccharide catabolic proc. (1/47)
			Cellular response to oxidative stress (1/49)
			Glutathione metabolic proc. (2/119)
			Cellular modified amino acid metabolic proc. (2/158)
			Sulfur compound metabolic proc. (2/353)
			Cellular catabolic proc. (3/1482)
			Catabolic proc. (3/1755)
	HORVU5Hr1G070800	none	Arylformamidase activity (1/4)
	(MLOC_62335)		Tryptophan catabolic proc. to kynurenine (1/5)
			Tetrahydrofolylpolyglutamate metabolic proc. (1/5)
			Indole-containing compound catabolic proc. (1/6)
			Indolalkylamine catabolic proc. (1/6)
			Kynurenine metabolic proc. (1/7)
			Aldehyde dehydrogenase (NAD+) activity (1/10)
			Serine-type carboxypeptidase activity (2/71)
			Serine-type exopeptidase activity (2/79)
			Carboxypeptidase activity (2/84)
			Omega peptidase activity (2/97)
			Exopeptidase activity (2/126)
			Cysteine-type peptidase activity (2/236)
			Serine-type peptidase activity (2/262)
			Serine hydrolase activity (2/262)
			Vacuole (3/497)
			Peptidase activity (4/782)
			Proteolysis (4/1396)
	HORVU7Hr1G026940	none	Golgi vesicle budding (1/3)
	(MLOC_81350)		Nitrite reductase [NAD(P)H] activity (1/3)
			Oxidoreductase activity, acting on other nitrogenous compounds as donors, with N (1/4)
			Chorismate mutase activity (1/5)
			Ribose phosphate diphosphokinase activity (1/5)
			Bounding membrane of organelle (3/747)
	HORVU2Hr1G021080	Dihydrolipoyllysine-residue acetyltransferase activity (2/5)	Golgi vesicle budding (1/3)		9.5E-03
	(MLOC_51930)	S-acetyltransferase activity (2/5)	Hydrolase activity, acting on acid carbon-carbon bonds (1/3)		9.5E-03
		Dihydrolipoamide S-acyltransferase activity (2/5)	Chorismate mutase activity (1/5)		9.5E-03
		Ribosome disassembly (2/6)	Protochlorophyllide reductase activity (1/7)		9.5E-03
		Nucleosomal DNA binding (2/12)	Starch catabolic proc. (1/8)		2.9E-02
		Nucleosome positioning (2/13)	Tyrosine metabolic proc. (1/8)		3.0E-02
		Chromosome condensation (2/19)	Vesicle coating (1/10)		4.4E-02
		Organelle disassembly (3/34)	Vesicle targeting, to, from or within Golgi (1/13)		9.5E-03
		Cellular component disassembly (4/101)	Erythrose 4-phosphate/phosphoenolpyruvate family amino acid catabolic proc. (1/14)		9.5E-03
		Plastid stroma (6/335)	L-phenylalanine catabolic proc. (1/14)		1.1E-02
		Chloroplast envelope (5/294)	Chorismate metabolic proc. (1/17)		3.8E-02
		Chloroplast stroma (5/326)	Vesicle targeting (1/17)		4.4E-02
		Chloroplast (12/1784)	Organic hydroxy compound catabolic proc. (1/22)		3.8E-02
		Plastid (12/1862)	Vesicle localization (1/28)		4.4E-02
			Establishment of vesicle localization (1/28)
			Aromatic amino acid family metabolic proc. (2/71)
	HORVU6Hr1G068100	Dihydrolipoyllysine-residue acetyltransferase activity (2/5)	L-serine biosynthetic proc. (1/7)		9.0E-03
	(MLOC_14844)	S-acetyltransferase activity (2/5)	Chitin binding (1/16)		9.0E-03
		Dihydrolipoamide S-acyltransferase activity (2/5)	Phospholipase A1 activity (1/16)		9.0E-03
		Pyruvate dehydrogenase complex (2/9)	Aminoglycan catabolic proc. (1/19)		2.4E-02
		Oxidoreductase complex (4/141)	Chitin metabolic proc. (1/19)		2.8E-02
			Chitin catabolic proc. (1/19)
			Amino sugar catabolic proc. (1/19)
			Glucosamine-containing compound catabolic proc. (1/19)
			Aminoglycan metabolic proc. (1/22)
			Cell wall macromolecule catabolic proc. (1/29)
			L-serine metabolic proc. (1/31)
			Chitinase activity (1/39)
			Transaminase activity (1/44)
			Transferase activity, transferring nitrogenous groups (1/44)
			Acid phosphatase activity (1/45)
			Maturation of SSU-rRNA from tricistronic rRNA transcript (SSU-rRNA, 5.8S rRNA, L (1/45)
			Serine family amino acid biosynthetic proc. (1/47)
			Maturation of SSU-rRNA (1/55)
	HORVU5Hr1G097500	none	Peptide-methionine (R)-S-oxide reductase activity (1/3)
	(MLOC_65033)		RRNA transcription (1/8)
			NcRNA transcription (1/11)
			Plastid transcription (1/14)
			Phospholipase A1 activity (1/16)
			Oxidoreductase activity, acting on a sulfur group of donors, disulfide as accept (1/18)
			Protein repair (1/20)
			Glutathione binding (1/32)
			Oligopeptide binding (1/32)
			Modified amino acid binding (1/38)
			Chaperone binding (1/45)
			DNA-templated transcription, termination (1/59)
			Glutathione metabolic proc. (2/119)
			Sulfur compound binding (1/66)
			Oxidoreductase activity, acting on a sulfur group of donors (2/144)
			Cellular modified amino acid metabolic proc. (2/158)
			Sulfur compound metabolic proc. (2/353)
	HORVU1Hr1G065570		2,3-bisphosphoglycerate-independent phosphoglycerate mutase activity (1/3)
	(MLOC_36942)		Phosphoglycerate mutase activity (1/6)
			Mitochondrial electron transport, ubiquinol to cytochrome c (1/14)
			Intramolecular transferase activity, phosphotransferases (1/19)
			Mitochondrial intermembrane space (1/39)
			Chitinase activity (1/39)
			Organelle envelope lumen (1/40)
			Mitochondrial ATP synthesis coupled electron transport (1/59)
			Intramolecular transferase activity (1/60)
			Aerobic electron transport chain (1/63)
			Response to reactive oxygen species (1/76)
	HORVU0Hr1G001230	none	none
	(MLOC_6041)
	HORVU2Hr1G017400	Ionotropic glutamate receptor activity (2/29)	2,3-bisphosphoglycerate-independent phosphoglycerate mutase activity (1/3)		4.4E-02
	(MLOC_65400)	Extracellular ligand-gated ion channel activity (2/29)	Tetrahydrofolylpolyglutamate metabolic proc. (1/5)		4.4E-02
		Glutamate receptor activity (2/29)	Phosphoglycerate mutase activity (1/6)		4.4E-02
		Transmitter-gated ion channel activity (2/29)	Phospholipase A1 activity (1/16)		4.4E-02
		Neurotransmitter receptor activity (2/29)	Intramolecular transferase activity, phosphotransferases (1/19)		4.4E-02
		Ligand-gated channel activity (2/31)	Folic acid-containing compound metabolic proc. (1/26)		4.4E-02
		Gated channel activity (3/108)	Pteridine-containing compound metabolic proc. (1/31)		4.4E-02
		Reg. of response to stress (3/137)	Retrotransposon nucleocapsid (1/32)		4.8E-02
		Reg. of response to stimulus (4/262)	Extracellular space (2/168)		4.4E-02
		Response to oxygen-containing compound (6/493)	Cysteine-type peptidase activity (2/236)		4.4E-02
		Response to organic substance (6/754)	Vacuole (2/497)		4.4E-02
		Response to chemical (8/1265)			4.4E-02
	HORVU6Hr1G065430	Reg. of seed germination (2/13)	none		4.5E-02
	(MLOC_62554)	Reg. of seedling development (2/13)			4.5E-02
		Fatty acid ligase activity (2/14)			4.5E-02
	HORVU3Hr1G033740	Chloride transmembrane transport (2/13)	Maleylacetoacetate isomerase activity (1/3)		3.5E-02
	(MLOC_68299)	Import into cell (2/14)	Thioredoxin peroxidase activity (1/4)		3.5E-02
		Chloride transport (2/14)	Peroxiredoxin activity (1/6)		3.5E-02
			Starch catabolic proc. (1/8)
			Erythrose 4-phosphate/phosphoenolpyruvate family amino acid catabolic proc. (1/14)
			L-phenylalanine catabolic proc. (1/14)
			Oxylipin biosynthetic proc. (1/24)
			Oxylipin metabolic proc. (1/25)
			L-phenylalanine metabolic proc. (1/26)
			Starch biosynthetic proc. (1/38)
			Starch metabolic proc. (1/47)
			Cellular response to oxidative stress (1/49)
			Glutathione metabolic proc. (2/119)
			Cellular modified amino acid metabolic proc. (2/158)
			Sulfur compound metabolic proc. (2/353)
			Carboxylic acid metabolic proc. (2/929)
			Cellular catabolic proc. (3/1482)
			Catabolic proc. (3/1755)
	HORVU3Hr1G014140	Chloroplast envelope (5/294)	Misfolded protein binding (1/31)		1.3E-02
	(MLOC_65101)	Plastid envelope (6/653)	Protein folding chaperone (1/40)		2.8E-02
		Organelle envelope (7/1111)	Cellular response to unfolded protein (1/48)		3.7E-02
		Envelope (7/1111)	Response to unfolded protein (1/48)		3.7E-02
			Protein refolding (1/50)
			de novo posttranslational protein folding (1/57)
			Chaperone cofactor-dependent protein refolding (1/57)
			Heat shock protein binding (1/61)
			Chaperone-mediated protein folding (1/75)
			Response to topologically incorrect protein (1/78)
			Unfolded protein binding (1/140)
			Cellular response to organic substance (1/427)
	HORVU5Hr1G049880	none	none
	(MLOC_64817)
	HORVU4Hr1G052330	Cold acclimation (2/15)	Molybdenum ion binding (1/4)		3.0E-02
	(MLOC_64008)	Manganese ion transmembrane transport (2/30)	Nitrate metabolic proc. (1/5)		3.1E-02
		Manganese ion transmembrane transporter activity (2/30)	Nitrate assimilation (1/5)		3.1E-02
		Manganese ion transport (2/30)	Reactive nitrogen species metabolic proc. (1/5)		3.1E-02
			Ribose phosphate diphosphokinase activity (1/5)
			Oxidoreductase activity, acting on a sulfur group of donors, oxygen as acceptor (1/5)
			Nitrogen cycle metabolic proc. (1/7)
			Phosphatidylinositol N-acetylglucosaminyltransferase activity (1/8)
			Diphosphotransferase activity (1/14)
			Brassinosteroid mediated signaling pathway (1/33)
			Steroid hormone mediated signaling pathway (1/33)
			Response to steroid hormone (1/33)
			Cellular response to brassinosteroid stimulus (1/33)
			GPI anchor metabolic proc. (1/37)
			Response to brassinosteroid (1/42)
			Cellular response to organic cyclic compound (1/44)
			Response to oxygen-containing compound (2/493)
			Kinase activity (3/1887)
	HORVU6Hr1G035470	Signaling receptor activity (3/191)	none		4.7E-02
	(MLOC_7426)	Molecular transducer activity (3/219)			4.7E-02
	HORVU7Hr1G012840	Response to fungus (8/93)	Thylakoid lumen (2/22)		7.8E-03
	(MLOC_15776)	Defense response to fungus (7/84)	Vesicle localization (2/28)		1.7E-02
		Response to salt stress (9/116)	Establishment of vesicle localization (2/28)		7.3E-03
		Response to abscisic acid (12/180)	L-serine metabolic proc. (2/31)		2.6E-03
		Response to alcohol (12/182)	Serine family amino acid biosynthetic proc. (2/47)		2.6E-03
		Response to lipid (13/281)	Serine-type carboxypeptidase activity (3/71)		1.7E-02
		Vesicle-mediated transport (20/473)	Serine-type exopeptidase activity (3/79)		2.9E-03
		Response to hormone (24/589)	Carboxypeptidase activity (3/84)		1.6E-03
		Response to endogenous stimulus (24/591)	Exopeptidase activity (3/126)		1.6E-03
		Golgi apparatus (35/865)	Response to oxidative stress (4/363)		4.1E-05
		Response to oxygen-containing compound (19/493)	Vacuole (5/497)		1.1E-02
		Response to organic substance (28/754)	Response to chemical (7/1265)		1.6E-03
		Response to abiotic stimulus (21/601)	Plastid (8/1862)		1.5E-02
		DNA-binding transcription factor activity (30/968)			7.8E-03
		Lipid metabolic proc. (30/1051)			1.8E-02
		Endomembrane system (48/1723)			1.6E-03
		Transcription regulator activity (31/1117)			2.2E-02
		Response to chemical (35/1265)			1.4E-02
		Kinase activity (46/1887)			1.7E-02
	HORVU7Hr1G096430	Reg. of DNA endoreduplication (2/10)	5-phosphoribose 1-diphosphate biosynthetic proc. (1/3)		1.5E-02
	(MLOC_54829)	Pos. reg. of cell cycle proc. (2/13)	Ribose phosphate diphosphokinase complex (1/3)		1.8E-02
		DNA endoreduplication (2/14)	Glycine decarboxylation via glycine cleavage system (1/4)		1.8E-02
		Unidimensional cell growth (3/37)	Glycine cleavage complex (1/4)		1.0E-02
		Developmental growth involved in morphogenesis (3/42)	Glycine catabolic proc. (1/5)		1.1E-02
		Developmental growth (4/82)	Nickel cation binding (1/6)		7.5E-03
		Cell growth (3/66)	Neg. reg. of protein-containing complex disassembly (1/8)		1.8E-02
		Cell morphogenesis (3/85)	Serine family amino acid catabolic proc. (1/10)		3.0E-02
		Growth (4/132)	Glycine metabolic proc. (1/14)		1.5E-02
		Protein localization to membrane (4/150)	Diphosphotransferase activity (1/14)		1.7E-02
		Localization within membrane (4/172)	Cold acclimation (1/15)		2.0E-02
		Cellular protein localization (8/589)	Amino acid binding (1/17)		7.5E-03
		Cellular macromolecule localization (8/599)	Oxidoreductase activity, acting on the CH-NH2 group of donors (1/20)		7.5E-03
		Golgi apparatus (9/865)	Single-stranded DNA binding (2/102)		1.1E-02
		Protein localization (8/792)			1.7E-02
		Anatomical structure development (9/896)			1.1E-02
		Macromolecule localization (9/986)			1.6E-02
					1.7E-02
					7.5E-03
	HORVU2Hr1G113940		Golgi vesicle budding (1/3)
	(MLOC_81350)		Nitrite reductase [NAD(P)H] activity (1/3)
			Oxidoreductase activity, acting on other nitrogenous compounds as donors, with N (1/4)
			Chorismate mutase activity (1/5)
			Ribose phosphate diphosphokinase activity (1/5)
			Bounding membrane of organelle (3/747)
	HORVU6Hr1G092750	Cold acclimation (3/15)	Aldehyde dehydrogenase (NAD+) activity (1/10)		8.0E-04
	(MLOC_29808)	Cadmium ion transport (2/13)	Aldehyde dehydrogenase [NAD(P)+] activity (1/10)		9.3E-03
		Cadmium ion transmembrane transporter activity (2/13)			9.3E-03
		Manganese ion transmembrane transport (2/30)			2.5E-02
		Response to water deprivation (4/109)			3.7E-03
		Response to cold (3/84)			1.0E-02
		Response to acid chemical (4/113)			3.7E-03
		Trans-Golgi network (4/164)			9.3E-03
		Response to alcohol (4/182)			9.3E-03
		Golgi apparatus subcompartment (4/192)			1.0E-02
		Response to temperature stimulus (4/195)			1.0E-02
		Response to inorganic substance (4/255)			2.1E-02
		Response to lipid (4/281)			2.5E-02
		Response to hormone (6/589)			1.0E-02
		Response to endogenous stimulus (6/591)			1.0E-02
	HORVU1Hr1G076690	none	none
	(MLOC_38232)
	HORVU4Hr1G050190	none	Glutathione binding (1/32)
	(MLOC_60045)		Oligopeptide binding (1/32)
			Modified amino acid binding (1/38)
			Sulfur compound binding (1/66)
			Peptide binding (1/89)
			Glutathione transferase activity (1/94)
			Amide binding (1/115)
			Glutathione metabolic proc. (1/119)
			Cellular modified amino acid metabolic proc. (1/158)
			Transferase activity, transferring alkyl or aryl (other than methyl) groups (1/214)
			Sulfur compound metabolic proc. (1/353)
