# Supplementary material for: Multi-omics insights into the positive role of strigolactone perception in barley drought response
Source: BMC Plant Biol. 2023 Sep 22;23:445. doi: 10.1186/s12870-023-04450-1 (PMC10515045; doi:10.1186/s12870-023-04450-1)
Supplement: Supplementary file 8 — Additional file 8: Supplemental Data 7. Table S7a. Expression of genes described as crucial in wax biosynthesis (Daszkowska-Golec et al., 2020) or annotated to the ‘cutin biosynthetic process’ and ‘cuticle development’ induced by drought in WT and/or hvd14. Table S7b. The analyses of epicuticular waxes in WT and hvd14 under control (C) and drought (D) conditions (µg/g dry weight). [file 12870_2023_4450_MOESM8_ESM.xlsx]

## Sheet: read_me
Supplemental Data 7
	Tab name	Description
	Table S7a	Expression of genes described as crucial in wax biosynthesis (Daszkowska-Golec et al., 2020) or annotated to the ‘cutin biosynthetic process’ and ‘cuticle development’ induced by drought in WT and/or hvd14
	Table S7b	The analyses of epicuticular waxes in WT and hvd14 under control (C) and drought (D) conditions (µg/g dry weight)

## Sheet: Table S7a
Table S7a. Expression of genes described as crucial in wax biosynthesis (Daszkowska-Golec et al., 2020) or annotated to the ‘cutin biosynthetic process’ and ‘cuticle development’ induced by drought in WT and/or hvd14
	Gene	annotation	WT transcriptome	hvd14 transcriptome
	HORVU6Hr1G089980	CER1 protein	7.81379
	HORVU5Hr1G022500	Putative glycerol-3-phosphate acyltransferase	2.37721
	HORVU4Hr1G072960	3-ketoacyl-CoA synthase	1.32912
	HORVU2Hr1G041300	snRNA-activating protein complex subunit 4	4.94188
	HORVU1Hr1G030200	ATP-binding cassette	1.16654
	HORVU0Hr1G019500	Omega-hydroxypalmitate O-feruloyl transferase	1.53078
	HORVU3Hr1G017750	ARF guanine-nucleotide exchange factor GNOM	1.15155
	HORVU7Hr1G084830	Acyl-acyl carrier protein thioesterase	1.51728
	HORVU1Hr1G039830	CER1 protein	8.87785	10.6569
	HORVU4Hr1G074460	Phospholipid/glycerol acyltransferase	3.76313	1.9873
	HORVU4Hr1G074470	ER glycerol-phosphate acyltransferase	5.03959	3.03612
	HORVU1Hr1G016200	Long-chain fatty acyl CoA ligase	1.60208	1.78224
	HORVU2Hr1G010440	Plastid transported acetyl-CoA carboxylase	1.31451	1.23696
	HORVU7Hr1G044990	Estradiol 17-beta-dehydrogenase 12-A	5.25628	7.04194
	HORVU6Hr1G073300	3-ketoacyl-CoA synthase	4.23891	4.06724
	HORVU3Hr1G016610	ARM repeat superfamily protein	1.05161	1.28716
	HORVU3Hr1G062940	O-acyltransferase WSD1	5.6993	3.952
	HORVU3Hr1G062900	O-acyltransferase WSD1	6.0816	5.77809
	HORVU7Hr1G112710	Very-long-chain aldehyde decarbonylase GL1-3	3.60158	2.38477

## Sheet: Table S7b
Table S7b. The analyses of epicuticular waxes in WT and hvd14 under control (C) and drought (D) conditions (µg/g dry weight)
		WT C	WT D	hvd14 C	hvd14 D	statistical significance
						WT C vs WT D	WT C vs WT D	WT C vs hvd14 C	WT D vs hvd14 D
	Palmitic Acid, TMS derivative	25,4 (±17,81)	14,4 (±8,93)	19,0 (±7,04)	13,3 (±7,14)	0.310733	0.306176	0.524802	0.860986
	Stearic acid, TMS derivative	27,4 (±18,24)	13,7 (±9,86)	20,6 (±8,40)	9,7 (±3,46)	0.233616	0.0540646	0.521472	0.477109
	1-Eicosanol, TMS derivative	0	0	0	4,6 (0,71)	-	***	-	***
	Docosanol, TMS derivative	35,5 (±10,53)	62,8 (±21,11)	72,0 (±17,10)	93,7 (±7,94)	0.059873	0.0608944	*	*
	Pentacosane	24,3 (±12,57)	13,4 (±4,00)	16,7 (±5,20)	7.97335	0.148538	*	0.305655	0.0872228
	Hexacosanal	1,5 (±1,71)	3,5 (±3,01)	0	0	0.290004	-	0.136877	0.0604459
	Behenic acid	23,5 (±11,68)	12,5 (±8,75)	15,6 (±3,34)	7,2 (±4,84)	0.182762	*	0.240888	0.335238
	Hexatriacontane	40,4 (±9,03)	29,2 (±10,24)	35,0 (±4,05)	18,4 (±3,47)	0.151445	***	0.317636	0.0927936
	1-Tetracosanol, TMS derivative	197,1 (±54,60)	250,2 (±77,43)	203,8 (±22,66)	244,4 (±57,15)	0.305202	0.234853	0.82983	0.906876
	Heptacosanal	398,8 (±166,09)	569,6 (±144,98)	261,4 (±66,92)	405,6 (±149,83)	0.172232	0.129367	0.175747	0.166668
	1-Pentacosanol, TMS derivative	30 (±3,41)	21,5 (±5,72)	15,7 (±1,85)	17,0 (±6,29)	0.666223	0.702247	0.0708299	0.335186
	1-Hexacosanol	4803,3 (±965,98)	6676,4 (±811,43)	4978,2 (±335,70)	5962,1 (±760,03)	*	0.0556388	0.744061	0.246141
	Hexacosanoic acid, TMS derivative	65,3 (±20,24)	46,3 (±26,49)	70,5 (±19,08)	29,0 (±7,94)	0.298222	**	0.722061	0.258286
	Heptacosanal	246,4 (±153,17)	143,3 (±43,08)	95,2 (41,44)	74,4 (±35,58)	0.242991	0.474476	0.105365	*
	Hexatriacontane	39,6 (±9,33)	85,1 (±11,17)	32,2 (±3,34)	39,5 (±13,62)	***	0.338258	0.189127	**
	1-Octacosanol, TBDMS derivative	378,0 (±136,93)	240,7 (±71,54)	241,2 (±52,68)	157,9 (±52,90)	0.125779	0.0674303	0.111528	0.111928
	Triacontanal	30,6 (±24,96)	22,5 (±6,11)	7,9 (±7,73)	0	0.554689	0.0880785	0.132991	***
	Dotriacontane	89,6 (±20,52)	151,9 (±2,71)	79,3 (±4,26)	88,0 (±21,71)	***	0.461809	0.362372	**
	1-Triacontanol, TMS derivative	15,2 (±6,80)	9,4 (±3,70)	8,8 (±3,68)	3,8 (±3,40)	0.182562	0.0944881	0.149185	0.0700162
	Carbonic acid, monoamide, N-ethyl-, decyl ester	33,4 (±8,88)	34,1 (±7,23)	26,7 (±3,31)	16,0 (±5,31)	0.903088	*	0.211403	**
	Total wax load	6495,2 (±1652,48)	8400,7 (±1277,46)	6199,6 (±607,95)	7192,6 (±1144,85)	0.0824472	0.141404	0.72795	0.146079
