# Supplementary material for: Multi-omics insights into the positive role of strigolactone perception in barley drought response
Source: BMC Plant Biol. 2023 Sep 22;23:445. doi: 10.1186/s12870-023-04450-1 (PMC10515045; doi:10.1186/s12870-023-04450-1)
Supplement: Supplementary file 9 — Additional file 9: Supplemental Data 8. Table S8a. Transcriptome and proteome response of dehydrins to drought stress. Table S8b. Number of TF binding sites in the promoter of genes encoding dehydrins. [file 12870_2023_4450_MOESM9_ESM.xlsx]

## Sheet: read_me
Supplemental Data 8
	Tab name	Description
	Table S8a	Transcriptome and proteome response of dehydrins to drought stress
	Table S8b	Number of TF binding sites in the promoter of genes encoding dehydrins

## Sheet: Table S8a
			Table S8a. Transcriptome and proteome response of dehydrins to drought stress
				dehydrin	transcriptome				proteome
					WT up	WT down	d14 up	d14 down	WT up	WT down	d14 up	d14 down
				HORVU5Hr1G092120	11.798		10.0752
				HORVU5Hr1G092160	7.19441
				HORVU5Hr1G092100 / HORVU5Hr1G092150	7.56396
				HORVU6Hr1G084070	9.61688		9.42432
		HORVU5Hr1G092120		HORVU6Hr1G083960	7.35522						3.20101
		HORVU5Hr1G092160		HORVU6Hr1G011050
		HORVU5Hr1G092100		HORVU5Hr1G103460	8.45322		2.06835
		HORVU5Hr1G092150		HORVU6Hr1G084010	8.05168		4.49943
		HORVU6Hr1G084070		HORVU6Hr1G064620	3.88685		1.44146		1.06958		1.55428
		HORVU6Hr1G083960		HORVU3Hr1G089300	7.54956		9.51667

## Sheet: Table S8b
Table S8b. Number of TF binding sites in the promoter of genes encoding dehydrins
		HORVU5Hr1G092160	HORVU5Hr1G092100	HORVU6Hr1G083960
	MLOC_3855	0	5	9
	MLOC_55144	0	9	6
	MLOC_55323	0	5	2
	MLOC_58641	0	7	2
	MLOC_77405	0	9	4
	MLOC_12223	0	5	1
	MLOC_52134	2	1	0
	MLOC_56075	0	3	1
	MLOC_72525	0	8	1
	MLOC_29808	1	1	0
	MLOC_73724	1	0	1
	MLOC_19022	2	0	0
	MLOC_38561	0	3	0
	MLOC_57142	0	0	3
	MLOC_6679	2	0	0
	MLOC_69438	0	2	0
	MLOC_69987	0	6	0
	MLOC_73522	0	5	0
	MLOC_80197	0	3	0
	MLOC_17236	0	0	1
	MLOC_1876	0	1	0
	MLOC_3107	0	0	1
	MLOC_34885	0	1	0
	MLOC_39554	0	1	0
	MLOC_43806	0	1	0
	MLOC_53640	0	1	0
	MLOC_56753	0	1	0
	MLOC_57518	1	0	0
	MLOC_59663	0	1	0
	MLOC_61530	0	1	0
	MLOC_63834	0	1	0
	MLOC_64008	0	1	0
	MLOC_64612	1	0	0
	MLOC_67834	0	1	0
	MLOC_68986	0	1	0
	MLOC_72275	0	1	0
	MLOC_75886	0	0	1
	MLOC_10221	0	0	0
	MLOC_10278	0	0	0
	MLOC_10556	0	0	0
	MLOC_10823	0	0	0
	MLOC_10987	0	0	0
	MLOC_12078	0	0	0
	MLOC_12079	0	0	0
	MLOC_13438	0	0	0
	MLOC_13932	0	0	0
	MLOC_14118	0	0	0
	MLOC_14305	0	0	0
	MLOC_14363	0	0	0
	MLOC_14401	0	0	0
	MLOC_14619	0	0	0
	MLOC_14821	0	0	0
	MLOC_14844	0	0	0
	MLOC_15014	0	0	0
	MLOC_15725	0	0	0
	MLOC_15776	0	0	0
	MLOC_17128	0	0	0
	MLOC_17690	0	0	0
	MLOC_18401	0	0	0
	MLOC_19175	0	0	0
	MLOC_22013	0	0	0
	MLOC_23250	0	0	0
	MLOC_23443	0	0	0
	MLOC_23884	0	0	0
	MLOC_24269	0	0	0
	MLOC_24530	0	0	0
	MLOC_25460	0	0	0
	MLOC_3095	0	0	0
	MLOC_31575	0	0	0
	MLOC_326	0	0	0
	MLOC_34679	0	0	0
	MLOC_36657	0	0	0
	MLOC_36942	0	0	0
	MLOC_37446	0	0	0
	MLOC_37843	0	0	0
	MLOC_38232	0	0	0
	MLOC_3926	0	0	0
	MLOC_43537	0	0	0
	MLOC_43575	0	0	0
	MLOC_4407	0	0	0
	MLOC_44514	0	0	0
	MLOC_4830	0	0	0
	MLOC_498	0	0	0
	MLOC_51353	0	0	0
	MLOC_51930	0	0	0
	MLOC_52112	0	0	0
	MLOC_52114	0	0	0
	MLOC_52115	0	0	0
	MLOC_52321	0	0	0
	MLOC_52439	0	0	0
	MLOC_52944	0	0	0
	MLOC_5372	0	0	0
	MLOC_5375	0	0	0
	MLOC_53943	0	0	0
	MLOC_54606	0	0	0
	MLOC_54674	0	0	0
	MLOC_54829	0	0	0
	MLOC_55345	0	0	0
	MLOC_56103	0	0	0
	MLOC_56117	0	0	0
	MLOC_56472	0	0	0
	MLOC_56598	0	0	0
	MLOC_5668	0	0	0
	MLOC_56769	0	0	0
	MLOC_57215	0	0	0
	MLOC_57220	0	0	0
	MLOC_58026	0	0	0
	MLOC_58330	0	0	0
	MLOC_58439	0	0	0
	MLOC_58725	0	0	0
	MLOC_58950	0	0	0
	MLOC_59162	0	0	0
	MLOC_60045	0	0	0
	MLOC_60074	0	0	0
	MLOC_6041	0	0	0
	MLOC_60577	0	0	0
	MLOC_6062	0	0	0
	MLOC_60890	0	0	0
	MLOC_60897	0	0	0
	MLOC_60958	0	0	0
	MLOC_61071	0	0	0
	MLOC_61420	0	0	0
	MLOC_61814	0	0	0
	MLOC_61901	0	0	0
	MLOC_61947	0	0	0
	MLOC_62335	0	0	0
	MLOC_62522	0	0	0
	MLOC_62554	0	0	0
	MLOC_63066	0	0	0
	MLOC_63184	0	0	0
	MLOC_63436	0	0	0
	MLOC_64012	0	0	0
	MLOC_64057	0	0	0
	MLOC_64597	0	0	0
	MLOC_64636	0	0	0
	MLOC_64781	0	0	0
	MLOC_64795	0	0	0
	MLOC_64817	0	0	0
	MLOC_65033	0	0	0
	MLOC_65058	0	0	0
	MLOC_65101	0	0	0
	MLOC_65286	0	0	0
	MLOC_6534	0	0	0
	MLOC_65400	0	0	0
	MLOC_65463	0	0	0
	MLOC_65555	0	0	0
	MLOC_65745	0	0	0
	MLOC_65876	0	0	0
	MLOC_65957	0	0	0
	MLOC_66134	0	0	0
	MLOC_66348	0	0	0
	MLOC_66577	0	0	0
	MLOC_66843	0	0	0
	MLOC_66924	0	0	0
	MLOC_67050	0	0	0
	MLOC_6711	0	0	0
	MLOC_67851	0	0	0
	MLOC_68185	0	0	0
	MLOC_68284	0	0	0
	MLOC_68285	0	0	0
	MLOC_68299	0	0	0
	MLOC_68417	0	0	0
	MLOC_68907	0	0	0
	MLOC_69002	0	0	0
	MLOC_69575	0	0	0
	MLOC_69710	0	0	0
	MLOC_69727	0	0	0
	MLOC_70659	0	0	0
	MLOC_70754	0	0	0
	MLOC_71128	0	0	0
	MLOC_71198	0	0	0
	MLOC_71332	0	0	0
	MLOC_71376	0	0	0
	MLOC_72007	0	0	0
	MLOC_72393	0	0	0
	MLOC_73356	0	0	0
	MLOC_7426	0	0	0
	MLOC_74469	0	0	0
	MLOC_74813	0	0	0
	MLOC_75166	0	0	0
	MLOC_75795	0	0	0
	MLOC_76196	0	0	0
	MLOC_76271	0	0	0
	MLOC_77331	0	0	0
	MLOC_77488	0	0	0
	MLOC_78652	0	0	0
	MLOC_78895	0	0	0
	MLOC_79754	0	0	0
	MLOC_81003	0	0	0
	MLOC_81350	0	0	0
	MLOC_8220	0	0	0
